# Supplementary material for: Protic Ionic Liquid as Reagent, Catalyst, and Solvent: 1‐Methylimidazolium Thiocyanate
Source: Angew Chem Int Ed Engl. 2021 Feb 26;60(14):7927–34. doi: 10.1002/anie.202016593 (PMC8048580; doi:10.1002/anie.202016593)
Supplement: Supplementary file 1 — Supplementary [file ANIE-60-7927-s002.zip]

Archive with 4 entries (4 files):
- 2ae.cif
- 2m.cif
- 3a.cif
- 3b.cif
