# Supplementary material for: Protic Ionic Liquid as Reagent, Catalyst, and Solvent: 1‐Methylimidazolium Thiocyanate
Source: Angew Chem Int Ed Engl. 2021 Feb 26;60(14):7927–34. doi: 10.1002/anie.202016593 (PMC8048580; doi:10.1002/anie.202016593)
Supplement: Supplementary file 1 — Supplementary [file ANIE-60-7927-s002.zip › 2ae.cif]

 
data_C25272 
  
_audit_creation_method            SHELXL-2013 
_chemical_name_systematic 
; 
 ? 
; 
_chemical_name_common             ? 
_chemical_melting_point           ? 
_chemical_formula_moiety          
 'C14 H14 N2 O3 S'   
_chemical_formula_sum 
 'C14 H14 N2 O3 S' 
_chemical_formula_weight          290.33 
  
loop_ 
 _atom_type_symbol 
 _atom_type_description 
 _atom_type_scat_dispersion_real 
 _atom_type_scat_dispersion_imag 
 _atom_type_scat_source 
 'C'  'C'   0.0033   0.0016 
 'International Tables Vol C Tables 4.2.6.8 and 6.1.1.4' 
 'H'  'H'   0.0000   0.0000 
 'International Tables Vol C Tables 4.2.6.8 and 6.1.1.4' 
 'N'  'N'   0.0061   0.0033 
 'International Tables Vol C Tables 4.2.6.8 and 6.1.1.4' 
 'O'  'O'   0.0106   0.0060 
 'International Tables Vol C Tables 4.2.6.8 and 6.1.1.4' 
 'S'  'S'   0.1246   0.1234 
 'International Tables Vol C Tables 4.2.6.8 and 6.1.1.4' 
  
_space_group_crystal_system       triclinic 
_space_group_IT_number            2 
_space_group_name_H-M_alt         'P -1' 
_space_group_name_Hall            '-P 1' 
  
_shelx_space_group_comment 
; 
The symmetry employed for this shelxl refinement is uniquely defined 
by the following loop, which should always be used as a source of 
symmetry information in preference to the above space-group names. 
They are only intended as comments. 
; 
  
loop_ 
 _space_group_symop_operation_xyz 
 'x, y, z' 
 '-x, -y, -z' 
  
_cell_length_a                    6.8961(3) 
_cell_length_b                    12.5836(6) 
_cell_length_c                    17.3641(8) 
_cell_angle_alpha                 100.9672(13) 
_cell_angle_beta                  100.7635(12) 
_cell_angle_gamma                 105.3760(12) 
_cell_volume                      1380.85(11) 
_cell_formula_units_Z             4 
_cell_measurement_temperature     100.0(2) 
_cell_measurement_reflns_used     4401 
_cell_measurement_theta_min       2.47 
_cell_measurement_theta_max       32.54 
  
_exptl_crystal_description        prism 
_exptl_crystal_colour             colourless 
_exptl_crystal_density_meas       ? 
_exptl_crystal_density_method     ? 
_exptl_crystal_density_diffrn     1.397 
_exptl_crystal_F_000              608 
_exptl_transmission_factor_min    ? 
_exptl_transmission_factor_max    ? 
_exptl_crystal_size_max           0.200 
_exptl_crystal_size_mid           0.150 
_exptl_crystal_size_min           0.120 
_exptl_absorpt_coefficient_mu     0.243 
_shelx_estimated_absorpt_T_min    0.953 
_shelx_estimated_absorpt_T_max    0.971 
_exptl_absorpt_correction_type    'multi-scan' 
_exptl_absorpt_correction_T_min   0.945 
_exptl_absorpt_correction_T_max   0.963 
_exptl_absorpt_process_details 
; 
 SADABS 2016/2: Krause, L., Herbst-Irmer, R., Sheldrick G.M. & Stalke D., 
 J. Appl. Cryst. 48 (2015) 3-10. 
; 
  
_exptl_special_details 
; 
 ? 
; 
  
_diffrn_ambient_temperature       100(2) 
_diffrn_radiation_wavelength      0.71073 
_diffrn_radiation_type            MoK\a 
_diffrn_source                    ? 
_diffrn_measurement_device_type   'Bruker D8 QUEST PHOTON-III CCD'
_diffrn_measurement_method        '\f and \w scans' 
_diffrn_detector_area_resol_mean  ? 
_diffrn_reflns_number             24393 
_diffrn_reflns_av_unetI/netI      0.0723 
_diffrn_reflns_av_R_equivalents   0.0555 
_diffrn_reflns_limit_h_min        -10 
_diffrn_reflns_limit_h_max        10 
_diffrn_reflns_limit_k_min        -19 
_diffrn_reflns_limit_k_max        19 
_diffrn_reflns_limit_l_min        -26 
_diffrn_reflns_limit_l_max        26 
_diffrn_reflns_theta_min          2.370 
_diffrn_reflns_theta_max          32.578 
_diffrn_reflns_theta_full         25.242 
_diffrn_measured_fraction_theta_max   0.990 
_diffrn_measured_fraction_theta_full  0.989 
_diffrn_reflns_Laue_measured_fraction_max    0.990 
_diffrn_reflns_Laue_measured_fraction_full   0.989 
_diffrn_reflns_point_group_measured_fraction_max   0.990 
_diffrn_reflns_point_group_measured_fraction_full  0.989 
_reflns_number_total              9962 
_reflns_number_gt                 5534 
_reflns_threshold_expression      'I > 2\s(I)' 
_reflns_Friedel_coverage          0.000 
_reflns_Friedel_fraction_max      . 
_reflns_Friedel_fraction_full     . 
  
_reflns_special_details 
; 
 Reflections were merged by SHELXL according to the crystal 
 class for the calculation of statistics and refinement. 
  
 _reflns_Friedel_fraction is defined as the number of unique 
 Friedel pairs measured divided by the number that would be 
 possible theoretically, ignoring centric projections and 
 systematic absences. 
; 
  
_computing_data_collection        'APEX3 (Bruker, 2018)'     
_computing_cell_refinement        'SAINT (Bruker, 2013)'     
_computing_data_reduction         'SAINT (Bruker, 2013)'     
_computing_structure_solution     'SHELXT (Sheldrick, 2015)' 
_computing_structure_refinement   'SHELXL (Sheldrick, 2015)'  
_computing_molecular_graphics     'SHELXTL (Sheldrick, 2015)'
_computing_publication_material   'SHELXTL (Sheldrick, 2015)'
  
_refine_special_details 
; 
 ? 
; 
_refine_ls_structure_factor_coef  Fsqd 
_refine_ls_matrix_type            full 
_refine_ls_weighting_scheme       calc 
_refine_ls_weighting_details 
'w=1/[\s^2^(Fo^2^)+(0.0587P)^2^+0.8146P] where P=(Fo^2^+2Fc^2^)/3' 
_atom_sites_solution_primary      difmap 
_atom_sites_solution_secondary    difmap 
_atom_sites_solution_hydrogens    mixed 
_refine_ls_hydrogen_treatment     mixed 
_refine_ls_extinction_method      none 
_refine_ls_extinction_coef        . 
_refine_ls_number_reflns          9962 
_refine_ls_number_parameters      414 
_refine_ls_number_restraints      42 
_refine_ls_R_factor_all           0.1216 
_refine_ls_R_factor_gt            0.0599 
_refine_ls_wR_factor_ref          0.1619 
_refine_ls_wR_factor_gt           0.1318 
_refine_ls_goodness_of_fit_ref    1.023 
_refine_ls_restrained_S_all       1.032 
_refine_ls_shift/su_max           0.000 
_refine_ls_shift/su_mean          0.000 
  
loop_ 
 _atom_site_label 
 _atom_site_type_symbol 
 _atom_site_fract_x 
 _atom_site_fract_y 
 _atom_site_fract_z 
 _atom_site_U_iso_or_equiv 
 _atom_site_adp_type 
 _atom_site_occupancy 
 _atom_site_site_symmetry_order 
 _atom_site_calc_flag 
 _atom_site_refinement_flags_posn 
 _atom_site_refinement_flags_adp 
 _atom_site_refinement_flags_occupancy 
 _atom_site_disorder_assembly 
 _atom_site_disorder_group 
S1 S 0.17236(8) -0.02697(4) 0.09497(3) 0.01965(12) Uani 1 1 d . . . . . 
O1 O -0.1577(2) 0.19920(13) 0.11844(9) 0.0217(3) Uani 1 1 d . . . . . 
O2 O 0.1578(2) 0.27101(12) 0.09750(9) 0.0187(3) Uani 1 1 d . . . . . 
O3 O 1.2657(3) 0.44219(19) 0.47732(11) 0.0418(5) Uani 1 1 d . . . . . 
N1 N 0.4691(3) 0.16452(15) 0.18339(11) 0.0168(3) Uani 1 1 d . . . . . 
H1 H 0.563(4) 0.147(2) 0.1669(15) 0.020 Uiso 1 1 d . U . . . 
N2 N -0.1245(3) 0.04551(17) 0.25747(13) 0.0279(4) Uani 1 1 d . . . . . 
C1 C 0.0260(3) 0.21327(16) 0.13179(12) 0.0148(4) Uani 1 1 d . . . . . 
C2 C 0.2721(3) 0.09991(16) 0.15781(11) 0.0147(4) Uani 1 1 d . . . . . 
C3 C 0.1438(3) 0.16872(16) 0.19647(12) 0.0156(4) Uani 1 1 d . . . . . 
C4 C 0.3100(3) 0.26777(17) 0.26254(12) 0.0184(4) Uani 1 1 d . . . . . 
H4A H 0.2723 0.3389 0.2669 0.022 Uiso 1 1 calc R U . . . 
H4B H 0.3259 0.2495 0.3159 0.022 Uiso 1 1 calc R U . . . 
C5 C 0.5103(3) 0.27974(17) 0.23397(12) 0.0182(4) Uani 1 1 d . . . . . 
H5 H 0.5204 0.3343 0.1988 0.022 Uiso 1 1 calc R U . . . 
C6 C 0.0722(3) 0.32655(18) 0.03934(13) 0.0214(4) Uani 1 1 d . . . . . 
H6A H 0.1849 0.3729 0.0214 0.032 Uiso 1 1 calc R U . . . 
H6B H 0.0006 0.3755 0.0650 0.032 Uiso 1 1 calc R U . . . 
H6C H -0.0265 0.2686 -0.0075 0.032 Uiso 1 1 calc R U . . . 
C7 C -0.0077(3) 0.09816(17) 0.22934(13) 0.0193(4) Uani 1 1 d . . . . . 
C8 C 0.7081(3) 0.31826(17) 0.30025(13) 0.0205(4) Uani 1 1 d . . . . . 
C9 C 0.8756(3) 0.4055(2) 0.29609(14) 0.0261(5) Uani 1 1 d . . . . . 
H9 H 0.8640 0.4388 0.2514 0.031 Uiso 1 1 calc R U . . . 
C10 C 1.0588(4) 0.4443(2) 0.35611(15) 0.0345(6) Uani 1 1 d . . . . . 
H10 H 1.1722 0.5037 0.3523 0.041 Uiso 1 1 calc R U . . . 
C11 C 1.0778(3) 0.3972(2) 0.42143(13) 0.0257(5) Uani 1 1 d . . . . . 
C12 C 0.9158(4) 0.3086(2) 0.42613(16) 0.0311(5) Uani 1 1 d . . . . . 
H12 H 0.9291 0.2746 0.4704 0.037 Uiso 1 1 calc R U . . . 
C13 C 0.7318(4) 0.2698(2) 0.36474(16) 0.0337(6) Uani 1 1 d . . . . . 
H13 H 0.6204 0.2085 0.3676 0.040 Uiso 1 1 calc R U . . . 
C14 C 1.2864(4) 0.4115(2) 0.55080(15) 0.0346(6) Uani 1 1 d . . . . . 
H14A H 1.4274 0.4512 0.5849 0.052 Uiso 1 1 calc R U . . . 
H14B H 1.2606 0.3290 0.5406 0.052 Uiso 1 1 calc R U . . . 
H14C H 1.1857 0.4326 0.5786 0.052 Uiso 1 1 calc R U . . . 
S2 S 0.67733(8) 0.47750(4) 0.08873(3) 0.01992(12) Uani 1 1 d . . . . . 
O4 O 0.3379(2) 0.70468(13) 0.11230(9) 0.0226(3) Uani 1 1 d . . . . . 
O5 O 0.6531(2) 0.77351(12) 0.09084(9) 0.0183(3) Uani 1 1 d . . . . . 
N3 N 0.9650(3) 0.67109(14) 0.17891(10) 0.0168(3) Uani 1 1 d . . . . . 
H3 H 1.065(4) 0.656(2) 0.1612(15) 0.020 Uiso 1 1 d . U . . . 
N4 N 0.3625(3) 0.53902(19) 0.24353(15) 0.0368(5) Uani 1 1 d . . . . . 
C15 C 0.7697(3) 0.60457(16) 0.15158(12) 0.0158(4) Uani 1 1 d . . . . . 
C16 C 0.6359(3) 0.66991(16) 0.18898(12) 0.0149(4) Uani 1 1 d . . . . . 
C17 C 0.7952(3) 0.76814(17) 0.25750(12) 0.0199(4) Uani 1 1 d . . . . . 
H17A H 0.8041 0.7485 0.3103 0.024 Uiso 1 1 calc R U . . . 
H17B H 0.7567 0.8390 0.2612 0.024 Uiso 1 1 calc R U . . . 
C18 C 1.0033(3) 0.78239(14) 0.23328(10) 0.0184(4) Uani 1 1 d D . . . . 
H18 H 1.0254 0.8423 0.2025 0.022 Uiso 1 1 calc R U . A 1 
C19 C 0.5205(3) 0.71630(16) 0.12540(12) 0.0158(4) Uani 1 1 d . . . . . 
C20 C 0.5697(3) 0.82998(18) 0.03282(13) 0.0215(4) Uani 1 1 d . . . . . 
H20A H 0.6842 0.8797 0.0178 0.032 Uiso 1 1 calc R U . . . 
H20B H 0.4913 0.8756 0.0573 0.032 Uiso 1 1 calc R U . . . 
H20C H 0.4775 0.7726 -0.0157 0.032 Uiso 1 1 calc R U . . . 
C21 C 0.4813(3) 0.59533(18) 0.21839(14) 0.0220(4) Uani 1 1 d . . . . . 
O6 O 1.6744(5) 0.8638(3) 0.5049(2) 0.0411(8) Uani 0.5 1 d D . P B 1 
C22 C 1.1892(4) 0.8111(3) 0.30409(14) 0.0184(3) Uani 0.5 1 d D . P B 1 
C23 C 1.3628(6) 0.9073(3) 0.32145(18) 0.0184(3) Uani 0.5 1 d D . P B 1 
H23A H 1.3678 0.9588 0.2878 0.022 Uiso 0.5 1 calc R U P B 1 
C24 C 1.5289(5) 0.9282(3) 0.3879(2) 0.0218(12) Uani 0.5 1 d D . P B 1 
H24A H 1.6466 0.9939 0.3994 0.026 Uiso 0.5 1 calc R U P B 1 
C25 C 1.5226(5) 0.8531(4) 0.43762(17) 0.0221(13) Uani 0.5 1 d D . P B 1 
C26 C 1.3497(7) 0.7566(3) 0.4205(2) 0.0191(11) Uani 0.5 1 d D . P B 1 
H26A H 1.3449 0.7051 0.4542 0.023 Uiso 0.5 1 calc R U P B 1 
C27 C 1.1843(5) 0.7360(3) 0.3541(2) 0.0200(10) Uani 0.5 1 d D . P B 1 
H27A H 1.0669 0.6702 0.3426 0.024 Uiso 0.5 1 calc R U P B 1 
C28 C 1.8542(6) 0.9580(3) 0.5262(3) 0.0366(8) Uani 0.5 1 d D . P B 1 
H28A H 1.9421 0.9598 0.5781 0.055 Uiso 0.5 1 calc R U P B 1 
H28B H 1.8156 1.0281 0.5312 0.055 Uiso 0.5 1 calc R U P B 1 
H28C H 1.9308 0.9520 0.4842 0.055 Uiso 0.5 1 calc R U P B 1 
O6' O 1.7298(5) 0.9093(3) 0.48549(19) 0.0411(8) Uani 0.5 1 d D . P B 2 
C22' C 1.1888(4) 0.8112(3) 0.30289(17) 0.0184(3) Uani 0.5 1 d D . P B 2 
C23' C 1.3678(6) 0.8915(3) 0.29957(18) 0.0184(3) Uani 0.5 1 d D . P B 2 
H23B H 1.3673 0.9247 0.2548 0.022 Uiso 0.5 1 calc R U P B 2 
C24' C 1.5481(5) 0.9234(4) 0.3620(2) 0.0252(13) Uani 0.5 1 d D . P B 2 
H24B H 1.6704 0.9783 0.3599 0.030 Uiso 0.5 1 calc R U P B 2 
C25' C 1.5477(6) 0.8744(3) 0.4274(2) 0.0292(16) Uani 0.5 1 d D . P B 2 
C26' C 1.3693(8) 0.7940(3) 0.4310(2) 0.0321(17) Uani 0.5 1 d D . P B 2 
H26B H 1.3701 0.7608 0.4758 0.039 Uiso 0.5 1 calc R U P B 2 
C27' C 1.1894(6) 0.7623(3) 0.3686(3) 0.041(2) Uani 0.5 1 d D . P B 2 
H27B H 1.0671 0.7075 0.3708 0.049 Uiso 0.5 1 calc R U P B 2 
C28' C 1.7391(8) 0.8646(4) 0.5536(3) 0.0366(8) Uani 0.5 1 d D . P B 2 
H28D H 1.8810 0.8945 0.5882 0.055 Uiso 0.5 1 calc R U P B 2 
H28E H 1.6990 0.7813 0.5361 0.055 Uiso 0.5 1 calc R U P B 2 
H28F H 1.6436 0.8866 0.5840 0.055 Uiso 0.5 1 calc R U P B 2 
  
loop_ 
 _atom_site_aniso_label 
 _atom_site_aniso_U_11 
 _atom_site_aniso_U_22 
 _atom_site_aniso_U_33 
 _atom_site_aniso_U_23 
 _atom_site_aniso_U_13 
 _atom_site_aniso_U_12 
S1 0.0186(2) 0.0144(2) 0.0231(3) 0.00211(19) 0.0041(2) 0.00304(18) 
O1 0.0124(7) 0.0280(8) 0.0261(8) 0.0113(6) 0.0041(6) 0.0060(6) 
O2 0.0130(6) 0.0210(7) 0.0255(7) 0.0139(6) 0.0047(6) 0.0053(5) 
O3 0.0198(8) 0.0645(14) 0.0255(9) 0.0043(9) -0.0018(7) -0.0025(8) 
N1 0.0108(7) 0.0178(8) 0.0216(8) 0.0051(7) 0.0043(6) 0.0037(6) 
N2 0.0287(10) 0.0263(10) 0.0366(11) 0.0156(9) 0.0176(9) 0.0096(8) 
C1 0.0121(8) 0.0134(9) 0.0189(9) 0.0050(7) 0.0031(7) 0.0037(7) 
C2 0.0139(8) 0.0149(9) 0.0170(9) 0.0064(7) 0.0051(7) 0.0049(7) 
C3 0.0131(8) 0.0146(9) 0.0198(9) 0.0070(7) 0.0040(7) 0.0038(7) 
C4 0.0149(9) 0.0168(9) 0.0212(10) 0.0029(7) 0.0014(7) 0.0050(7) 
C5 0.0147(9) 0.0159(9) 0.0215(10) 0.0052(8) 0.0012(8) 0.0024(7) 
C6 0.0207(10) 0.0241(11) 0.0249(10) 0.0143(9) 0.0059(8) 0.0103(8) 
C7 0.0167(9) 0.0181(10) 0.0249(10) 0.0068(8) 0.0066(8) 0.0064(7) 
C8 0.0141(9) 0.0168(9) 0.0256(10) 0.0039(8) -0.0010(8) 0.0019(7) 
C9 0.0165(10) 0.0271(12) 0.0274(11) 0.0035(9) 0.0035(8) -0.0014(8) 
C10 0.0187(11) 0.0420(15) 0.0292(12) 0.0034(11) 0.0036(9) -0.0073(10) 
C11 0.0158(10) 0.0320(12) 0.0229(11) -0.0030(9) 0.0027(8) 0.0052(9) 
C12 0.0268(12) 0.0308(13) 0.0331(13) 0.0119(10) -0.0018(10) 0.0087(10) 
C13 0.0233(11) 0.0315(13) 0.0416(14) 0.0202(11) -0.0036(10) 0.0013(9) 
C14 0.0272(12) 0.0416(15) 0.0304(13) 0.0029(11) 0.0002(10) 0.0124(11) 
S2 0.0186(2) 0.0147(2) 0.0225(3) 0.00091(19) 0.0016(2) 0.00374(18) 
O4 0.0124(7) 0.0296(8) 0.0281(8) 0.0130(7) 0.0045(6) 0.0068(6) 
O5 0.0130(6) 0.0217(7) 0.0234(7) 0.0121(6) 0.0046(6) 0.0061(5) 
N3 0.0128(7) 0.0158(8) 0.0190(8) 0.0022(6) 0.0032(6) 0.0022(6) 
N4 0.0377(12) 0.0302(11) 0.0582(15) 0.0245(11) 0.0315(11) 0.0137(9) 
C15 0.0147(9) 0.0151(9) 0.0173(9) 0.0066(7) 0.0025(7) 0.0034(7) 
C16 0.0129(8) 0.0143(9) 0.0189(9) 0.0060(7) 0.0053(7) 0.0046(7) 
C17 0.0228(10) 0.0176(10) 0.0182(9) 0.0032(7) 0.0025(8) 0.0076(8) 
C18 0.0177(9) 0.0143(9) 0.0193(9) 0.0054(7) -0.0001(8) 0.0010(7) 
C19 0.0152(9) 0.0130(9) 0.0183(9) 0.0038(7) 0.0035(7) 0.0036(7) 
C20 0.0215(10) 0.0233(10) 0.0245(10) 0.0132(8) 0.0063(8) 0.0095(8) 
C21 0.0232(10) 0.0196(10) 0.0292(11) 0.0103(8) 0.0119(9) 0.0100(8) 
O6 0.0283(16) 0.0281(17) 0.0474(18) 0.0054(12) -0.0229(13) 0.0018(13) 
C22 0.0171(7) 0.0155(8) 0.0183(8) 0.0006(6) 0.0029(7) 0.0015(6) 
C23 0.0171(7) 0.0155(8) 0.0183(8) 0.0006(6) 0.0029(7) 0.0015(6) 
C24 0.0090(19) 0.013(2) 0.036(3) -0.003(2) 0.002(2) -0.0008(15) 
C25 0.015(2) 0.016(2) 0.026(3) -0.001(2) -0.005(2) 0.0017(17) 
C26 0.015(2) 0.021(3) 0.017(2) 0.0029(19) 0.0033(17) 0.0006(19) 
C27 0.010(2) 0.035(3) 0.014(2) 0.014(2) 0.0012(17) 0.0022(18) 
C28 0.0248(17) 0.044(2) 0.0322(19) 0.0064(16) -0.0034(15) 0.0052(15) 
O6' 0.0283(16) 0.0281(17) 0.0474(18) 0.0054(12) -0.0229(13) 0.0018(13) 
C22' 0.0171(7) 0.0155(8) 0.0183(8) 0.0006(6) 0.0029(7) 0.0015(6) 
C23' 0.0171(7) 0.0155(8) 0.0183(8) 0.0006(6) 0.0029(7) 0.0015(6) 
C24' 0.018(2) 0.031(3) 0.025(3) 0.001(2) 0.009(2) 0.008(2) 
C25' 0.021(3) 0.034(3) 0.026(3) -0.001(3) -0.005(2) 0.010(2) 
C26' 0.033(3) 0.034(4) 0.021(3) 0.008(2) -0.008(2) 0.004(3) 
C27' 0.034(4) 0.041(3) 0.028(3) 0.012(3) -0.006(3) -0.015(3) 
C28' 0.0248(17) 0.044(2) 0.0322(19) 0.0064(16) -0.0034(15) 0.0052(15) 
  
_geom_special_details 
; 
 All esds (except the esd in the dihedral angle between two l.s. planes) 
 are estimated using the full covariance matrix.  The cell esds are taken 
 into account individually in the estimation of esds in distances, angles 
 and torsion angles; correlations between esds in cell parameters are only 
 used when they are defined by crystal symmetry.  An approximate (isotropic) 
 treatment of cell esds is used for estimating esds involving l.s. planes. 
; 
  
loop_ 
 _geom_bond_atom_site_label_1 
 _geom_bond_atom_site_label_2 
 _geom_bond_distance 
 _geom_bond_site_symmetry_2 
 _geom_bond_publ_flag 
S1 C2 1.639(2) . ? 
O1 C1 1.203(2) . ? 
O2 C1 1.314(2) . ? 
O2 C6 1.457(2) . ? 
O3 C11 1.369(3) . ? 
O3 C14 1.395(3) . ? 
N1 C2 1.325(2) . ? 
N1 C5 1.469(3) . ? 
N1 H1 0.82(3) . ? 
N2 C7 1.146(3) . ? 
C1 C3 1.541(3) . ? 
C2 C3 1.546(3) . ? 
C3 C7 1.460(3) . ? 
C3 C4 1.546(3) . ? 
C4 C5 1.533(3) . ? 
C4 H4A 0.9900 . ? 
C4 H4B 0.9900 . ? 
C5 C8 1.507(3) . ? 
C5 H5 1.0000 . ? 
C6 H6A 0.9800 . ? 
C6 H6B 0.9800 . ? 
C6 H6C 0.9800 . ? 
C8 C13 1.377(3) . ? 
C8 C9 1.391(3) . ? 
C9 C10 1.381(3) . ? 
C9 H9 0.9500 . ? 
C10 C11 1.377(3) . ? 
C10 H10 0.9500 . ? 
C11 C12 1.380(3) . ? 
C12 C13 1.397(3) . ? 
C12 H12 0.9500 . ? 
C13 H13 0.9500 . ? 
C14 H14A 0.9800 . ? 
C14 H14B 0.9800 . ? 
C14 H14C 0.9800 . ? 
S2 C15 1.640(2) . ? 
O4 C19 1.201(2) . ? 
O5 C19 1.317(2) . ? 
O5 C20 1.457(2) . ? 
N3 C15 1.324(2) . ? 
N3 C18 1.460(2) . ? 
N3 H3 0.85(3) . ? 
N4 C21 1.144(3) . ? 
C15 C16 1.540(3) . ? 
C16 C21 1.460(3) . ? 
C16 C19 1.535(3) . ? 
C16 C17 1.544(3) . ? 
C17 C18 1.544(3) . ? 
C17 H17A 0.9900 . ? 
C17 H17B 0.9900 . ? 
C18 C22' 1.497(2) . ? 
C18 C22 1.511(2) . ? 
C18 H18 1.0000 . ? 
C20 H20A 0.9800 . ? 
C20 H20B 0.9800 . ? 
C20 H20C 0.9800 . ? 
O6 C25 1.374(3) . ? 
O6 C28 1.401(3) . ? 
C22 C23 1.395(2) . ? 
C22 C27 1.398(2) . ? 
C23 C24 1.395(2) . ? 
C23 H23A 0.9500 . ? 
C24 C25 1.394(2) . ? 
C24 H24A 0.9500 . ? 
C25 C26 1.395(2) . ? 
C26 C27 1.391(2) . ? 
C26 H26A 0.9500 . ? 
C27 H27A 0.9500 . ? 
C28 H28A 0.9800 . ? 
C28 H28B 0.9800 . ? 
C28 H28C 0.9800 . ? 
O6' C25' 1.362(3) . ? 
O6' C28' 1.401(3) . ? 
C22' C23' 1.391(2) . ? 
C22' C27' 1.395(2) . ? 
C23' C24' 1.396(2) . ? 
C23' H23B 0.9500 . ? 
C24' C25' 1.391(2) . ? 
C24' H24B 0.9500 . ? 
C25' C26' 1.391(2) . ? 
C26' C27' 1.395(2) . ? 
C26' H26B 0.9500 . ? 
C27' H27B 0.9500 . ? 
C28' H28D 0.9800 . ? 
C28' H28E 0.9800 . ? 
C28' H28F 0.9800 . ? 
  
loop_ 
 _geom_angle_atom_site_label_1 
 _geom_angle_atom_site_label_2 
 _geom_angle_atom_site_label_3 
 _geom_angle 
 _geom_angle_site_symmetry_1 
 _geom_angle_site_symmetry_3 
 _geom_angle_publ_flag 
C1 O2 C6 116.11(15) . . ? 
C11 O3 C14 118.6(2) . . ? 
C2 N1 C5 116.44(17) . . ? 
C2 N1 H1 123.1(18) . . ? 
C5 N1 H1 119.8(18) . . ? 
O1 C1 O2 126.75(18) . . ? 
O1 C1 C3 123.63(17) . . ? 
O2 C1 C3 109.57(15) . . ? 
N1 C2 C3 106.88(17) . . ? 
N1 C2 S1 128.62(16) . . ? 
C3 C2 S1 124.47(14) . . ? 
C7 C3 C1 108.36(16) . . ? 
C7 C3 C2 111.19(16) . . ? 
C1 C3 C2 109.56(16) . . ? 
C7 C3 C4 112.80(17) . . ? 
C1 C3 C4 111.26(15) . . ? 
C2 C3 C4 103.62(15) . . ? 
C5 C4 C3 104.52(16) . . ? 
C5 C4 H4A 110.8 . . ? 
C3 C4 H4A 110.8 . . ? 
C5 C4 H4B 110.8 . . ? 
C3 C4 H4B 110.8 . . ? 
H4A C4 H4B 108.9 . . ? 
N1 C5 C8 112.78(17) . . ? 
N1 C5 C4 101.67(15) . . ? 
C8 C5 C4 115.55(17) . . ? 
N1 C5 H5 108.8 . . ? 
C8 C5 H5 108.8 . . ? 
C4 C5 H5 108.8 . . ? 
O2 C6 H6A 109.5 . . ? 
O2 C6 H6B 109.5 . . ? 
H6A C6 H6B 109.5 . . ? 
O2 C6 H6C 109.5 . . ? 
H6A C6 H6C 109.5 . . ? 
H6B C6 H6C 109.5 . . ? 
N2 C7 C3 177.8(2) . . ? 
C13 C8 C9 118.2(2) . . ? 
C13 C8 C5 122.85(19) . . ? 
C9 C8 C5 118.99(19) . . ? 
C10 C9 C8 120.8(2) . . ? 
C10 C9 H9 119.6 . . ? 
C8 C9 H9 119.6 . . ? 
C11 C10 C9 120.3(2) . . ? 
C11 C10 H10 119.9 . . ? 
C9 C10 H10 119.9 . . ? 
O3 C11 C10 115.4(2) . . ? 
O3 C11 C12 124.5(2) . . ? 
C10 C11 C12 120.1(2) . . ? 
C11 C12 C13 119.0(2) . . ? 
C11 C12 H12 120.5 . . ? 
C13 C12 H12 120.5 . . ? 
C8 C13 C12 121.6(2) . . ? 
C8 C13 H13 119.2 . . ? 
C12 C13 H13 119.2 . . ? 
O3 C14 H14A 109.5 . . ? 
O3 C14 H14B 109.5 . . ? 
H14A C14 H14B 109.5 . . ? 
O3 C14 H14C 109.5 . . ? 
H14A C14 H14C 109.5 . . ? 
H14B C14 H14C 109.5 . . ? 
C19 O5 C20 116.43(15) . . ? 
C15 N3 C18 117.07(17) . . ? 
C15 N3 H3 123.2(17) . . ? 
C18 N3 H3 119.1(17) . . ? 
N3 C15 C16 106.96(17) . . ? 
N3 C15 S2 128.53(16) . . ? 
C16 C15 S2 124.50(14) . . ? 
C21 C16 C19 108.03(16) . . ? 
C21 C16 C15 110.83(16) . . ? 
C19 C16 C15 110.31(15) . . ? 
C21 C16 C17 112.88(17) . . ? 
C19 C16 C17 110.89(15) . . ? 
C15 C16 C17 103.89(15) . . ? 
C16 C17 C18 104.60(15) . . ? 
C16 C17 H17A 110.8 . . ? 
C18 C17 H17A 110.8 . . ? 
C16 C17 H17B 110.8 . . ? 
C18 C17 H17B 110.8 . . ? 
H17A C17 H17B 108.9 . . ? 
N3 C18 C22' 111.87(11) . . ? 
N3 C18 C22 111.94(15) . . ? 
N3 C18 C17 101.91(15) . . ? 
C22' C18 C17 114.50(19) . . ? 
C22 C18 C17 113.95(15) . . ? 
N3 C18 H18 109.6 . . ? 
C22 C18 H18 109.6 . . ? 
C17 C18 H18 109.6 . . ? 
O4 C19 O5 126.13(18) . . ? 
O4 C19 C16 124.10(17) . . ? 
O5 C19 C16 109.72(16) . . ? 
O5 C20 H20A 109.5 . . ? 
O5 C20 H20B 109.5 . . ? 
H20A C20 H20B 109.5 . . ? 
O5 C20 H20C 109.5 . . ? 
H20A C20 H20C 109.5 . . ? 
H20B C20 H20C 109.5 . . ? 
N4 C21 C16 178.1(3) . . ? 
C25 O6 C28 117.9(4) . . ? 
C23 C22 C27 119.14(18) . . ? 
C23 C22 C18 123.6(3) . . ? 
C27 C22 C18 117.3(3) . . ? 
C24 C23 C22 120.36(19) . . ? 
C24 C23 H23A 119.8 . . ? 
C22 C23 H23A 119.8 . . ? 
C25 C24 C23 120.1(2) . . ? 
C25 C24 H24A 119.9 . . ? 
C23 C24 H24A 119.9 . . ? 
O6 C25 C24 126.1(4) . . ? 
O6 C25 C26 114.2(4) . . ? 
C24 C25 C26 119.78(19) . . ? 
C27 C26 C25 119.9(2) . . ? 
C27 C26 H26A 120.0 . . ? 
C25 C26 H26A 120.0 . . ? 
C26 C27 C22 120.6(2) . . ? 
C26 C27 H27A 119.7 . . ? 
C22 C27 H27A 119.7 . . ? 
O6 C28 H28A 109.5 . . ? 
O6 C28 H28B 109.5 . . ? 
H28A C28 H28B 109.5 . . ? 
O6 C28 H28C 109.5 . . ? 
H28A C28 H28C 109.5 . . ? 
H28B C28 H28C 109.5 . . ? 
C25' O6' C28' 119.1(4) . . ? 
C23' C22' C27' 120.03(18) . . ? 
C23' C22' C18 116.3(3) . . ? 
C27' C22' C18 123.7(3) . . ? 
C22' C23' C24' 120.05(19) . . ? 
C22' C23' H23B 120.0 . . ? 
C24' C23' H23B 120.0 . . ? 
C25' C24' C23' 119.7(2) . . ? 
C25' C24' H24B 120.2 . . ? 
C23' C24' H24B 120.2 . . ? 
O6' C25' C24' 116.2(4) . . ? 
O6' C25' C26' 123.2(4) . . ? 
C24' C25' C26' 120.57(19) . . ? 
C25' C26' C27' 119.6(2) . . ? 
C25' C26' H26B 120.2 . . ? 
C27' C26' H26B 120.2 . . ? 
C22' C27' C26' 120.1(2) . . ? 
C22' C27' H27B 120.0 . . ? 
C26' C27' H27B 120.0 . . ? 
O6' C28' H28D 109.5 . . ? 
O6' C28' H28E 109.5 . . ? 
H28D C28' H28E 109.5 . . ? 
O6' C28' H28F 109.5 . . ? 
H28D C28' H28F 109.5 . . ? 
H28E C28' H28F 109.5 . . ? 
  
loop_ 
 _geom_torsion_atom_site_label_1 
 _geom_torsion_atom_site_label_2 
 _geom_torsion_atom_site_label_3 
 _geom_torsion_atom_site_label_4 
 _geom_torsion 
 _geom_torsion_site_symmetry_1 
 _geom_torsion_site_symmetry_2 
 _geom_torsion_site_symmetry_3 
 _geom_torsion_site_symmetry_4 
 _geom_torsion_publ_flag 
C6 O2 C1 O1 2.2(3) . . . . ? 
C6 O2 C1 C3 -175.25(16) . . . . ? 
C5 N1 C2 C3 -3.7(2) . . . . ? 
C5 N1 C2 S1 174.30(15) . . . . ? 
O1 C1 C3 C7 6.5(3) . . . . ? 
O2 C1 C3 C7 -175.95(17) . . . . ? 
O1 C1 C3 C2 128.0(2) . . . . ? 
O2 C1 C3 C2 -54.5(2) . . . . ? 
O1 C1 C3 C4 -118.0(2) . . . . ? 
O2 C1 C3 C4 59.5(2) . . . . ? 
N1 C2 C3 C7 -134.61(17) . . . . ? 
S1 C2 C3 C7 47.3(2) . . . . ? 
N1 C2 C3 C1 105.64(17) . . . . ? 
S1 C2 C3 C1 -72.47(19) . . . . ? 
N1 C2 C3 C4 -13.18(19) . . . . ? 
S1 C2 C3 C4 168.72(14) . . . . ? 
C7 C3 C4 C5 144.24(17) . . . . ? 
C1 C3 C4 C5 -93.74(18) . . . . ? 
C2 C3 C4 C5 23.90(18) . . . . ? 
C2 N1 C5 C8 143.28(18) . . . . ? 
C2 N1 C5 C4 18.9(2) . . . . ? 
C3 C4 C5 N1 -25.24(18) . . . . ? 
C3 C4 C5 C8 -147.71(16) . . . . ? 
N1 C5 C8 C13 -67.9(3) . . . . ? 
C4 C5 C8 C13 48.4(3) . . . . ? 
N1 C5 C8 C9 111.2(2) . . . . ? 
C4 C5 C8 C9 -132.4(2) . . . . ? 
C13 C8 C9 C10 -1.6(4) . . . . ? 
C5 C8 C9 C10 179.2(2) . . . . ? 
C8 C9 C10 C11 -0.3(4) . . . . ? 
C14 O3 C11 C10 170.3(2) . . . . ? 
C14 O3 C11 C12 -11.5(4) . . . . ? 
C9 C10 C11 O3 -179.9(2) . . . . ? 
C9 C10 C11 C12 1.9(4) . . . . ? 
O3 C11 C12 C13 -179.6(3) . . . . ? 
C10 C11 C12 C13 -1.5(4) . . . . ? 
C9 C8 C13 C12 2.0(4) . . . . ? 
C5 C8 C13 C12 -178.8(2) . . . . ? 
C11 C12 C13 C8 -0.5(4) . . . . ? 
C18 N3 C15 C16 -0.5(2) . . . . ? 
C18 N3 C15 S2 178.46(14) . . . . ? 
N3 C15 C16 C21 -135.72(18) . . . . ? 
S2 C15 C16 C21 45.3(2) . . . . ? 
N3 C15 C16 C19 104.69(18) . . . . ? 
S2 C15 C16 C19 -74.31(19) . . . . ? 
N3 C15 C16 C17 -14.21(19) . . . . ? 
S2 C15 C16 C17 166.80(14) . . . . ? 
C21 C16 C17 C18 142.57(16) . . . . ? 
C19 C16 C17 C18 -96.06(18) . . . . ? 
C15 C16 C17 C18 22.44(18) . . . . ? 
C15 N3 C18 C22' 137.6(2) . . . . ? 
C15 N3 C18 C22 137.0(2) . . . . ? 
C15 N3 C18 C17 14.8(2) . . . . ? 
C16 C17 C18 N3 -22.17(18) . . . . ? 
C16 C17 C18 C22' -143.13(17) . . . . ? 
C16 C17 C18 C22 -142.9(2) . . . . ? 
C20 O5 C19 O4 1.6(3) . . . . ? 
C20 O5 C19 C16 -175.83(16) . . . . ? 
C21 C16 C19 O4 9.6(3) . . . . ? 
C15 C16 C19 O4 130.9(2) . . . . ? 
C17 C16 C19 O4 -114.6(2) . . . . ? 
C21 C16 C19 O5 -172.90(17) . . . . ? 
C15 C16 C19 O5 -51.6(2) . . . . ? 
C17 C16 C19 O5 62.9(2) . . . . ? 
N3 C18 C22 C23 121.5(2) . . . . ? 
C22' C18 C22 C23 39(17) . . . . ? 
C17 C18 C22 C23 -123.5(2) . . . . ? 
N3 C18 C22 C27 -58.4(2) . . . . ? 
C22' C18 C22 C27 -141(17) . . . . ? 
C17 C18 C22 C27 56.6(2) . . . . ? 
C27 C22 C23 C24 -0.14(11) . . . . ? 
C18 C22 C23 C24 -179.98(8) . . . . ? 
C22 C23 C24 C25 -0.02(18) . . . . ? 
C28 O6 C25 C24 -0.6(3) . . . . ? 
C28 O6 C25 C26 179.58(15) . . . . ? 
C23 C24 C25 O6 -179.64(15) . . . . ? 
C23 C24 C25 C26 0.1(2) . . . . ? 
O6 C25 C26 C27 179.71(16) . . . . ? 
C24 C25 C26 C27 -0.1(3) . . . . ? 
C25 C26 C27 C22 -0.1(2) . . . . ? 
C23 C22 C27 C26 0.19(18) . . . . ? 
C18 C22 C27 C26 -179.97(12) . . . . ? 
N3 C18 C22' C23' 105.2(2) . . . . ? 
C22 C18 C22' C23' -157(17) . . . . ? 
C17 C18 C22' C23' -139.5(2) . . . . ? 
N3 C18 C22' C27' -74.8(2) . . . . ? 
C22 C18 C22' C27' 23(17) . . . . ? 
C17 C18 C22' C27' 40.5(2) . . . . ? 
C27' C22' C23' C24' -0.08(11) . . . . ? 
C18 C22' C23' C24' 179.99(8) . . . . ? 
C22' C23' C24' C25' 0.05(17) . . . . ? 
C28' O6' C25' C24' 179.02(15) . . . . ? 
C28' O6' C25' C26' -1.5(2) . . . . ? 
C23' C24' C25' O6' 179.51(13) . . . . ? 
C23' C24' C25' C26' 0.0(2) . . . . ? 
O6' C25' C26' C27' -179.51(16) . . . . ? 
C24' C25' C26' C27' -0.1(2) . . . . ? 
C23' C22' C27' C26' 0.03(17) . . . . ? 
C18 C22' C27' C26' 179.97(10) . . . . ? 
C25' C26' C27' C22' 0.0(2) . . . . ? 
  
loop_ 
 _geom_hbond_atom_site_label_D 
 _geom_hbond_atom_site_label_H 
 _geom_hbond_atom_site_label_A 
 _geom_hbond_distance_DH 
 _geom_hbond_distance_HA 
 _geom_hbond_distance_DA 
 _geom_hbond_angle_DHA 
 _geom_hbond_site_symmetry_A 
N1 H1 O1  0.82(3) 2.23(3) 2.960(2) 147(2) 1_655 
N3 H3 O4  0.85(3) 2.20(2) 2.975(2) 151(2) 1_655 
  
_refine_diff_density_max    1.283 
_refine_diff_density_min   -0.942 
_refine_diff_density_rms    0.076 
  
_shelxl_version_number 2013-4 
  
_shelx_res_file 
; 
TITL C25272 in P-1 
CELL  0.71073   6.8961  12.5836  17.3641  100.967  100.763  105.376 
ZERR    4.000   0.0003   0.0006   0.0008    0.001    0.001    0.001 
LATT  1 
SFAC C H N O S 
UNIT 56 56 8 12 4 
TEMP -173.0 
SIZE 0.12 0.15 0.20 
  
OMIT    -3   3   4 
OMIT    -3  -3   2 
OMIT     2  -4   2 
OMIT    -5   3  23 
OMIT     0  -4   5 
OMIT    -2   2   7 
OMIT    -3   5   3 
OMIT     1  -7   3 
OMIT    -2   2   4 
OMIT    -2   0   1 
OMIT    -1  -5   3 
OMIT     3  -3   4 
OMIT    -3   3   6 
OMIT     0  -1   3 
OMIT    -1   7   4 
OMIT    -1  -5   9 
OMIT    -1  -5   6 
OMIT     2   2   0 
OMIT     0  -6   7 
OMIT    -7   5  13 
OMIT     3   1   2 
OMIT    -4   4   6 
OMIT     0  -5   2 
OMIT     3  -1   7 
OMIT    -4  -7  15 
OMIT    -6   2  12 
OMIT    -3   5  23 
OMIT    -5  -4  17 
OMIT     1  -7   4 
OMIT    -8   6   8 
OMIT     2   0   6 
OMIT    -1 -17   1 
OMIT    -4  -8  18 
OMIT     0   8   1 
OMIT    -3   5   2 
OMIT    -3   1   2 
OMIT    -2  -4  18 
OMIT    -7   4  11 
OMIT    -1   1   2 
OMIT    -3  -3   7 
OMIT    -1  -1   8 
OMIT     0   6   3 
OMIT    -1   4   2 
OMIT     0   6   6 
OMIT    -3  -1   9 
OMIT     2 -14   4 
OMIT    -2   2  10 
OMIT    -5 -11   6 
OMIT     0   4   8 
OMIT     0  -8  20 
L.S. 12 
BOND $H 
ACTA 
CONF 
EQIV $1 x+1, y, z 
HTAB N1 O1_$1 
HTAB N3 O4_$1 
FLAT 0.003 C18 C22 C23 C24 C25 C26 C27 O6 C28 
FLAT 0.003 C18 C22' C23' C24' C25' C26' C27' O6' C28' 
DFIX 1.500 0.003 C18 C22 C18 C22' 
DFIX 1.390 0.003 C22 C23 C23 C24 C24 C25 C25 C26 C26 C27 C22 C27 
DFIX 1.390 0.003 C22' C23' C23' C24' C24' C25' C25' C26' C26' C27' C22' C27' 
DFIX 2.420 0.003 C22 C24 C24 C26 C22 C26 C23 C25 C25 C27 C23 C27 
DFIX 2.420 0.003 C22' C24' C24' C26' C22' C26' C23' C25' C25' C27' C23' C27' 
DFIX 1.375 0.003 C25 O6 C25' O6' 
DFIX 1.400 0.003 O6 C28 O6' C28' 
EADP C22 C23 C22' C23' 
EADP O6 O6' 
EADP C28 C28' 
  
WGHT    0.058700    0.814600 
FVAR       0.56925 
S1    5    0.172364   -0.026971    0.094972    11.00000    0.01856    0.01438 = 
         0.02311    0.00211    0.00405    0.00304 
O1    4   -0.157711    0.199199    0.118436    11.00000    0.01241    0.02800 = 
         0.02612    0.01133    0.00413    0.00598 
O2    4    0.157850    0.271015    0.097499    11.00000    0.01296    0.02104 = 
         0.02547    0.01387    0.00475    0.00527 
O3    4    1.265734    0.442187    0.477317    11.00000    0.01980    0.06446 = 
         0.02546    0.00433   -0.00178   -0.00250 
N1    3    0.469072    0.164516    0.183386    11.00000    0.01077    0.01781 = 
         0.02161    0.00509    0.00427    0.00373 
H1    2    0.563346    0.146602    0.166889    11.00000   -1.20000 
N2    3   -0.124505    0.045511    0.257475    11.00000    0.02871    0.02635 = 
         0.03661    0.01563    0.01764    0.00964 
C1    1    0.026029    0.213268    0.131789    11.00000    0.01210    0.01343 = 
         0.01890    0.00503    0.00312    0.00372 
C2    1    0.272059    0.099908    0.157809    11.00000    0.01392    0.01489 = 
         0.01700    0.00636    0.00505    0.00491 
C3    1    0.143828    0.168717    0.196471    11.00000    0.01310    0.01463 = 
         0.01984    0.00705    0.00403    0.00384 
C4    1    0.309996    0.267773    0.262536    11.00000    0.01491    0.01685 = 
         0.02122    0.00294    0.00143    0.00501 
AFIX  23 
H4A   2    0.272302    0.338930    0.266868    11.00000   -1.20000 
H4B   2    0.325908    0.249527    0.315911    11.00000   -1.20000 
AFIX   0 
C5    1    0.510289    0.279745    0.233970    11.00000    0.01475    0.01586 = 
         0.02146    0.00517    0.00123    0.00245 
AFIX  13 
H5    2    0.520371    0.334284    0.198754    11.00000   -1.20000 
AFIX   0 
C6    1    0.072204    0.326547    0.039337    11.00000    0.02071    0.02414 = 
         0.02495    0.01428    0.00590    0.01031 
AFIX 137 
H6A   2    0.184925    0.372872    0.021394    11.00000   -1.50000 
H6B   2    0.000610    0.375506    0.064966    11.00000   -1.50000 
H6C   2   -0.026545    0.268625   -0.007479    11.00000   -1.50000 
AFIX   0 
C7    1   -0.007749    0.098161    0.229344    11.00000    0.01666    0.01807 = 
         0.02491    0.00685    0.00655    0.00636 
C8    1    0.708070    0.318255    0.300251    11.00000    0.01406    0.01675 = 
         0.02565    0.00387   -0.00100    0.00192 
C9    1    0.875624    0.405489    0.296093    11.00000    0.01651    0.02707 = 
         0.02743    0.00354    0.00345   -0.00136 
AFIX  43 
H9    2    0.863955    0.438822    0.251420    11.00000   -1.20000 
AFIX   0 
C10   1    1.058800    0.444266    0.356114    11.00000    0.01872    0.04198 = 
         0.02919    0.00337    0.00362   -0.00725 
AFIX  43 
H10   2    1.172173    0.503672    0.352316    11.00000   -1.20000 
AFIX   0 
C11   1    1.077754    0.397175    0.421425    11.00000    0.01579    0.03200 = 
         0.02287   -0.00296    0.00270    0.00515 
C12   1    0.915760    0.308632    0.426127    11.00000    0.02683    0.03085 = 
         0.03308    0.01190   -0.00177    0.00870 
AFIX  43 
H12   2    0.929122    0.274622    0.470408    11.00000   -1.20000 
AFIX   0 
C13   1    0.731794    0.269788    0.364745    11.00000    0.02332    0.03155 = 
         0.04164    0.02020   -0.00359    0.00127 
AFIX  43 
H13   2    0.620359    0.208452    0.367561    11.00000   -1.20000 
AFIX   0 
C14   1    1.286384    0.411457    0.550800    11.00000    0.02716    0.04160 = 
         0.03042    0.00291    0.00021    0.01244 
AFIX 137 
H14A  2    1.427407    0.451164    0.584873    11.00000   -1.50000 
H14B  2    1.260555    0.328979    0.540550    11.00000   -1.50000 
H14C  2    1.185694    0.432644    0.578588    11.00000   -1.50000 
AFIX   0 
S2    5    0.677334    0.477496    0.088727    11.00000    0.01857    0.01470 = 
         0.02248    0.00091    0.00158    0.00374 
O4    4    0.337854    0.704681    0.112299    11.00000    0.01243    0.02961 = 
         0.02813    0.01299    0.00451    0.00680 
O5    4    0.653095    0.773508    0.090844    11.00000    0.01301    0.02166 = 
         0.02340    0.01208    0.00464    0.00612 
N3    3    0.965019    0.671089    0.178913    11.00000    0.01282    0.01584 = 
         0.01899    0.00219    0.00319    0.00224 
H3    2    1.064781    0.655999    0.161204    11.00000   -1.20000 
N4    3    0.362455    0.539025    0.243535    11.00000    0.03771    0.03024 = 
         0.05816    0.02446    0.03154    0.01365 
C15   1    0.769678    0.604567    0.151581    11.00000    0.01468    0.01515 = 
         0.01731    0.00664    0.00250    0.00341 
C16   1    0.635873    0.669908    0.188979    11.00000    0.01291    0.01434 = 
         0.01889    0.00602    0.00529    0.00461 
C17   1    0.795230    0.768143    0.257503    11.00000    0.02283    0.01764 = 
         0.01822    0.00315    0.00246    0.00763 
AFIX  23 
H17A  2    0.804077    0.748491    0.310341    11.00000   -1.20000 
H17B  2    0.756746    0.839021    0.261223    11.00000   -1.20000 
AFIX   0 
C18   1    1.003261    0.782388    0.233278    11.00000    0.01774    0.01429 = 
         0.01934    0.00540   -0.00009    0.00096 
AFIX  13 
H18   2    1.025353    0.842329    0.202525    11.00000   -1.20000 
AFIX   0 
C19   1    0.520462    0.716300    0.125404    11.00000    0.01518    0.01302 = 
         0.01831    0.00379    0.00351    0.00361 
C20   1    0.569704    0.829978    0.032823    11.00000    0.02154    0.02326 = 
         0.02453    0.01318    0.00634    0.00952 
AFIX 137 
H20A  2    0.684211    0.879723    0.017799    11.00000   -1.50000 
H20B  2    0.491334    0.875609    0.057331    11.00000   -1.50000 
H20C  2    0.477486    0.772578   -0.015682    11.00000   -1.50000 
AFIX   0 
C21   1    0.481289    0.595335    0.218389    11.00000    0.02322    0.01962 = 
         0.02922    0.01027    0.01186    0.00997 
PART   1 
O6    4    1.674374    0.863840    0.504940    10.50000    0.02830    0.02810 = 
         0.04735    0.00540   -0.02286    0.00181 
C22   1    1.189238    0.811091    0.304090    10.50000    0.01710    0.01548 = 
         0.01827    0.00062    0.00293    0.00155 
C23   1    1.362791    0.907264    0.321455    10.50000    0.01710    0.01548 = 
         0.01827    0.00062    0.00293    0.00155 
AFIX  43 
H23A  2    1.367843    0.958767    0.287799    10.50000   -1.20000 
AFIX   0 
C24   1    1.528905    0.928215    0.387944    10.50000    0.00898    0.01299 = 
         0.03573   -0.00276    0.00235   -0.00077 
AFIX  43 
H24A  2    1.646636    0.993856    0.399409    10.50000   -1.20000 
AFIX   0 
C25   1    1.522577    0.853057    0.437615    10.50000    0.01519    0.01636 = 
         0.02569   -0.00105   -0.00538    0.00167 
C26   1    1.349721    0.756646    0.420503    10.50000    0.01535    0.02129 = 
         0.01650    0.00287    0.00331    0.00058 
AFIX  43 
H26A  2    1.344901    0.705146    0.454157    10.50000   -1.20000 
AFIX   0 
C27   1    1.184327    0.735966    0.354085    10.50000    0.01042    0.03467 = 
         0.01448    0.01404    0.00119    0.00216 
AFIX  43 
H27A  2    1.066907    0.670153    0.342593    10.50000   -1.20000 
AFIX   0 
C28   1    1.854227    0.958024    0.526181    10.50000    0.02483    0.04365 = 
         0.03216    0.00641   -0.00335    0.00519 
AFIX 137 
H28A  2    1.942116    0.959801    0.578054    10.50000   -1.50000 
H28B  2    1.815629    1.028119    0.531182    10.50000   -1.50000 
H28C  2    1.930761    0.952042    0.484168    10.50000   -1.50000 
AFIX   0 
PART   2 
O6'   4    1.729829    0.909285    0.485494    10.50000    0.02830    0.02810 = 
         0.04735    0.00540   -0.02286    0.00181 
C22'  1    1.188843    0.811215    0.302886    10.50000    0.01710    0.01548 = 
         0.01827    0.00062    0.00293    0.00155 
C23'  1    1.367816    0.891540    0.299573    10.50000    0.01710    0.01548 = 
         0.01827    0.00062    0.00293    0.00155 
AFIX  43 
H23B  2    1.367347    0.924714    0.254781    10.50000   -1.20000 
AFIX   0 
C24'  1    1.548052    0.923422    0.362001    10.50000    0.01838    0.03101 = 
         0.02521    0.00070    0.00874    0.00829 
AFIX  43 
H24B  2    1.670377    0.978304    0.359857    10.50000   -1.20000 
AFIX   0 
C25'  1    1.547705    0.874444    0.427381    10.50000    0.02058    0.03413 = 
         0.02576   -0.00068   -0.00484    0.00979 
C26'  1    1.369334    0.793977    0.431039    10.50000    0.03269    0.03368 = 
         0.02052    0.00813   -0.00785    0.00409 
AFIX  43 
H26B  2    1.370071    0.760768    0.475817    10.50000   -1.20000 
AFIX   0 
C27'  1    1.189392    0.762344    0.368567    10.50000    0.03361    0.04088 = 
         0.02778    0.01238   -0.00627   -0.01546 
AFIX  43 
H27B  2    1.067121    0.707468    0.370761    10.50000   -1.20000 
AFIX   0 
C28'  1    1.739053    0.864561    0.553592    10.50000    0.02483    0.04365 = 
         0.03216    0.00641   -0.00335    0.00519 
AFIX 137 
H28D  2    1.881000    0.894515    0.588245    10.50000   -1.50000 
H28E  2    1.698993    0.781298    0.536123    10.50000   -1.50000 
H28F  2    1.643618    0.886589    0.584038    10.50000   -1.50000 
PART   0 
  
AFIX   0 
HKLF 4 
  
REM  C25272 in P-1 
REM R1 =  0.0599 for    5534 Fo > 4sig(Fo)  and  0.1216 for all    9962 data 
REM    414 parameters refined using     42 restraints 
  
END 
  
WGHT      0.0587      0.8146 
  
REM Highest difference peak  1.283,  deepest hole -0.942,  1-sigma level  0.076 
Q1    1   1.7212  0.8797  0.4716  11.00000  0.05    1.28 
Q2    1   1.7108  0.8838  0.5640  11.00000  0.05    0.73 
Q3    1   1.1544  0.3654  0.5126  11.00000  0.05    0.68 
Q4    1   1.0220  0.4195  0.3898  11.00000  0.05    0.57 
Q5    1   0.8519  0.3971  0.3322  11.00000  0.05    0.53 
Q6    1   1.4045  0.8991  0.3330  11.00000  0.05    0.48 
Q7    1   0.8473  0.2388  0.4216  11.00000  0.05    0.46 
Q8    1   1.0179  0.3506  0.4418  11.00000  0.05    0.45 
Q9    1   1.2257  0.3839  0.4758  11.00000  0.05    0.40 
Q10   1   1.7824  0.9637  0.4765  11.00000  0.05    0.39 
Q11   1   1.2210  0.7243  0.3524  11.00000  0.05    0.37 
Q12   1   0.1007  0.1948  0.1693  11.00000  0.05    0.34 
Q13   1   0.4232  0.2726  0.2546  11.00000  0.05    0.33 
Q14   1   0.9419  0.7800  0.2406  11.00000  0.05    0.32 
Q15   1   0.6965  0.2146  0.3535  11.00000  0.05    0.32 
Q16   1   0.7122  0.2768  0.3186  11.00000  0.05    0.31 
Q17   1   0.1959  0.1234  0.1691  11.00000  0.05    0.31 
Q18   1   0.7104  0.7212  0.2272  11.00000  0.05    0.31 
Q19   1  -0.0635  0.2289  0.1380  11.00000  0.05    0.31 
Q20   1   1.2418  0.7787  0.3834  11.00000  0.05    0.30 
; 
_shelx_res_checksum   22382 
  
_shelx_hkl_file 
; 
  -1   0   0    0.20    0.50 
  -1   0   0    1.10    0.90 
   1   0   0   -0.10    0.50 
   1   0   0    0.30    0.90 
   1   0   0   -0.20    0.30 
  -2   0   0  415.56   11.30 
  -2   0   0  446.16   12.80 
   2   0   0  459.15   11.50 
   2   0   0  460.65   11.90 
  -3   0   0   15.50    3.20 
   3   0   0   21.30    2.50 
   3   0   0   18.30    2.40 
  -4   0   0    2.20    3.70 
   4   0   0    3.70    2.00 
   4   0   0    3.50    2.20 
  -5   0   0  111.19    9.60 
   5   0   0  114.99    6.10 
   5   0   0  108.89    7.00 
  -6   0   0  648.54   23.50 
   6   0   0  666.73   21.00 
   6   0   0  659.53   19.00 
  -7   0   0    4.10    5.80 
   7   0   0   -5.40    2.80 
   7   0   0   -0.90    3.40 
  -8   0   0   18.90    7.60 
   8   0   0    4.50    4.20 
   8   0   0   14.50    5.30 
  -9   0   0   12.40    8.40 
   9   0   0    6.50    5.40 
   9  -1   0    4.20    4.70 
  -9   1   0    7.70    8.80 
   8  -1   0    2.90    3.50 
   8  -1   0   -2.10    4.10 
  -8   1   0    2.30    6.30 
   7  -1   0  132.59    9.00 
   7  -1   0  126.49    7.40 
  -7   1   0  125.19   11.70 
   6  -1   0   14.30    3.70 
   6  -1   0   23.30    3.60 
  -6   1   0   17.50    5.80 
   5  -1   0  856.31   22.90 
   5  -1   0  876.31   24.20 
  -5   1   0  845.32   26.40 
   4  -1   0    0.10    1.70 
   4  -1   0   -1.30    1.80 
  -4   1   0    1.40    3.20 
   3  -1   0  757.62   19.20 
   3  -1   0  705.83   18.50 
  -3   1   0  739.53   20.40 
   2  -1   0    1.10    1.30 
   2  -1   0    0.10    1.00 
  -2   1   0    2.10    1.20 
  -2   1   0    2.50    2.20 
   1  -1   0  277.47    7.40 
   1  -1   0  275.57    7.20 
  -1   1   0  281.37    7.20 
  -1   1   0  282.57    7.40 
  -1  -1   0   75.19    3.00 
  -1  -1   0   78.19    3.50 
  -1  -1   0   79.09    2.90 
   1   1   0   73.49    3.30 
   1   1   0   81.59    3.10 
   1   1   0   79.29    3.00 
  -2  -1   0  122.99    5.70 
  -2  -1   0  117.29    4.50 
   2   1   0  114.69    4.70 
   2   1   0  123.69    4.50 
  -3  -1   0 1069.29   28.70 
   3   1   0 1100.89   26.80 
   3   1   0 1066.79   27.50 
  -4  -1   0   26.70    4.90 
   4   1   0   21.70    3.00 
   4   1   0   22.70    3.40 
  -5  -1   0    8.00    5.30 
   5   1   0    6.50    3.10 
   5   1   0    0.60    3.00 
  -6  -1   0   54.49    7.70 
   6   1   0   57.19    6.50 
   6   1   0   58.49    5.30 
  -7  -1   0   28.10    7.50 
   7   1   0   32.40    4.30 
   7   1   0   26.60    5.60 
  -8  -1   0    0.90    6.50 
   8   1   0    0.40    4.40 
  -9  -1   0   51.09   10.30 
   9   1   0   54.79    8.10 
  10  -2   0    6.40    4.90 
 -10   2   0   12.10    8.40 
   9  -2   0    5.30    5.10 
  -9   2   0    1.20    7.60 
   8  -2   0   60.29    7.10 
   8  -2   0   47.50    6.70 
  -8   2   0   42.20    8.30 
   7  -2   0   44.30    5.90 
   7  -2   0   45.70    4.90 
  -7   2   0   45.70    7.60 
   6  -2   0  395.46   14.50 
   6  -2   0  404.56   13.20 
  -6   2   0  415.56   17.20 
   5  -2   0   -1.00    2.40 
   5  -2   0   -0.50    2.60 
  -5   2   0    1.10    4.20 
   4  -2   0   22.20    3.00 
   4  -2   0   22.60    2.70 
  -4   2   0   22.10    4.20 
   3  -2   0    0.10    1.40 
  -3   2   0    0.10    1.30 
  -3   2   0    1.80    2.40 
   2  -2   0 1753.02   41.70 
  -2   2   0 1765.22   42.20 
  -2   2   0 1782.72   41.90 
   1  -2   0    8.70    1.40 
   1  -2   0    7.60    1.20 
   1  -2   0    7.80    1.30 
  -1   2   0    8.80    1.30 
  -1   2   0    8.70    1.30 
  -1   2   0    7.60    1.40 
   0  -2   0 1811.02   42.40 
   0  -2   0 1822.72   42.60 
   0   2   0 1822.92   42.40 
   0   2   0 1827.02   42.60 
  -1  -2   0    3.10    2.00 
  -1  -2   0    1.20    1.60 
   1   2   0    0.40    1.60 
   1   2   0    2.20    1.70 
  -2  -2   0  115.09    5.70 
   2   2   0  120.69    4.80 
   2   2   0  115.79    5.10 
  -3  -2   0    1.90    2.80 
   3   2   0   -0.10    1.80 
   3   2   0    1.20    1.80 
  -4  -2   0   26.50    5.10 
   4   2   0   32.50    3.70 
   4   2   0   26.40    4.50 
  -5  -2   0   32.60    6.30 
   5   2   0   29.70    4.70 
   5   2   0   44.60    5.40 
  -6  -2   0  113.39   10.50 
   6   2   0  110.09    8.20 
   6   2   0  128.19    7.20 
  -7  -2   0   -0.20    5.80 
   7   2   0    3.60    3.30 
   7   2   0   -3.50    3.90 
  -8  -2   0    2.40    6.60 
   8   2   0   -0.20    4.80 
  -9  -2   0    2.80    7.40 
   9   2   0   -6.10    5.40 
 -10   3   0   10.20    8.40 
   9  -3   0   66.19    8.20 
  -9   3   0   70.19   10.80 
   8  -3   0   -1.50    3.60 
   8  -3   0   -9.50    3.30 
  -8   3   0   -2.20    5.60 
   7  -3   0  130.49    7.50 
   7  -3   0  126.59    8.60 
  -7   3   0  124.09   13.40 
   6  -3   0   59.09    5.50 
   6  -3   0   60.29    6.00 
  -6   3   0   45.20    7.20 
   5  -3   0  360.56   11.80 
   5  -3   0  347.17   12.80 
  -5   3   0  377.16   14.70 
   4  -3   0    9.20    2.30 
  -4   3   0    6.60    3.40 
  -4   3   0    6.40    2.00 
   3  -3   0  780.42   20.00 
  -3   3   0  762.12   20.70 
  -3   3   0  745.73   20.00 
   2  -3   0    0.00    1.40 
  -2   3   0   -1.70    1.70 
  -2   3   0    0.30    1.40 
   1  -3   0 1602.74   36.30 
   1  -3   0 1611.84   37.20 
  -1   3   0 1575.34   36.20 
  -1   3   0 1473.85   37.60 
   0   3   0   53.89    3.70 
   0   3   0   55.89    3.30 
  -1  -3   0  223.18    7.60 
   1   3   0  209.28    7.20 
   1   3   0  213.58    7.20 
  -2  -3   0   25.90    3.20 
   2   3   0   24.40    2.90 
   2   3   0   17.30    2.60 
  -3  -3   0    5.80    3.20 
   3   3   0    5.60    2.40 
   3   3   0    3.60    2.10 
  -4  -3   0   48.80    6.30 
   4   3   0   53.09    5.40 
   4   3   0   43.80    5.20 
  -5  -3   0  289.37   14.30 
   5   3   0  277.27   12.10 
   5   3   0  293.87   11.10 
  -6  -3   0    1.10    6.00 
   6   3   0    1.50    3.90 
   6   3   0   -1.10    3.10 
  -7  -3   0   18.20    6.80 
   7   3   0   14.10    4.30 
   7   3   0   11.80    5.20 
  -8  -3   0    0.00    6.40 
   8   3   0   10.30    5.60 
  -9  -3   0   25.60    8.90 
   9   3   0    6.20    5.70 
  10  -4   0   -2.80    4.80 
 -10   4   0    7.50    7.70 
   9  -4   0    4.80    4.70 
  -9   4   0    7.10    7.00 
   8  -4   0   70.19    7.30 
   8  -4   0   57.09    6.30 
  -8   4   0   61.39    9.30 
   7  -4   0   -0.70    3.50 
   7  -4   0   -1.30    3.40 
  -7   4   0   -0.70    7.20 
   6  -4   0  484.45   15.60 
   6  -4   0  509.15   16.90 
  -6   4   0  492.65   18.90 
   5  -4   0   -1.00    2.40 
  -5   4   0    6.40    4.40 
  -5   4   0    3.00    2.40 
   4  -4   0  307.67   10.70 
  -4   4   0  325.37   11.90 
  -4   4   0  321.37   10.70 
   3  -4   0    6.80    2.00 
  -3   4   0    3.30    2.40 
  -3   4   0    4.60    2.10 
   2  -4   0  773.12   19.80 
  -2   4   0  754.82   20.20 
   1  -4   0   43.30    3.30 
  -1   4   0   44.00    3.70 
   0   4   0  592.94   16.10 
   0   4   0  610.74   16.60 
  -1  -4   0  169.28    6.10 
   1   4   0  176.28    6.90 
   1   4   0  170.08    6.70 
  -2  -4   0  281.27    9.80 
   2   4   0  276.37    9.50 
   2   4   0  279.47    9.80 
  -3  -4   0    3.80    3.50 
   3   4   0    2.40    2.70 
   3   4   0    9.10    5.00 
  -4  -4   0   77.69    8.40 
   4   4   0   84.39    6.40 
   4   4   0   74.29    6.70 
  -5  -4   0   70.79    8.20 
   5   4   0   70.99    6.10 
   5   4   0   69.89    6.90 
  -6  -4   0  256.37   14.70 
   6   4   0  256.27   13.40 
   6   4   0  263.07   13.50 
  -7  -4   0    8.50    6.40 
   7   4   0    2.80    4.50 
   7   4   0    3.20    4.90 
  -8  -4   0   29.40   10.80 
   8   4   0   42.40    7.20 
  10  -5   0    7.80    5.10 
 -10   5   0    3.60    7.00 
   9  -5   0   13.20    5.50 
   9  -5   0   11.60    4.80 
  -9   5   0   16.30    7.70 
   8  -5   0    6.20    4.10 
   8  -5   0    5.30    3.70 
  -8   5   0    2.30    5.80 
   7  -5   0    5.40    3.80 
   7  -5   0    5.50    3.40 
  -7   5   0   12.90    5.90 
   6  -5   0   -1.50    2.70 
  -6   5   0    5.30    4.80 
   5  -5   0  627.04   18.80 
  -5   5   0  595.44   18.40 
  -5   5   0  623.54   20.10 
   4  -5   0    1.90    2.10 
  -4   5   0   -1.00    1.90 
  -4   5   0   -0.10    3.10 
   3  -5   0 1990.50   46.60 
  -3   5   0 1947.71   46.20 
  -3   5   0 1778.52   46.90 
   2  -5   0   19.60    2.60 
  -2   5   0   14.40    2.70 
  -2   5   0   16.60    2.10 
   1  -5   0   33.30    3.30 
  -1   5   0   32.40    3.70 
   0   5   0   45.80    4.10 
   0   5   0   49.60    3.70 
  -1  -5   0 1459.75   35.70 
   1   5   0 1511.75   37.20 
   1   5   0 1463.15   37.10 
  -2  -5   0    4.80    2.60 
   2   5   0    2.50    2.60 
   2   5   0    4.80    2.60 
  -3  -5   0  267.67   11.50 
   3   5   0  272.37   11.10 
   3   5   0  280.07   10.70 
  -4  -5   0   38.10    6.20 
   4   5   0   42.60    5.30 
   4   5   0   34.90    5.10 
  -5  -5   0   35.10    6.60 
   5   5   0   33.50    5.70 
  -6  -5   0   -4.10    4.60 
   6   5   0   -1.40    3.30 
   6   5   0   -3.40    3.90 
  -7  -5   0   54.49    9.60 
   7   5   0   50.89    7.50 
   7   5   0   36.20    5.10 
  -8  -5   0    7.50    7.00 
   8   5   0    3.40    5.50 
  10  -6   0   26.80    6.00 
 -10   6   0   25.60    8.70 
   9  -6   0    3.70    4.60 
   9  -6   0    8.30    4.60 
  -9   6   0    0.20    6.20 
   8  -6   0  326.77   13.50 
   8  -6   0  328.87   14.70 
  -8   6   0  329.87   17.10 
   7  -6   0    3.60    3.50 
   7  -6   0   10.40    4.10 
  -7   6   0    4.50    5.40 
   6  -6   0  125.39    7.90 
  -6   6   0  100.79    8.90 
  -6   6   0  125.49    7.40 
   5  -6   0    2.70    2.90 
  -5   6   0    5.80    4.30 
   4  -6   0  111.29    6.50 
  -4   6   0  119.39    7.10 
  -4   6   0  124.79    7.00 
   3  -6   0   -0.80    1.90 
  -3   6   0   -4.10    1.90 
  -3   6   0    0.70    2.00 
   2  -6   0  418.36   12.50 
  -2   6   0  377.66   13.00 
   1  -6   0   12.00    2.50 
  -1   6   0    7.50    2.40 
   0  -6   0   31.60    3.50 
   0   6   0   32.80    4.00 
  -1  -6   0   19.70    2.70 
   1   6   0   14.90    3.20 
   1   6   0   19.40    3.40 
  -2  -6   0  602.74   17.80 
   2   6   0  606.64   18.60 
   2   6   0  611.74   18.40 
   3   6   0    0.10    3.30 
   3   6   0   -4.40    2.90 
  -4  -6   0  533.75   19.20 
   4   6   0  534.85   18.80 
   4   6   0  549.25   17.90 
  -5  -6   0   -3.30    4.20 
   5   6   0   -1.80    3.90 
   5   6   0   -0.70    3.60 
  -6  -6   0    2.90    5.30 
   6   6   0   -0.10    4.60 
   6   6   0    2.30    3.60 
  -7  -6   0    8.20    6.80 
   7   6   0    2.10    5.30 
  -8  -6   0    7.50    7.00 
   8   6   0    8.20    5.50 
  10  -7   0    3.30    5.20 
 -10   7   0   10.90    7.40 
   9  -7   0    3.40    4.60 
   9  -7   0    5.50    4.60 
  -9   7   0    7.20    6.60 
   8  -7   0   -0.90    3.80 
   8  -7   0   -4.50    3.50 
  -8   7   0    5.00    5.80 
   7  -7   0   52.09    6.10 
  -7   7   0   53.09    6.10 
  -7   7   0   61.49    7.90 
   6  -7   0    4.40    3.20 
  -6   7   0    3.50    4.20 
  -6   7   0    1.30    2.80 
   5  -7   0    8.40    3.50 
  -5   7   0   10.80    4.40 
  -5   7   0   17.10    3.90 
   4  -7   0    0.70    2.60 
  -4   7   0    0.10    3.00 
  -4   7   0   -2.90    2.70 
   3  -7   0    4.00    2.60 
  -3   7   0   -1.60    2.20 
  -3   7   0   -0.70    1.90 
   2  -7   0    7.70    2.60 
  -2   7   0    7.80    3.00 
   1  -7   0 1767.12   44.60 
  -1   7   0 1807.72   45.60 
   0  -7   0   57.19    4.90 
   0   7   0   55.29    5.20 
  -1  -7   0  269.97    9.00 
   1   7   0  268.17   11.10 
   1   7   0  278.17   10.70 
  -2  -7   0   -2.20    2.90 
   2   7   0    1.80    3.70 
   2   7   0   -1.70    3.00 
  -3  -7   0  557.64   18.80 
   3   7   0  583.14   18.90 
   3   7   0  567.44   19.20 
  -4  -7   0   17.80    5.10 
   4   7   0   21.90    4.70 
   4   7   0   20.10    5.00 
  -5  -7   0  289.47   14.90 
   5   7   0  281.77   14.00 
   5   7   0  313.87   13.10 
  -6  -7   0   26.80    7.00 
   6   7   0   18.60    6.10 
   6   7   0   27.90    5.20 
  -7  -7   0   14.80    7.00 
   7   7   0   17.10    6.40 
  10  -8   0   26.00    7.40 
 -10   8   0   21.60    7.60 
   9  -8   0   -4.30    4.60 
   9  -8   0    1.10    4.40 
  -9   8   0    1.70    6.10 
   8  -8   0   19.20    5.20 
   8  -8   0   20.50    5.20 
  -8   8   0   11.20    6.30 
   7  -8   0   -1.20    3.40 
  -7   8   0    0.40    4.70 
  -7   8   0    1.90    3.40 
   6  -8   0    3.70    3.40 
  -6   8   0    9.70    4.70 
  -6   8   0    7.30    3.40 
   5  -8   0    2.30    3.30 
  -5   8   0    4.20    3.30 
  -5   8   0   -0.10    3.70 
   4  -8   0   45.80    5.30 
  -4   8   0   47.60    5.80 
  -4   8   0   50.29    5.20 
   3  -8   0   17.40    3.70 
  -3   8   0   16.80    3.80 
  -3   8   0   17.30    2.50 
   2  -8   0  599.64   18.00 
  -2   8   0  578.84   18.80 
   1  -8   0   51.69    5.10 
  -1   8   0   41.90    5.20 
   0  -8   0   53.79    5.50 
   0   8   0   52.09    5.70 
  -1  -8   0   28.60    3.40 
   1   8   0   32.80    4.80 
   1   8   0   34.10    5.10 
  -2  -8   0    8.20    3.60 
   2   8   0   11.60    4.40 
   2   8   0   11.50    4.10 
  -3  -8   0    0.40    3.40 
   3   8   0   -0.70    3.30 
   3   8   0    2.40    3.50 
  -4  -8   0   11.20    4.60 
   4   8   0   20.50    4.90 
  -5  -8   0   14.90    6.90 
   5   8   0   10.10    4.60 
   5   8   0   13.80    5.60 
  -6  -8   0   65.69    9.10 
   6   8   0   67.29    8.40 
   6   8   0   50.69    6.70 
  -7  -8   0  -10.00    5.70 
   7   8   0    8.80    5.90 
  10  -9   0    8.30    6.10 
 -10   9   0   -8.30    5.70 
   9  -9   0    7.30    4.70 
   9  -9   0    4.20    4.80 
  -9   9   0   -2.30    5.60 
   8  -9   0   11.70    4.50 
  -8   9   0    7.90    5.60 
   7  -9   0   42.60    6.50 
  -7   9   0   59.09    7.60 
  -7   9   0   53.49    6.40 
   6  -9   0    4.90    3.70 
  -6   9   0   11.90    4.00 
  -6   9   0    4.80    4.10 
   5  -9   0  127.99    8.50 
  -5   9   0  132.39    9.20 
  -5   9   0  154.48    9.00 
   4  -9   0   -3.60    2.90 
  -4   9   0   -0.10    2.50 
  -4   9   0    2.90    3.40 
   3  -9   0  821.52   24.10 
  -3   9   0  823.72   25.10 
   2  -9   0    0.00    2.80 
  -2   9   0   -1.70    2.70 
   1  -9   0   11.50    3.60 
  -1   9   0    5.20    3.60 
   0  -9   0   -2.10    2.90 
   0   9   0   -3.40    3.00 
   1   9   0  261.07   12.50 
   1   9   0  276.47   12.10 
  -2  -9   0    0.00    2.80 
   2   9   0   -1.60    3.40 
   2   9   0   -1.80    3.20 
  -3  -9   0  204.28   10.40 
   3   9   0  228.28   12.00 
   3   9   0  227.58   11.70 
  -4  -9   0    4.60    4.10 
   4   9   0    8.30    4.40 
   4   9   0    2.90    4.50 
  -5  -9   0   65.29    8.50 
   5   9   0   60.09    8.10 
   5   9   0   68.89    8.20 
  -6  -9   0    3.40    5.50 
   6   9   0    4.60    5.50 
   6   9   0   -2.90    4.80 
  -7  -9   0   -6.50    5.60 
   9 -10   0    4.00    5.00 
   9 -10   0    5.80    4.60 
  -9  10   0   -6.10    5.30 
   8 -10   0   16.60    5.20 
  -8  10   0   -3.30    5.50 
  -8  10   0    7.90    4.30 
   7 -10   0    2.20    4.00 
  -7  10   0   -2.50    3.20 
  -7  10   0  -11.90    3.80 
   6 -10   0  110.29    8.50 
  -6  10   0  110.39    8.30 
  -6  10   0  119.69    8.80 
   5 -10   0   -1.60    3.10 
  -5  10   0   -2.10    3.10 
  -5  10   0    0.80    2.80 
   4 -10   0  694.03   22.10 
  -4  10   0  708.73   23.00 
  -4  10   0  681.53   18.70 
   3 -10   0    0.50    3.30 
  -3  10   0    5.70    3.90 
   2 -10   0  213.98   10.60 
  -2  10   0  225.18   11.40 
   1 -10   0   36.30    5.50 
  -1  10   0   35.80    5.80 
   0 -10   0   67.09    7.20 
   0  10   0   73.39    7.60 
  -1 -10   0    0.20    3.20 
   1  10   0    4.80    4.40 
  -2 -10   0  158.08    7.90 
   2  10   0  169.18   10.30 
   2  10   0  165.98   10.60 
  -3 -10   0   33.40    5.20 
   3  10   0   33.00    6.10 
   3  10   0   45.80    6.80 
  -4 -10   0  141.39    9.60 
   4  10   0  134.09   10.20 
   4  10   0  137.99   11.10 
  -5 -10   0    2.90    5.00 
   5  10   0   10.00    5.80 
  -6 -10   0   14.50    6.30 
   6  10   0    6.20    5.70 
   6  10   0   10.70    6.30 
   9 -11   0   14.80    6.00 
   9 -11   0   10.40    5.30 
  -9  11   0    7.60    6.00 
   8 -11   0    8.80    5.00 
  -8  11   0   -6.80    4.80 
  -8  11   0    7.00    4.50 
   7 -11   0   67.19    7.90 
  -7  11   0   76.09    8.10 
  -7  11   0   66.39    7.30 
   6 -11   0   11.00    7.20 
  -6  11   0    8.40    4.40 
  -6  11   0   13.50    3.90 
   5 -11   0  188.88   10.80 
  -5  11   0  186.68   10.90 
  -5  11   0  174.38    8.00 
   4 -11   0   11.90    4.20 
  -4  11   0    8.00    4.00 
   3 -11   0   95.99    7.80 
  -3  11   0   81.39    7.80 
   2 -11   0   -1.90    3.00 
  -2  11   0   -0.30    3.60 
   1 -11   0  606.54   20.90 
  -1  11   0  626.34   21.80 
   0 -11   0   18.90    4.70 
   0  11   0   18.90    5.30 
  -1 -11   0  109.29    9.00 
   1  11   0  119.19    9.30 
  -2 -11   0    8.00    4.30 
  -2 -11   0    5.10    2.70 
   2  11   0    4.40    4.20 
   2  11   0    5.10    4.60 
  -3 -11   0    9.00    3.40 
   3  11   0    4.40    4.50 
   3  11   0    0.90    4.40 
  -4 -11   0    5.60    4.50 
   4  11   0   -7.10    4.70 
   4  11   0    6.40    5.30 
  -5 -11   0   49.30    7.40 
   5  11   0   41.00    7.30 
  -6 -11   0    4.40    5.20 
   9 -12   0   13.90    5.90 
  -9  12   0   13.90    5.40 
  -9  12   0   -3.70    4.70 
   8 -12   0    2.90    4.70 
  -8  12   0    3.40    4.50 
  -8  12   0    5.00    5.00 
   7 -12   0    6.50    4.70 
  -7  12   0   -5.30    3.40 
  -7  12   0    2.70    3.70 
   6 -12   0  357.76   15.30 
  -6  12   0  311.97   15.10 
  -6  12   0  321.17   12.40 
  -5  12   0    8.30    4.40 
   4 -12   0  256.47   12.60 
  -4  12   0  231.58   12.60 
   3 -12   0    1.80    3.50 
  -3  12   0    3.50    4.10 
   2 -12   0   42.00    6.30 
  -2  12   0   41.20    6.60 
   1 -12   0   11.70    4.30 
  -1  12   0    8.40    4.60 
   0 -12   0    3.90    6.20 
   0  12   0    1.40    4.50 
  -1 -12   0    1.70    3.80 
   1  12   0    1.40    8.30 
  -2 -12   0   95.99    9.30 
   2  12   0   89.59    9.70 
  -3 -12   0    0.50    3.10 
  -3 -12   0    2.50    4.50 
   3  12   0   -4.60    4.70 
   3  12   0    2.00    4.40 
  -4 -12   0   87.79    8.20 
   4  12   0   85.79   10.00 
   4  12   0  114.59   11.70 
  -5 -12   0   -1.50    4.20 
   5  12   0   -5.90    5.30 
   5  12   0    3.80    5.70 
   9 -13   0   45.60    7.70 
  -9  13   0   57.29    7.80 
  -9  13   0   68.49    8.10 
   8 -13   0    0.40    4.50 
  -8  13   0    4.40    4.20 
  -8  13   0   -5.90    4.00 
   7 -13   0  239.58   13.70 
  -7  13   0  239.08   13.60 
  -7  13   0  214.18   10.90 
   6 -13   0    5.40    4.60 
  -6  13   0    2.80    4.10 
   5 -13   0   24.20    5.60 
  -5  13   0   22.30    5.80 
   4 -13   0    6.00    4.20 
  -4  13   0   -1.30    3.60 
   3 -13   0  137.99    9.80 
  -3  13   0  122.89   10.20 
   2 -13   0   31.10    5.70 
  -2  13   0   43.90    6.80 
   1 -13   0  110.79    9.50 
  -1  13   0  108.19    9.80 
   0 -13   0    1.10    4.00 
   0  13   0    3.10    4.40 
  -1 -13   0    3.10    4.20 
   1  13   0    4.90    5.20 
  -2 -13   0    0.00    4.10 
   2  13   0    1.00    5.00 
  -3 -13   0   25.60    6.80 
   3  13   0   32.60    7.50 
  -4 -13   0    5.50    5.40 
   4  13   0    1.00    5.20 
   8 -14   0    7.90    5.00 
  -8  14   0    2.00    4.60 
   7 -14   0   -4.30    4.30 
  -7  14   0   -1.20    4.00 
  -7  14   0   -2.70    4.20 
   6 -14   0   14.20    5.40 
  -6  14   0   17.20    5.50 
   5 -14   0    4.10    4.30 
  -5  14   0    2.00    3.80 
   4 -14   0   25.60    5.90 
  -4  14   0   34.80    6.50 
   3 -14   0   -3.60    3.40 
  -3  14   0    1.30    4.20 
   2 -14   0   24.50    5.60 
  -2  14   0   34.10    6.70 
   1 -14   0   -0.10    3.90 
  -1  14   0    0.90    4.90 
   0 -14   0  117.79   10.40 
   0  14   0  110.49   10.60 
  -1 -14   0   46.70    7.70 
   1  14   0   52.39    8.30 
  -2 -14   0   98.89   10.80 
   2  14   0   90.89   10.90 
  -3 -14   0   -1.30    4.00 
   3  14   0   15.90    6.00 
  -4 -14   0    5.00    5.80 
   4  14   0   13.20    6.10 
   8 -15   0    8.80    5.30 
  -8  15   0    1.60    5.00 
   7 -15   0   14.80    5.90 
  -7  15   0   25.80    6.20 
   6 -15   0    3.80    4.50 
  -6  15   0    5.60    4.40 
   5 -15   0    5.00    4.50 
  -5  15   0    7.80    5.10 
   4 -15   0    3.30    4.70 
  -4  15   0    3.30    4.80 
   3 -15   0   24.50    6.40 
  -3  15   0   30.70    6.80 
   2 -15   0   -6.00    3.70 
  -2  15   0   -4.70    4.30 
   1 -15   0   36.00    6.50 
  -1  15   0   41.00    7.70 
   0 -15   0   -2.40    4.10 
   0  15   0   14.00    5.70 
  -1 -15   0    2.40    5.00 
   1  15   0    2.80    5.60 
  -2 -15   0    1.90    5.00 
   2  15   0   -3.60    5.50 
  -3 -15   0    4.70    5.60 
   7 -16   0   13.20    5.50 
  -7  16   0    1.70    4.50 
   6 -16   0   42.00    7.20 
   5 -16   0    6.20    4.80 
  -5  16   0    2.10    4.50 
   4 -16   0   43.80    7.90 
  -4  16   0   59.09    9.10 
   3 -16   0   16.60    5.90 
  -3  16   0    3.70    5.30 
   2 -16   0   22.30    6.50 
  -2  16   0   17.60    6.10 
   1 -16   0    2.50    5.00 
  -1  16   0    8.00    5.50 
   0 -16   0  216.18   23.80 
   0  16   0  226.68   14.90 
  -1 -16   0   -1.80    5.00 
  -2 -16   0    6.50    5.30 
   2  16   0   11.40    5.90 
   6 -17   0    4.60    4.80 
  -6  17   0   -5.00    4.70 
   5 -17   0   25.00    7.00 
  -5  17   0    6.40    5.70 
  -4  17   0    8.70    5.70 
  -3  17   0   16.10    7.30 
   2 -17   0   -4.80    4.80 
  -2  17   0    1.40    5.60 
   1 -17   0  196.78   14.30 
  -1  17   0  187.38   13.80 
   0 -17   0   10.00    5.70 
   0  17   0   14.20    6.70 
  -1 -17   0   11.10    5.50 
   1  17   0   -9.40    4.80 
   5 -18   0   -3.40    4.80 
  -5  18   0    2.80    5.40 
   4 -18   0    8.10    6.10 
  -4  18   0   11.90    6.00 
   3 -18   0    3.20    4.70 
  -3  18   0   -7.80    4.20 
   2 -18   0   16.20    6.60 
  -2  18   0   10.40    5.70 
   1 -18   0    2.40    4.90 
  -1  18   0    5.30    5.80 
  -1  18  -1    2.00    5.30 
   1 -18   1    1.30    4.80 
  -2  18  -1   39.90    8.20 
   2 -18   1   62.49    9.20 
  -3  18  -1   -7.40    4.50 
   3 -18   1    0.80    5.00 
  -4  18  -1   18.40    6.50 
   4 -18   1   24.80    6.90 
  -5  18  -1    4.40    5.40 
   5 -18   1   -1.10    4.70 
   1  17  -1    6.70    6.00 
  -1 -17   1    2.00    5.40 
   0  17  -1   -1.10    4.80 
   0 -17   1    3.40    5.10 
  -1  17  -1  108.59   15.10 
   1 -17   1  118.39   12.00 
   3 -17   1   92.89   12.10 
  -4  17  -1    1.60    4.80 
   4 -17   1    5.90    5.70 
  -5  17  -1   16.60    6.20 
  -6  17  -1    3.00    5.00 
   6 -17   1   -0.20    4.50 
   2  16  -1  -11.80    5.20 
  -2 -16   1    0.60    5.10 
   1  16  -1    9.70    5.60 
  -1 -16   1    4.20    5.20 
   0  16  -1  195.68   13.60 
   0 -16   1  142.79   13.10 
  -1  16  -1    7.30    5.20 
   1 -16   1    7.20    5.60 
  -2  16  -1    0.00    4.70 
   2 -16   1   -3.10    4.40 
  -3  16  -1    2.30    4.60 
   3 -16   1   -0.60    4.80 
  -4  16  -1   22.80    6.40 
   4 -16   1   17.70    6.10 
  -5  16  -1   -0.60    4.60 
   5 -16   1   -2.50    4.10 
   6 -16   1   38.90    7.20 
  -7  16  -1   -9.90    3.60 
   7 -16   1    4.10    4.60 
   3  15  -1   27.90    6.80 
  -3 -15   1    7.10    5.40 
   2  15  -1    0.50    5.60 
  -2 -15   1    0.30    4.50 
   1  15  -1    3.50    5.00 
  -1 -15   1    6.10    5.30 
   0  15  -1   -0.30    5.00 
   0 -15   1    7.80    4.90 
  -1  15  -1    9.70    5.60 
   1 -15   1    2.80    4.70 
  -2  15  -1    0.10    4.40 
   2 -15   1   -2.00    3.60 
  -3  15  -1   59.69    8.30 
   3 -15   1   62.89    8.30 
  -4  15  -1    5.40    5.10 
   4 -15   1    2.00    4.30 
  -5  15  -1    9.20    4.90 
   5 -15   1   -0.60    4.10 
  -6  15  -1    6.60    5.10 
   6 -15   1   -1.80    3.90 
  -7  15  -1   35.10    6.90 
   7 -15   1   30.80    6.50 
  -8  15  -1   10.00    4.90 
   8 -15   1   -2.10    5.00 
   4  14  -1   14.50    5.80 
  -4 -14   1    9.70    6.40 
   3  14  -1   -8.60    4.80 
  -3 -14   1   -0.90    4.70 
   2  14  -1  184.78   13.30 
  -2 -14   1  152.58   12.50 
   1  14  -1    2.10    5.30 
  -1 -14   1   12.30    5.20 
   0  14  -1   95.39    9.80 
   0 -14   1   80.99    9.20 
  -1  14  -1    8.20    5.20 
   1 -14   1   17.70    5.30 
  -2  14  -1    7.50    5.10 
   2 -14   1    7.10    4.50 
  -3  14  -1    9.40    4.90 
   3 -14   1    2.30    3.80 
  -4  14  -1   30.70    6.60 
   4 -14   1   39.10    6.40 
  -5  14  -1   -2.90    3.80 
   5 -14   1   -8.10    3.10 
  -6  14  -1  104.49    9.60 
   6 -14   1   98.89    9.60 
  -7  14  -1   -2.60    3.60 
  -7  14  -1   -1.70    4.30 
   7 -14   1    1.60    4.50 
  -8  14  -1    0.00    4.70 
  -8  14  -1   -2.90    4.30 
   8 -14   1   -5.50    4.30 
   4  13  -1    4.80    5.90 
   4  13  -1    6.40    5.70 
   3  13  -1  113.59   10.80 
  -3 -13   1  138.29   11.50 
   2  13  -1    4.20    5.00 
  -2 -13   1    7.40    4.80 
   1  13  -1   56.59    8.20 
  -1 -13   1   56.89    7.80 
   0  13  -1   -2.90    3.90 
   0 -13   1    6.20    4.20 
  -1  13  -1    3.10    4.70 
   1 -13   1    4.00    4.00 
  -2  13  -1    5.60    4.50 
   2 -13   1   -0.20    3.70 
  -3  13  -1  183.98   11.60 
   3 -13   1  149.09   13.80 
  -4  13  -1    0.20    3.80 
   4 -13   1   -4.30    3.30 
  -5  13  -1    9.70    5.10 
   5 -13   1   14.10    4.80 
  -6  13  -1   -5.40    2.60 
  -6  13  -1   -2.30    3.70 
   6 -13   1    1.30    3.70 
  -7  13  -1    4.30    3.90 
  -7  13  -1    5.90    4.60 
   7 -13   1    4.70    4.70 
  -8  13  -1   -2.50    4.10 
  -8  13  -1    0.40    4.30 
   8 -13   1   -1.30    4.50 
  -9  13  -1   25.90    5.90 
  -9  13  -1   25.20    6.00 
   9 -13   1   34.60   10.50 
   5  12  -1    5.00    5.50 
   5  12  -1   -2.30    5.00 
  -5 -12   1   -6.30    4.10 
   4  12  -1   -0.30    4.90 
   4  12  -1    1.70    4.90 
  -4 -12   1   -1.30    3.90 
   3  12  -1   21.30    6.00 
   3  12  -1    3.40    5.00 
  -3 -12   1    6.00    3.40 
  -2 -12   1  201.28   12.30 
   1  12  -1   13.00    5.40 
  -1 -12   1    0.10    3.50 
   0  12  -1    1.90    4.50 
   0 -12   1    0.80    4.00 
  -1  12  -1   -2.20    3.70 
   1 -12   1   -1.00    3.30 
  -2  12  -1   26.00    5.70 
   2 -12   1   16.60    4.50 
  -3  12  -1    8.00    4.20 
   3 -12   1   -0.70    3.30 
  -4  12  -1  248.98   13.20 
   4 -12   1  266.07   12.70 
  -5  12  -1   -8.40    3.10 
  -5  12  -1   -0.90    2.20 
   5 -12   1    2.80    3.90 
  -6  12  -1   28.60    5.80 
  -6  12  -1   25.20    4.40 
   6 -12   1   26.00    5.40 
  -7  12  -1   -2.90    3.60 
  -7  12  -1    4.00    4.20 
   7 -12   1   10.90    4.80 
  -8  12  -1   18.70    5.60 
  -8  12  -1   17.40    5.70 
   8 -12   1   25.30    6.20 
  -9  12  -1   -0.70    4.80 
   9 -12   1    3.30    4.70 
   9 -12   1   -4.90    5.30 
   6  11  -1   -6.90    5.20 
  -6 -11   1    2.30    5.10 
   5  11  -1  238.88   13.30 
   5  11  -1  253.87   16.70 
  -5 -11   1  255.97   14.10 
   4  11  -1   20.60    5.90 
   4  11  -1   -6.00    7.20 
  -4 -11   1    5.00    4.30 
   3  11  -1    5.50    4.70 
   3  11  -1    6.20    4.50 
  -3 -11   1   12.40    4.10 
   2  11  -1    9.50    4.50 
   2  11  -1    9.10    4.80 
  -2 -11   1    8.60    3.20 
   1  11  -1  395.76   16.70 
  -1 -11   1  427.76   16.60 
   0  11  -1   -3.10    3.50 
   0 -11   1    1.70    3.20 
  -1  11  -1  609.84   21.40 
   1 -11   1  612.94   20.70 
  -2  11  -1    8.60    4.20 
   2 -11   1    3.30    3.50 
  -3  11  -1    7.00    4.10 
   3 -11   1   -3.60    2.90 
  -4  11  -1   13.90    4.40 
   4 -11   1   10.20    3.90 
  -5  11  -1   96.89    8.40 
  -5  11  -1   99.79    6.40 
   5 -11   1   96.39    8.00 
  -6  11  -1    3.50    5.70 
  -6  11  -1    2.20    3.40 
   6 -11   1   -1.90    3.30 
  -7  11  -1    5.40    4.00 
  -7  11  -1    9.80    4.70 
   7 -11   1    1.70    4.00 
  -8  11  -1   -0.70    4.20 
  -8  11  -1    0.60    4.90 
   8 -11   1    6.70    4.90 
  -9  11  -1   21.50    6.50 
   9 -11   1    7.30    5.00 
   9 -11   1   11.30    6.00 
   6  10  -1   14.20    6.40 
  -6 -10   1   12.90    6.00 
   5  10  -1    2.70    4.60 
   5  10  -1   -5.30    4.40 
  -5 -10   1   -1.10    4.60 
   4  10  -1   71.49    7.80 
   4  10  -1   64.89    8.30 
  -4 -10   1   73.99    7.90 
   3  10  -1    8.00    4.30 
   3  10  -1    4.50    4.40 
  -3 -10   1    3.60    3.50 
   2  10  -1   66.49    7.40 
   2  10  -1   60.19    6.90 
  -2 -10   1   61.99    5.50 
   1  10  -1    5.50    3.90 
   1  10  -1    2.60    3.30 
  -1 -10   1    2.90    3.40 
   0  10  -1  118.79    8.70 
   0 -10   1  100.99    8.10 
  -1  10  -1    4.70    3.50 
   1 -10   1   10.80    3.90 
  -2  10  -1   62.79    6.70 
   2 -10   1   68.89    6.70 
  -3  10  -1   24.80    4.90 
   3 -10   1   21.60    4.50 
  -4  10  -1  479.05   17.80 
  -4  10  -1  477.05   14.10 
   4 -10   1  477.05   16.80 
  -5  10  -1    7.80    3.90 
   5 -10   1    6.90    3.60 
  -6  10  -1   21.50    5.00 
  -6  10  -1   29.10    5.40 
   6 -10   1   29.10    5.10 
  -7  10  -1    2.60    4.10 
  -7  10  -1    5.50    4.70 
   7 -10   1    8.30    6.70 
  -8  10  -1   12.00    5.90 
  -8  10  -1   18.60    5.40 
   8 -10   1   20.70    5.60 
  -9  10  -1    4.70    6.00 
   9 -10   1    5.00    5.40 
   9 -10   1    0.80    4.80 
   7   9  -1    6.30    5.40 
  -7  -9   1    1.50    6.10 
   6   9  -1   -2.80    4.70 
   6   9  -1    2.60    5.20 
  -6  -9   1   -4.80    4.90 
   5   9  -1    2.50    4.90 
   5   9  -1    8.60    4.40 
  -5  -9   1   -7.40    4.20 
   4   9  -1   17.50    4.70 
   4   9  -1   12.60    5.10 
  -4  -9   1   12.50    4.70 
   3   9  -1   73.19    7.90 
   3   9  -1   63.79    7.00 
  -3  -9   1   60.29    6.50 
   2   9  -1   23.70    5.00 
   2   9  -1   16.80    4.40 
  -2  -9   1    8.80    3.40 
   1   9  -1   38.80    5.70 
   1   9  -1   31.80    5.20 
  -1  -9   1   33.50    3.70 
   0   9  -1   25.10    4.80 
   0  -9   1   25.20    4.40 
  -1   9  -1  102.39    7.40 
   1  -9   1   95.89    7.00 
  -2   9  -1   28.00    4.70 
   2  -9   1   27.50    4.30 
  -3   9  -1  116.49    7.80 
   3  -9   1  106.49    7.30 
  -4   9  -1    4.00    2.90 
  -4   9  -1    6.80    3.70 
   4  -9   1    6.60    3.50 
  -5   9  -1   51.69    6.20 
  -5   9  -1   59.89    6.20 
   5  -9   1   56.39    6.10 
  -6   9  -1    2.40    3.10 
  -6   9  -1   -1.40    3.80 
   6  -9   1    4.50    3.60 
  -7   9  -1   36.60    6.60 
  -7   9  -1   32.10    5.60 
   7  -9   1   16.90    4.80 
  -8   9  -1    0.60    5.40 
   8  -9   1  -12.50    5.80 
   8  -9   1    0.50    4.20 
  -9   9  -1   21.40    7.40 
   9  -9   1   26.60    5.80 
   9  -9   1   16.70    6.10 
 -10   9  -1    3.80    6.40 
   7   8  -1   -6.30    4.80 
  -7  -8   1    4.30    5.90 
   6   8  -1    2.80    4.10 
   6   8  -1    6.30    5.30 
  -6  -8   1   10.40    6.00 
   5   8  -1   33.70    5.30 
   5   8  -1   44.60    7.00 
  -5  -8   1   26.70    6.30 
   4   8  -1   22.10    4.80 
  -4  -8   1   26.80    5.60 
   3   8  -1   11.20    4.30 
   3   8  -1   11.40    4.10 
  -3  -8   1   14.20    4.10 
   2   8  -1   43.20    5.70 
   2   8  -1   41.20    5.60 
  -2  -8   1   37.80    4.80 
   1   8  -1   15.00    3.80 
   1   8  -1   12.50    3.60 
  -1  -8   1   10.40    2.70 
   0   8  -1   50.39    5.50 
   0  -8   1   45.40    5.00 
  -1   8  -1    7.10    3.10 
   1  -8   1   12.30    3.10 
  -2   8  -1   32.50    4.80 
  -3   8  -1   32.40    3.40 
  -3   8  -1   34.60    4.70 
   3  -8   1   38.30    4.50 
  -4   8  -1  128.59    7.00 
  -4   8  -1  127.29    8.00 
   4  -8   1  127.49    7.60 
  -5   8  -1    1.40    3.70 
  -5   8  -1    7.80    3.80 
   5  -8   1    3.20    3.20 
  -6   8  -1   36.30    5.40 
  -6   8  -1   37.10    5.90 
   6  -8   1   28.50    4.70 
  -7   8  -1    7.70    3.90 
  -7   8  -1    0.00    4.80 
   7  -8   1    7.40    3.80 
  -8   8  -1   -4.30    5.00 
   8  -8   1    1.30    4.10 
   8  -8   1   -5.10    3.90 
  -9   8  -1    4.60    6.50 
   9  -8   1   -1.90    4.60 
   9  -8   1   -2.90    6.10 
 -10   8  -1   30.60    9.00 
  10  -8   1   32.70    6.50 
   7   7  -1   41.50    7.40 
  -7  -7   1   45.40    9.10 
   6   7  -1   -1.10    3.40 
   6   7  -1    9.50    5.40 
  -6  -7   1   -6.40    5.10 
   5   7  -1  319.67   14.80 
   5   7  -1  306.27   12.70 
  -5  -7   1  321.07   15.50 
   4   7  -1   12.30    4.00 
   4   7  -1   18.90    4.70 
  -4  -7   1   18.50    4.90 
   3   7  -1  449.66   17.70 
   3   7  -1  444.86   16.30 
  -3  -7   1  451.15   16.00 
   2   7  -1   17.80    4.00 
   2   7  -1   17.50    4.00 
  -2  -7   1   20.20    3.80 
   1   7  -1  252.87   10.20 
   1   7  -1  236.88    9.90 
  -1  -7   1  239.48    8.30 
   0   7  -1   49.70    4.50 
   0  -7   1   44.10    4.50 
  -1   7  -1 1853.31   46.30 
   1  -7   1 1795.12   45.20 
  -2   7  -1   15.00    3.40 
   2  -7   1   17.70    3.00 
  -3   7  -1  188.88    9.60 
  -3   7  -1  215.88    7.70 
   3  -7   1  221.38    8.80 
  -4   7  -1    0.50    2.60 
  -4   7  -1   -2.40    2.80 
   4  -7   1    2.10    3.30 
  -5   7  -1  535.65   18.10 
  -5   7  -1  531.95   17.90 
   5  -7   1  544.55   17.50 
  -6   7  -1   -0.40    3.90 
  -6   7  -1    5.60    3.10 
   6  -7   1   -2.60    2.70 
  -7   7  -1  269.67   14.40 
   7  -7   1  278.87   12.70 
   7  -7   1  296.17   13.00 
  -8   7  -1   -4.60    5.40 
   8  -7   1    5.30    4.40 
   8  -7   1   -8.70    3.30 
  -9   7  -1   -1.00    6.20 
   9  -7   1    1.70    4.60 
   9  -7   1   -1.70    4.80 
 -10   7  -1    2.90    6.70 
  10  -7   1    4.00    4.80 
   8   6  -1   -3.20    4.90 
  -8  -6   1   -0.80    6.20 
   7   6  -1   -8.10    4.60 
  -7  -6   1    2.00    6.00 
   6   6  -1   26.70    4.30 
   6   6  -1   24.20    5.90 
  -6  -6   1   28.80    6.80 
   5   6  -1    9.00    4.40 
   5   6  -1    7.50    4.30 
  -5  -6   1   15.40    5.60 
   4   6  -1 1153.38   32.80 
   4   6  -1 1148.49   31.10 
  -4  -6   1 1134.79   33.10 
   3   6  -1   25.90    4.10 
   3   6  -1   28.30    4.60 
   2   6  -1 1499.55   38.80 
   2   6  -1 1527.75   38.60 
  -2  -6   1 1470.75   37.90 
   1   6  -1   67.89    5.10 
   1   6  -1   68.99    5.10 
  -1  -6   1   63.39    4.10 
   0   6  -1  109.19    6.00 
   0   6  -1  110.59    5.60 
  -1   6  -1   32.00    3.90 
   1  -6   1   31.80    3.40 
  -2   6  -1 1343.87   36.00 
   2  -6   1 1465.15   35.20 
  -3   6  -1    0.10    2.10 
  -3   6  -1   -0.80    1.90 
   3  -6   1   -2.20    1.80 
  -4   6  -1  257.77   10.30 
  -4   6  -1  243.68   10.20 
   4  -6   1  250.77    9.60 
  -5   6  -1    8.80    3.40 
  -5   6  -1    8.40    4.40 
   5  -6   1   13.10    3.40 
  -6   6  -1    0.10    4.30 
  -6   6  -1   -3.40    2.50 
   6  -6   1   -2.40    2.80 
  -7   6  -1   10.30    5.60 
   7  -6   1    2.10    3.90 
   7  -6   1    2.00    3.50 
  -8   6  -1   34.90    7.90 
   8  -6   1   32.80    6.90 
   8  -6   1   28.70    5.20 
  -9   6  -1   -0.90    6.30 
   9  -6   1    3.20    4.30 
   9  -6   1   -7.10    4.70 
 -10   6  -1    0.30    7.00 
  10  -6   1    5.80    5.20 
   8   5  -1    8.80    5.90 
  -8  -5   1    6.10    7.40 
   7   5  -1  194.98   12.60 
  -7  -5   1  192.18   14.80 
   6   5  -1   45.90    6.70 
   6   5  -1   30.70    4.40 
  -6  -5   1   30.90    6.90 
   5   5  -1   82.99    6.20 
   5   5  -1   94.89    7.70 
  -5  -5   1   92.19    9.40 
   4   5  -1    8.60    4.00 
   4   5  -1    7.40    3.40 
  -4  -5   1    8.20    4.90 
   3   5  -1    5.50    3.30 
   3   5  -1    8.30    2.90 
  -3  -5   1   15.40    4.00 
   2   5  -1   70.79    4.80 
   2   5  -1   72.59    5.10 
  -2  -5   1   68.99    5.20 
   1   5  -1  389.86   12.10 
   1   5  -1  379.86   12.10 
  -1  -5   1  376.36   11.00 
   0   5  -1    0.30    1.70 
   0   5  -1   -1.00    1.40 
  -1   5  -1   38.30    3.50 
   1  -5   1   42.60    3.40 
  -2   5  -1    6.30    2.00 
  -2   5  -1    6.20    1.70 
   2  -5   1    2.30    1.70 
  -3   5  -1  193.08    7.80 
  -3   5  -1  196.08    8.10 
   3  -5   1  201.48    7.50 
  -4   5  -1    3.80    3.20 
  -4   5  -1    0.30    2.10 
   4  -5   1    2.50    2.10 
  -5   5  -1   94.39    8.20 
  -5   5  -1   81.89    6.00 
   5  -5   1   88.59    6.30 
  -6   5  -1   -1.10    4.40 
   6  -5   1   -0.50    3.20 
   6  -5   1   -0.20    2.60 
  -7   5  -1   62.49   10.90 
   7  -5   1   71.89    6.90 
   7  -5   1   79.19    6.90 
  -8   5  -1   -2.10    5.30 
   8  -5   1    1.50    3.90 
  -9   5  -1    8.00    6.70 
   9  -5   1    5.10    4.80 
   9  -5   1    8.90    5.00 
 -10   5  -1    3.00    7.00 
  10  -5   1   -2.30    4.60 
   8   4  -1    7.10    5.40 
  -8  -4   1    1.20    7.00 
   7   4  -1   40.30    6.90 
   7   4  -1   24.60    3.80 
  -7  -4   1   39.00    8.10 
   6   4  -1  174.38    8.20 
   6   4  -1  198.48   11.90 
  -6  -4   1  186.18   14.20 
   5   4  -1  144.19    7.50 
   5   4  -1  156.58    9.20 
  -5  -4   1  149.59   10.90 
   4   4  -1  260.57   10.90 
   4   4  -1  244.08    9.50 
  -4  -4   1  243.58   12.00 
   3   4  -1   32.20    6.90 
   3   4  -1   31.10    3.80 
  -3  -4   1   36.20    4.70 
   2   4  -1  147.19    6.10 
   2   4  -1  156.28    6.70 
  -2  -4   1  138.49    6.70 
   1   4  -1  126.89    5.50 
   1   4  -1  125.79    5.50 
  -1  -4   1  121.99    5.00 
   0   4  -1  718.93   18.70 
   0   4  -1  711.13   18.20 
   0  -4   1  673.83   16.80 
  -1   4  -1    0.60    0.90 
  -1   4  -1   -0.90    1.70 
   1  -4   1    0.90    1.20 
   1  -4   1    0.10    1.50 
  -2   4  -1  363.76   10.50 
  -2   4  -1  353.36   11.20 
   2  -4   1  379.46   10.60 
  -3   4  -1    3.10    1.80 
  -3   4  -1    6.20    2.60 
   3  -4   1    2.60    1.60 
  -4   4  -1  539.85   17.00 
  -4   4  -1  526.55   15.90 
   4  -4   1  533.05   15.60 
  -5   4  -1    8.00    4.60 
   5  -4   1    9.00    3.40 
  -6   4  -1    1.40    4.70 
   6  -4   1   -1.70    2.90 
   6  -4   1    4.20    5.30 
  -7   4  -1    2.20    5.60 
   7  -4   1    1.30    3.30 
   7  -4   1    7.20    3.80 
  -8   4  -1   41.70    8.50 
   8  -4   1   46.10    5.90 
   8  -4   1   45.30   10.60 
  -9   4  -1   -4.40    6.60 
   9  -4   1    0.80    4.40 
   9  -4   1   -1.60    5.50 
 -10   4  -1   -7.10    7.00 
  10  -4   1   -6.90    4.30 
   9   3  -1   25.10    6.70 
  -9  -3   1   11.40    8.20 
   8   3  -1   -1.70    4.50 
  -8  -3   1   -2.40    6.40 
   7   3  -1   38.80    4.20 
   7   3  -1   36.50    6.30 
  -7  -3   1   49.30    8.70 
   6   3  -1    6.40    3.00 
   6   3  -1   11.40    4.40 
  -6  -3   1    6.90    5.60 
   5   3  -1    1.50    3.40 
   5   3  -1   -1.50    2.60 
  -5  -3   1    5.90    5.10 
   4   3  -1    3.80    2.90 
   4   3  -1    6.10    2.60 
  -4  -3   1    3.80    4.20 
   3   3  -1   15.40    2.60 
   3   3  -1   20.10    3.20 
  -3  -3   1   24.50    4.00 
   2   3  -1    2.70    1.70 
   2   3  -1    3.20    1.80 
  -2  -3   1    3.90    2.40 
   1   3  -1 4210.58   98.09 
   1   3  -1 4266.87   98.69 
   0   3  -1   46.20    3.20 
   0   3  -1   48.40    2.30 
   0  -3   1   48.00    2.10 
  -1   3  -1    1.80    1.30 
  -1   3  -1    1.80    1.70 
   1  -3   1    3.00    1.50 
   1  -3   1    2.20    1.50 
  -2   3  -1   -0.50    1.80 
  -2   3  -1    0.90    1.50 
   2  -3   1    0.90    1.30 
  -3   3  -1   43.00    3.40 
  -3   3  -1   42.10    4.60 
   3  -3   1   41.20    3.20 
  -4   3  -1    4.40    3.40 
  -4   3  -1    4.00    2.00 
   4  -3   1    2.80    2.40 
   4  -3   1    1.50    1.90 
  -5   3  -1  310.77   13.50 
   5  -3   1  287.37   12.80 
   5  -3   1  309.57   10.90 
  -6   3  -1   24.40    6.00 
   6  -3   1   14.20    3.60 
   6  -3   1   16.40    3.90 
  -7   3  -1  240.78   14.40 
   7  -3   1  248.18   11.50 
   7  -3   1  234.68   10.60 
  -8   3  -1   -1.80    5.80 
   8  -3   1   11.00    4.70 
   8  -3   1    0.20    3.60 
  -9   3  -1   35.70   10.00 
   9  -3   1   21.60    6.20 
 -10   3  -1    6.90    7.70 
  10  -3   1    1.50    5.60 
   9   2  -1   15.10    7.00 
  -9  -2   1    4.70    7.60 
   8   2  -1   -5.30    4.70 
  -8  -2   1    6.20    6.80 
   7   2  -1    4.90    2.80 
   7   2  -1    0.80    4.10 
  -7  -2   1    6.00    6.00 
   6   2  -1  132.59    6.60 
   6   2  -1  124.49    8.70 
  -6  -2   1  115.59   10.90 
   5   2  -1   53.99    4.80 
   5   2  -1   43.20    5.30 
  -5  -2   1   40.30    6.90 
   4   2  -1   74.79    4.60 
   4   2  -1   78.39    5.70 
  -4  -2   1   73.19    7.20 
   3   2  -1   15.00    2.60 
   3   2  -1   15.90    2.30 
  -3  -2   1   12.50    3.40 
   2   2  -1    6.00    1.70 
   2   2  -1    2.30    1.40 
  -2  -2   1    2.60    2.10 
   1   2  -1    0.40    1.40 
  -1  -2   1    5.00    1.90 
  -1  -2   1    2.90    1.40 
   0   2  -1   68.79    2.30 
   0   2  -1   72.29    2.70 
   0   2  -1   71.09    2.90 
   0  -2   1   68.49    2.80 
   0  -2   1   72.59    2.70 
  -1   2  -1   20.20    2.10 
  -1   2  -1   17.70    2.00 
  -1   2  -1   19.00    1.70 
   1  -2   1   17.80    2.00 
   1  -2   1   16.10    1.80 
   1  -2   1   21.00    1.80 
  -2   2  -1  841.62   21.40 
  -2   2  -1  826.32   21.00 
  -3   2  -1    2.60    2.60 
   3  -2   1    0.20    1.40 
   3  -2   1   -0.20    1.60 
  -4   2  -1  283.57   11.70 
   4  -2   1  304.77    9.80 
   4  -2   1  278.17    9.50 
  -5   2  -1   -6.90    4.10 
   5  -2   1   -0.70    2.80 
  -6   2  -1    3.70    4.90 
   6  -2   1   -1.50    2.80 
   6  -2   1   -2.20    2.90 
  -7   2  -1    1.90    5.20 
   7  -2   1    1.40    3.40 
   7  -2   1   -1.80    4.20 
  -8   2  -1    5.90    6.30 
   8  -2   1    2.90    4.40 
   8  -2   1   -0.50    3.70 
   9  -2   1    2.00    4.50 
   9   1  -1  139.29   11.90 
  -9  -1   1  169.38   15.90 
   8   1  -1   -1.60    4.20 
  -8  -1   1    3.00    6.80 
   7   1  -1  354.06   18.40 
   7   1  -1  342.97   11.50 
  -7  -1   1  363.16   18.20 
   6   1  -1  156.28    7.10 
   6   1  -1  168.98    9.30 
  -6  -1   1  143.59   11.50 
   5   1  -1  233.38    8.30 
   5   1  -1  213.08   10.00 
  -5  -1   1  213.58   12.20 
   4   1  -1   10.60    2.30 
   4   1  -1    7.80    2.50 
  -4  -1   1    6.30    3.60 
   3   1  -1 2048.90   49.40 
   3   1  -1 2091.29   48.10 
  -3  -1   1 2000.20   50.39 
   2   1  -1   51.39    3.20 
   2   1  -1   50.59    2.60 
  -2  -1   1   51.29    2.40 
  -2  -1   1   54.99    4.30 
   1   1  -1 2242.48   51.69 
   1   1  -1 2277.17   52.39 
   1   1  -1 2198.18   52.39 
  -1  -1   1 2403.46   51.99 
  -1  -1   1 2194.28   52.29 
  -1  -1   1 2251.07   52.49 
  -1   1  -1  728.83   18.10 
  -1   1  -1  764.52   17.60 
  -1   1  -1  758.62   18.30 
   1  -1   1  717.63   18.10 
   1  -1   1  774.42   18.30 
  -2   1  -1    1.70    2.20 
   2  -1   1    0.60    1.50 
  -3   1  -1    4.50    2.70 
   3  -1   1    3.70    1.60 
   3  -1   1    2.30    1.70 
   4  -1   1   -0.30    1.80 
   4  -1   1    1.70    2.10 
  -5   1  -1    1.70    4.50 
   5  -1   1    6.60    3.00 
   5  -1   1    3.00    2.80 
  -6   1  -1    5.10    5.10 
   6  -1   1    3.30    3.10 
   6  -1   1    4.70    3.30 
  -7   1  -1  110.59   11.40 
   7  -1   1  123.29    8.60 
  -8   1  -1    4.30    6.40 
   8  -1   1    8.80    4.70 
   8  -1   1   10.50    4.00 
  -9   1  -1   96.89   13.00 
   9  -1   1  103.19    9.50 
   9   0  -1    3.20    5.10 
  -9   0   1    5.60    7.50 
   8   0  -1    2.30    4.50 
  -8   0   1    0.80    6.20 
   7   0  -1   23.70    5.20 
   7   0  -1   19.50    3.30 
  -7   0   1   18.30    7.00 
   6   0  -1  628.54   17.80 
   6   0  -1  647.34   20.60 
  -6   0   1  646.14   23.10 
   5   0  -1   -1.80    2.10 
   5   0  -1    2.10    2.70 
  -5   0   1    8.40    4.90 
   4   0  -1  240.48    7.60 
   4   0  -1  240.78    9.10 
   3   0  -1    5.70    1.90 
   3   0  -1    8.80    1.50 
   3   0  -1    7.50    1.20 
  -3   0   1    5.30    2.70 
   2   0  -1  101.29    4.10 
   2   0  -1   86.19    3.00 
   2   0  -1   98.69    3.20 
  -2   0   1   89.09    5.00 
   1   0  -1   13.10    1.40 
  -1   0   1   12.70    1.10 
  -1   0   1   12.80    1.40 
  -1   0  -1    6.00    1.00 
  -1   0  -1    5.60    0.80 
  -1   0  -1    4.10    1.40 
   1   0   1    5.50    0.80 
   1   0   1    8.10    1.30 
   1   0   1    5.30    1.40 
  -2   0  -1   29.40    3.30 
   2   0   1   29.20    3.00 
   2   0   1   31.70    2.40 
  -3   0  -1   48.50    5.30 
   3   0   1   45.10    3.40 
   3   0   1   48.30    3.50 
  -4   0  -1   31.10    4.80 
   4   0   1   30.80    3.80 
   4   0   1   32.00    3.60 
  -5   0  -1  147.09   10.50 
   5   0   1  145.49    7.80 
   5   0   1  139.99    7.50 
  -6   0  -1  137.79   11.40 
   6   0   1  175.88    9.10 
   6   0   1  159.98    8.30 
  -7   0  -1   15.00    6.60 
   7   0   1    7.90    3.90 
  -8   0  -1   58.19   10.00 
   8   0   1   68.49    7.20 
   8   0   1   69.79    7.80 
  -9   0  -1    8.70    8.20 
   9   0   1   17.90    5.50 
   9  -1  -1    3.20    5.00 
  -9   1   1   -5.00   10.80 
   8  -1  -1    2.00    3.50 
   8  -1  -1   -0.80    4.30 
  -8   1   1    1.40    6.10 
   7  -1  -1   13.50    3.20 
   7  -1  -1   17.40    4.60 
  -7   1   1   13.60    6.30 
   6  -1  -1    9.30    3.60 
   6  -1  -1   11.90    2.80 
  -6   1   1   13.20    5.70 
   5  -1  -1  310.07   10.00 
   5  -1  -1  314.57   11.70 
  -5   1   1  316.27   13.90 
   4  -1  -1    1.90    1.60 
   4  -1  -1   -1.20    1.70 
  -4   1   1    0.90    3.10 
   3  -1  -1   16.20    2.00 
   3  -1  -1   19.10    2.40 
  -3   1   1   19.10    3.20 
   2  -1  -1    0.00    1.30 
   2  -1  -1   -0.10    0.90 
  -2   1   1   -1.00    0.90 
  -2   1   1    0.80    2.20 
   1  -1  -1 1955.00   44.00 
   1  -1  -1 1906.71   44.00 
  -1   1   1 1860.81   44.00 
  -1   1   1 1892.01   44.00 
   0   1   1    2.70    0.50 
   0   1   1   -0.30    0.40 
  -1  -1  -1  508.75   13.10 
  -1  -1  -1  528.45   13.70 
  -1  -1  -1  502.15   13.30 
   1   1   1  552.44   13.50 
   1   1   1  531.45   13.20 
  -2  -1  -1   48.70    4.30 
   2   1   1   40.80    3.20 
   2   1   1   39.30    2.80 
  -3  -1  -1   42.40    4.60 
   3   1   1   52.29    3.80 
   3   1   1   46.00    3.60 
  -4  -1  -1    3.40    3.90 
   4   1   1   10.60    2.90 
   4   1   1    5.60    2.50 
  -5  -1  -1  625.24   22.10 
   5   1   1  640.64   18.80 
   5   1   1  633.44   19.60 
  -6  -1  -1   29.50    6.80 
   6   1   1   40.20    4.90 
   6   1   1   39.80    5.30 
  -7  -1  -1   47.30    8.60 
   7   1   1   66.99    7.20 
   7   1   1   70.19    9.20 
  -8  -1  -1    7.00    7.10 
   8   1   1    1.40    4.80 
   8   1   1    7.90    5.10 
  -9  -1  -1   31.30    9.70 
   9   1   1   17.10    5.30 
  10  -2  -1   -6.70    4.60 
 -10   2   1   -6.10    6.90 
   9  -2  -1   -2.70    4.50 
  -9   2   1   -0.40    6.50 
   8  -2  -1  101.79    9.10 
   8  -2  -1  106.49    6.80 
  -8   2   1  100.09   11.70 
   7  -2  -1   41.00    4.80 
   7  -2  -1   35.10    5.60 
  -7   2   1   46.80    8.10 
   6  -2  -1   65.99    6.40 
   6  -2  -1   63.49    5.00 
  -6   2   1   70.39    8.40 
   5  -2  -1   21.20    2.90 
   5  -2  -1   17.40    3.40 
  -5   2   1   14.40    4.90 
   4  -2  -1   22.20    2.60 
   4  -2  -1   25.90    3.20 
  -4   2   1   29.40    4.40 
   3  -2  -1    2.90    1.70 
  -3   2   1    3.00    1.30 
  -3   2   1    1.70    2.30 
  -2   2   1 2378.26   55.19 
  -2   2   1 2352.26   55.49 
   1  -2  -1    0.10    1.10 
   1  -2  -1   -1.10    1.10 
   1  -2  -1    0.40    0.90 
  -1   2   1    0.80    1.30 
  -1   2   1    0.30    1.10 
   0  -2  -1  483.65   12.90 
   0  -2  -1  494.55   12.30 
   0  -2  -1  481.15   12.20 
   0   2   1  468.55   12.50 
  -1  -2  -1    0.70    2.00 
   1   2   1   -3.40    2.00 
   1   2   1    1.60    1.40 
  -2  -2  -1   66.09    4.70 
   2   2   1   67.59    3.90 
   2   2   1   75.99    4.30 
  -3  -2  -1    7.70    3.20 
   3   2   1    5.60    2.10 
   3   2   1    3.40    2.30 
  -4  -2  -1   56.19    6.50 
   4   2   1   58.89    5.20 
  -5  -2  -1   25.30    6.10 
   5   2   1   23.20    4.50 
   5   2   1   31.70    4.70 
  -6  -2  -1    8.30    5.70 
   6   2   1    3.60    3.60 
   6   2   1    9.30    4.20 
  -7  -2  -1    3.40    5.70 
   7   2   1   -1.40    3.70 
   7   2   1    2.20    3.40 
  -8  -2  -1  157.18   14.80 
   8   2   1  146.79   10.70 
  -9  -2  -1   -0.70    7.30 
   9   2   1    0.20    6.30 
 -10   3   1   16.60    8.10 
   9  -3  -1  300.47   15.20 
  -9   3   1  288.77   18.20 
   8  -3  -1   -1.40    4.10 
   8  -3  -1   -0.50    2.90 
  -8   3   1   -1.90    5.50 
   7  -3  -1   51.99    6.10 
   7  -3  -1   47.30    5.20 
   6  -3  -1   15.20    3.80 
   6  -3  -1   12.90    3.20 
  -6   3   1    8.30    5.30 
   5  -3  -1   45.00    4.10 
   5  -3  -1   50.29    4.90 
  -5   3   1   42.70    5.90 
   4  -3  -1    4.00    2.10 
  -4   3   1    3.30    1.80 
  -4   3   1    5.60    3.30 
   3  -3  -1  952.30   24.20 
  -3   3   1  946.71   23.90 
  -3   3   1  920.61   24.50 
   2  -3  -1   13.60    2.00 
  -2   3   1    8.90    1.90 
  -1   3   1 4789.52  110.59 
   0  -3  -1    2.60    1.70 
   0   3   1    1.50    2.00 
  -1  -3  -1  435.46   12.60 
   1   3   1  423.66   12.40 
   1   3   1  435.06   12.20 
  -2  -3  -1    7.50    2.60 
   2   3   1    7.80    2.20 
   2   3   1    9.40    2.30 
  -3  -3  -1   54.19    5.90 
   3   3   1   52.99    5.00 
   3   3   1   58.99    4.80 
  -4  -3  -1   99.59    8.70 
   4   3   1   86.09    6.60 
   4   3   1   98.79    6.70 
  -5  -3  -1  183.08   11.50 
   5   3   1  179.18    9.10 
   5   3   1  170.58    9.50 
  -6  -3  -1    2.30    6.70 
   6   3   1   -2.60    3.80 
   6   3   1    1.70    4.20 
  -7  -3  -1    8.80    6.10 
   7   3   1   -4.40    3.70 
   7   3   1    2.90    4.20 
  -8  -3  -1    1.70    6.70 
   8   3   1    7.00    5.50 
  10  -4  -1   74.49   11.80 
 -10   4   1   62.59   10.70 
   9  -4  -1    2.90    4.90 
  -9   4   1    6.00    7.00 
   8  -4  -1    1.40    4.10 
  -8   4   1   -1.10    5.60 
   7  -4  -1   -3.90    3.30 
   7  -4  -1    4.80    3.00 
  -7   4   1   -4.50    4.90 
   6  -4  -1  426.36   14.00 
   6  -4  -1  435.56   15.60 
  -6   4   1  437.26   17.30 
   5  -4  -1    7.30    2.90 
  -5   4   1   11.70    2.70 
  -5   4   1    6.40    4.40 
   4  -4  -1   25.60    3.30 
  -4   4   1   19.00    4.00 
  -4   4   1   25.40    3.10 
   3  -4  -1    1.70    1.80 
  -3   4   1    1.40    1.80 
  -3   4   1    2.10    2.30 
   2  -4  -1  276.37    8.90 
  -2   4   1  274.07    9.10 
  -2   4   1  277.87    8.20 
   1  -4  -1   63.99    3.80 
  -1   4   1   61.89    4.20 
   0  -4  -1  915.11   23.60 
   0   4   1  949.21   24.20 
  -1  -4  -1  141.09    5.60 
   1   4   1  142.29    6.10 
   1   4   1  134.39    6.20 
  -2  -4  -1  105.09    6.00 
   2   4   1   96.79    5.80 
   2   4   1  102.99    5.60 
  -3  -4  -1    3.40    3.50 
   3   4   1    4.40    3.20 
  -4  -4  -1  425.76   16.60 
   4   4   1  431.76   14.70 
   4   4   1  417.26   15.00 
  -5  -4  -1   49.70    7.30 
   5   4   1   33.20    5.30 
   5   4   1   36.80    9.50 
  -6  -4  -1  155.18   12.20 
   6   4   1  157.48   10.70 
   6   4   1  146.99    9.10 
  -7  -4  -1    0.00    5.80 
   7   4   1    9.80    5.00 
   7   4   1   -3.30    3.80 
  -8  -4  -1   97.69   17.40 
   8   4   1   95.59   10.10 
  10  -5  -1   10.70    6.40 
 -10   5   1   18.30    8.50 
   9  -5  -1    6.30    5.00 
  -9   5   1   -3.90    6.20 
   8  -5  -1   -1.40    3.40 
   8  -5  -1   -0.30    3.80 
  -8   5   1    8.00    6.10 
   7  -5  -1   49.00    6.00 
   7  -5  -1   45.60    5.00 
  -7   5   1   49.20    7.50 
   6  -5  -1    5.90    3.40 
  -6   5   1    6.00    2.80 
  -6   5   1    3.80    4.90 
   5  -5  -1  549.65   17.20 
  -5   5   1  548.35   18.30 
  -5   5   1  519.25   16.40 
   4  -5  -1   -1.50    1.80 
  -4   5   1   -2.20    2.90 
  -4   5   1    1.90    2.20 
   3  -5  -1  418.66   12.90 
  -3   5   1  410.66   13.10 
  -3   5   1  418.06   12.40 
   2  -5  -1    3.80    1.40 
   2  -5  -1    6.50    2.10 
  -2   5   1    8.20    1.70 
  -2   5   1    7.00    2.30 
   1  -5  -1  618.54   16.90 
  -1   5   1  610.64   17.60 
   0  -5  -1    6.00    2.00 
   0   5   1    6.50    2.40 
  -1  -5  -1   81.09    4.40 
   1   5   1   75.59    5.00 
   1   5   1   75.49    5.30 
  -2  -5  -1    1.40    2.60 
   2   5   1   -1.00    2.10 
   2   5   1   -0.30    2.60 
  -3  -5  -1  518.95   17.50 
   3   5   1  529.55   17.20 
   3   5   1  533.75   17.00 
  -4  -5  -1   14.00    5.10 
   4   5   1    3.80    3.70 
  -5  -5  -1   59.79    7.70 
   5   5   1   57.69    6.90 
   5   5   1   57.59    6.90 
  -6  -5  -1   -0.20    4.90 
   6   5   1    4.50    4.10 
   6   5   1    2.70    4.10 
  -7  -5  -1    5.60    6.40 
   7   5   1   -3.10    5.00 
   7   5   1    8.50    4.80 
  -8  -5  -1   -6.30    6.20 
   8   5   1   -0.90    5.70 
  10  -6  -1   74.59    9.90 
 -10   6   1   83.09   11.70 
   9  -6  -1   -6.00    4.10 
   9  -6  -1   -0.80    4.10 
  -9   6   1    7.30    6.70 
   8  -6  -1  343.27   15.30 
   8  -6  -1  358.56   13.40 
  -8   6   1  324.37   17.20 
   7  -6  -1    2.00    3.70 
   7  -6  -1    2.40    3.50 
  -7   6   1   -1.80    5.10 
   6  -6  -1   26.30    4.50 
  -6   6   1   16.20    3.70 
  -6   6   1   20.50    5.40 
   5  -6  -1    3.50    3.00 
  -5   6   1   -1.40    2.40 
  -5   6   1   -3.10    4.00 
   4  -6  -1  107.29    7.60 
  -4   6   1  128.99    7.30 
  -4   6   1  125.19    6.80 
   3  -6  -1    8.20    2.50 
  -3   6   1   15.70    2.70 
  -3   6   1   14.00    3.00 
   2  -6  -1  691.53   19.30 
  -2   6   1  687.93   19.90 
   1  -6  -1   17.30    3.00 
  -1   6   1   12.90    3.10 
   0  -6  -1 1712.63   42.40 
   0   6   1 1690.73   43.10 
  -1  -6  -1    3.20    2.00 
   1   6   1   -0.30    2.30 
   1   6   1    2.60    2.70 
  -2  -6  -1    0.70    2.80 
   2   6   1   -0.40    3.20 
   2   6   1    1.90    2.90 
  -3  -6  -1   28.90    5.30 
   3   6   1   40.80    5.40 
   3   6   1   36.70    5.20 
  -4  -6  -1   24.70    5.30 
   4   6   1   24.00    4.80 
   4   6   1   10.70    4.40 
  -5  -6  -1    9.10    5.10 
   5   6   1   13.40    4.90 
   5   6   1   16.50    4.80 
  -6  -6  -1   51.79    8.20 
   6   6   1   48.00    6.30 
   6   6   1   33.10    6.40 
  -7  -6  -1   -3.40    5.90 
   7   6   1    9.40    4.90 
   7   6   1   -4.20    4.50 
  -8  -6  -1   -6.70    5.90 
   8   6   1    6.90    5.80 
  10  -7  -1    4.50    7.00 
 -10   7   1   -3.30    5.80 
   9  -7  -1   25.70    5.70 
   9  -7  -1   37.40    6.80 
  -9   7   1   52.79    9.40 
   8  -7  -1    6.10    4.00 
   8  -7  -1   -0.80    4.00 
  -8   7   1    5.20    5.60 
   7  -7  -1   -2.40    3.30 
  -7   7   1    3.50    3.20 
  -7   7   1    6.40    5.40 
   6  -7  -1    3.50    3.30 
  -6   7   1    2.90    2.80 
  -6   7   1   -1.00    4.00 
   5  -7  -1  462.75   16.00 
  -5   7   1  474.15   16.20 
  -5   7   1  466.25   16.40 
   4  -7  -1    1.20    2.70 
  -4   7   1    0.30    3.00 
  -4   7   1   -0.40    2.60 
  -3   7   1   21.30    2.70 
  -3   7   1   17.40    3.50 
   2  -7  -1   27.10    3.70 
  -2   7   1   28.00    4.10 
   1  -7  -1    4.40    2.40 
  -1   7   1    4.60    2.90 
   0   7   1   99.09    6.70 
  -1  -7  -1   73.69    4.70 
   1   7   1   66.19    5.70 
   1   7   1   61.29    6.70 
  -2  -7  -1   31.80    4.40 
   2   7   1   26.60    4.70 
   2   7   1   33.70    5.40 
  -3  -7  -1  348.97   13.90 
   3   7   1  345.47   14.20 
   3   7   1  359.36   14.20 
  -4  -7  -1   25.90    5.50 
   4   7   1   31.90    5.80 
   4   7   1   36.40    5.60 
  -5  -7  -1   19.90    5.60 
   5   7   1   15.60    5.20 
   5   7   1    4.70    4.90 
  -6  -7  -1   13.40    6.40 
   6   7   1   14.40    5.90 
   6   7   1    2.60    4.50 
  -7  -7  -1    8.90    6.40 
   7   7   1   -1.90    5.40 
 -10   8   1   18.50    7.80 
   9  -8  -1    4.30    4.60 
   9  -8  -1    2.20    4.60 
  -9   8   1    1.40    6.00 
   8  -8  -1    7.70    4.60 
   8  -8  -1   12.60    5.00 
  -8   8   1   15.40    6.50 
   7  -8  -1    0.90    3.80 
  -7   8   1   -5.60    4.40 
  -7   8   1    7.50    3.50 
   6  -8  -1   70.89    7.00 
  -6   8   1   66.79    6.10 
  -6   8   1   77.29    7.90 
   5  -8  -1    3.40    3.20 
  -5   8   1   -2.90    3.90 
  -5   8   1   -1.40    3.00 
   4  -8  -1  105.09    7.40 
  -4   8   1   99.79    6.30 
  -4   8   1  104.69    7.10 
   3  -8  -1    0.00    2.80 
  -3   8   1    0.60    2.70 
   2  -8  -1  143.09    7.80 
  -2   8   1  154.88    8.50 
   1  -8  -1    4.40    2.70 
  -1   8   1    4.40    3.10 
   0  -8  -1   15.80    3.70 
   0   8   1   15.50    4.20 
   1   8   1    1.00    3.10 
   1   8   1    9.60    4.00 
  -2  -8  -1   40.50    4.90 
   2   8   1   39.10    5.90 
   2   8   1   32.90    5.40 
  -3  -8  -1    1.30    3.50 
   3   8   1   -1.10    3.50 
   3   8   1    1.40    3.60 
  -4  -8  -1   33.70    5.90 
   4   8   1   33.20    5.90 
   4   8   1   18.00    5.90 
   5   8   1   12.30    4.90 
   5   8   1    9.80    5.10 
  -6  -8  -1   73.99    9.80 
   6   8   1   77.99    9.20 
   6   8   1   63.09    7.70 
   7   8   1    4.30    5.40 
  10  -9  -1   -5.50    4.40 
 -10   9   1    1.60    6.50 
   9  -9  -1  -20.50    8.40 
   9  -9  -1    3.30    5.10 
  -9   9   1   -8.80    5.30 
   8  -9  -1   -4.50    3.90 
  -8   9   1    3.00    3.60 
  -8   9   1    3.80    5.40 
   7  -9  -1  141.59   13.10 
  -7   9   1  140.69    9.00 
  -7   9   1  145.49   10.50 
   6  -9  -1   11.30    4.40 
  -6   9   1    8.10    4.30 
  -6   9   1    9.10    3.80 
   5  -9  -1  218.48   10.80 
  -5   9   1  212.38    9.60 
  -5   9   1  209.78   10.90 
   4  -9  -1    4.80    3.60 
  -4   9   1    8.70    2.90 
  -4   9   1    8.90    3.90 
   3  -9  -1   24.40    4.60 
  -3   9   1   30.10    5.00 
   2  -9  -1    2.80    3.00 
  -2   9   1   -2.20    2.70 
   1  -9  -1   38.40    5.10 
  -1   9   1   38.10    5.60 
   0  -9  -1   14.80    4.10 
   0   9   1   13.40    4.70 
  -1  -9  -1  654.33   21.50 
   1   9   1  690.33   22.40 
  -2  -9  -1    5.30    3.10 
   2   9   1   14.50    4.70 
   2   9   1    4.30    3.60 
  -3  -9  -1    2.30    3.40 
   3   9   1    0.90    4.10 
   3   9   1    8.60    4.70 
  -4  -9  -1    4.80    4.10 
   4   9   1   -1.60    4.60 
   4   9   1    2.70    4.50 
  -5  -9  -1    7.40    5.20 
   5   9   1    1.60    4.80 
   5   9   1    9.50    5.20 
  -6  -9  -1   -4.50    4.70 
   6   9   1   -0.20    5.00 
   6   9   1    4.30    5.50 
   9 -10  -1    0.90    4.70 
   9 -10  -1  -11.50    4.60 
  -9  10   1   -5.10    5.70 
   8 -10  -1   58.69    7.60 
  -8  10   1   47.10    7.80 
  -8  10   1   64.59    7.30 
   7 -10  -1   -5.40    3.10 
  -7  10   1   -0.40    4.40 
  -7  10   1    1.10    3.20 
   6 -10  -1  452.75   17.30 
  -6  10   1  440.96   17.30 
  -6  10   1  447.76   16.20 
   5 -10  -1   -5.20    2.80 
  -5  10   1   -1.60    3.10 
  -5  10   1   -4.40    2.60 
   4 -10  -1  456.75   16.70 
  -4  10   1  450.45   17.10 
   3 -10  -1   20.60    4.60 
  -3  10   1   28.30    5.30 
   2 -10  -1  351.36   13.90 
  -2  10   1  364.96   15.00 
   1 -10  -1   29.10    5.10 
  -1  10   1   26.80    5.70 
   0 -10  -1  346.47   14.30 
   0  10   1  352.16   15.00 
  -1 -10  -1    2.20    3.60 
   1  10   1    5.10    4.20 
  -2 -10  -1   48.00    5.00 
   2  10   1   61.09    7.30 
   2  10   1   56.59    7.50 
  -3 -10  -1    2.90    3.20 
   3  10   1   -5.40    3.60 
   3  10   1    6.50    5.00 
  -4 -10  -1  108.49    8.90 
   4  10   1  108.09   12.20 
   4  10   1   97.79    9.90 
  -5 -10  -1    0.80    4.50 
   5  10   1   -5.70    4.50 
   5  10   1    3.50    5.40 
  -6 -10  -1   18.40    6.80 
   6  10   1   31.30    6.90 
   6  10   1   29.60    7.20 
   9 -11  -1    4.10    4.80 
  -9  11   1    3.00    5.40 
  -9  11   1    4.20    4.10 
   8 -11  -1   -2.80    4.40 
  -8  11   1    5.20    5.00 
  -8  11   1    2.50    3.90 
   7 -11  -1   35.00    6.10 
  -7  11   1   32.30    5.60 
  -7  11   1   34.00    5.70 
   6 -11  -1    3.40    4.10 
  -6  11   1   11.60    4.50 
  -6  11   1    6.70    3.70 
   5 -11  -1    1.80    3.80 
  -5  11   1    3.60    2.50 
  -5  11   1    8.30    4.20 
   4 -11  -1   -1.40    3.20 
  -4  11   1    2.60    3.80 
   3 -11  -1  170.78   10.00 
  -3  11   1  169.58   10.30 
   2 -11  -1   -0.60    3.20 
  -2  11   1    1.10    3.90 
   1 -11  -1    2.70    3.50 
  -1  11   1    3.30    4.30 
   0 -11  -1   -2.00    3.20 
   0  11   1    0.40    4.00 
  -1 -11  -1    1.30    4.30 
   1  11   1    2.40    4.30 
  -2 -11  -1   -1.30    3.50 
   2  11   1   -5.50    4.40 
  -3 -11  -1   83.89    6.80 
   3  11   1   71.69    8.70 
   3  11   1   80.19    9.40 
  -4 -11  -1    6.20    4.30 
   4  11   1   14.90    6.00 
   4  11   1    3.00    5.30 
  -5 -11  -1   15.00    5.70 
   5  11   1    8.50    6.10 
   5  11   1   23.60   10.40 
  -9  12   1    1.60    3.80 
  -9  12   1    6.70    5.60 
   8 -12  -1   97.69   10.10 
  -8  12   1   99.69    9.10 
  -8  12   1   97.29    9.50 
   7 -12  -1    6.60    4.50 
  -7  12   1    0.60    3.80 
  -7  12   1   11.20    4.20 
   6 -12  -1  349.37   15.70 
  -6  12   1  337.87   12.40 
  -6  12   1  337.27   15.80 
   5 -12  -1    0.40    3.70 
  -5  12   1   -0.50    3.60 
   4 -12  -1   42.10    6.30 
  -4  12   1   36.60    7.20 
   3 -12  -1    1.60    3.50 
  -3  12   1   -4.80    3.50 
   2 -12  -1   27.00    5.40 
  -2  12   1   29.60    6.00 
   1 -12  -1    1.50    3.70 
  -1  12   1   -0.30    3.90 
   0 -12  -1   13.70    4.60 
   0  12   1   16.80    8.60 
  -1 -12  -1   -1.30    3.90 
   1  12   1   -5.30    4.10 
  -2 -12  -1   31.90    6.30 
   2  12   1   39.50    6.90 
  -3 -12  -1    2.10    4.50 
  -3 -12  -1    2.20    3.20 
   3  12   1   -5.10    4.80 
  -4 -12  -1   50.49    6.80 
  -4 -12  -1   48.30    8.00 
   4  12   1   59.99    8.60 
  -5 -12  -1   12.40    6.20 
   5  12   1    0.90    5.30 
   5  12   1   -5.00    5.70 
   9 -13  -1   39.20    7.50 
  -9  13   1   40.50    6.90 
  -9  13   1   36.90    6.60 
   8 -13  -1    1.30    4.50 
  -8  13   1   -2.20    4.00 
   7 -13  -1  195.68   12.50 
  -7  13   1  179.88   11.70 
  -7  13   1  178.38    9.70 
   6 -13  -1   13.50    5.10 
  -6  13   1    8.40    4.80 
   5 -13  -1  115.39    9.90 
  -5  13   1  129.19   10.00 
   4 -13  -1    0.70    3.80 
  -4  13   1    6.90    4.70 
   3 -13  -1   82.39    8.40 
  -3  13   1   81.89    8.70 
   2 -13  -1   12.40    4.60 
  -2  13   1   11.90    5.40 
   1 -13  -1  105.49    9.40 
  -1  13   1  119.19   10.20 
   0 -13  -1    0.40    4.00 
   0  13   1   -4.50    4.40 
  -1 -13  -1   26.30    6.10 
   1  13   1   35.90    7.50 
  -2 -13  -1  -10.90    3.70 
   2  13   1   -5.40    5.10 
  -3 -13  -1    0.40    4.90 
   3  13   1   12.80    6.50 
  -4 -13  -1   -1.20    4.80 
   4  13   1    2.30    5.70 
   8 -14  -1   -7.20    6.90 
  -8  14   1    2.10    4.10 
   7 -14  -1   11.30    5.30 
  -7  14   1   -2.20    4.20 
   6 -14  -1    3.40    4.80 
  -6  14   1   -2.60    4.00 
   5 -14  -1    3.30    4.40 
  -5  14   1    0.10    3.80 
   4 -14  -1   49.20    7.60 
  -4  14   1   47.80    7.60 
   3 -14  -1    8.30    4.60 
  -3  14   1   -4.90    4.10 
   2 -14  -1  138.79   10.80 
  -2  14   1  141.09   11.70 
   1 -14  -1   -0.70    3.70 
  -1  14   1   -1.90    4.60 
   0 -14  -1   -6.00    3.60 
   0  14   1    5.80    5.20 
  -1 -14  -1    7.60    5.20 
   1  14   1    1.20    5.70 
  -2 -14  -1   23.20    6.60 
   2  14   1    9.10    6.30 
  -3 -14  -1    4.90    5.40 
   3  14   1    0.30    6.10 
   8 -15  -1    3.70    5.20 
  -8  15   1   -5.50    4.00 
   7 -15  -1   11.40    5.70 
  -7  15   1   13.50    5.20 
   6 -15  -1   -3.40    4.20 
  -6  15   1   -5.30    4.20 
   5 -15  -1    4.50    4.60 
  -5  15   1    0.10    4.70 
   4 -15  -1   -4.40    4.10 
  -4  15   1    1.80    4.70 
   3 -15  -1   -4.90    3.80 
  -3  15   1   -1.90    4.50 
   2 -15  -1    1.20    4.50 
  -2  15   1    0.70    4.80 
   1 -15  -1   39.30    6.90 
  -1  15   1   54.99    8.20 
   0 -15  -1    4.30    5.10 
   0  15   1    2.80    5.10 
  -1 -15  -1  164.28   13.30 
   1  15   1  162.98   13.40 
  -2 -15  -1   -4.90    4.70 
   2  15   1    5.60    5.20 
  -3 -15  -1    1.60    5.20 
   3  15   1    2.90    6.20 
   7 -16  -1    2.50    5.00 
  -7  16   1    1.20    4.50 
   5 -16  -1   -1.10    4.70 
  -5  16   1   -2.80    4.70 
   4 -16  -1   56.19    8.70 
  -4  16   1   45.50    8.30 
   3 -16  -1    2.50    4.80 
  -3  16   1    9.00    5.90 
   2 -16  -1   -4.50    4.40 
  -2  16   1    0.70    4.80 
   1 -16  -1   -0.50    4.90 
  -1  16   1   -5.00    4.90 
   0 -16  -1   31.30    7.70 
   0  16   1   26.70    7.40 
  -1 -16  -1   -5.40    4.60 
   1  16   1   -5.80    4.70 
  -2 -16  -1   23.50    7.20 
   2  16   1   15.10    6.50 
   6 -17  -1    1.50    5.00 
  -6  17   1   11.30    6.00 
   5 -17  -1    2.30    4.90 
  -5  17   1   13.30    5.80 
   4 -17  -1   -1.90    5.10 
  -4  17   1   17.40    6.40 
   3 -17  -1   -7.90    4.20 
  -3  17   1   -1.50    5.20 
   2 -17  -1    3.70    5.30 
  -2  17   1    2.70    5.60 
   1 -17  -1  132.59   12.20 
  -1  17   1  129.69   12.30 
   0 -17  -1    0.50    4.70 
   0  17   1   -6.80    5.10 
   5 -18  -1    6.70    5.50 
  -5  18   1   21.80    6.70 
   4 -18  -1   40.50    8.60 
  -4  18   1   52.59    9.20 
   3 -18  -1    6.00    5.50 
  -3  18   1    7.00    5.60 
   2 -18  -1    5.00    5.80 
  -2  18   1    4.30    5.90 
   1 -18  -1   16.90    6.40 
  -1  18   1   10.80    6.20 
   0  18  -2  112.29   11.40 
   0 -18   2  110.99   12.00 
  -1  18  -2   -0.30    4.50 
   1 -18   2    3.30    4.90 
  -2  18  -2    1.70    4.40 
   2 -18   2   -1.80    5.00 
  -3  18  -2    6.90    5.30 
   3 -18   2    6.20    5.50 
  -4  18  -2   11.00    5.60 
   4 -18   2   -2.30    5.30 
  -5  18  -2    5.90    5.50 
   5 -18   2    3.10    5.00 
   1  17  -2   53.89    9.30 
  -1 -17   2   57.19    9.40 
   0  17  -2    7.90    5.70 
   0 -17   2    8.80    6.00 
   1 -17   2    1.40    4.90 
  -2  17  -2   -1.30    4.60 
   2 -17   2    6.20    5.20 
  -3  17  -2   14.40    9.10 
   3 -17   2   11.90    5.90 
  -4  17  -2   -3.10    5.20 
   4 -17   2    4.10    5.10 
  -5  17  -2   13.70    5.80 
   5 -17   2    3.20    5.40 
  -6  17  -2    8.60    5.20 
   6 -17   2    2.00    4.40 
   2  16  -2    8.50    9.10 
  -2 -16   2    9.90    5.70 
   1  16  -2    7.00    5.30 
  -1 -16   2   10.90    5.80 
   0  16  -2    9.90    5.60 
   0 -16   2    5.70    5.20 
  -1  16  -2   12.40    5.70 
   1 -16   2    2.90    5.00 
  -2  16  -2  338.27   17.60 
   2 -16   2  383.56   18.10 
  -3  16  -2   22.40    6.30 
   3 -16   2   30.60    6.80 
  -4  16  -2   10.50    5.60 
   4 -16   2   29.90    6.50 
  -5  16  -2   -3.30    4.10 
   5 -16   2   -7.30    3.80 
   6 -16   2    3.40    4.50 
  -7  16  -2    6.60    5.20 
   3  15  -2   43.10    8.00 
  -3 -15   2   50.19    8.80 
   2  15  -2    0.20    5.10 
  -2 -15   2    8.60    6.40 
   1  15  -2   -7.50    4.60 
  -1 -15   2    5.60    5.40 
   0  15  -2   -2.20    4.70 
   0 -15   2    0.40    4.30 
  -1  15  -2   29.60    6.90 
   1 -15   2   32.50    6.40 
  -2  15  -2    3.80    4.90 
   2 -15   2   11.40    4.90 
  -3  15  -2   36.70    6.70 
   3 -15   2   28.90    6.20 
  -4  15  -2    5.30    4.60 
   4 -15   2    5.70    4.50 
  -5  15  -2   34.20    7.30 
   5 -15   2   28.30    6.30 
  -6  15  -2   -2.50    4.20 
   6 -15   2   -5.50    3.90 
  -7  15  -2   16.00    5.60 
   7 -15   2   12.20    5.70 
  -8  15  -2   -5.10    3.60 
   8 -15   2    5.80    7.10 
   4  14  -2    4.00    5.60 
  -4 -14   2   -9.70    3.90 
   3  14  -2   -1.20    5.20 
  -3 -14   2   21.60    8.80 
   2  14  -2   33.00    7.30 
  -2 -14   2   41.80    7.50 
   1  14  -2   -0.50    4.60 
  -1 -14   2    2.20    4.50 
   0  14  -2   27.90    6.40 
   0 -14   2   18.30    5.30 
  -1  14  -2   30.30    6.50 
   1 -14   2   26.00    5.90 
  -2  14  -2    3.80    4.50 
   2 -14   2   -1.40    3.60 
  -3  14  -2   -1.10    3.30 
   3 -14   2   -1.80    3.80 
  -4  14  -2   55.99    7.90 
   4 -14   2   57.69    7.80 
  -5  14  -2   10.80    5.10 
   5 -14   2   10.80    4.40 
  -6  14  -2   66.69    9.00 
   6 -14   2   66.89    8.00 
  -7  14  -2    4.60    4.60 
  -7  14  -2    2.40    3.80 
   7 -14   2   -1.80    4.10 
  -8  14  -2  118.29   10.00 
  -8  14  -2  155.68   12.40 
   8 -14   2  166.48   11.90 
   5  13  -2   81.49   10.40 
   5  13  -2   50.29    7.90 
   4  13  -2    6.80    6.00 
   4  13  -2   -0.70    4.90 
  -4 -13   2    3.10    4.50 
   3  13  -2   86.29    9.40 
   3  13  -2  117.39   11.10 
  -3 -13   2   91.59    7.10 
   2  13  -2    6.00    5.00 
  -2 -13   2   10.40    5.00 
   1  13  -2   72.89    8.60 
  -1 -13   2   71.09    8.60 
   0  13  -2    5.80    4.70 
   0 -13   2    1.10    3.80 
  -1  13  -2   77.69    9.30 
   1 -13   2   96.39    8.60 
  -2  13  -2   -0.50    3.30 
  -3  13  -2  110.09    9.10 
   3 -13   2   94.39    9.20 
  -4  13  -2    2.60    4.00 
  -5  13  -2  141.29   10.40 
   5 -13   2  137.49   10.10 
  -6  13  -2    8.40    3.50 
  -6  13  -2   12.50    4.90 
   6 -13   2    2.10    4.00 
  -7  13  -2   48.10    6.20 
  -7  13  -2   46.30    7.20 
   7 -13   2   45.70    7.10 
  -8  13  -2   -0.20    4.60 
  -8  13  -2   -1.00    4.50 
   8 -13   2   -2.10    4.30 
  -9  13  -2   -1.60    4.80 
   9 -13   2   18.70    8.60 
   5  12  -2   14.00    5.50 
   5  12  -2    3.40    5.70 
  -5 -12   2   19.70    6.20 
   4  12  -2    0.00    4.30 
   4  12  -2   -7.60    4.40 
  -4 -12   2    9.40    4.10 
   3  12  -2    0.30    4.30 
   3  12  -2   -1.20    5.20 
  -3 -12   2    1.80    3.40 
   2  12  -2    9.20    4.60 
   2  12  -2   26.40    5.60 
  -2 -12   2   21.90    3.70 
   1  12  -2    8.90    4.60 
  -1 -12   2   12.10    4.30 
   0  12  -2   59.99    7.60 
   0 -12   2   48.20    6.80 
  -1  12  -2   14.50    4.70 
   1 -12   2   29.10    5.40 
  -2  12  -2   -1.80    3.40 
   2 -12   2   -0.90    3.20 
  -3  12  -2    1.70    3.50 
   3 -12   2    1.40    3.30 
  -4  12  -2    0.80    3.90 
   4 -12   2    6.40    4.10 
  -5  12  -2   -7.40    2.80 
  -5  12  -2    3.00    2.40 
   5 -12   2    5.00    3.80 
  -6  12  -2   17.20    5.00 
  -6  12  -2    6.20    3.40 
   6 -12   2   10.20    4.90 
  -7  12  -2    9.80    4.60 
  -7  12  -2    0.20    3.80 
   7 -12   2   -0.80    4.10 
  -8  12  -2   17.70    5.70 
  -8  12  -2    8.60    5.20 
   8 -12   2   12.00    5.40 
  -9  12  -2   -6.50    4.30 
   9 -12   2    3.60    5.70 
   9 -12   2    1.30    4.40 
   6  11  -2   17.70    6.80 
  -6 -11   2   12.00    5.90 
   5  11  -2  -12.80    6.10 
   5  11  -2    5.00    5.80 
  -5 -11   2    1.40    4.70 
   4  11  -2   14.20    4.80 
   4  11  -2    2.30    4.80 
  -4 -11   2    9.70    4.50 
   3  11  -2   49.40    6.90 
   3  11  -2   48.60    7.20 
  -3 -11   2   43.40    5.50 
   2  11  -2    8.30    4.60 
   2  11  -2   12.40    4.60 
  -2 -11   2   11.30    3.10 
   1  11  -2   43.90    6.40 
  -1 -11   2   39.10    5.80 
   0  11  -2   40.90    6.20 
   0 -11   2   44.60    6.10 
  -1  11  -2    2.50    3.80 
   1 -11   2   -0.10    3.20 
  -2  11  -2    1.00    3.70 
   2 -11   2    2.40    3.50 
  -3  11  -2  311.17   13.90 
   3 -11   2  302.07   12.90 
  -4  11  -2   -2.00    3.40 
  -4  11  -2    3.00    2.00 
   4 -11   2   -0.30    3.20 
  -5  11  -2   10.00    3.60 
  -5  11  -2   10.00    4.20 
   5 -11   2    7.10    3.80 
  -6  11  -2    8.30    5.30 
  -6  11  -2   12.40    4.20 
   6 -11   2    9.40    4.20 
  -7  11  -2   70.99    8.20 
  -7  11  -2   68.19    7.90 
   7 -11   2   65.09    7.40 
  -8  11  -2   -0.70    4.50 
  -8  11  -2   -1.70    4.80 
   8 -11   2   -1.10    4.30 
  -9  11  -2   14.00    5.70 
   9 -11   2    6.20    4.60 
   9 -11   2    1.80    5.60 
   6  10  -2   21.10    7.10 
  -6 -10   2   14.50    5.90 
   5  10  -2    2.30    4.00 
   5  10  -2    1.80    4.90 
  -5 -10   2   -0.90    4.60 
   4  10  -2   -1.20    4.30 
   4  10  -2   -0.80    3.60 
  -4 -10   2   -4.80    3.50 
   3  10  -2   22.30    5.10 
   3  10  -2   16.00    5.10 
  -3 -10   2   13.20    4.10 
   2  10  -2   37.70    6.00 
   2  10  -2   57.69    6.50 
  -2 -10   2   46.90    5.20 
   1  10  -2   18.30    4.30 
   1  10  -2   13.50    4.50 
   0  10  -2  522.35   18.20 
   0 -10   2  486.95   17.50 
  -1  10  -2    4.60    3.90 
   1 -10   2    4.20    3.60 
  -2  10  -2   13.20    3.90 
   2 -10   2   10.50    3.80 
  -3  10  -2    4.60    3.60 
   3 -10   2   -0.50    3.10 
  -4  10  -2   23.50    5.00 
  -4  10  -2   21.20    3.40 
   4 -10   2   25.10    4.50 
  -5  10  -2   35.20    4.80 
  -5  10  -2   26.60    5.20 
   5 -10   2   28.80    4.80 
  -6  10  -2  676.13   22.20 
  -6  10  -2  678.63   23.30 
   6 -10   2  696.83   22.40 
  -7  10  -2   -1.60    4.40 
  -7  10  -2   -1.80    4.60 
   7 -10   2   -4.40    3.60 
  -8  10  -2   -0.70    5.40 
  -8  10  -2   -2.30    3.60 
   8 -10   2    8.60    5.80 
   8 -10   2    4.30    4.40 
  -9  10  -2    1.60    5.90 
   9 -10   2   -0.60    5.10 
   9 -10   2    4.40    4.50 
   7   9  -2   10.30    6.00 
   6   9  -2   13.40    4.50 
   6   9  -2    7.60    6.20 
  -6  -9   2    6.30    6.00 
   5   9  -2  131.39   10.70 
   5   9  -2  116.29    8.30 
  -5  -9   2  112.79   10.80 
   4   9  -2    5.10    4.40 
   4   9  -2   -6.50    3.10 
  -4  -9   2   -5.60    3.50 
   3   9  -2   24.70    4.70 
   3   9  -2   29.10    5.40 
  -3  -9   2   24.50    4.80 
   2   9  -2    4.90    3.60 
   2   9  -2   -2.00    3.00 
  -2  -9   2   -0.60    2.90 
   1   9  -2   87.79    7.10 
   1   9  -2   76.79    7.30 
  -1  -9   2   84.99    5.20 
   0   9  -2    0.90    3.10 
   0  -9   2    5.20    3.10 
  -1   9  -2  260.07   11.40 
   1  -9   2  253.07   10.70 
  -2   9  -2    4.90    3.40 
   2  -9   2    4.40    3.10 
  -3   9  -2  136.69    5.80 
  -3   9  -2  138.79    8.70 
   3  -9   2  152.68    8.20 
  -4   9  -2   -0.10    2.70 
  -4   9  -2   -0.70    3.10 
   4  -9   2    0.30    3.10 
  -5   9  -2  802.72   23.50 
  -5   9  -2  778.62   24.80 
   5  -9   2  774.42   23.40 
  -6   9  -2   -1.60    3.70 
  -6   9  -2   -0.90    3.20 
   6  -9   2    1.90    3.30 
  -7   9  -2  115.89    8.90 
  -7   9  -2  119.29    9.90 
   7  -9   2  128.39    9.00 
  -8   9  -2   -0.60    5.20 
   8  -9   2    5.70    4.20 
   8  -9   2   11.30    7.00 
  -9   9  -2  233.28   15.40 
   9  -9   2  247.88   13.10 
   9  -9   2  239.18   13.50 
   7   8  -2    3.80    5.70 
  -7  -8   2   -1.70    6.00 
   6   8  -2   16.80    6.10 
   6   8  -2   19.50    4.40 
  -6  -8   2   11.80    6.50 
   5   8  -2    1.50    4.10 
   5   8  -2    4.00    3.40 
  -5  -8   2    2.70    4.50 
   4   8  -2   98.29    7.30 
   4   8  -2   94.39   10.30 
  -4  -8   2   87.79    8.40 
   3   8  -2    1.50    3.20 
   3   8  -2    2.30    3.70 
  -3  -8   2    2.90    3.50 
   2   8  -2  230.98   10.50 
   2   8  -2  224.98   10.90 
  -2  -8   2  224.98    9.60 
   1   8  -2   27.50    4.60 
   1   8  -2   19.50    3.90 
  -1  -8   2   29.60    3.50 
   0   8  -2  300.07   13.10 
   0  -8   2  275.67   10.90 
  -1   8  -2    6.70    3.10 
  -2   8  -2    1.40    2.60 
   2  -8   2    2.70    2.40 
  -3   8  -2   15.70    3.60 
  -3   8  -2   13.40    2.60 
  -4   8  -2   23.60    4.50 
  -4   8  -2   14.80    3.70 
   4  -8   2   14.60    3.80 
  -5   8  -2    6.20    3.30 
  -5   8  -2   10.80    4.30 
   5  -8   2    8.30    3.40 
  -6   8  -2   22.80    4.50 
  -6   8  -2   27.40    5.60 
   6  -8   2   25.40    4.40 
  -7   8  -2   -5.90    4.40 
  -7   8  -2    3.40    3.50 
   7  -8   2    1.20    3.20 
   7  -8   2   -1.30    4.20 
  -8   8  -2   14.10    6.40 
   8  -8   2   -3.00    4.30 
   8  -8   2    1.80    4.30 
  -9   8  -2   12.00    7.00 
   9  -8   2   14.30    4.90 
   9  -8   2    6.20    5.60 
 -10   8  -2    3.60    6.40 
  10  -8   2    0.00    4.80 
   8   7  -2   -3.20    5.50 
  -8  -7   2   -1.60    6.00 
   7   7  -2   40.90    7.50 
  -7  -7   2   41.50    8.70 
   6   7  -2    7.60    5.40 
   6   7  -2   17.60    3.80 
  -6  -7   2   21.40    6.70 
   5   7  -2  292.67   14.20 
   5   7  -2  299.47   11.90 
  -5  -7   2  304.47   15.00 
   4   7  -2   28.50    5.20 
  -4  -7   2   18.20    5.00 
   3   7  -2   70.59    6.90 
   3   7  -2   67.59    6.30 
  -3  -7   2   63.09    7.10 
   2   7  -2   15.30    3.60 
   2   7  -2    5.80    3.30 
  -2  -7   2    8.50    3.30 
   1   7  -2  542.35   17.00 
   1   7  -2  564.24   17.10 
  -1  -7   2  538.45   15.20 
   0   7  -2   -1.20    2.20 
   0   7  -2   -0.80    1.80 
  -1   7  -2  477.65   15.10 
   1  -7   2  444.16   14.00 
  -2   7  -2    0.80    2.00 
  -2   7  -2   -1.40    1.20 
   2  -7   2    0.90    2.00 
  -3   7  -2    2.20    2.10 
   3  -7   2    4.20    2.50 
  -4   7  -2    1.80    2.70 
  -4   7  -2    1.90    3.10 
   4  -7   2   -2.10    2.40 
  -5   7  -2  329.77   13.30 
  -5   7  -2  346.77   13.80 
   5  -7   2  339.27   12.70 
  -6   7  -2    7.80    4.60 
  -6   7  -2    5.20    3.30 
   6  -7   2    2.80    3.10 
  -7   7  -2  104.69   11.60 
   7  -7   2   96.09    7.80 
   7  -7   2   96.39    8.30 
  -8   7  -2    0.00    5.80 
   8  -7   2    9.20    4.60 
   8  -7   2   -1.90    6.90 
  -9   7  -2    0.10    6.50 
   9  -7   2    5.60    4.40 
 -10   7  -2    8.70    7.50 
  10  -7   2    7.50    4.60 
   8   6  -2    2.80    5.80 
  -8  -6   2   10.40    6.90 
   7   6  -2   10.60    6.30 
  -7  -6   2   12.90    7.10 
   6   6  -2   10.90    5.30 
   6   6  -2   10.70    3.20 
  -6  -6   2   16.80    6.60 
   5   6  -2    2.70    2.80 
   5   6  -2   -0.50    3.80 
  -5  -6   2   -0.50    4.40 
   4   6  -2   10.10    4.10 
   4   6  -2   16.90    3.60 
  -4  -6   2   12.90    4.90 
   3   6  -2    1.90    2.80 
   3   6  -2    0.70    3.00 
   2   6  -2  191.08    8.10 
   2   6  -2  192.08    8.60 
  -2  -6   2  183.38    8.10 
   1   6  -2   33.90    3.80 
   1   6  -2   45.40    4.30 
  -1  -6   2   34.60    3.30 
   0   6  -2    4.10    2.30 
   0   6  -2    1.50    1.70 
  -1   6  -2    4.50    1.20 
  -1   6  -2    5.40    2.10 
   1  -6   2    7.70    2.10 
  -2   6  -2  318.47   11.40 
  -2   6  -2  332.67    9.70 
   2  -6   2  341.57   10.70 
  -3   6  -2   21.00    3.50 
  -3   6  -2   24.10    3.30 
   3  -6   2   27.10    3.30 
  -4   6  -2  231.78   11.00 
  -4   6  -2  235.98   10.10 
   4  -6   2  242.48    9.20 
  -5   6  -2    4.10    4.20 
  -5   6  -2    4.90    3.10 
   5  -6   2   -0.20    2.80 
  -6   6  -2  137.09   10.00 
   6  -6   2  137.49    7.90 
   6  -6   2  139.49    8.80 
  -7   6  -2    3.20    9.10 
   7  -6   2   -0.10    3.60 
   7  -6   2    4.30    3.50 
  -8   6  -2    9.50    6.20 
   8  -6   2    8.50    4.80 
   8  -6   2   12.70    5.30 
  -9   6  -2    0.90    6.60 
   9  -6   2    6.60    5.40 
   9  -6   2    0.60    4.30 
 -10   6  -2   88.29   12.60 
  10  -6   2  106.89    9.70 
   8   5  -2    0.10    5.30 
   7   5  -2  143.59   11.00 
  -7  -5   2  119.09   12.70 
   6   5  -2    6.00    2.80 
   6   5  -2    6.80    4.80 
  -6  -5   2    8.20    5.90 
   5   5  -2   -5.10    3.20 
   5   5  -2    2.80    2.50 
  -5  -5   2   -3.70    4.30 
   4   5  -2   -1.70    2.40 
   4   5  -2    3.60    3.50 
  -4  -5   2   -0.80    4.10 
   3   5  -2  244.28   10.00 
   3   5  -2  241.38    9.00 
  -3  -5   2  237.78   10.60 
   2   5  -2   90.29    5.50 
   2   5  -2   85.69    5.10 
  -2  -5   2   83.99    5.40 
   1   5  -2  343.57   10.80 
   1   5  -2  329.07   10.60 
  -1  -5   2  315.17    9.80 
   0   5  -2   15.60    1.80 
   0   5  -2   10.90    2.30 
   0   5  -2   14.90    2.60 
   0  -5   2   14.10    1.80 
  -1   5  -2    0.70    1.00 
  -1   5  -2    0.10    1.50 
   1  -5   2    4.40    1.40 
   1  -5   2    0.70    1.50 
  -2   5  -2   29.50    3.00 
  -2   5  -2   40.40    3.80 
   2  -5   2   34.40    3.20 
  -3   5  -2  651.13   18.60 
  -3   5  -2  627.14   18.00 
   3  -5   2  640.24   17.40 
  -4   5  -2    5.20    3.30 
  -4   5  -2    1.30    2.40 
   4  -5   2    0.50    2.00 
  -5   5  -2   22.40    5.20 
  -5   5  -2   30.70    5.50 
   5  -5   2   17.90    4.30 
  -6   5  -2    1.80    4.50 
   6  -5   2    3.60    3.00 
   6  -5   2    4.50    3.40 
  -7   5  -2  124.09   11.00 
   7  -5   2  107.59    7.90 
   7  -5   2  121.29    7.90 
  -8   5  -2    3.10    5.70 
   8  -5   2   10.10    4.50 
   8  -5   2   -0.80    3.90 
  -9   5  -2   29.90    8.70 
   9  -5   2   20.00    5.80 
   9  -5   2   44.00    6.60 
 -10   5  -2   -6.20    6.90 
  10  -5   2    2.70    4.90 
   9   4  -2    3.50    5.70 
  -9  -4   2    4.30    7.40 
   8   4  -2  115.39   10.90 
  -8  -4   2  103.89   12.90 
   7   4  -2   19.40    5.60 
  -7  -4   2   16.70    6.70 
   6   4  -2    9.20    2.70 
   6   4  -2   14.10    5.80 
   5   4  -2   12.80    4.10 
   5   4  -2    7.00    2.70 
  -5  -4   2    6.20    5.00 
   4   4  -2   82.09    6.70 
   4   4  -2   89.59    5.10 
  -4  -4   2   86.09    8.20 
   3   4  -2   -1.10    1.70 
   3   4  -2   -3.00    2.80 
  -3  -4   2   -1.20    2.90 
   2   4  -2  319.27   10.70 
   2   4  -2  328.87   10.00 
  -2  -4   2  320.37   10.60 
   1   4  -2   26.70    2.70 
   1   4  -2   27.60    2.90 
  -1  -4   2   27.30    2.90 
   0   4  -2  809.52   19.80 
   0   4  -2  826.72   20.70 
   0   4  -2  842.02   21.20 
   0  -4   2  782.82   19.70 
  -1   4  -2   27.40    3.00 
  -1   4  -2   30.60    2.20 
   1  -4   2   27.80    2.50 
   1  -4   2   26.60    2.60 
  -2   4  -2   12.40    2.20 
  -2   4  -2   17.00    2.40 
   2  -4   2   17.80    2.20 
  -3   4  -2    3.30    2.00 
  -3   4  -2    4.40    2.60 
   3  -4   2    5.60    1.70 
  -4   4  -2   24.10    3.60 
  -4   4  -2   29.00    4.60 
   4  -4   2   32.00    3.40 
  -5   4  -2    4.00    4.20 
   5  -4   2   -2.60    2.70 
   5  -4   2   -1.20    2.30 
  -6   4  -2  371.36   16.30 
   6  -4   2  377.56   13.80 
   6  -4   2  372.66   13.60 
  -7   4  -2    6.50    5.60 
   7  -4   2    6.00    4.10 
   7  -4   2    7.50    3.50 
  -8   4  -2    1.20    5.60 
   8  -4   2    5.60    4.70 
   8  -4   2   -1.70    3.90 
  -9   4  -2    4.20    8.10 
   9  -4   2   11.20    5.10 
   9  -4   2   13.30    5.30 
 -10   4  -2    6.90    8.00 
  10  -4   2   -0.90    4.60 
   9   3  -2   39.10    7.50 
  -9  -3   2   33.30    9.70 
   8   3  -2   11.80    5.50 
  -8  -3   2    9.40    7.30 
   7   3  -2   81.79    4.90 
   7   3  -2   89.09    8.80 
  -7  -3   2   74.69   10.00 
   6   3  -2   11.50    2.50 
   6   3  -2   -2.50    3.60 
  -6  -3   2    5.40    5.40 
   5   3  -2  324.57   13.30 
   5   3  -2  329.57   10.40 
  -5  -3   2  326.37   15.10 
   4   3  -2    0.90    2.60 
   4   3  -2    4.40    2.10 
  -4  -3   2    2.10    3.90 
   3   3  -2    5.00    2.30 
   3   3  -2    7.10    1.90 
  -3  -3   2    7.40    3.10 
   2   3  -2  118.99    5.40 
  -2  -3   2  120.59    5.80 
   1   3  -2   11.10    1.90 
   1   3  -2    8.90    1.80 
  -1  -3   2   16.70    2.20 
   0   3  -2   51.99    2.70 
   0  -3   2   49.50    2.70 
  -1   3  -2  416.86   11.10 
  -1   3  -2  411.06   11.80 
   1  -3   2  427.76   11.50 
   1  -3   2  420.46   10.90 
  -2   3  -2   -0.50    1.30 
  -2   3  -2   -0.30    1.70 
   2  -3   2    0.00    1.10 
  -3   3  -2  568.14   16.30 
  -3   3  -2  577.14   16.90 
   3  -3   2  591.14   15.50 
  -4   3  -2   31.70    5.20 
   4  -3   2   23.10    2.90 
   4  -3   2   26.80    3.40 
  -5   3  -2  233.38   11.90 
   5  -3   2  229.48    9.30 
   5  -3   2  241.18    9.90 
  -6   3  -2    7.30    5.10 
   6  -3   2    0.90    3.30 
   6  -3   2    1.30    2.90 
  -7   3  -2  142.89   11.60 
   7  -3   2  106.79    8.10 
   7  -3   2  135.99    8.30 
  -8   3  -2    2.60    6.30 
   8  -3   2    4.10    4.10 
   8  -3   2  -17.10    5.20 
   9  -3   2  136.89   10.20 
   9   2  -2  -18.40    5.50 
  -9  -2   2   -6.50    6.40 
   8   2  -2    5.00    5.10 
  -8  -2   2    8.20    7.00 
   7   2  -2   -0.80    2.00 
   7   2  -2    1.30    4.00 
  -7  -2   2   -7.40    5.30 
   6   2  -2    7.80    2.20 
   6   2  -2    9.10    4.20 
  -6  -2   2   10.40    5.40 
   5   2  -2   44.40    3.90 
   5   2  -2   37.30    4.90 
  -5  -2   2   52.89    7.10 
   4   2  -2   16.10    2.60 
   4   2  -2   14.80    3.20 
  -4  -2   2   22.00    4.60 
   3   2  -2   25.50    2.40 
   3   2  -2   30.60    3.40 
  -3  -2   2   25.00    2.60 
  -3  -2   2   26.00    3.80 
   2   2  -2  170.08    6.20 
   2   2  -2  162.08    5.00 
  -2  -2   2  164.38    5.00 
  -2  -2   2  157.68    6.50 
   1   2  -2    2.40    1.30 
   1   2  -2    0.00    1.40 
  -1  -2   2    7.40    1.90 
  -1  -2   2    2.80    1.30 
  -1   2  -2    0.70    1.50 
  -1   2  -2    1.60    1.50 
  -1   2  -2    2.60    1.10 
   1  -2   2    2.50    1.00 
  -2   2  -2  623.74   16.80 
  -2   2  -2  641.74   17.20 
   2  -2   2  649.64   15.90 
  -3   2  -2    1.70    2.60 
   3  -2   2    4.60    1.50 
   3  -2   2    3.10    1.90 
  -4   2  -2 2284.37   58.59 
   4  -2   2 2277.17   54.39 
   4  -2   2 2229.88   54.79 
  -5   2  -2   -0.20    4.20 
   5  -2   2    3.60    3.30 
   5  -2   2   -1.80    2.30 
  -6   2  -2   53.39    7.40 
   6  -2   2   51.89    5.50 
   6  -2   2   69.39    9.70 
  -7   2  -2   -2.60    5.00 
   7  -2   2    0.00    3.40 
   7  -2   2    4.30    3.60 
  -8   2  -2    7.20    6.70 
   8  -2   2    5.20    4.40 
   8  -2   2    2.90    4.30 
  -9   2  -2    7.00    7.50 
   9  -2   2   17.40    5.30 
  -9  -1   2   41.30   10.00 
   8   1  -2    4.60    4.90 
  -8  -1   2    4.80    6.70 
   7   1  -2  181.28    6.70 
  -7  -1   2  204.78   14.30 
   6   1  -2  109.99    8.10 
   6   1  -2  117.59    5.30 
  -6  -1   2  120.09   10.70 
   5   1  -2   90.09    6.80 
   5   1  -2   87.99    4.60 
  -5  -1   2   89.39    8.80 
   4   1  -2   10.10    1.80 
   4   1  -2    8.20    2.60 
  -4  -1   2    8.50    3.80 
   3   1  -2 1496.95   36.30 
   3   1  -2 1499.25   34.10 
  -3  -1   2 1376.26   33.90 
  -3  -1   2 1453.65   37.00 
   2   1  -2   82.49    4.10 
   2   1  -2   80.69    2.60 
  -2  -1   2   84.19    4.70 
  -2  -1   2   80.89    2.70 
   1   1  -2   44.30    2.40 
   1   1  -2   45.50    1.50 
  -1  -1   2   48.70    2.70 
  -1  -1   2   44.20    1.60 
  -1  -1   2   44.80    2.70 
   0   1  -2    1.20    0.50 
   0   1  -2    2.00    0.40 
   0   1  -2    0.40    0.40 
  -1   1  -2  456.05   12.20 
  -1   1  -2  483.65   11.20 
   1  -1   2  469.05   12.30 
   1  -1   2  470.85   11.10 
   1  -1   2  450.35   12.10 
  -2   1  -2    2.70    2.10 
   2  -1   2    1.10    1.50 
   2  -1   2    1.30    1.10 
  -3   1  -2 1053.79   27.40 
   3  -1   2 1012.70   25.40 
   3  -1   2  990.20   25.80 
  -4   1  -2   24.20    4.60 
   4  -1   2   22.30    3.30 
   4  -1   2   17.20    2.80 
  -5   1  -2  103.99    9.30 
   5  -1   2  105.59    6.90 
   5  -1   2  135.69   10.20 
  -6   1  -2   13.70    5.40 
   6  -1   2   11.50    5.20 
   6  -1   2   19.00    4.00 
  -7   1  -2   60.79    9.00 
   7  -1   2   53.09    6.20 
   7  -1   2   54.19    6.00 
  -8   1  -2    8.20    7.00 
   8  -1   2    7.10    4.70 
   8  -1   2    3.10    4.10 
  -9   1  -2   13.70    8.00 
   9  -1   2   23.60    6.10 
   9   0  -2   10.00    5.30 
  -9   0   2   -0.60    9.30 
   8   0  -2    4.50    4.60 
  -8   0   2    3.30    6.10 
   7   0  -2   -0.10    1.90 
   7   0  -2   -2.50    3.60 
  -7   0   2    6.60    5.80 
   6   0  -2  321.77   10.00 
   6   0  -2  329.27   13.20 
  -6   0   2  316.97   15.40 
   5   0  -2    3.10    3.10 
   5   0  -2    4.80    2.00 
  -5   0   2    6.10    4.50 
   4   0  -2  385.66   12.50 
   4   0  -2  379.96   10.30 
  -4   0   2  390.86   14.50 
   3   0  -2   16.30    2.50 
   3   0  -2   12.20    1.30 
   3   0  -2   15.40    1.50 
  -3   0   2   16.20    3.10 
   2   0  -2    3.00    1.50 
   2   0  -2    0.80    0.60 
  -2   0   2    2.60    2.10 
   1   0  -2   75.89    2.80 
   1   0  -2   74.09    2.10 
  -1   0   2   68.79    2.10 
  -1   0   2   82.09    3.00 
  -1   0   2   74.89    2.90 
   0   0  -2  315.27    8.20 
   0   0   2  378.36    9.20 
  -1   0  -2   10.60    2.00 
  -1   0  -2    8.50    1.00 
   1   0   2   10.90    1.90 
   1   0   2    8.50    1.10 
  -2   0  -2 1420.96   35.20 
   2   0   2 1453.95   34.50 
   2   0   2 1386.06   33.80 
  -3   0  -2   70.69    6.00 
   3   0   2   69.59    4.30 
   3   0   2   72.09    4.10 
  -4   0  -2   56.89    6.30 
   4   0   2   59.59    4.60 
   4   0   2   55.29    4.80 
  -5   0  -2  121.79    9.90 
   5   0   2  117.79    7.40 
   5   0   2  108.69    7.00 
  -6   0  -2   15.30    5.90 
   6   0   2   21.60    4.40 
  -7   0  -2    1.00    5.70 
   7   0   2    1.10    3.60 
   7   0   2   -1.80    3.60 
  -8   0  -2  211.68   15.90 
   8   0   2  187.58   10.60 
   8   0   2  183.28   11.70 
  -9   0  -2    1.90    7.20 
   9   0   2   -1.10    4.50 
  10  -1  -2   29.50    6.70 
 -10   1   2   16.90    8.90 
   9  -1  -2    1.50    4.40 
  -9   1   2   -1.70    6.80 
   8  -1  -2   -3.10    4.00 
  -8   1   2   -9.90    5.30 
   7  -1  -2    6.50    4.20 
   7  -1  -2    2.20    2.20 
  -7   1   2   10.90    6.30 
   6  -1  -2   73.49    4.50 
   6  -1  -2   74.99    6.90 
  -6   1   2   78.79    9.40 
   5  -1  -2    0.30    2.50 
   5  -1  -2    4.10    2.00 
  -5   1   2   -1.60    4.00 
   4  -1  -2    4.60    1.50 
   4  -1  -2    1.90    1.90 
  -4   1   2    2.30    3.10 
   3  -1  -2  408.66   11.80 
  -3   1   2  390.76   12.40 
  -3   1   2  379.66   10.10 
   2  -1  -2   30.20    2.80 
   2  -1  -2   28.10    1.80 
  -2   1   2   34.30    3.40 
  -2   1   2   28.30    1.90 
   1  -1  -2   72.29    2.80 
   1  -1  -2   84.19    3.10 
  -1   1   2   80.89    2.90 
  -1   1   2   80.09    3.10 
  -1   1   2   79.59    3.00 
  -1   1   2   74.79    2.80 
   0  -1  -2    3.20    0.70 
   0  -1  -2    1.30    0.90 
   0   1   2    3.10    0.80 
   0   1   2    2.90    0.80 
   0   1   2    3.60    1.10 
  -1  -1  -2 3153.28   74.19 
   1   1   2 3307.67   74.39 
  -2  -1  -2    0.30    2.10 
   2   1   2    2.60    1.90 
   2   1   2    1.80    1.40 
  -3  -1  -2  207.18    9.30 
   3   1   2  203.58    7.80 
   3   1   2  208.28    7.60 
  -4  -1  -2    6.30    4.20 
   4   1   2    3.70    2.60 
   4   1   2    3.60    3.00 
  -5  -1  -2   47.90    7.00 
   5   1   2   58.79    5.80 
   5   1   2   47.60    5.50 
  -6  -1  -2   -2.40    5.00 
   6   1   2    7.90    4.10 
   6   1   2    8.30    3.70 
  -7  -1  -2  207.18   14.30 
   7   1   2  207.08   10.60 
   7   1   2  211.98   11.30 
  -8  -1  -2    4.80    6.90 
   8   1   2    5.40    4.60 
   8   1   2   -8.00    4.10 
  -9  -1  -2   -1.00    7.30 
   9   1   2    7.20    4.60 
  10  -2  -2   16.00    6.20 
 -10   2   2    9.10    8.00 
   9  -2  -2    3.10    5.00 
  -9   2   2  -11.50    5.90 
   8  -2  -2   44.20    5.20 
   8  -2  -2   56.69    7.20 
  -8   2   2   59.89    9.60 
   7  -2  -2   88.49    5.30 
   7  -2  -2   92.29    7.90 
  -7   2   2   91.39   15.30 
   6  -2  -2  344.97   11.00 
   6  -2  -2  355.86   13.70 
  -6   2   2  349.27   15.80 
   5  -2  -2   37.30    3.20 
   5  -2  -2   26.30    3.80 
  -5   2   2   31.90    5.50 
   4  -2  -2   92.19    5.30 
  -4   2   2   91.89    6.70 
  -4   2   2   94.49    4.10 
   3  -2  -2   29.10    3.10 
  -3   2   2   28.50    2.60 
  -3   2   2   29.90    3.50 
   2  -2  -2 1365.16   32.40 
  -2   2   2 1326.57   32.20 
  -2   2   2 1316.77   31.90 
  -1   2   2    4.60    1.20 
  -1   2   2    5.70    1.80 
  -1   2   2    3.30    1.10 
   0  -2  -2  815.02   20.00 
   0  -2  -2  830.82   19.40 
   0   2   2  809.32   19.40 
  -1  -2  -2    2.60    1.90 
   1   2   2    1.90    1.50 
   1   2   2    5.60    2.20 
  -2  -2  -2  363.36   11.70 
   2   2   2  371.36   11.30 
   2   2   2  359.66   10.80 
  -3  -2  -2   13.00    3.80 
   3   2   2   10.30    2.40 
   3   2   2   19.50    3.40 
  -4  -2  -2  592.84   20.00 
   4   2   2  591.24   22.70 
   4   2   2  590.04   18.00 
  -5  -2  -2   95.99    9.40 
   5   2   2   84.39    6.80 
   5   2   2   78.59    7.20 
   6   2   2    2.50    3.70 
   6   2   2    3.80    3.90 
  -7  -2  -2    1.60    6.00 
   7   2   2    6.40    4.50 
   7   2   2   12.00    4.40 
  -8  -2  -2   41.10    9.80 
   8   2   2   15.80    8.90 
   8   2   2   30.30    6.60 
  -9  -2  -2   12.50    8.40 
   9   2   2   -7.60    5.00 
  10  -3  -2    3.70    6.30 
 -10   3   2    8.40    7.40 
   9  -3  -2  139.89   10.80 
  -9   3   2  148.09   13.90 
   8  -3  -2   -3.10    2.50 
   8  -3  -2   -1.50    3.60 
  -8   3   2    7.50    6.20 
   7  -3  -2    8.30    3.10 
   7  -3  -2   15.60    4.60 
  -7   3   2   11.80    6.30 
   6  -3  -2    8.00    3.60 
   6  -3  -2    5.00    2.50 
  -6   3   2    4.60    5.20 
   5  -3  -2   22.90    3.70 
  -5   3   2   13.50    4.70 
  -5   3   2   15.40    2.50 
   4  -3  -2    4.30    2.20 
  -4   3   2    5.50    3.10 
  -4   3   2    3.30    1.60 
   3  -3  -2 1949.80   45.10 
  -3   3   2 1843.72   44.90 
  -3   3   2 1756.32   44.20 
   2  -3  -2   10.70    2.10 
  -2   3   2    9.50    2.00 
   0  -3  -2    3.50    1.60 
   0   3   2    0.10    2.10 
  -1  -3  -2    4.40    1.90 
   1   3   2    3.70    2.00 
   1   3   2    5.90    1.80 
  -2  -3  -2   20.90    3.30 
   2   3   2   16.90    2.60 
   2   3   2   18.50    3.30 
  -3  -3  -2  905.71   25.70 
   3   3   2  903.71   24.80 
   3   3   2  902.71   24.50 
  -4  -3  -2  248.28   12.40 
   4   3   2  248.48   10.80 
   4   3   2  260.87   10.70 
  -5  -3  -2  846.42   27.20 
   5   3   2  825.02   24.70 
   5   3   2  827.42   25.30 
  -6  -3  -2   23.40    6.70 
   6   3   2   22.10    5.00 
   6   3   2   35.30    5.50 
  -7  -3  -2   27.00    8.00 
   7   3   2   15.60    4.80 
   7   3   2   11.10    5.10 
  -8  -3  -2    5.30    9.50 
   8   3   2    9.50    5.50 
 -10   4   2   -0.70    7.30 
   9  -4  -2   -1.30    4.70 
  -9   4   2    0.30    6.60 
   8  -4  -2   15.90    4.80 
   8  -4  -2   18.60    3.70 
  -8   4   2   21.70    6.90 
   7  -4  -2   -1.50    2.50 
   7  -4  -2   -1.40    3.20 
  -7   4   2   -3.60    4.90 
   6  -4  -2  670.13   18.60 
   6  -4  -2  627.84   20.40 
  -6   4   2  612.44   21.90 
   5  -4  -2    3.80    2.80 
  -5   4   2   -0.80    2.00 
  -5   4   2   -1.70    3.90 
   4  -4  -2  419.66   13.30 
  -4   4   2  397.86   12.50 
  -4   4   2  407.36   13.60 
   3  -4  -2    4.20    2.00 
  -3   4   2    2.00    1.80 
  -3   4   2    4.90    2.30 
   2  -4  -2  576.64   15.10 
  -2   4   2  514.05   15.10 
  -2   4   2  522.75   13.80 
   1  -4  -2    1.60    1.60 
  -1   4   2    1.00    1.80 
   0  -4  -2  862.01   22.00 
   0   4   2  845.72   22.70 
  -1  -4  -2  100.69    4.80 
   1   4   2  102.09    5.80 
   1   4   2  108.49    5.40 
  -2  -4  -2  795.42   22.00 
   2   4   2  810.02   22.50 
   2   4   2  808.92   22.00 
  -3  -4  -2    3.50    3.80 
   3   4   2    2.60    3.40 
   3   4   2    2.30    3.20 
  -4  -4  -2   11.60    5.10 
   4   4   2   10.90    3.90 
   4   4   2   16.70    8.50 
  -5  -4  -2    4.80    5.00 
   5   4   2    6.80    4.20 
   5   4   2   -1.00    3.30 
  -6  -4  -2  128.69   11.50 
   6   4   2  113.59    9.40 
   6   4   2  111.39    8.80 
  -7  -4  -2   27.80    7.80 
   7   4   2   15.00    5.90 
   7   4   2   19.50    5.60 
  -8  -4  -2   18.30    8.00 
   8   4   2   18.10    5.90 
 -10   5   2   -3.50    6.80 
   9  -5  -2   10.00    5.00 
  -9   5   2    6.80    6.70 
   8  -5  -2   29.80    5.50 
   8  -5  -2   23.60    5.60 
  -8   5   2   27.60    7.30 
   7  -5  -2    6.50    4.20 
   7  -5  -2    5.10    3.10 
  -7   5   2    4.60    5.50 
   6  -5  -2    1.10    3.20 
  -6   5   2    1.90    2.50 
  -6   5   2    5.10    5.00 
   5  -5  -2    4.40    2.90 
  -5   5   2    5.40    2.70 
  -5   5   2    4.80    4.30 
   4  -5  -2    2.90    2.20 
  -4   5   2    3.00    2.30 
  -4   5   2   -0.70    3.10 
   3  -5  -2   49.40    4.40 
  -3   5   2   40.60    3.90 
  -3   5   2   47.10    4.10 
   2  -5  -2   14.10    2.60 
  -2   5   2   13.40    2.80 
   1  -5  -2  208.88    7.70 
  -1   5   2  207.48    8.30 
   0  -5  -2    1.20    1.80 
   0   5   2    0.10    2.40 
  -1  -5  -2    0.50    1.80 
   1   5   2   -2.20    2.50 
   1   5   2    0.90    2.10 
  -2  -5  -2   -1.70    2.50 
   2   5   2   -0.40    3.10 
   2   5   2   -1.00    2.30 
   3   5   2   80.49    6.50 
   3   5   2   81.79    9.50 
  -4  -5  -2    3.20    4.40 
   4   5   2   -1.80    4.00 
   4   5   2    2.00    3.40 
  -5  -5  -2   41.90    7.20 
   5   5   2   48.20    6.30 
   5   5   2   57.49    6.70 
  -6  -5  -2   -4.10    4.90 
   6   5   2   -0.60    4.40 
   6   5   2   -9.80    3.90 
  -7  -5  -2   -4.60    5.70 
   7   5   2   -4.40    4.90 
   7   5   2   -5.40    4.50 
  -8  -5  -2   -9.70    5.90 
 -10   6   2   23.60    8.50 
   9  -6  -2   -3.90    4.90 
   9  -6  -2    6.70    5.10 
  -9   6   2    9.40    6.80 
   8  -6  -2  130.79    8.00 
   8  -6  -2  136.69   10.20 
  -8   6   2  130.79   11.70 
   7  -6  -2    0.40    3.60 
  -7   6   2    3.00    2.70 
  -7   6   2    5.70    5.50 
   6  -6  -2   86.79    7.40 
  -6   6   2   98.99    7.10 
  -6   6   2   88.99    8.60 
   5  -6  -2   -0.20    2.90 
  -5   6   2    0.00    2.60 
  -5   6   2    1.50    4.10 
   4  -6  -2   10.70    3.10 
  -4   6   2    5.40    2.80 
  -4   6   2   11.70    3.60 
   3  -6  -2    4.60    2.40 
  -3   6   2   13.50    2.60 
  -3   6   2    8.30    2.90 
   2  -6  -2   69.09    4.90 
  -2   6   2   69.99    5.20 
   1  -6  -2   51.89    4.40 
  -1   6   2   54.39    4.90 
   0  -6  -2  148.69    7.00 
   0   6   2  149.49    7.60 
  -1  -6  -2    8.00    2.30 
   1   6   2   10.10    3.50 
   1   6   2    7.10    2.50 
  -2  -6  -2  166.68    8.20 
   2   6   2  182.08   11.10 
   2   6   2  182.58    8.90 
  -3  -6  -2  145.69    9.10 
   3   6   2  148.29    9.60 
   3   6   2  130.39    8.70 
  -4  -6  -2   33.90    6.00 
   4   6   2   32.70    6.00 
   4   6   2   46.10    6.10 
  -5  -6  -2   16.60    5.90 
   5   6   2    8.60    5.00 
   5   6   2   24.20    5.70 
  -6  -6  -2   15.40    6.60 
   6   6   2   12.00    5.60 
   6   6   2   28.80    5.90 
  -7  -6  -2    7.40    5.90 
   7   6   2    1.40    5.00 
   7   6   2    2.70    5.50 
 -10   7   2    3.80    6.90 
   9  -7  -2  105.69    8.50 
   9  -7  -2  107.99   10.00 
  -9   7   2   97.79   11.40 
   8  -7  -2   -4.20    3.90 
   8  -7  -2   -2.20    3.30 
  -8   7   2    1.00    5.50 
   7  -7  -2   47.10    6.20 
  -7   7   2   46.30    7.30 
  -7   7   2   54.09    5.80 
   6  -7  -2    4.30    3.60 
  -6   7   2    3.10    4.60 
  -6   7   2    1.50    2.80 
   5  -7  -2    8.30    3.50 
  -5   7   2    5.40    3.20 
   4  -7  -2    0.90    2.70 
  -4   7   2   -1.20    3.10 
  -4   7   2    1.10    2.80 
   3  -7  -2   28.30    4.20 
  -3   7   2   23.80    4.60 
   2  -7  -2   33.10    4.60 
  -2   7   2   30.80    4.30 
   1  -7  -2 1260.07   33.20 
  -1   7   2 1211.28   34.90 
   0  -7  -2   84.89    6.00 
   0   7   2   83.49    6.80 
  -1  -7  -2    6.20    2.30 
   1   7   2    2.70    3.70 
   1   7   2   -0.60    2.60 
  -2  -7  -2   -1.60    2.90 
   2   7   2    0.60    4.20 
   2   7   2    1.80    3.50 
  -3  -7  -2    9.80    4.00 
   3   7   2    6.00    4.60 
   3   7   2    7.60    3.90 
  -4  -7  -2    2.40    4.00 
   4   7   2    5.80    4.50 
   4   7   2    4.90    4.60 
  -5  -7  -2  400.56   18.50 
   5   7   2  417.46   17.00 
   5   7   2  403.76   17.10 
  -6  -7  -2   13.40    6.30 
   6   7   2    2.10    4.90 
   6   7   2   -8.40    4.50 
  -7  -7  -2   12.20    7.00 
   7   7   2   12.90    5.80 
  10  -8  -2   -8.50    4.70 
 -10   8   2   -2.70    6.70 
   9  -8  -2   -1.40    4.40 
   9  -8  -2   -0.40    4.40 
  -9   8   2   -5.00    5.60 
   8  -8  -2    4.80    4.70 
  -8   8   2   -1.40    3.00 
  -8   8   2   11.10    5.80 
   7  -8  -2    1.10    4.50 
  -7   8   2    2.90    3.10 
  -7   8   2    3.10    4.90 
   6  -8  -2   97.99    7.80 
  -6   8   2   70.89    6.60 
  -6   8   2  106.49    8.40 
   5  -8  -2    1.70    3.10 
  -5   8   2    0.80    3.60 
  -5   8   2   -1.60    3.10 
   4  -8  -2  144.39    8.60 
  -4   8   2  144.29    8.50 
  -4   8   2  146.19    7.10 
   3  -8  -2    6.40    3.40 
  -3   8   2    8.50    3.60 
   2  -8  -2   11.00    3.30 
  -2   8   2    5.70    3.50 
   1  -8  -2    2.50    2.90 
  -1   8   2    5.60    3.40 
   0  -8  -2  780.72   23.30 
   0   8   2  802.22   24.40 
  -1  -8  -2   -0.10    2.90 
  -1  -8  -2    1.40    2.20 
   1   8   2   -1.30    3.70 
  -2  -8  -2  227.18    9.50 
   2   8   2  221.98   11.00 
   2   8   2  213.98   11.60 
  -3  -8  -2   -0.90    3.20 
   3   8   2    0.10    3.70 
   3   8   2   11.70    4.70 
  -4  -8  -2    6.60    4.50 
   4   8   2    6.40    4.80 
   4   8   2   -1.20    4.30 
  -5  -8  -2    5.80    5.10 
   5   8   2    9.00    5.40 
   5   8   2   13.50    5.40 
  -6  -8  -2   60.29    8.90 
   6   8   2   64.19    8.20 
   6   8   2   55.19   10.50 
  -7  -8  -2    7.40    6.50 
   7   8   2   11.20    6.10 
  10  -9  -2    6.90    4.90 
 -10   9   2    5.10    5.90 
   9  -9  -2  125.19   10.90 
   9  -9  -2  124.59    9.50 
  -9   9   2  136.79   12.20 
   8  -9  -2   -6.90    4.10 
  -8   9   2   -4.90    3.20 
  -8   9   2    1.30    5.30 
   7  -9  -2    6.80    4.30 
  -7   9   2    3.60    3.50 
  -7   9   2   11.50    5.20 
   6  -9  -2    2.50    3.40 
  -6   9   2    2.30    3.90 
  -6   9   2    0.70    3.00 
   5  -9  -2   60.49    6.60 
  -5   9   2   57.39    6.00 
  -5   9   2   53.59    6.00 
   4  -9  -2    4.10    3.40 
  -4   9   2    1.10    3.40 
  -4   9   2    4.90    2.60 
   3  -9  -2  572.94   19.00 
  -3   9   2  588.84   19.60 
   2  -9  -2   12.20    3.90 
  -2   9   2   13.60    4.30 
   1  -9  -2   73.69    6.80 
  -1   9   2   73.69    7.30 
   0  -9  -2   -4.60    2.90 
   0   9   2    4.40    4.00 
  -1  -9  -2  166.58    9.70 
   1   9   2  152.18   10.10 
  -2  -9  -2   17.50    3.50 
   2   9   2   10.10    4.10 
   2   9   2   14.50    5.00 
  -3  -9  -2  252.57   11.40 
   3   9   2  251.17   13.50 
  -4  -9  -2    2.70    4.00 
   4   9   2   -2.90    4.50 
   4   9   2    4.30    4.70 
  -5  -9  -2   24.40    6.30 
   5   9   2   25.50    6.50 
   5   9   2   28.40    6.60 
  -6  -9  -2   -0.10    4.80 
   6   9   2    7.40    6.40 
   6   9   2   14.70    6.20 
  10 -10  -2   -1.80    4.50 
 -10  10   2    0.00    6.30 
   9 -10  -2   -0.40    4.70 
   9 -10  -2    3.20    5.30 
  -9  10   2    5.80    5.90 
   8 -10  -2   59.59    7.90 
  -8  10   2   58.29    8.20 
   7 -10  -2    9.20    4.40 
  -7  10   2    5.70    4.50 
   6 -10  -2    4.50    3.90 
  -6  10   2    4.60    3.80 
  -6  10   2    2.30    3.80 
   5 -10  -2   -0.80    3.10 
  -5  10   2    7.40    4.10 
  -5  10   2    2.90    2.90 
   4 -10  -2   34.80    5.30 
  -4  10   2   31.60    5.40 
   3 -10  -2   12.40    4.20 
  -3  10   2   17.70    4.70 
   2 -10  -2  382.26   15.00 
  -2  10   2  397.66   16.00 
   1 -10  -2   20.40    4.80 
  -1  10   2   11.30    4.40 
   0 -10  -2  265.07   12.50 
   0  10   2  266.97   13.20 
  -1 -10  -2   -4.90    3.00 
   1  10   2   -1.20    4.10 
  -2 -10  -2    0.90    2.60 
  -2 -10  -2   -1.80    3.70 
   2  10   2    6.50    5.20 
  -3 -10  -2   -0.30    3.00 
   3  10   2    6.00    5.40 
   3  10   2    3.40    4.50 
  -4 -10  -2  442.16   17.80 
   4  10   2  469.95   19.80 
   4  10   2  488.35   20.20 
  -5 -10  -2    7.20    5.00 
   5  10   2    5.20    5.90 
   5  10   2    6.90    5.70 
  -6 -10  -2  124.79   11.70 
   6  10   2  151.18   12.30 
   6  10   2   97.99   11.70 
   9 -11  -2   26.90    6.50 
  -9  11   2   36.40    6.20 
  -9  11   2   25.10    7.40 
   8 -11  -2   -0.30    4.60 
  -8  11   2   11.80    5.70 
  -8  11   2    0.80    3.90 
   7 -11  -2   22.00    5.70 
  -7  11   2    9.40    4.90 
  -7  11   2   13.30    4.50 
   6 -11  -2   -0.80    3.50 
  -6  11   2   -3.90    3.00 
  -6  11   2    1.50    3.80 
   5 -11  -2   18.80    5.00 
  -5  11   2   10.10    4.20 
   4 -11  -2    5.90    3.80 
  -4  11   2   11.30    4.30 
   3 -11  -2  370.96   15.20 
  -3  11   2  385.86   16.10 
   2 -11  -2    2.00    3.30 
  -2  11   2    3.10    4.20 
   1 -11  -2    2.60    3.50 
  -1  11   2    8.70    4.50 
   0 -11  -2   -2.10    3.10 
   0  11   2   -1.50    4.10 
  -1 -11  -2   19.80    5.90 
   1  11   2   33.30    6.90 
  -2 -11  -2   26.30    5.90 
   2  11   2    5.00    6.30 
  -3 -11  -2  213.68   12.90 
  -3 -11  -2  190.98    9.70 
   3  11   2  169.28   12.70 
  -4 -11  -2    4.80    4.20 
   4  11   2   -0.70    5.70 
   4  11   2   -3.40    4.60 
  -5 -11  -2    3.50    4.90 
   5  11   2    4.90    6.10 
   5  11   2   14.50    6.50 
   9 -12  -2    0.80    5.30 
  -9  12   2   -0.30    4.40 
  -9  12   2   -7.00    5.20 
   8 -12  -2   72.99    9.00 
  -8  12   2   93.09    8.70 
   7 -12  -2    2.60    4.30 
  -7  12   2   -3.70    3.70 
  -7  12   2    3.40    3.90 
   6 -12  -2    2.60    4.20 
  -6  12   2    7.20    4.80 
   5 -12  -2   -2.30    3.40 
  -5  12   2    0.00    3.60 
   4 -12  -2    1.50    7.00 
   3 -12  -2   -2.30    3.30 
  -3  12   2   -7.30    3.40 
   2 -12  -2    5.10    3.70 
  -2  12   2   -5.80    3.60 
   0 -12  -2    5.40    4.10 
   0  12   2   -3.60    4.30 
  -1 -12  -2    7.10    4.50 
   1  12   2   11.60    5.60 
  -2 -12  -2   19.40    6.10 
   2  12   2    6.40    5.40 
  -3 -12  -2   12.30    3.70 
  -3 -12  -2    1.50    4.10 
   3  12   2   11.20    6.40 
  -4 -12  -2    1.30    6.30 
  -4 -12  -2   16.20    6.00 
   4  12   2    2.50    5.90 
  -5 -12  -2    3.20    5.20 
   5  12   2   -5.50    6.10 
   9 -13  -2    8.80    5.90 
  -9  13   2    5.40    5.50 
  -9  13   2   23.80    5.90 
   8 -13  -2    4.30    4.90 
  -8  13   2   -3.00    4.10 
  -8  13   2    5.60    4.30 
   7 -13  -2    6.70    5.10 
  -7  13   2    4.50    4.60 
  -7  13   2    5.50    3.70 
   6 -13  -2   12.70    5.00 
  -6  13   2    3.30    4.40 
   5 -13  -2  156.28   11.30 
  -5  13   2  148.79   10.50 
   4 -13  -2    1.90    4.10 
  -4  13   2    3.10    4.10 
   3 -13  -2   -4.90    3.40 
  -3  13   2    8.40    5.00 
   2 -13  -2   16.70    5.00 
  -2  13   2   24.70    5.90 
   1 -13  -2    7.60    4.40 
  -1  13   2   14.00    5.40 
   0 -13  -2   -6.10    3.30 
   0  13   2    1.00    5.50 
  -1 -13  -2  167.08   12.00 
   1  13   2  157.18   12.70 
  -2 -13  -2   19.20    6.10 
   2  13   2   21.70    6.70 
  -3 -13  -2   81.19   10.40 
   3  13   2   89.29   10.90 
  -4 -13  -2  -10.20    4.30 
   4  13   2   -2.10    6.10 
   8 -14  -2   22.40    6.70 
  -8  14   2   19.20    5.60 
   7 -14  -2    4.30    4.50 
  -7  14   2    5.40    4.60 
   6 -14  -2  202.68   13.00 
  -6  14   2  206.48   13.40 
   5 -14  -2   -2.00    4.10 
  -5  14   2    1.50    4.30 
   4 -14  -2   22.80    5.50 
  -4  14   2   16.80    5.80 
   3 -14  -2    9.00    4.70 
  -3  14   2   17.90    5.70 
   2 -14  -2  451.75   19.20 
  -2  14   2  448.06   20.00 
   1 -14  -2    4.50    4.50 
  -1  14   2    7.70    5.40 
   0 -14  -2   82.09    9.80 
   0  14   2   83.29   10.50 
  -1 -14  -2    2.70    4.50 
   1  14   2    0.00    5.70 
  -2 -14  -2   24.30    6.70 
   2  14   2   26.50    7.50 
  -3 -14  -2    3.80    5.30 
   3  14   2   14.70    6.60 
   8 -15  -2    0.90    4.60 
  -8  15   2    5.80    4.90 
  -7  15   2   23.30    6.50 
   6 -15  -2  -10.40    3.90 
  -6  15   2    5.00    5.20 
   5 -15  -2   63.79    8.90 
  -5  15   2   61.59    8.70 
   4 -15  -2   -2.00    3.90 
  -4  15   2    2.20    4.90 
   3 -15  -2   11.40    5.50 
  -3  15   2    4.60    5.40 
   2 -15  -2    6.70    5.00 
  -2  15   2    6.00    5.40 
   1 -15  -2   53.99    8.00 
  -1  15   2   50.59    8.60 
   0 -15  -2    5.40    5.20 
   0  15   2   -0.30    5.70 
   1  15   2  146.79   13.10 
  -2 -15  -2    4.90    5.50 
   2  15   2    1.80   10.40 
   7 -16  -2    4.70    4.70 
  -7  16   2    1.70    4.40 
   6 -16  -2   -1.30    4.90 
  -6  16   2    6.50    8.00 
   5 -16  -2   -7.60    4.10 
  -5  16   2   -2.00    4.30 
   4 -16  -2   96.79   10.60 
  -4  16   2  109.49   11.40 
   3 -16  -2   18.10    6.30 
  -3  16   2   27.80    7.10 
   2 -16  -2   12.90    6.30 
  -2  16   2   25.40    7.30 
   1 -16  -2   -3.10    6.30 
  -1  16   2    8.60    5.60 
   0 -16  -2   45.10    8.20 
   0  16   2   55.39   13.50 
  -1 -16  -2   -6.10    4.80 
   1  16   2   -0.80    5.80 
   6 -17  -2   -3.70    4.40 
  -6  17   2   -4.10    4.70 
   5 -17  -2   16.90    5.90 
  -5  17   2    9.40    6.00 
   4 -17  -2    3.30    5.50 
  -4  17   2    8.20    5.80 
   3 -17  -2   19.40    6.80 
  -3  17   2   12.60    6.40 
   2 -17  -2    9.30    5.40 
  -2  17   2   -8.40    5.20 
   1 -17  -2    9.00    6.10 
  -1  17   2   22.80    7.60 
   0 -17  -2    7.80    5.50 
   0  17   2    8.30    6.30 
   5 -18  -2    3.10    5.20 
  -5  18   2   10.20    5.80 
   4 -18  -2   10.20    6.00 
  -4  18   2   15.60    6.90 
   3 -18  -2    8.20    5.90 
  -3  18   2   -6.30    5.50 
   2 -18  -2   15.60    6.30 
  -2  18   2   21.30    7.50 
   0  18  -3   26.20    6.90 
   0 -18   3   18.90    6.70 
  -1  18  -3   -0.40    4.80 
   1 -18   3    3.10    4.60 
  -2  18  -3    2.10    5.30 
   2 -18   3    5.10    5.70 
  -3  18  -3    1.80    4.60 
   3 -18   3    2.20    5.00 
  -4  18  -3   23.90    6.80 
   4 -18   3   25.50    7.10 
  -5  18  -3   -0.30    5.20 
   5 -18   3   -5.50    3.80 
   1  17  -3   85.79   10.30 
  -1 -17   3   76.19   10.60 
   0 -17   3   13.50    6.30 
  -1  17  -3  101.59   11.30 
  -2  17  -3   -0.70    4.40 
   2 -17   3    5.50    4.90 
  -3  17  -3    3.50    5.40 
   3 -17   3    9.90    5.20 
  -4  17  -3   -8.00    8.00 
   4 -17   3    3.10    5.00 
  -5  17  -3    3.20    5.30 
   5 -17   3    6.20    4.60 
  -6  17  -3    5.80    5.00 
   2  16  -3   29.00    7.20 
  -2 -16   3   39.30    7.80 
   1  16  -3   12.80    5.80 
  -1 -16   3   12.00    6.30 
   0  16  -3   48.80    8.50 
   0 -16   3   49.00    8.20 
  -1  16  -3    4.00    5.20 
   1 -16   3    4.00    4.80 
  -2  16  -3  283.37   15.90 
   2 -16   3  302.27   15.80 
  -3  16  -3    3.70    4.60 
   3 -16   3   -1.30    4.10 
  -4  16  -3   47.60    8.00 
   4 -16   3   44.10    7.40 
  -5  16  -3    8.10    5.10 
   5 -16   3    1.70    4.30 
   6 -16   3    6.20    4.50 
  -7  16  -3    8.70    5.30 
   7 -16   3    0.40    4.70 
   3  15  -3   88.09    9.90 
  -3 -15   3   91.79   10.80 
   2  15  -3    3.70    4.90 
   1  15  -3   43.60    7.70 
  -1 -15   3   36.10    7.10 
   0  15  -3    1.50    4.70 
   0 -15   3    1.70    4.30 
  -1  15  -3  130.79   11.00 
   1 -15   3  137.59   11.20 
  -2  15  -3   19.80    5.70 
   2 -15   3   11.70    4.80 
  -3  15  -3   16.10    5.70 
   3 -15   3   11.30    4.90 
  -4  15  -3    6.50    4.90 
   4 -15   3    2.00    4.30 
  -5  15  -3   89.39    9.70 
   5 -15   3   93.49    9.50 
  -6  15  -3   -3.40    4.10 
   6 -15   3    4.70    4.30 
  -7  15  -3  167.58   15.90 
   7 -15   3  154.58   11.90 
  -8  15  -3    3.60    4.70 
   8 -15   3    2.90    5.80 
   4  14  -3   27.50    6.20 
   4  14  -3   17.70    7.10 
   3  14  -3    5.50    5.10 
   2  14  -3   26.10    6.40 
  -2 -14   3   22.30    6.00 
   1  14  -3    3.40    4.70 
  -1 -14   3   -0.30    4.10 
   0  14  -3  116.49   10.00 
   0 -14   3  114.49    9.90 
  -1  14  -3   35.30    6.80 
   1 -14   3   33.70    6.10 
  -2  14  -3   86.59    8.80 
   2 -14   3   74.79    8.30 
  -3  14  -3   -2.10    3.20 
   3 -14   3   -6.50    3.00 
  -4  14  -3    2.40    4.10 
   4 -14   3    1.10    3.60 
  -5  14  -3    4.40    4.10 
   5 -14   3    6.90    4.30 
  -6  14  -3   58.99    5.90 
  -6  14  -3   60.29    8.70 
   6 -14   3   66.09    8.20 
  -7  14  -3   -5.50    3.50 
  -7  14  -3   -5.50    3.90 
   7 -14   3   -8.60    4.00 
  -8  14  -3   27.50    5.90 
   8 -14   3   16.40    5.60 
   5  13  -3   22.70    6.60 
   5  13  -3   37.10    7.90 
  -5 -13   3   31.10    7.70 
   4  13  -3   -3.40    4.80 
   4  13  -3   -0.70    4.70 
  -4 -13   3   -0.30    4.00 
   3  13  -3    3.30    4.90 
   3  13  -3    5.10    4.80 
  -3 -13   3    0.50    3.40 
   2  13  -3   -3.70    4.20 
  -2 -13   3    3.50    4.00 
   1  13  -3   76.99    8.60 
  -1 -13   3   73.29    8.30 
   0  13  -3    6.70    5.10 
   0 -13   3   -2.80    3.30 
  -1  13  -3  148.79   18.30 
   1 -13   3  135.49   14.80 
  -2  13  -3   25.00    6.10 
   2 -13   3   19.10    4.80 
  -3  13  -3  145.59   10.30 
   3 -13   3  120.09    9.10 
  -4  13  -3   44.40    7.20 
   4 -13   3   30.90    5.90 
  -5  13  -3  218.48   12.80 
  -5  13  -3  188.18    9.90 
   5 -13   3  198.48   13.10 
  -6  13  -3   -3.40    3.40 
  -6  13  -3   -3.60    2.70 
   6 -13   3   -7.50    3.30 
  -7  13  -3   12.30    4.60 
  -7  13  -3    7.00    5.10 
   7 -13   3   10.80    5.10 
  -8  13  -3    6.30    5.00 
  -8  13  -3    9.40    5.10 
   8 -13   3    8.10    4.40 
  -9  13  -3    0.60    5.20 
   9 -13   3    6.00    4.60 
   5  12  -3    8.80    4.90 
   5  12  -3    6.90    5.40 
  -5 -12   3    6.90    5.40 
   4  12  -3   -2.50    4.50 
   4  12  -3   -5.00    4.30 
  -4 -12   3    2.10    3.90 
   3  12  -3   14.00    5.60 
   3  12  -3   18.70    5.40 
  -3 -12   3    8.80    3.80 
   2  12  -3   39.10    6.40 
   2  12  -3   32.90    6.30 
  -2 -12   3   26.60    4.30 
   1  12  -3   11.80    4.70 
  -1 -12   3   13.70    4.70 
   0  12  -3   71.79    7.50 
   0 -12   3   58.49    6.90 
  -1  12  -3   -1.00    3.60 
   1 -12   3    5.80    3.60 
  -2  12  -3    4.60    3.60 
   2 -12   3    6.30    3.70 
  -3  12  -3    4.00    3.70 
   3 -12   3    2.10    3.40 
  -4  12  -3   49.99    4.10 
  -4  12  -3   55.09    8.30 
   4 -12   3   57.89    6.90 
  -5  12  -3    4.20    2.70 
  -5  12  -3    2.10    3.70 
   5 -12   3   -0.70    3.40 
  -6  12  -3   61.59    7.50 
  -6  12  -3   63.99    6.50 
   6 -12   3   63.99    8.60 
  -7  12  -3   29.00    5.90 
  -7  12  -3   21.10    5.30 
   7 -12   3   14.60    5.10 
  -8  12  -3   40.80    6.80 
  -8  12  -3   28.20    6.30 
   8 -12   3   33.70    6.30 
  -9  12  -3   -2.40    4.80 
   9 -12   3   -1.90    4.20 
   9 -12   3   12.60    6.30 
   6  11  -3    0.50    5.10 
  -6 -11   3   -1.40    5.00 
   5  11  -3   33.60    5.90 
   5  11  -3   23.90    6.50 
  -5 -11   3   22.10    6.20 
   4  11  -3    4.60    4.10 
   4  11  -3   -8.20    3.50 
  -4 -11   3   -4.70    3.70 
   3  11  -3  131.69   10.10 
   3  11  -3  118.99    8.90 
  -3 -11   3  100.19    7.70 
   2  11  -3    4.40    4.20 
   2  11  -3    2.90    3.90 
  -2 -11   3    3.10    2.80 
   1  11  -3  179.58   10.60 
   1  11  -3  173.28   10.10 
  -1 -11   3  165.68    7.20 
   0  11  -3   54.39    6.70 
   0 -11   3   64.49    7.00 
  -1  11  -3   18.30    4.80 
   1 -11   3   16.80    4.60 
  -2  11  -3   45.40    6.00 
   2 -11   3   42.60    5.80 
  -3  11  -3  274.97   13.10 
   3 -11   3  258.37   11.80 
  -4  11  -3    2.90    3.80 
  -4  11  -3    2.90    2.20 
   4 -11   3    1.70    3.20 
  -5  11  -3   93.49    6.60 
  -5  11  -3  101.79    8.70 
   5 -11   3   95.39    7.70 
  -6  11  -3   -0.60    3.40 
  -6  11  -3    3.90    4.00 
   6 -11   3   -4.40    2.90 
  -7  11  -3   -1.00    3.80 
  -7  11  -3    2.30    4.30 
   7 -11   3    3.30    4.70 
  -8  11  -3    6.00    4.60 
  -8  11  -3   -4.30    4.50 
   8 -11   3    1.70    4.20 
  -9  11  -3   15.40    6.40 
   9 -11   3   34.50    7.20 
   9 -11   3   20.00    5.80 
   6  10  -3   15.30    6.60 
  -6 -10   3    9.90    5.70 
   5  10  -3    3.20    5.20 
   5  10  -3   -1.80    3.40 
  -5 -10   3    1.30    4.50 
   4  10  -3  130.29   10.60 
   4  10  -3  140.69    9.00 
  -4 -10   3  137.99    9.80 
   3  10  -3    8.60    4.50 
   3  10  -3   -2.80    3.10 
  -3 -10   3   -0.80    3.20 
   2  10  -3    5.90    3.80 
   2  10  -3    6.70    4.10 
  -2 -10   3    6.30    3.10 
   1  10  -3   32.30    5.10 
   1  10  -3   24.10    5.10 
  -1 -10   3   27.50    3.60 
   0  10  -3  187.08   10.10 
   0 -10   3  181.08    9.70 
  -1  10  -3    0.80    3.00 
   1 -10   3    3.60    3.30 
  -2  10  -3 1284.47   36.80 
   2 -10   3 1359.76   35.70 
  -3  10  -3   46.30    6.30 
  -3  10  -3   38.00    3.70 
   3 -10   3   43.40    5.40 
  -4  10  -3   45.30    6.40 
  -4  10  -3   49.50    4.80 
   4 -10   3   49.40    5.90 
  -5  10  -3   -1.40    3.10 
  -5  10  -3   -1.20    3.00 
   5 -10   3    5.20    3.40 
  -6  10  -3   96.19    8.10 
  -6  10  -3   92.69    8.10 
   6 -10   3   83.39    7.40 
  -7  10  -3   12.90    4.50 
  -7  10  -3    7.00    5.30 
   7 -10   3   21.10    4.80 
  -8  10  -3   32.80    7.50 
   8 -10   3   17.70    5.10 
   8 -10   3   17.10    6.40 
  -9  10  -3    5.10    6.10 
   9 -10   3    6.30    5.80 
   9 -10   3    3.90    4.20 
   7   9  -3   -4.00    5.60 
   6   9  -3  -14.30    4.60 
   6   9  -3   -1.40    4.80 
  -6  -9   3   -1.60    4.90 
   5   9  -3   16.00    5.90 
   5   9  -3    8.80    3.90 
  -5  -9   3   11.80    5.90 
   4   9  -3    9.20    4.60 
   4   9  -3    4.10    3.50 
  -4  -9   3    3.80    4.10 
   3   9  -3   43.00    6.30 
   3   9  -3   52.89    6.30 
  -3  -9   3   43.80    5.70 
   2   9  -3   18.40    4.60 
   2   9  -3   21.40    4.40 
  -2  -9   3   23.40    4.10 
   1   9  -3  270.47   11.50 
   1   9  -3  247.58   11.30 
  -1  -9   3  252.47    9.20 
   0   9  -3    8.80    3.60 
   0  -9   3    3.30    3.00 
  -1   9  -3  158.98    8.80 
   1  -9   3  155.28    8.20 
  -2   9  -3    3.50    1.70 
  -2   9  -3    4.40    3.40 
   2  -9   3    2.60    2.80 
  -3   9  -3   76.79    4.80 
  -3   9  -3   77.39    6.90 
   3  -9   3   70.49    6.10 
  -4   9  -3    5.40    3.20 
  -4   9  -3    3.60    3.40 
   4  -9   3    5.20    3.20 
  -5   9  -3  459.15   16.90 
  -5   9  -3  442.86   15.50 
   5  -9   3  417.36   15.20 
  -6   9  -3   29.40    5.60 
  -6   9  -3   25.00    5.10 
   6  -9   3   16.90    4.20 
  -7   9  -3   82.59    8.00 
   7  -9   3   77.39    7.60 
  -8   9  -3   -0.90    5.50 
   8  -9   3    2.40    4.30 
   8  -9   3    4.90    5.00 
  -9   9  -3   57.49    9.40 
   9  -9   3   40.00    7.30 
   9  -9   3   50.09    6.90 
   7   8  -3    5.10    5.90 
  -7  -8   3   -0.20    6.10 
   6   8  -3  113.89    7.10 
   6   8  -3  105.19   10.50 
  -6  -8   3  103.49   11.40 
   5   8  -3    8.60    3.30 
   5   8  -3   -1.40    4.20 
  -5  -8   3    5.20    4.70 
   4   8  -3  163.28    8.80 
   4   8  -3  161.28   10.60 
  -4  -8   3  156.08   10.10 
   3   8  -3   10.00    3.60 
   3   8  -3   14.90    4.40 
  -3  -8   3   12.60    4.30 
   2   8  -3  520.65   17.50 
   2   8  -3  517.35   19.00 
  -2  -8   3  504.05   16.10 
   1   8  -3    9.20    3.20 
  -1  -8   3    6.10    2.40 
   0   8  -3  748.13   21.50 
   0  -8   3  731.43   19.00 
  -1   8  -3   10.00    3.10 
   1  -8   3   11.00    3.00 
  -2   8  -3  256.67   11.10 
  -2   8  -3  273.67    8.50 
   2  -8   3  266.17    9.90 
  -3   8  -3   -0.60    2.70 
  -3   8  -3    1.60    2.00 
   3  -8   3    5.20    2.80 
  -4   8  -3  423.26   13.90 
  -4   8  -3  403.56   15.10 
   4  -8   3  379.76   13.80 
  -5   8  -3    9.10    4.30 
  -5   8  -3   12.20    4.00 
   5  -8   3   13.30    3.60 
  -6   8  -3   43.80    6.40 
  -6   8  -3   30.70    5.20 
   6  -8   3   35.90    4.80 
  -7   8  -3   -6.70    5.60 
   7  -8   3    0.30    4.20 
   7  -8   3    0.30    3.40 
  -8   8  -3   88.59   10.50 
  -9   8  -3    0.60    6.20 
   9  -8   3   -8.60    5.00 
   9  -8   3    4.90    4.40 
   8   7  -3    0.40    5.50 
  -8  -7   3    0.00    6.40 
   7   7  -3   47.00    8.10 
  -7  -7   3   39.10    8.90 
   6   7  -3   -0.30    2.80 
   6   7  -3    7.40    5.10 
  -6  -7   3    6.20    5.60 
   5   7  -3  117.89    6.70 
   5   7  -3  102.09    9.00 
  -5  -7   3   99.69   10.00 
   4   7  -3   -0.30    3.50 
   4   7  -3    4.10    2.80 
  -4  -7   3   -2.40    3.50 
   3   7  -3  777.42   23.80 
   3   7  -3  791.42   22.30 
  -3  -7   3  748.03   23.10 
   2   7  -3   -2.80    2.50 
   2   7  -3   -1.50    2.50 
  -2  -7   3    2.70    2.80 
   1   7  -3  102.59    6.30 
   1   7  -3   91.89    6.00 
  -1  -7   3   94.29    5.00 
   0   7  -3   -0.90    2.20 
   0   7  -3    0.50    1.90 
  -1   7  -3   40.20    4.40 
  -1   7  -3   39.50    2.80 
   1  -7   3   41.20    4.20 
  -2   7  -3    7.20    1.90 
  -2   7  -3    5.30    2.70 
   2  -7   3    9.70    2.50 
  -3   7  -3 1084.59   28.60 
  -3   7  -3 1119.59   30.70 
   3  -7   3 1120.59   28.90 
  -4   7  -3   10.00    3.70 
  -4   7  -3    6.30    3.10 
   4  -7   3    6.00    2.90 
  -5   7  -3  151.38    9.40 
  -5   7  -3  139.69    8.50 
   5  -7   3  155.68    8.10 
  -6   7  -3    0.30    2.80 
  -6   7  -3    2.30    4.20 
   6  -7   3    1.00    2.90 
  -7   7  -3   95.29    9.80 
   7  -7   3   79.29    7.40 
   7  -7   3   90.09    8.40 
  -8   7  -3   -8.80    5.00 
   8  -7   3    5.00    4.00 
   8  -7   3    2.40    4.30 
  -9   7  -3   15.50    7.40 
   9  -7   3    1.70    4.60 
   9  -7   3    2.80    5.50 
   8   6  -3   -6.50    5.20 
  -8  -6   3   -1.90    6.90 
   7   6  -3    6.40    5.30 
  -7  -6   3    5.40    6.20 
   6   6  -3   -0.80    4.30 
   6   6  -3    2.70    2.50 
  -6  -6   3   -2.70    5.20 
   5   6  -3    5.90    4.00 
   5   6  -3   -0.70    2.30 
  -5  -6   3   -1.60    4.50 
   4   6  -3  488.25   15.40 
   4   6  -3  526.35   18.00 
  -4  -6   3  516.45   18.50 
   3   6  -3    1.80    2.50 
   3   6  -3    0.60    3.20 
   2   6  -3   65.19    5.30 
   2   6  -3   63.29    4.70 
  -2  -6   3   53.49    4.90 
   1   6  -3  178.58    7.50 
   1   6  -3  175.88    7.60 
  -1  -6   3  169.48    6.70 
   0   6  -3  416.26   13.20 
   0   6  -3  418.66   11.40 
   0   6  -3  404.06   12.60 
  -1   6  -3   57.59    3.30 
  -1   6  -3   66.39    4.70 
   1  -6   3   65.29    4.20 
  -2   6  -3  316.77    9.70 
  -2   6  -3  311.57   11.40 
   2  -6   3  329.27   10.20 
  -3   6  -3    6.90    2.60 
  -3   6  -3    1.10    2.20 
   3  -6   3    1.90    2.00 
  -4   6  -3  490.35   15.80 
  -4   6  -3  454.25   15.60 
   4  -6   3  463.35   14.30 
  -5   6  -3    9.50    4.50 
  -5   6  -3    6.20    3.20 
   5  -6   3    7.50    3.70 
  -6   6  -3  208.98   11.90 
   6  -6   3  214.58    9.70 
   6  -6   3  210.28   10.80 
  -7   6  -3   -1.20    4.90 
   7  -6   3    8.20    4.30 
   7  -6   3    3.50    3.60 
  -8   6  -3   14.10    6.90 
   8  -6   3   17.20    5.60 
   8  -6   3    8.70    4.10 
  -9   6  -3    8.80    7.50 
   9  -6   3  -19.40    8.10 
   9  -6   3    2.90    4.60 
   8   5  -3   -0.90    5.30 
  -8  -5   3    8.10   10.90 
   7   5  -3    2.40    4.90 
  -7  -5   3   -2.70    5.70 
   6   5  -3   21.60    5.50 
   6   5  -3   13.50    2.60 
  -6  -5   3   18.20    6.30 
   5   5  -3    2.30    2.10 
   5   5  -3    6.90    3.90 
  -5  -5   3   -2.30    4.20 
   4   5  -3   23.70    4.40 
   4   5  -3   27.30    3.40 
  -4  -5   3   33.00    5.80 
   3   5  -3   50.89    5.30 
   3   5  -3   51.49    4.20 
  -3  -5   3   50.39    5.70 
   2   5  -3   43.50    4.20 
   2   5  -3   46.00    3.80 
  -2  -5   3   55.29    4.60 
   1   5  -3   27.60    3.10 
   1   5  -3   24.80    3.20 
  -1  -5   3   33.10    3.20 
   0   5  -3   28.00    3.20 
   0   5  -3   27.50    3.00 
   0   5  -3   24.10    2.30 
  -1   5  -3  116.59    5.60 
  -1   5  -3  120.29    4.60 
   1  -5   3  125.99    5.10 
  -2   5  -3   39.60    3.40 
  -2   5  -3   43.60    3.90 
   2  -5   3   41.10    3.20 
  -3   5  -3  204.98    8.40 
  -3   5  -3  201.18    8.20 
   3  -5   3  202.88    7.30 
  -4   5  -3    4.50    2.70 
  -4   5  -3    4.90    3.80 
   4  -5   3    2.00    2.10 
  -5   5  -3   19.10    5.10 
   5  -5   3   23.90    3.70 
   5  -5   3   28.90    4.90 
  -6   5  -3    2.60    4.30 
   6  -5   3    4.20    3.00 
   6  -5   3    3.10    3.60 
  -7   5  -3   45.20    7.70 
   7  -5   3   40.60    6.00 
   7  -5   3   31.80    4.90 
  -8   5  -3    7.60    6.30 
   8  -5   3    3.90    3.80 
   8  -5   3   -0.90    4.70 
  -9   5  -3  108.19   17.70 
   9  -5   3   77.79    9.40 
   9  -5   3  103.09    8.70 
   9   4  -3    8.60    5.60 
  -9  -4   3   -3.00    7.00 
   8   4  -3   87.59    9.40 
  -8  -4   3   81.39   11.70 
   7   4  -3   10.40    5.40 
  -7  -4   3   -1.80    5.70 
   6   4  -3  123.99   13.70 
   6   4  -3  100.79    4.70 
   5   4  -3    1.40    1.90 
   5   4  -3   -0.20    3.20 
  -5  -4   3    1.50    4.50 
   4   4  -3  230.88   10.30 
   4   4  -3  223.18    7.80 
  -4  -4   3  229.48   11.30 
   3   4  -3   21.90    4.00 
   3   4  -3   23.20    2.60 
  -3  -4   3   21.40    3.90 
   2   4  -3   88.19    5.10 
   2   4  -3   91.19    4.30 
  -2  -4   3   86.29    5.20 
   1   4  -3    1.00    1.50 
   1   4  -3   -0.10    1.50 
  -1  -4   3    0.90    1.50 
   0   4  -3  507.85   14.00 
   0   4  -3  513.85   14.30 
   0   4  -3  533.45   14.00 
  -1   4  -3    8.70    1.70 
  -1   4  -3    7.10    2.00 
   1  -4   3    9.30    1.70 
  -2   4  -3  475.45   13.40 
  -2   4  -3  450.35   13.90 
   2  -4   3  493.35   12.70 
  -3   4  -3   -1.10    2.10 
  -3   4  -3    0.20    1.80 
   3  -4   3    2.20    1.50 
  -4   4  -3  783.22   21.80 
  -4   4  -3  760.82   25.00 
   4  -4   3  740.73   21.80 
   4  -4   3  765.52   20.40 
  -5   4  -3   -3.80    3.90 
   5  -4   3    1.50    3.80 
   5  -4   3    4.80    2.70 
  -6   4  -3  456.45   18.50 
   6  -4   3  464.45   16.20 
   6  -4   3  470.45   15.50 
  -7   4  -3    3.00    5.00 
   7  -4   3    5.40    4.20 
   7  -4   3    8.00    3.60 
  -8   4  -3   25.20    7.30 
   8  -4   3   13.40    5.00 
   8  -4   3   16.60    4.50 
  -9   4  -3   11.60   11.10 
   9  -4   3    9.60    5.50 
   9  -4   3   12.00    4.90 
   9   3  -3   16.40    6.50 
  -9  -3   3   -2.30    7.50 
   8   3  -3    6.50    5.10 
  -8  -3   3    4.70    7.00 
   7   3  -3   12.60    5.00 
  -7  -3   3   12.40    6.40 
   6   3  -3   29.90    5.20 
  -6  -3   3   35.80    7.10 
   5   3  -3 1258.17   32.70 
   5   3  -3 1371.76   36.90 
  -5  -3   3 1415.86   38.60 
   4   3  -3    9.80    3.00 
  -4  -3   3    9.50    4.20 
   3   3  -3  659.93   16.70 
   3   3  -3  665.63   18.90 
  -3  -3   3  646.14   19.20 
   2   3  -3  144.59    6.00 
   2   3  -3  139.99    4.90 
  -2  -3   3  137.99    6.20 
   1   3  -3  367.06   10.50 
   1   3  -3  367.46   10.40 
   1   3  -3  365.46   10.10 
   0   3  -3    1.30    1.60 
   0   3  -3    3.80    1.50 
   0   3  -3    4.40    1.70 
   1  -3   3 9999.00  227.08 
  -2   3  -3    3.00    1.90 
  -2   3  -3   -0.50    1.40 
   2  -3   3    0.60    1.00 
  -3   3  -3  769.42   21.30 
  -3   3  -3  719.13   20.50 
   3  -3   3  763.72   19.30 
   3  -3   3  785.32   21.00 
  -4   3  -3   16.60    4.10 
   4  -3   3   17.70    2.50 
   4  -3   3   17.20    3.30 
  -5   3  -3   -0.20    4.10 
   5  -3   3    1.30    3.40 
   5  -3   3    1.90    2.50 
  -6   3  -3   41.60    6.80 
   6  -3   3   48.80    5.00 
   6  -3   3   53.29    6.30 
  -7   3  -3  132.39   11.60 
   7  -3   3  115.29    8.40 
   7  -3   3  121.49    8.20 
  -8   3  -3   -3.60    6.10 
   8  -3   3    1.30    4.10 
   8  -3   3   -1.10    4.00 
  -9   3  -3  -14.90    5.80 
   9  -3   3   -3.90    4.30 
   9  -3   3   -8.60    5.40 
   9   2  -3    8.70    9.10 
  -9  -2   3    5.90    7.80 
   8   2  -3   56.29    7.70 
  -8  -2   3   67.79   10.50 
   7   2  -3    1.70    4.00 
  -7  -2   3   -0.50    5.70 
   6   2  -3    5.60    3.50 
  -6  -2   3    2.50    5.00 
   5   2  -3   -0.40    1.50 
   5   2  -3   -0.80    2.80 
  -5  -2   3    4.00    4.70 
   4   2  -3  142.49    7.20 
   4   2  -3  140.19    4.70 
  -4  -2   3  137.29    8.60 
   3   2  -3  136.19    4.30 
   3   2  -3  145.89    6.50 
  -3  -2   3  140.49    4.20 
  -3  -2   3  144.99    7.20 
   2   2  -3 1400.16   33.80 
   2   2  -3 1348.67   32.00 
  -2  -2   3 1350.96   34.00 
  -2  -2   3 1394.86   32.00 
   1   2  -3    1.00    1.10 
   1   2  -3    2.00    1.60 
   1   2  -3    1.10    1.30 
  -1  -2   3    1.90    1.20 
   0   2  -3  680.53   17.00 
   0   2  -3  660.73   16.80 
   0   2  -3  667.23   16.30 
   0  -2   3  700.03   17.30 
   0  -2   3  668.93   17.10 
   0  -2   3  682.03   16.30 
  -1   2  -3    2.40    1.00 
  -1   2  -3    4.50    1.90 
  -1   2  -3    2.30    1.70 
   1  -2   3    4.10    1.10 
  -2   2  -3  428.66   11.20 
  -2   2  -3  443.86   13.00 
   2  -2   3  449.26   12.70 
   2  -2   3  446.06   11.20 
  -3   2  -3    6.20    2.70 
   3  -2   3    3.00    2.10 
   3  -2   3    3.10    1.40 
  -4   2  -3   13.50    4.00 
   4  -2   3   17.80    2.70 
   4  -2   3   19.30    3.40 
  -5   2  -3    8.80    4.90 
   5  -2   3    9.20    3.90 
   5  -2   3    7.60    2.90 
  -6   2  -3   87.09    9.40 
   6  -2   3   79.29    6.20 
   6  -2   3   84.09    7.00 
  -7   2  -3   -4.10    5.00 
   7  -2   3    0.20    3.50 
   7  -2   3    2.10    4.00 
  -8   2  -3   19.80    7.40 
   8  -2   3   -1.70    4.60 
   8  -2   3    4.30    6.30 
  -9   2  -3   -2.10    6.90 
   9  -2   3    5.90    4.40 
   9   1  -3   -0.30    4.90 
  -9  -1   3   12.40    8.40 
   8   1  -3   22.30    5.60 
  -8  -1   3   17.30    7.70 
  -7  -1   3   45.70    8.30 
   6   1  -3   70.29    6.80 
  -6  -1   3   62.39    8.10 
   5   1  -3    6.20    3.20 
  -5  -1   3    4.80    4.60 
   4   1  -3   17.60    1.30 
  -4  -1   3   16.70    4.20 
   3   1  -3  314.27   10.20 
  -3  -1   3  308.47   10.90 
   2   1  -3   16.20    2.20 
  -2  -1   3   15.20    2.50 
   0   1  -3   31.90    1.30 
   0   1  -3   40.00    2.20 
   0  -1   3   34.70    2.10 
   0  -1   3   27.10    1.30 
   0  -1   3   27.40    1.90 
   0  -1   3   29.00    1.80 
  -1   1  -3  952.90   23.40 
   1  -1   3  934.41   23.30 
  -2   1  -3   -0.40    0.60 
  -2   1  -3   -0.90    1.90 
   2  -1   3    0.70    1.70 
   2  -1   3   -0.30    0.90 
  -3   1  -3  306.17   11.10 
   3  -1   3  302.57    9.10 
   3  -1   3  296.97   10.10 
  -4   1  -3    1.30    3.40 
   4  -1   3   -0.80    2.60 
   4  -1   3    0.50    1.90 
   5  -1   3  305.87   11.90 
   5  -1   3  310.97   11.90 
  -6   1  -3   32.30    6.70 
   6  -1   3   30.80    4.30 
   6  -1   3   37.40    5.20 
  -7   1  -3  127.79   12.00 
   7  -1   3  134.99    9.10 
   7  -1   3  135.59    8.90 
  -8   1  -3   22.10    7.70 
   8  -1   3   12.70    5.30 
   8  -1   3   13.00    4.80 
  -9   1  -3   12.00    8.00 
   9  -1   3    7.20    4.90 
   9   0  -3   -3.20    4.40 
   8   0  -3   -1.60    4.50 
  -8   0   3   -0.60    6.00 
   7   0  -3   21.70    4.90 
  -7   0   3   29.10    7.30 
   6   0  -3    3.20    3.40 
   6   0  -3   -0.70    1.30 
  -6   0   3    5.00    5.10 
   5   0  -3    0.80    1.00 
   5   0  -3    1.70    1.40 
   5   0  -3   -2.50    2.50 
  -5   0   3   -1.00    4.10 
   4   0  -3  381.86    9.70 
   4   0  -3  398.76   12.80 
  -4   0   3  375.26   13.90 
   3   0  -3    6.10    1.90 
  -3   0   3    6.90    2.60 
   2   0  -3 2726.13   62.09 
  -2   0   3 2561.94   62.19 
   1   0  -3   51.99    2.60 
   1   0  -3   51.19    2.20 
   1   0  -3   54.49    2.90 
  -1   0   3   47.20    2.50 
  -1   0   3   51.69    2.30 
   0   0  -3 1962.70   44.90 
   0   0  -3 1839.72   44.90 
   0   0  -3 2013.60   44.20 
   0   0   3 1921.31   44.90 
   0   0   3 1911.91   45.00 
  -1   0  -3    0.60    1.90 
  -1   0  -3    0.30    0.70 
   1   0   3    0.30    1.90 
   1   0   3    0.80    1.00 
  -2   0  -3 2002.90   48.40 
   2   0   3 1984.40   47.90 
  -3   0  -3   23.10    3.80 
   3   0   3   21.40    2.50 
   3   0   3   19.10    2.90 
  -4   0  -3    1.80    3.80 
   4   0   3    6.80    3.10 
   4   0   3    0.60    2.10 
  -5   0  -3   44.50    6.80 
   5   0   3   32.70    4.20 
   5   0   3   32.20    4.90 
  -6   0  -3  306.97   15.50 
   6   0   3  288.37   12.00 
   6   0   3  297.87   12.60 
  -7   0  -3   -6.90    5.30 
   7   0   3    4.10    3.90 
   7   0   3  -10.30    3.50 
  -8   0  -3  192.28   15.80 
   8   0   3  180.18   11.20 
   8   0   3  185.98   11.20 
  -9   0  -3    5.30    7.70 
   9   0   3   -3.90    4.30 
  10  -1  -3   20.30    6.30 
 -10   1   3   16.00    8.70 
   9  -1  -3    4.50    5.20 
  -9   1   3   -1.20    7.00 
   8  -1  -3    2.50    4.30 
  -8   1   3    3.80    6.10 
   7  -1  -3   11.30    4.10 
  -7   1   3   -2.10    5.40 
   6  -1  -3   19.60    4.20 
  -6   1   3   22.40    5.90 
   5  -1  -3  535.65   16.80 
   5  -1  -3  499.15   13.40 
  -5   1   3  514.05   18.20 
   4  -1  -3    3.70    1.20 
   4  -1  -3    3.50    1.10 
   4  -1  -3    4.90    2.30 
  -4   1   3    6.20    3.30 
   3  -1  -3  161.28    6.30 
   3  -1  -3  146.39    4.60 
  -3   1   3  152.38    4.60 
  -3   1   3  156.08    6.80 
   2  -1  -3   11.30    1.90 
   2  -1  -3    8.10    1.20 
  -2   1   3   10.10    2.20 
  -2   1   3    9.40    1.30 
   1  -1  -3 5396.26  128.59 
   1  -1  -3 5745.42  128.69 
  -1   1   3 5646.33  128.69 
  -1   1   3 5747.52  128.69 
   0  -1  -3    9.30    1.50 
   0  -1  -3    8.50    1.30 
   0   1   3    8.40    1.40 
   0   1   3    9.40    1.30 
   0   1   3    9.00    2.20 
  -1  -1  -3 3140.69   73.19 
  -1  -1  -3 3208.28   74.09 
   1   1   3 3146.99   74.29 
   1   1   3 3230.38   73.29 
  -2  -1  -3   -0.50    1.90 
   2   1   3    3.80    1.50 
   2   1   3    3.10    2.10 
  -3  -1  -3   78.89    6.30 
   3   1   3   88.09    4.70 
   3   1   3   82.99    5.50 
  -4  -1  -3    4.50    4.10 
   4   1   3    5.60    3.50 
   4   1   3    2.40    2.50 
  -5  -1  -3   93.19    9.20 
   5   1   3   81.49    6.60 
  -6  -1  -3    1.50    7.90 
   6   1   3   19.90    4.80 
   6   1   3   13.90    4.10 
  -7  -1  -3  120.99   12.20 
   7   1   3  119.59    8.80 
   7   1   3  138.69    9.20 
  -8  -1  -3    8.40    7.60 
   8   1   3    2.30    5.10 
   8   1   3    3.30    4.70 
  -9  -1  -3  143.19   15.90 
   9   1   3  128.09   10.60 
  10  -2  -3   33.10    7.60 
 -10   2   3   39.60    9.90 
   9  -2  -3   -2.40    4.80 
  -9   2   3    2.30    7.00 
   8  -2  -3  108.49    9.60 
  -8   2   3  116.79   12.20 
   7  -2  -3  106.49    5.00 
   7  -2  -3  113.89    8.60 
   6  -2  -3   15.20    2.50 
   6  -2  -3   19.20    4.20 
  -6   2   3   12.70    5.60 
   5  -2  -3    0.10    2.40 
   5  -2  -3    0.80    1.60 
  -5   2   3   -1.80    3.90 
   4  -2  -3  667.53   18.60 
  -4   2   3  656.03   19.20 
  -4   2   3  608.24   17.60 
   3  -2  -3   -0.30    1.50 
  -3   2   3    1.10    2.10 
  -3   2   3    2.50    1.20 
  -2   2   3 7420.66  172.98 
  -2   2   3 7731.83  173.28 
   1  -2  -3    3.10    1.70 
   1  -2  -3    0.00    1.10 
  -1   2   3    0.00    1.10 
   0  -2  -3  607.44   15.20 
   0   2   3  642.24   16.50 
   0   2   3  596.54   15.20 
  -1  -2  -3   19.30    2.30 
   1   2   3   19.10    2.90 
   1   2   3   18.40    2.00 
  -2  -2  -3  176.98    7.60 
   2   2   3  174.88    6.60 
   2   2   3  184.18    7.50 
  -3  -2  -3    1.90    3.10 
   3   2   3    1.60    2.80 
   3   2   3    2.60    2.10 
  -4  -2  -3   45.30    6.40 
   4   2   3   56.99    6.50 
   4   2   3   41.60    5.80 
  -5  -2  -3   19.80    5.60 
   5   2   3   15.20    4.60 
   5   2   3   17.60    4.10 
  -6  -2  -3   49.99    7.80 
   6   2   3   46.50    6.10 
   6   2   3   43.80    5.70 
  -7  -2  -3    4.10    6.10 
   7   2   3    3.60    4.60 
   7   2   3    2.10    4.80 
  -8  -2  -3   23.30    8.70 
   8   2   3   36.90    6.80 
   8   2   3   26.50    6.10 
  10  -3  -3    8.10    5.50 
 -10   3   3   -1.80    7.00 
   9  -3  -3   10.20    5.20 
  -9   3   3   11.80    7.90 
   8  -3  -3    3.10    4.40 
   8  -3  -3    7.10    2.40 
  -8   3   3    6.30    6.20 
   7  -3  -3 1528.65   42.40 
  -7   3   3 1552.44   44.40 
   6  -3  -3    0.20    3.10 
   6  -3  -3    1.10    2.10 
  -6   3   3   -0.90    4.80 
   5  -3  -3  159.88    8.10 
  -5   3   3  157.28    9.40 
  -5   3   3  146.29    6.00 
   4  -3  -3    2.40    2.20 
  -4   3   3    0.10    2.90 
  -4   3   3   -2.30    1.40 
   3  -3  -3   45.20    3.80 
  -3   3   3   47.00    3.30 
  -3   3   3   48.00    4.30 
   2  -3  -3    6.50    1.90 
  -2   3   3    7.70    2.00 
  -2   3   3    4.80    1.70 
   1  -3  -3 3827.52   86.19 
   1  -3  -3 3708.23   84.89 
  -1   3   3 3810.22   84.89 
  -1   3   3 3501.35   86.49 
   0  -3  -3   22.60    2.00 
   0  -3  -3   28.20    2.80 
   0   3   3   24.80    2.20 
   0   3   3   21.70    2.90 
  -1  -3  -3  179.38    6.50 
   1   3   3  180.28    7.50 
   1   3   3  178.58    6.60 
  -2  -3  -3   66.29    5.20 
   2   3   3   73.89    5.60 
   2   3   3   68.29    4.50 
  -3  -3  -3 1011.30   28.30 
   3   3   3 1017.70   27.10 
   3   3   3 1011.30   27.70 
  -4  -3  -3  175.18   10.80 
   4   3   3  176.38    8.90 
  -5  -3  -3  203.28   12.50 
   5   3   3  229.78   11.10 
   5   3   3  237.78   10.80 
  -6  -3  -3    1.40    5.20 
   6   3   3   -0.50    4.30 
   6   3   3   -2.50    3.40 
  -7  -3  -3   12.70    6.70 
   7   3   3    5.30    4.80 
   7   3   3    0.60    4.90 
  -8  -3  -3    4.20    7.50 
   8   3   3  -11.50    4.30 
  10  -4  -3    2.00    5.60 
 -10   4   3    4.60    6.60 
   9  -4  -3    6.00    5.00 
  -9   4   3    4.90    7.00 
   8  -4  -3   -1.40    4.10 
   8  -4  -3    2.00    2.90 
  -8   4   3    2.00    5.80 
   7  -4  -3   38.70    5.50 
   7  -4  -3   25.90    3.40 
  -7   4   3   31.50    6.80 
   6  -4  -3  104.09    7.60 
  -6   4   3  101.79    9.50 
  -6   4   3   93.09    5.30 
   5  -4  -3   -0.80    2.60 
  -5   4   3    1.20    2.10 
  -5   4   3    1.80    3.90 
   4  -4  -3  187.98    8.20 
  -4   4   3  189.58    7.40 
  -4   4   3  183.58    8.40 
   3  -4  -3    6.60    2.20 
  -3   4   3    6.90    2.10 
  -3   4   3    2.40    2.30 
   2  -4  -3  191.38    7.30 
  -2   4   3  191.78    7.40 
  -2   4   3  186.88    6.10 
   1  -4  -3    0.60    1.60 
  -1   4   3    2.00    2.10 
   0  -4  -3 1788.02   42.50 
   0  -4  -3 1819.92   44.00 
   0   4   3 1861.71   45.00 
  -1  -4  -3   14.90    2.50 
   1   4   3   11.90    2.30 
   1   4   3   21.00    3.50 
  -2  -4  -3  955.40   25.90 
   2   4   3  984.40   26.80 
   2   4   3  979.60   26.00 
   3   4   3    6.40    3.60 
   3   4   3   14.10    4.60 
  -4  -4  -3 1263.97   36.00 
   4   4   3 1269.87   34.60 
   4   4   3 1289.57   35.20 
  -5  -4  -3   -0.60    4.40 
   5   4   3    8.70    4.50 
   5   4   3    3.50    3.70 
  -6  -4  -3   63.29    9.00 
   6   4   3   65.79    7.90 
   6   4   3   69.39    7.90 
  -7  -4  -3    0.40    5.80 
   7   4   3   10.40    5.40 
   7   4   3    5.50    4.90 
  -8  -4  -3    5.50    6.50 
   8   4   3   -7.70    4.40 
  10  -5  -3    6.70    8.30 
 -10   5   3    5.20    7.50 
   9  -5  -3    8.50    5.30 
  -9   5   3   21.60    7.60 
   8  -5  -3   20.40    3.80 
   8  -5  -3   22.70    5.60 
  -8   5   3   17.00    6.70 
   7  -5  -3   24.70    3.70 
   7  -5  -3   23.50    4.90 
  -7   5   3   12.30    5.90 
   6  -5  -3    4.10    3.40 
  -6   5   3   14.00    5.30 
  -6   5   3    8.80    2.90 
   5  -5  -3   11.80    3.50 
  -5   5   3    7.30    4.40 
  -5   5   3    9.10    2.90 
   4  -5  -3    1.00    2.20 
  -4   5   3    0.90    2.20 
  -4   5   3    3.20    3.00 
   3  -5  -3   59.59    4.80 
  -3   5   3   60.09    4.40 
  -3   5   3   60.99    4.70 
   2  -5  -3    1.40    2.00 
  -2   5   3    0.60    2.20 
   1  -5  -3  103.29    5.30 
  -1   5   3   95.49    5.50 
   0  -5  -3    1.10    1.90 
   0   5   3    0.50    2.60 
  -1  -5  -3   29.60    3.20 
   1   5   3   24.40    3.20 
   1   5   3   25.10    4.10 
  -2  -5  -3    4.10    2.80 
   2   5   3    2.70    3.10 
   2   5   3    2.70    3.70 
  -3  -5  -3   83.79    7.50 
   3   5   3   97.09    7.40 
   3   5   3  103.89    8.50 
  -4  -5  -3   86.29    8.30 
   4   5   3   87.79    8.10 
   4   5   3   79.59    7.20 
  -5  -5  -3   10.10    5.40 
   5   5   3   17.40    4.90 
   5   5   3   16.60    5.40 
  -6  -5  -3   -2.10    5.00 
   6   5   3   -0.50    4.70 
   6   5   3   -0.70    4.00 
  -7  -5  -3  101.79   12.00 
   7   5   3   83.29    9.00 
   7   5   3  102.89    9.80 
  -8  -5  -3   13.30    7.80 
  10  -6  -3   78.59   10.40 
 -10   6   3   81.19   11.60 
   9  -6  -3    7.20    5.00 
  -9   6   3    6.70    7.10 
   8  -6  -3   -0.80    3.10 
   8  -6  -3   -7.10    3.60 
  -8   6   3    3.60    6.20 
   7  -6  -3    2.40    3.80 
  -7   6   3    4.50    2.80 
  -7   6   3    1.30    5.00 
   6  -6  -3   95.09    7.50 
  -6   6   3   82.39    7.00 
  -6   6   3   89.49    8.70 
   5  -6  -3   -1.70    2.80 
  -5   6   3    5.30    4.80 
  -5   6   3   -3.50    2.40 
   4  -6  -3  168.28    8.30 
  -4   6   3  160.88    8.00 
  -4   6   3  170.88    8.00 
   3  -6  -3   25.90    3.70 
  -3   6   3   18.50    3.40 
  -3   6   3   26.50    3.00 
   2  -6  -3 1780.52   44.80 
  -2   6   3 1817.42   45.60 
   1  -6  -3   11.00    2.70 
  -1   6   3   10.50    2.90 
   0  -6  -3    8.00    2.60 
   0   6   3    5.70    3.20 
  -1  -6  -3    2.00    2.00 
  -2  -6  -3  170.28    8.40 
   2   6   3  170.18    8.80 
   2   6   3  184.78    9.90 
  -3  -6  -3  124.39    8.50 
   3   6   3  122.39    9.50 
   3   6   3  119.99    8.20 
  -4  -6  -3    4.10    4.40 
   4   6   3   -2.80    4.20 
   4   6   3    0.10    3.70 
  -5  -6  -3   14.30    5.50 
   5   6   3   31.80    7.70 
   5   6   3   14.50    5.50 
  -6  -6  -3   -2.40    5.20 
   6   6   3    5.70    5.00 
   6   6   3    1.70    5.30 
  -7  -6  -3   -9.90    5.00 
   7   6   3   -2.60    5.50 
   7   6   3    5.10   11.30 
  10  -7  -3    2.20    4.80 
 -10   7   3    0.60    6.50 
   9  -7  -3  107.99   10.00 
   9  -7  -3   86.69    7.70 
  -9   7   3   88.69   10.70 
   8  -7  -3    0.60    4.00 
   8  -7  -3    2.30    3.50 
  -8   7   3    1.20    5.50 
   7  -7  -3   85.19    8.40 
  -7   7   3   75.29    8.60 
  -7   7   3   82.59    6.60 
   6  -7  -3    4.90    3.60 
  -6   7   3   13.10    3.70 
  -6   7   3    3.70    4.50 
   5  -7  -3    1.20    3.10 
  -5   7   3    2.30    3.10 
  -5   7   3    8.40    4.50 
   4  -7  -3   -1.80    2.70 
  -4   7   3    0.50    3.10 
  -4   7   3   -3.70    2.60 
   3  -7  -3  432.76   14.60 
   2  -7  -3    1.80    2.40 
   1  -7  -3 1292.37   34.90 
  -1   7   3 1356.46   35.80 
   0  -7  -3   56.69    5.40 
   0   7   3   51.59    6.00 
  -1  -7  -3    0.10    2.00 
  -1  -7  -3   -0.10    2.70 
   1   7   3    2.00    3.80 
  -2  -7  -3    3.40    3.10 
   2   7   3   -1.50    3.10 
   2   7   3   -0.50    4.30 
  -3  -7  -3   40.00    5.40 
   3   7   3   55.19    7.00 
   3   7   3   63.79    6.70 
  -4  -7  -3    7.20    4.20 
   4   7   3    6.80    4.50 
   4   7   3    6.40    5.10 
  -5  -7  -3  234.08   17.40 
   5   7   3  210.98   12.70 
   5   7   3  193.78   12.30 
  -6  -7  -3    4.60    5.50 
   6   7   3   12.60    5.50 
   7   7   3   25.30    7.30 
   7   7   3    9.10    6.50 
  10  -8  -3   10.40    5.40 
 -10   8   3   21.70    7.70 
   9  -8  -3    0.30    5.10 
   9  -8  -3    6.20    4.20 
  -9   8   3   -4.80    5.80 
   8  -8  -3   15.20    5.30 
  -8   8   3   12.20    4.00 
  -8   8   3    3.20    5.80 
   7  -8  -3   -0.20    3.70 
  -7   8   3   -1.50    2.70 
  -7   8   3    1.70    4.80 
   6  -8  -3  640.04   21.30 
  -6   8   3  623.44   20.50 
  -6   8   3  597.34   20.10 
   5  -8  -3    1.50    3.20 
  -5   8   3    0.30    3.80 
  -5   8   3    4.10    3.40 
   4  -8  -3  184.68    9.70 
  -4   8   3  177.08    7.80 
  -4   8   3  186.58    9.60 
   3  -8  -3   -1.90    3.00 
  -3   8   3    2.50    3.30 
   2  -8  -3   16.40    3.70 
  -2   8   3   15.80    4.00 
   1  -8  -3    1.80    2.80 
  -1   8   3    3.70    3.20 
   0  -8  -3  703.83   21.40 
   0   8   3  692.33   22.30 
  -1  -8  -3    2.00    3.30 
   1   8   3   -2.40    4.10 
  -2  -8  -3   87.49    6.20 
   2   8   3   86.79    8.30 
   2   8   3   93.49    7.60 
  -3  -8  -3    2.40    3.40 
   3   8   3    2.30    5.00 
   3   8   3    9.80    4.40 
  -4  -8  -3    7.30    4.30 
   4   8   3   14.40    5.90 
   4   8   3    9.60    5.00 
  -5  -8  -3   -1.70    4.30 
   5   8   3   -4.90    7.20 
   5   8   3    7.80    5.20 
  -6  -8  -3   24.80    6.80 
   6   8   3   21.10    6.80 
   6   8   3   16.60    5.90 
  10  -9  -3    8.50    5.00 
 -10   9   3    1.70    6.20 
   9  -9  -3   67.09    8.40 
   9  -9  -3   74.69    8.40 
  -9   9   3   72.99    9.80 
   8  -9  -3    4.80    4.50 
  -8   9   3   12.30    5.90 
  -8   9   3    6.20    3.60 
   7  -9  -3    5.10    4.50 
  -7   9   3   12.00    5.30 
  -7   9   3    9.40    3.90 
   6  -9  -3    4.40    3.70 
  -6   9   3    3.00    3.50 
  -6   9   3    6.10    4.40 
   5  -9  -3   96.29    8.10 
  -5   9   3  119.39    7.20 
  -5   9   3  114.69    7.90 
   4  -9  -3    6.90    3.80 
  -4   9   3    6.10    3.70 
   3  -9  -3 1257.37   34.80 
  -3   9   3 1261.07   35.60 
   2  -9  -3   17.10    4.10 
  -2   9   3    8.50    4.30 
   1  -9  -3  183.78    9.60 
  -1   9   3  150.58    9.40 
   0  -9  -3    0.30    3.30 
   0   9   3    2.90    4.30 
  -1  -9  -3    4.40    3.70 
   1   9   3    4.60    4.50 
  -2  -9  -3   57.69    5.20 
  -2  -9  -3   41.60    6.00 
   2   9   3   55.19    7.20 
  -3  -9  -3  181.48    9.70 
   3   9   3  184.48   12.20 
   3   9   3  173.68   12.00 
  -4  -9  -3   35.90    6.00 
   4   9   3   44.40    7.00 
  -5  -9  -3   -6.50    4.30 
   5   9   3   11.60    5.80 
   5   9   3    2.60    5.10 
  -6  -9  -3   10.00    5.70 
   6   9   3   -8.40    5.70 
  10 -10  -3   24.80    6.80 
 -10  10   3   31.20    8.20 
   9 -10  -3    0.70    4.90 
  -9  10   3    6.90    5.90 
  -9  10   3    4.30    3.90 
   8 -10  -3   50.39    7.80 
  -8  10   3   81.79    8.60 
  -8  10   3   71.79    8.70 
   7 -10  -3    2.20    3.70 
  -7  10   3    3.30    3.50 
  -7  10   3    2.30    4.40 
   6 -10  -3  110.79   10.40 
  -6  10   3  110.69    8.50 
  -6  10   3  118.79    8.20 
   5 -10  -3   -0.70    3.30 
  -5  10   3    1.30    3.00 
  -5  10   3    4.40    3.00 
   4 -10  -3  381.96   15.30 
  -4  10   3  376.76   15.30 
   3 -10  -3    1.00    3.60 
  -3  10   3    1.70    3.90 
   2 -10  -3  180.58   10.30 
  -2  10   3  187.08   11.00 
   1 -10  -3   45.60    5.90 
  -1  10   3   48.60    6.80 
   0 -10  -3   36.40    5.60 
   0  10   3   35.20    6.50 
  -1 -10  -3    8.70    4.30 
   1  10   3    2.90    4.20 
  -2 -10  -3  245.98   17.10 
  -2 -10  -3  239.88    9.80 
   2  10   3  280.27   14.70 
  -3 -10  -3   -2.60    3.70 
  -3 -10  -3   -2.90    2.90 
   3  10   3    3.20    5.10 
  -4 -10  -3   94.09    8.80 
   4  10   3   93.49   11.00 
   4  10   3   87.49    9.80 
  -5 -10  -3    0.80    4.90 
   5  10   3   -2.10    5.70 
   5  10   3   11.20    5.80 
  -6 -10  -3   45.40    7.70 
   6  10   3   42.80    8.40 
   9 -11  -3    4.90    6.40 
  -9  11   3   -1.40    3.70 
  -9  11   3   -3.30    5.40 
   8 -11  -3    1.90    4.60 
  -8  11   3   -5.90    5.40 
  -8  11   3   -2.60    3.50 
   7 -11  -3    4.10    4.50 
  -7  11   3   10.10    4.60 
  -7  11   3    3.80    4.10 
   6 -11  -3    0.50    3.70 
  -6  11   3    4.90    3.60 
  -6  11   3   -8.20    3.10 
  -5  11   3   80.99    7.70 
   4 -11  -3   14.50    4.50 
  -4  11   3   -0.50    3.60 
   3 -11  -3   52.89    6.80 
  -3  11   3   60.89    7.40 
   2 -11  -3    1.10    3.60 
  -2  11   3   -2.10    3.30 
   1 -11  -3    0.80    3.60 
  -1  11   3    4.10    4.70 
   0 -11  -3   -1.70    3.30 
   0  11   3   -2.60    4.30 
  -1 -11  -3   73.49    8.30 
  -2 -11  -3    1.30    4.20 
   2  11   3    4.20    5.40 
  -3 -11  -3   38.20    6.90 
  -3 -11  -3   35.60    5.00 
   3  11   3   33.10    7.20 
  -4 -11  -3    0.30    4.80 
  -4 -11  -3  -10.10    3.40 
   4  11   3   -5.50    5.50 
  -5 -11  -3   92.49    9.50 
  -5 -11  -3   93.69   10.60 
   5  11   3   92.39   11.30 
   9 -12  -3    0.20    4.60 
  -9  12   3    1.30    4.00 
  -9  12   3   -1.30    5.40 
   8 -12  -3   91.19   10.10 
  -8  12   3   96.29    8.50 
  -8  12   3   78.59    9.00 
   7 -12  -3    7.50    5.20 
  -7  12   3   10.10    4.80 
  -7  12   3    3.10    4.00 
   6 -12  -3  143.59   10.70 
  -6  12   3  142.89   10.00 
   5 -12  -3    4.50    4.10 
  -5  12   3    1.60    4.00 
   4 -12  -3   11.80    4.50 
  -4  12   3   22.20    6.40 
   3 -12  -3    5.90    5.80 
   2 -12  -3   -4.60    5.90 
  -2  12   3    4.50    7.00 
   1 -12  -3   -1.10    3.60 
  -1  12   3    5.00    5.00 
   0 -12  -3  206.08   12.30 
   0  12   3  197.98   13.00 
  -1 -12  -3   14.90    5.30 
   1  12   3   22.20    6.60 
  -2 -12  -3   -0.50    4.40 
   2  12   3   -3.20    5.80 
  -3 -12  -3  -11.00    4.30 
   3  12   3   13.00    6.50 
   4  12   3   -2.40    5.90 
   9 -13  -3  119.39   11.70 
  -9  13   3  125.39   11.20 
  -9  13   3  124.99   10.10 
   8 -13  -3    0.60    4.40 
  -8  13   3   -4.50    3.70 
  -8  13   3    4.20    4.40 
   7 -13  -3  117.69   11.20 
  -7  13   3   99.69    7.40 
  -7  13   3  147.59   10.70 
   6 -13  -3   -0.90    4.20 
  -6  13   3   -2.50    3.80 
   5 -13  -3  232.58   13.50 
  -5  13   3  237.88   13.70 
   4 -13  -3    2.30    4.40 
  -4  13   3    0.00    4.20 
   3 -13  -3  117.59    9.90 
  -3  13   3  105.49    9.90 
   2 -13  -3    4.80    4.70 
  -2  13   3   10.60    5.50 
   1 -13  -3   -2.10    3.70 
  -1  13   3    7.70    5.20 
   0 -13  -3    3.40    4.30 
   0  13   3    1.10    5.60 
  -1 -13  -3  238.88   14.60 
   1  13   3  231.48   14.90 
  -2 -13  -3   -3.40    4.40 
   2  13   3   -9.00    5.10 
  -3 -13  -3   -8.10    6.80 
   3  13   3   -1.90    5.90 
  -4 -13  -3   -7.00    4.90 
   8 -14  -3    7.60    5.40 
  -8  14   3    6.60    4.60 
   7 -14  -3   10.50    5.60 
  -7  14   3   -2.60    4.20 
   6 -14  -3  158.08   12.00 
  -6  14   3  163.38   11.60 
   5 -14  -3   -2.30    4.00 
  -5  14   3   -5.30    3.90 
   4 -14  -3   -2.30    3.90 
  -4  14   3    4.10    4.90 
   3 -14  -3   -1.50    4.10 
  -3  14   3    4.50    5.40 
   2 -14  -3   96.19    9.80 
  -2  14   3  101.39   10.30 
   1 -14  -3   -6.40    3.70 
  -1  14   3   -2.80    5.00 
   0 -14  -3   94.49   10.30 
   0  14   3  103.99   11.00 
  -1 -14  -3   -5.80    4.30 
   1  14   3   -4.90    5.70 
   2  14   3   -4.40    5.40 
  -3 -14  -3   -9.20    4.70 
   3  14   3  -10.30    8.10 
   8 -15  -3   -2.20    4.80 
  -8  15   3   -0.90    4.40 
   7 -15  -3   27.80    6.90 
  -7  15   3   45.80    7.60 
   6 -15  -3    0.50    4.50 
  -6  15   3    2.80    4.30 
   5 -15  -3    1.10    4.60 
  -5  15   3   -1.10    4.60 
   4 -15  -3    3.30    4.60 
  -4  15   3    4.80    5.20 
   3 -15  -3   48.50    7.80 
  -3  15   3   62.29    8.90 
   2 -15  -3    2.70    4.70 
  -2  15   3   -0.70    5.00 
   1 -15  -3   12.10    5.20 
  -1  15   3   13.20    6.40 
   0 -15  -3   -6.00    4.20 
   0  15   3   12.40    6.70 
  -1 -15  -3    6.10    5.30 
   1  15   3   12.90    7.20 
  -2 -15  -3   -8.30    4.30 
   2  15   3   -7.70    5.50 
   7 -16  -3  -11.80    4.30 
  -7  16   3    1.40    5.00 
   6 -16  -3    9.30    5.80 
  -6  16   3    7.30    5.60 
  -5  16   3    3.10    9.40 
   4 -16  -3  117.09   11.80 
  -4  16   3  143.49   12.40 
   3 -16  -3    4.60    5.10 
  -3  16   3   -0.80    5.10 
   2 -16  -3  109.39   11.30 
  -2  16   3   96.19   11.20 
   1 -16  -3   15.10    6.90 
   0 -16  -3   42.00    7.90 
   0  16   3   46.60    9.20 
  -1 -16  -3   -0.90    4.40 
   1  16   3   -0.30    5.90 
   6 -17  -3   10.00    6.00 
  -6  17   3   -9.70    4.40 
   5 -17  -3  135.19   12.60 
  -5  17   3  138.89   12.30 
   4 -17  -3    3.10    5.30 
  -4  17   3    2.10    5.40 
   3 -17  -3    0.70    5.50 
  -3  17   3    6.10    6.10 
   2 -17  -3    2.80    5.20 
  -2  17   3    5.40    5.70 
   1 -17  -3    2.60    5.60 
  -1  17   3   18.80    6.30 
   0 -17  -3    3.60    5.40 
   0  17   3   -3.10    5.80 
   4 -18  -3   12.30    6.20 
  -4  18   3   13.70    6.60 
   3 -18  -3   19.00    6.70 
  -3  18   3    8.10    6.10 
   0  18  -4   -2.20    4.70 
   0 -18   4    3.80    5.30 
  -1  18  -4    1.50    5.00 
   1 -18   4   -1.20    4.40 
  -2  18  -4   55.09    8.70 
   2 -18   4   71.09    9.70 
  -3  18  -4   12.60    5.60 
   3 -18   4   -1.60    4.90 
  -4  18  -4   30.20    7.60 
   4 -18   4   41.40    7.70 
  -5  18  -4    3.40    4.60 
   5 -18   4    4.70    4.80 
   1  17  -4   99.39   11.00 
  -1 -17   4  106.99   11.80 
   0  17  -4   18.50    6.80 
   0 -17   4   15.40    6.20 
  -1  17  -4  104.29   10.60 
   1 -17   4   68.59   10.70 
  -2  17  -4    5.90    4.50 
   2 -17   4   -7.80    3.90 
  -3  17  -4    5.10    5.30 
   3 -17   4    7.90    4.90 
   4 -17   4    5.80    5.30 
  -5  17  -4   17.20    6.10 
   5 -17   4    2.40    4.60 
  -6  17  -4    3.40    4.80 
   2  16  -4   20.70    6.40 
  -2 -16   4    9.40    5.90 
   1  16  -4   -4.00    4.60 
   0  16  -4   82.69    9.30 
   0 -16   4   99.79   10.90 
  -1  16  -4    0.10    4.50 
   1 -16   4   -1.60    4.10 
  -2  16  -4    1.80    4.30 
   2 -16   4   -4.00    3.80 
  -3  16  -4   13.00    5.20 
   3 -16   4   24.10    6.20 
  -4  16  -4   22.80    6.50 
   4 -16   4   21.00    6.40 
  -5  16  -4    2.20    4.90 
   5 -16   4    0.00    4.20 
  -6  16  -4    3.10    6.80 
   6 -16   4   -0.60    4.00 
  -7  16  -4    7.00    4.70 
   7 -16   4    5.90    4.70 
   3  15  -4   13.20    5.70 
  -3 -15   4   24.30    6.70 
   2  15  -4    2.10    4.90 
  -2 -15   4   12.20    7.40 
   1  15  -4   78.79    9.50 
  -1 -15   4   69.49    9.20 
   0  15  -4    5.30    4.80 
   0 -15   4   -7.80    3.50 
  -1  15  -4    3.60    4.20 
   1 -15   4   -0.20    3.80 
  -2  15  -4    3.90    4.10 
   2 -15   4    0.60    3.80 
  -3  15  -4   -0.20    4.00 
   3 -15   4    2.10    4.00 
  -4  15  -4   -3.30    3.70 
   4 -15   4   -8.80    3.40 
  -5  15  -4  180.28   12.60 
   5 -15   4  191.28   11.90 
  -6  15  -4    7.10    5.30 
   6 -15   4    5.40    4.40 
  -7  15  -4    6.50    4.40 
   7 -15   4    6.90    5.00 
  -8  15  -4    7.10    6.00 
  -8  15  -4    2.90    8.00 
   8 -15   4   -7.00    4.30 
   4  14  -4  113.19   12.20 
   4  14  -4  123.49   10.40 
   3  14  -4   22.00    9.50 
   3  14  -4   14.60    5.60 
  -3 -14   4   27.80   10.00 
   2  14  -4  123.89   10.50 
  -2 -14   4  108.89   10.40 
   1  14  -4    5.40    4.80 
  -1 -14   4   11.10    4.90 
   0  14  -4  271.87   14.70 
   0 -14   4  310.77   15.00 
  -1  14  -4   21.90    5.60 
   1 -14   4   15.10    4.90 
  -2  14  -4   84.99    8.60 
   2 -14   4   75.29    8.20 
  -3  14  -4    1.40    3.70 
   3 -14   4    0.80    3.60 
  -4  14  -4   21.20    5.80 
   4 -14   4   24.90    5.60 
  -5  14  -4   12.60    5.30 
   5 -14   4   14.70    4.70 
  -6  14  -4   20.20    4.00 
  -6  14  -4   22.10    6.00 
   6 -14   4    6.50    4.60 
  -7  14  -4   -3.70    3.70 
  -7  14  -4   -0.10    4.20 
   7 -14   4   -8.50    3.80 
  -8  14  -4    6.90    6.10 
  -8  14  -4   -4.30    4.20 
   8 -14   4    1.40    4.00 
   5  13  -4   27.20    7.50 
   5  13  -4    5.90    5.90 
  -5 -13   4    8.40    5.20 
   4  13  -4    3.70    7.10 
   4  13  -4   17.70    5.50 
  -4 -13   4    3.60    4.40 
   3  13  -4    0.60    4.20 
   3  13  -4    2.90    4.50 
  -3 -13   4   -3.30    3.20 
   2  13  -4   48.00    7.10 
   2  13  -4   40.10    6.60 
  -2 -13   4   26.20    5.50 
   1  13  -4   96.49   15.10 
  -1 -13   4   93.09    9.00 
   0 -13   4    9.50    4.50 
   1 -13   4  134.29   15.00 
  -2  13  -4   32.70    6.40 
   2 -13   4   27.20    5.20 
  -3  13  -4   71.09    8.00 
   3 -13   4   74.49    7.50 
  -4  13  -4    0.10    3.80 
   4 -13   4   11.50    4.20 
  -5  13  -4   49.60    5.10 
  -5  13  -4   52.49    7.50 
   5 -13   4   49.99    7.80 
  -6  13  -4   -5.60    3.10 
  -6  13  -4   -2.70    3.20 
   6 -13   4    0.50    3.80 
  -7  13  -4   93.69   12.10 
  -7  13  -4   99.49    9.80 
   7 -13   4  110.39    9.50 
  -8  13  -4    2.30    4.60 
  -8  13  -4    6.20    4.90 
   8 -13   4    1.50    4.40 
   5  12  -4    7.40    5.30 
  -5 -12   4    2.00    4.90 
   4  12  -4   42.60    7.50 
   4  12  -4   56.59    6.90 
  -4 -12   4   49.99    7.00 
   3  12  -4   -2.80    4.00 
   3  12  -4   -1.00    3.80 
  -3 -12   4    2.90    3.50 
   2  12  -4    6.60    4.10 
   2  12  -4   -3.10    3.40 
  -2 -12   4    3.10    3.00 
   1  12  -4    2.40    3.60 
  -1 -12   4    2.00    3.50 
   0  12  -4   87.89    8.10 
   0 -12   4   86.69    7.90 
  -1  12  -4   51.39    6.70 
   1 -12   4   53.59    6.40 
  -2  12  -4  112.59    8.40 
   2 -12   4  100.09    7.90 
  -3  12  -4    2.30    3.60 
   3 -12   4   -2.60    3.20 
  -4  12  -4  210.78    8.50 
   4 -12   4  212.78   10.80 
  -5  12  -4   -3.30    3.20 
  -5  12  -4    4.50    2.90 
   5 -12   4    4.40    3.70 
  -6  12  -4   99.09    9.00 
  -6  12  -4   97.39    7.70 
   6 -12   4  107.19    8.50 
  -7  12  -4    6.50    8.70 
  -7  12  -4    0.20    4.10 
   7 -12   4   -4.50    3.70 
  -8  12  -4   10.50    5.00 
  -8  12  -4   -0.50    4.50 
   8 -12   4   -3.00    4.00 
  -9  12  -4   13.60    6.20 
   9 -12   4   -3.00    4.50 
   9 -12   4   -6.50    6.30 
   6  11  -4    3.80    6.10 
  -6 -11   4    9.40    5.40 
   5  11  -4    1.10    3.80 
   5  11  -4    2.60    5.00 
  -5 -11   4    1.50    5.10 
   4  11  -4    7.40    5.20 
   4  11  -4    3.50    4.00 
  -4 -11   4    0.40    4.10 
   3  11  -4   35.70    6.40 
   3  11  -4   37.00    5.80 
  -3 -11   4   25.80    4.80 
   2  11  -4    5.30    3.90 
   2  11  -4    0.90    3.60 
   1  11  -4  160.28    9.60 
   1  11  -4  163.88    9.70 
  -1 -11   4  155.38    7.10 
   0  11  -4   25.30    5.10 
   0 -11   4   17.70    4.40 
  -1  11  -4   51.79    6.60 
   1 -11   4   48.70    5.90 
  -2  11  -4    3.90    3.80 
   2 -11   4   -0.20    3.30 
  -3  11  -4  108.89    8.70 
  -3  11  -4  110.39    5.40 
   3 -11   4  102.89    7.50 
  -4  11  -4   -0.50    3.20 
  -4  11  -4    1.10    2.40 
   4 -11   4    1.70    3.10 
  -5  11  -4   26.20    5.70 
  -5  11  -4   30.70    4.70 
   5 -11   4   16.50    4.20 
  -6  11  -4    4.70    4.20 
  -6  11  -4    5.40    4.10 
   6 -11   4   -4.00    3.00 
  -7  11  -4   32.20    6.60 
  -7  11  -4   34.80    6.30 
   7 -11   4   27.00    5.70 
  -8  11  -4    1.50    4.80 
   8 -11   4   -5.80    4.60 
   8 -11   4    1.40    3.90 
  -9  11  -4   32.20    7.60 
   9 -11   4   26.30    5.60 
   9 -11   4   18.60    6.90 
   6  10  -4   -2.40    5.60 
  -6 -10   4    1.50    5.60 
   5  10  -4    4.60    5.10 
   5  10  -4    1.50    3.20 
  -5 -10   4    7.00    5.10 
   4  10  -4  256.37   11.70 
   4  10  -4  245.18   13.70 
  -4 -10   4  251.17   12.90 
   3  10  -4   15.30    4.30 
   3  10  -4   27.00    5.60 
  -3 -10   4   23.20    4.60 
   2  10  -4   37.90    5.60 
   2  10  -4   32.10    5.50 
  -2 -10   4   34.60    4.80 
   1  10  -4   -0.20    3.10 
   1  10  -4   -1.20    3.10 
  -1 -10   4    1.20    2.40 
   0  10  -4   88.59    7.50 
   0 -10   4  103.49    7.40 
  -1  10  -4    2.60    3.50 
   1 -10   4   -1.60    2.80 
  -2  10  -4 1113.49   31.80 
  -2  10  -4 1070.79   27.10 
   2 -10   4 1039.10   29.70 
  -3  10  -4    4.30    3.40 
  -3  10  -4    2.50    2.30 
   3 -10   4   -0.20    3.00 
  -4  10  -4    2.60    3.30 
  -4  10  -4    1.10    2.70 
   4 -10   4    3.60    3.10 
  -5  10  -4   12.70    4.30 
  -5  10  -4   11.40    4.20 
   5 -10   4    7.60    3.50 
  -6  10  -4   61.79    7.20 
  -6  10  -4   55.69    7.30 
   6 -10   4   54.09    6.20 
  -7  10  -4    8.10    4.80 
  -7  10  -4    4.60    4.30 
   7 -10   4    4.10    3.70 
  -8  10  -4   22.40    6.40 
   8 -10   4   32.20    7.30 
   8 -10   4   31.90    5.60 
  -9  10  -4   -1.60    5.10 
   9 -10   4   -2.80    5.10 
   9 -10   4    6.70    4.50 
   7   9  -4   60.69    8.90 
  -7  -9   4   60.09   11.90 
   6   9  -4    5.70    5.90 
  -6  -9   4    6.80    6.00 
   5   9  -4    5.90    4.60 
   5   9  -4   -1.40    2.90 
  -5  -9   4   -3.00    4.80 
   4   9  -4   33.30    6.00 
   4   9  -4   23.40    4.40 
  -4  -9   4   26.40    5.50 
   3   9  -4  557.74   18.20 
   3   9  -4  548.35   19.70 
  -3  -9   4  543.75   18.40 
   2   9  -4   13.20    4.20 
   2   9  -4    5.30    3.50 
  -2  -9   4    6.00    3.20 
   1   9  -4  177.98    9.30 
   1   9  -4  163.88    8.80 
  -1  -9   4  169.68    7.50 
   0   9  -4   39.30    4.90 
   0   9  -4   43.90    5.50 
   0  -9   4   35.20    3.40 
  -1   9  -4   27.20    2.90 
  -1   9  -4   28.40    4.70 
   1  -9   4   31.60    4.40 
  -2   9  -4   42.70    3.60 
  -2   9  -4   41.90    5.50 
   2  -9   4   47.70    5.30 
  -3   9  -4   60.59    6.50 
  -3   9  -4   56.99    4.60 
   3  -9   4   47.00    5.10 
  -4   9  -4    1.40    3.10 
  -4   9  -4   -1.10    2.80 
   4  -9   4    2.90    3.20 
  -5   9  -4    8.40    3.90 
  -5   9  -4   13.30    4.20 
   5  -9   4    5.60    3.20 
  -6   9  -4   -3.40    3.20 
  -6   9  -4   -3.40    3.70 
   6  -9   4   -0.40    3.00 
  -7   9  -4    6.40    5.20 
   7  -9   4    1.50    3.50 
  -8   9  -4    0.90    5.00 
   8  -9   4    7.80    5.30 
   8  -9   4    7.90    6.00 
  -9   9  -4    9.20    6.90 
   9  -9   4    6.50    4.20 
   9  -9   4   17.50    6.50 
   7   8  -4   11.80    6.80 
  -7  -8   4   11.20    6.90 
   6   8  -4  149.59   11.50 
   6   8  -4  128.89    9.50 
  -6  -8   4  130.29   11.90 
   5   8  -4   -0.20    4.20 
  -5  -8   4    3.30    4.40 
   4   8  -4    7.60    4.80 
  -4  -8   4   21.40    5.20 
   3   8  -4    3.60    3.60 
  -3  -8   4    2.70    3.60 
   2   8  -4  127.49    8.10 
   2   8  -4  112.89    7.20 
  -2  -8   4  127.49    7.40 
   1   8  -4   50.09    5.40 
   1   8  -4   53.99    5.10 
  -1  -8   4   51.69    4.40 
   0   8  -4  269.87    8.90 
   0   8  -4  292.77   10.80 
  -1   8  -4    6.30    2.70 
  -1   8  -4   10.20    2.10 
   1  -8   4    3.40    2.50 
  -2   8  -4    6.50    2.10 
  -2   8  -4    6.80    2.90 
   2  -8   4    6.10    2.50 
  -3   8  -4   13.30    3.00 
  -3   8  -4   17.60    3.90 
   3  -8   4   16.40    3.40 
  -4   8  -4  401.06   15.10 
   4  -8   4  382.26   13.40 
  -5   8  -4    8.50    4.10 
  -5   8  -4    2.00    2.90 
   5  -8   4    1.10    2.80 
  -6   8  -4   63.49    7.30 
  -6   8  -4   56.19    7.30 
   6  -8   4   76.19    6.40 
  -7   8  -4    8.90    5.40 
   7  -8   4    8.70    3.60 
   7  -8   4    2.30    4.60 
  -8   8  -4   67.69    9.50 
   8  -8   4   49.90    6.30 
   8  -8   4   68.49    8.40 
  -9   8  -4  -15.10    7.60 
   9  -8   4    3.90    5.70 
   9  -8   4   -3.20    3.90 
   8   7  -4    1.10    6.30 
  -8  -7   4   19.40    7.90 
   7   7  -4   27.20    6.70 
  -7  -7   4    1.30    6.40 
   6   7  -4    2.70    4.80 
   6   7  -4    7.30    2.60 
  -6  -7   4    1.80    5.30 
   5   7  -4   71.09    8.00 
   5   7  -4   82.99    5.50 
  -5  -7   4   80.29    9.30 
   4   7  -4   37.10    4.40 
   4   7  -4   42.30    6.00 
  -4  -7   4   24.40    5.20 
   3   7  -4  685.03   20.30 
   3   7  -4  722.43   22.20 
  -3  -7   4  710.53   21.80 
   2   7  -4   41.80    4.50 
   2   7  -4   25.70    4.10 
  -2  -7   4   39.90    4.60 
   1   7  -4  168.38    7.70 
   1   7  -4  166.68    8.10 
  -1  -7   4  157.28    6.70 
   0   7  -4    4.40    2.30 
   0   7  -4    5.10    1.80 
   0   7  -4    5.90    2.60 
  -1   7  -4   95.39    4.50 
  -1   7  -4   96.29    6.10 
   1  -7   4   87.99    5.20 
  -2   7  -4   88.39    4.80 
  -2   7  -4   96.29    6.30 
   2  -7   4   93.99    5.30 
  -3   7  -4 1459.05   38.40 
  -3   7  -4 1432.16   36.60 
   3  -7   4 1438.86   36.20 
  -4   7  -4   58.29    5.80 
  -4   7  -4   60.79    7.00 
   4  -7   4   60.99    5.20 
  -5   7  -4   63.49    7.00 
  -5   7  -4   62.29    6.70 
   5  -7   4   76.09    9.40 
  -6   7  -4   -0.40    4.00 
   6  -7   4   10.50    4.70 
   6  -7   4    3.90    3.00 
  -7   7  -4   28.40    6.60 
   7  -7   4   22.60    5.50 
   7  -7   4   15.60    4.30 
  -8   7  -4    5.30    6.20 
   8  -7   4    4.10    3.70 
  -9   7  -4   -0.10    8.90 
   9  -7   4   13.40    5.00 
   9  -7   4   12.70    6.40 
   8   6  -4   -5.00    5.20 
  -8  -6   4    7.10    7.40 
   7   6  -4   50.09    7.70 
  -7  -6   4   58.49    9.60 
   6   6  -4   63.49    7.80 
   6   6  -4   54.09    4.00 
  -6  -6   4   60.29    8.60 
   5   6  -4   10.30    4.70 
   5   6  -4   17.10    2.80 
  -5  -6   4   15.60    5.50 
   4   6  -4  396.76   15.40 
   4   6  -4  411.46   12.90 
  -4  -6   4  415.26   16.20 
   3   6  -4   -1.80    2.60 
   3   6  -4    2.00    2.30 
  -3  -6   4   -0.50    3.10 
   2   6  -4    1.90    2.20 
   2   6  -4    4.00    2.30 
  -2  -6   4    2.80    2.40 
   1   6  -4    0.40    1.80 
   1   6  -4   -1.60    1.90 
  -1  -6   4    1.50    1.80 
   0   6  -4  181.58    7.60 
   0   6  -4  178.58    6.40 
   0   6  -4  178.68    7.10 
  -1   6  -4   78.99    4.10 
  -1   6  -4   73.89    5.10 
   1  -6   4   87.19    4.60 
  -2   6  -4  197.68    8.50 
  -2   6  -4  194.48    7.30 
   2  -6   4  201.28    7.20 
  -3   6  -4   10.00    2.90 
  -3   6  -4   10.20    2.80 
   3  -6   4    8.60    2.30 
  -4   6  -4  328.87   12.40 
  -4   6  -4  292.37   12.20 
   4  -6   4  310.27   10.50 
  -5   6  -4   13.00    3.90 
  -5   6  -4   12.90    4.80 
   5  -6   4   11.60    3.30 
  -6   6  -4  486.45   19.10 
   6  -6   4  498.65   18.00 
   6  -6   4  502.25   16.30 
  -7   6  -4   10.80    5.80 
   7  -6   4    1.40    3.10 
   7  -6   4    0.60    4.30 
  -8   6  -4  232.28   15.10 
   8  -6   4  215.58   11.10 
   8  -6   4  235.88   13.00 
  -9   6  -4   -1.20    9.00 
   9  -6   4   -4.30    3.70 
   9  -6   4    2.40    5.90 
   8   5  -4    9.30    5.70 
  -8  -5   4    4.20    8.50 
   7   5  -4    9.10    4.90 
  -7  -5   4   13.10    7.40 
   6   5  -4    1.70    2.00 
   6   5  -4    6.40    4.40 
  -6  -5   4   12.60    6.00 
   5   5  -4  123.19    8.60 
   5   5  -4  115.69    5.20 
  -5  -5   4  118.39    9.90 
   4   5  -4   -1.50    3.00 
   4   5  -4   -1.10    1.90 
  -4  -5   4   -4.10    3.80 
   3   5  -4    5.40    2.00 
   3   5  -4    8.70    3.00 
  -3  -5   4    5.80    3.40 
   2   5  -4    4.60    2.00 
   2   5  -4    6.80    2.40 
  -2  -5   4    8.50    2.70 
   1   5  -4  730.53   19.50 
   1   5  -4  720.73   19.70 
   0   5  -4   13.00    2.00 
   0   5  -4   11.60    2.20 
   0   5  -4   14.20    2.50 
  -1   5  -4  267.97    8.50 
  -1   5  -4  276.47    9.70 
   1  -5   4  272.17    8.40 
  -2   5  -4   24.90    3.00 
  -2   5  -4   20.80    3.00 
   2  -5   4   21.00    2.30 
  -3   5  -4   33.90    4.10 
  -3   5  -4   30.70    4.10 
   3  -5   4   27.30    2.80 
  -4   5  -4   -0.20    3.20 
  -4   5  -4    3.70    2.80 
   4  -5   4    4.00    2.20 
  -5   5  -4  187.88   11.00 
   5  -5   4  194.08    8.30 
   5  -5   4  212.48   10.30 
  -6   5  -4    5.90    4.90 
   6  -5   4    8.80    3.30 
   6  -5   4    8.80    4.00 
  -7   5  -4   12.90    6.10 
   7  -5   4    8.80    3.60 
   7  -5   4   13.30    4.70 
  -8   5  -4   25.40    7.40 
   8  -5   4   19.80    5.90 
   8  -5   4    4.50    3.90 
  -9   5  -4   75.29   11.30 
   9  -5   4   72.49    8.40 
   9  -5   4   66.59    7.30 
   9   4  -4    8.00    6.10 
  -9  -4   4    0.90    7.60 
   8   4  -4   62.09    8.40 
  -8  -4   4   56.59   10.50 
   7   4  -4   -5.90    4.10 
  -7  -4   4    7.80    6.40 
  -6  -4   4  683.63   33.50 
   5   4  -4   14.00    4.10 
  -5  -4   4   15.50    5.40 
   4   4  -4  114.49    7.40 
   4   4  -4  108.79    4.60 
  -4  -4   4  105.49    8.30 
   3   4  -4    7.10    1.80 
   3   4  -4    7.20    2.60 
  -3  -4   4    7.10    3.10 
   2   4  -4 1221.98   30.90 
   2   4  -4 1192.78   29.50 
  -2  -4   4 1203.28   30.90 
   1   4  -4    4.90    1.60 
   1   4  -4    6.80    1.90 
   1   4  -4    5.50    1.60 
   0   4  -4  699.93   17.90 
   0   4  -4  681.83   18.00 
   0   4  -4  712.03   18.60 
  -1   4  -4   19.20    2.30 
  -1   4  -4   13.80    2.50 
  -2   4  -4  193.78    7.30 
  -2   4  -4  202.08    7.80 
   2  -4   4  178.08    6.10 
  -3   4  -4    4.10    2.60 
  -3   4  -4    4.10    2.20 
   3  -4   4    1.80    1.50 
  -4   4  -4  851.91   24.70 
   4  -4   4  819.12   23.80 
   4  -4   4  840.32   21.90 
  -5   4  -4   -0.80    4.00 
   5  -4   4    0.10    2.20 
   5  -4   4    5.60    3.70 
  -6   4  -4    3.10    4.50 
   6  -4   4    5.90    4.10 
   6  -4   4   10.60    3.30 
  -7   4  -4   -4.20    4.90 
   7  -4   4   -7.00    3.90 
   7  -4   4   -7.90    2.70 
  -8   4  -4   10.90    6.60 
   8  -4   4    8.50    4.40 
   8  -4   4    9.30    5.30 
  -9   4  -4   -4.60    6.80 
   9  -4   4    6.00    4.30 
   9  -4   4   -6.10    7.00 
   9   3  -4   28.70    7.10 
  -9  -3   4   33.50    9.70 
   8   3  -4   28.30    6.70 
  -8  -3   4   25.70    8.40 
   7   3  -4   -5.30    3.90 
  -7  -3   4    1.80    6.00 
   6   3  -4   -3.50    3.30 
  -6  -3   4    8.10    5.70 
   5   3  -4  263.37   11.70 
  -5  -3   4  258.97   13.30 
   4   3  -4    9.90    1.50 
   4   3  -4   15.60    3.40 
  -4  -3   4   10.50    1.30 
  -4  -3   4    8.10    4.00 
   3   3  -4  137.99    4.50 
   3   3  -4  129.09    6.50 
  -3  -3   4  131.09    4.40 
  -3  -3   4  138.69    7.20 
   2   3  -4   42.80    2.40 
   2   3  -4   50.69    3.80 
  -2  -3   4   42.60    2.40 
  -2  -3   4   44.80    4.00 
   1   3  -4 1713.43   41.30 
   1   3  -4 1750.62   40.90 
   1   3  -4 1708.93   41.50 
   0   3  -4   47.10    3.10 
   0   3  -4   42.40    2.70 
   0   3  -4   42.80    3.00 
  -1   3  -4 2334.87   56.39 
  -1   3  -4 2506.35   57.19 
   1  -3   4 2347.36   55.19 
   1  -3   4 2394.56   55.19 
  -2   3  -4   53.99    4.10 
  -2   3  -4   46.60    3.80 
  -2   3  -4   53.49    2.50 
   2  -3   4   48.00    2.40 
  -3   3  -4  197.48    8.70 
   3  -3   4  200.78    6.50 
   3  -3   4  205.98    8.20 
  -4   3  -4   25.90    4.60 
   4  -3   4   19.60    2.60 
   4  -3   4   29.30    4.00 
  -5   3  -4  127.39    9.80 
   5  -3   4  110.39    7.80 
   5  -3   4  136.29    6.80 
  -6   3  -4   -2.00    4.30 
   6  -3   4    4.60    2.90 
   6  -3   4   -0.60    3.70 
  -7   3  -4   69.29    9.00 
   7  -3   4   69.49    7.60 
   7  -3   4   62.29    6.40 
  -8   3  -4    2.80    6.00 
   8  -3   4    9.20    5.10 
   8  -3   4    3.90    4.20 
  -9   3  -4   11.20    7.70 
   9  -3   4    1.70    7.90 
   9  -3   4    8.40    4.60 
  -9  -2   4   -1.50    7.20 
   8   2  -4   93.09    9.80 
  -8  -2   4   70.39   10.90 
   7   2  -4    6.50    4.60 
  -7  -2   4   19.50    7.00 
   6   2  -4   43.50    5.70 
  -6  -2   4   39.80    7.00 
   5   2  -4   -1.50    2.70 
  -5  -2   4   -1.00    4.50 
   4   2  -4   75.19    5.50 
  -4  -2   4   83.59    7.00 
   3   2  -4   45.70    4.00 
  -3  -2   4   48.10    4.90 
   2   2  -4   63.19    2.30 
   2   2  -4   67.29    3.90 
  -2  -2   4   66.29    4.20 
  -2  -2   4   64.09    2.40 
   1   2  -4   23.80    2.70 
   1   2  -4   25.50    2.50 
   1   2  -4   22.40    1.90 
  -1  -2   4   23.60    1.90 
   0   2  -4 2282.87   53.29 
   0   2  -4 2250.27   52.29 
   0  -2   4 2276.77   52.29 
  -1   2  -4  177.98    6.30 
   1  -2   4  168.38    6.50 
  -2   2  -4  305.67   10.00 
  -2   2  -4  306.57    7.90 
   2  -2   4  301.77    7.90 
   2  -2   4  281.27    9.60 
  -3   2  -4    0.70    2.50 
   3  -2   4    2.20    2.30 
   3  -2   4    1.10    1.30 
  -4   2  -4   29.00    4.90 
   4  -2   4   22.60    2.80 
   4  -2   4   27.30    4.10 
  -5   2  -4    3.10    4.40 
   5  -2   4    6.60    3.90 
   5  -2   4    9.20    3.00 
  -6   2  -4   61.69    7.90 
   6  -2   4   70.39    7.10 
   6  -2   4   66.79    5.90 
  -7   2  -4    7.30    5.70 
   7  -2   4    1.60    3.90 
   7  -2   4    1.30    3.30 
  -8   2  -4   25.50    8.20 
   8  -2   4   14.90    5.70 
   8  -2   4   16.90    6.10 
  -9   2  -4   -2.30    7.00 
   9  -2   4    8.00    4.80 
   9   1  -4   68.19    8.80 
  -9  -1   4   63.29   11.60 
   8   1  -4    4.00    4.60 
  -8  -1   4   -1.30    6.50 
   7   1  -4   51.49    6.90 
  -7  -1   4   45.20    8.20 
   6   1  -4    7.50    4.00 
  -6  -1   4    5.10    4.90 
   5   1  -4   63.69    6.00 
  -5  -1   4   68.19    7.40 
   4   1  -4   -0.20    2.20 
  -4  -1   4   -0.40    3.00 
   3   1  -4 1301.67   32.50 
  -3  -1   4 1266.27   33.00 
   2   1  -4    7.70    1.70 
  -2  -1   4    7.40    2.10 
   1   1  -4   17.20    2.40 
  -1  -1   4   17.20    1.60 
  -1  -1   4   16.50    1.90 
   0   1  -4    4.00    0.80 
   0   1  -4    3.30    1.70 
   0  -1   4    3.10    1.60 
   0  -1   4    1.20    0.70 
   1  -1   4 1057.19   26.30 
  -2   1  -4    5.90    2.30 
  -2   1  -4    6.20    1.00 
   2  -1   4    7.90    1.20 
   2  -1   4   12.80    2.40 
  -3   1  -4  241.68   10.00 
   3  -1   4  245.08    7.70 
   3  -1   4  243.78    9.40 
  -4   1  -4    3.00    3.80 
   4  -1   4    5.90    3.30 
   4  -1   4    4.00    2.20 
  -5   1  -4    4.70    5.00 
   5  -1   4   11.30    4.10 
   5  -1   4   11.70    3.20 
  -6   1  -4    5.40    5.20 
   6  -1   4    0.30    3.80 
   6  -1   4   -2.20    2.90 
  -7   1  -4   31.70    8.00 
   7  -1   4   29.00    5.40 
   7  -1   4   22.10    4.70 
  -8   1  -4   15.60    7.70 
   8  -1   4    9.30    5.30 
   8  -1   4    7.70    4.50 
  -9   1  -4    0.30    7.30 
   9  -1   4    4.70    4.40 
  10   0  -4  -10.80    5.00 
 -10   0   4   -1.50    7.80 
   9   0  -4  -10.00    4.00 
  -9   0   4  -12.30    9.00 
   8   0  -4  143.29   10.80 
  -8   0   4  139.99   13.40 
   7   0  -4   36.90    8.90 
  -7   0   4   34.60    7.70 
   6   0  -4   10.10    3.90 
  -6   0   4    9.80    5.20 
   5   0  -4    0.00    2.70 
  -5   0   4    3.00    4.30 
   4   0  -4   10.60    2.70 
  -4   0   4    1.80    3.50 
   3   0  -4  129.29    5.80 
  -3   0   4  117.89    6.20 
   2   0  -4 1084.99   25.50 
   2   0  -4  951.10   23.80 
  -2   0   4 1001.90   23.70 
  -2   0   4 1047.80   25.70 
   1   0  -4   64.49    3.60 
   1   0  -4   58.39    2.80 
   1   0  -4   58.19    3.10 
  -1   0   4   70.19    3.30 
   0   0  -4  314.67    7.90 
   0   0   4  306.27    7.90 
  -1   0  -4    1.00    0.70 
  -1   0  -4   -0.40    1.70 
   1   0   4   -0.10    0.90 
   1   0   4    0.30    1.90 
  -2   0  -4  129.19    6.20 
   2   0   4  134.79    6.00 
   2   0   4  117.09    5.00 
  -3   0  -4   16.30    3.50 
   3   0   4   13.20    2.30 
   3   0   4   11.80    2.90 
  -4   0  -4  328.07   13.70 
   4   0   4  317.97   12.00 
   4   0   4  339.47   11.10 
  -5   0  -4   12.50    5.10 
   5   0   4    7.50    4.20 
   5   0   4    7.30    3.90 
   6   0   4  430.66   16.30 
   6   0   4  425.56   15.20 
  -7   0  -4   -5.00    5.00 
   7   0   4    0.90    3.60 
   7   0   4    0.50    4.20 
  -8   0  -4   17.60    8.00 
   8   0   4   21.10    5.30 
   8   0   4   13.00    5.90 
  -9   0  -4    7.00    7.90 
   9   0   4   17.70    5.50 
  10  -1  -4   -2.00    5.30 
 -10   1   4    0.30    7.50 
   9  -1  -4    0.40    4.80 
  -9   1   4    1.30    7.10 
   8  -1  -4   -1.30    4.20 
  -8   1   4    4.20    6.50 
   7  -1  -4    5.20    4.30 
  -7   1   4   16.20    6.30 
   6  -1  -4    6.80    3.50 
  -6   1   4    7.50    5.20 
   5  -1  -4  331.07   12.30 
   5  -1  -4  313.97    8.30 
  -5   1   4  310.57   13.40 
   4  -1  -4    3.40    2.10 
   4  -1  -4    2.00    0.80 
   4  -1  -4    1.60    0.90 
  -4   1   4    0.20    2.80 
   3  -1  -4  157.28    4.80 
   3  -1  -4  175.58    6.80 
  -3   1   4  167.18    7.10 
  -3   1   4  166.28    4.90 
   2  -1  -4    6.90    1.30 
   2  -1  -4    9.00    1.80 
  -2   1   4    3.60    1.90 
  -2   1   4    5.10    1.40 
   1  -1  -4 1835.62   43.40 
   1  -1  -4 1894.91   43.30 
  -1   1   4 1707.63   42.70 
   0  -1  -4    2.70    1.30 
   0  -1  -4    1.80    1.60 
   0   1   4    1.40    2.30 
   0   1   4    0.10    1.30 
  -1  -1  -4  551.34   15.20 
   1   1   4  573.84   14.20 
   1   1   4  567.64   15.60 
  -2  -1  -4   72.69    5.20 
   2   1   4   70.89    3.70 
   2   1   4   67.59    4.90 
  -3  -1  -4  315.27   12.30 
   3   1   4  333.57   11.80 
   3   1   4  342.67   10.50 
  -4  -1  -4   20.00    5.10 
   4   1   4   11.60    3.00 
   4   1   4    9.30    3.80 
  -5  -1  -4  135.09   10.40 
   5   1   4  136.99    8.90 
   5   1   4  127.09    7.60 
  -6  -1  -4    1.20    5.20 
   6   1   4   -2.60    3.10 
   6   1   4   -0.50    4.10 
  -7  -1  -4  101.19   11.50 
   7   1   4   71.79    7.60 
   7   1   4   74.29    8.00 
  -8  -1  -4   -2.00    6.80 
   8   1   4    4.70    4.70 
   8   1   4   -4.60    5.20 
  -9  -1  -4  199.58   17.80 
   9   1   4  179.48   11.50 
  10  -2  -4  111.89   10.80 
 -10   2   4   99.69   13.00 
   9  -2  -4   -7.80    4.50 
  -9   2   4   -2.60    6.90 
   8  -2  -4  165.78   11.40 
  -8   2   4  162.08   13.70 
   7  -2  -4    6.90    4.10 
  -7   2   4   13.70    8.90 
   6  -2  -4  104.39    7.60 
  -6   2   4  105.79    9.50 
   5  -2  -4    6.50    3.00 
  -5   2   4   11.30    4.60 
   4  -2  -4 1022.80   27.70 
  -4   2   4 1014.10   28.00 
  -4   2   4 1079.19   26.10 
   3  -2  -4   24.90    2.90 
  -3   2   4   25.00    3.20 
  -3   2   4   22.60    2.20 
   2  -2  -4   85.79    4.20 
  -2   2   4   82.39    4.10 
  -2   2   4   73.49    4.20 
   1  -2  -4    2.20    1.20 
   1  -2  -4    0.80    1.50 
  -1   2   4   -0.40    1.70 
   0  -2  -4 3612.34   83.69 
   0  -2  -4 3577.64   83.59 
   0   2   4 3687.63   84.89 
  -1  -2  -4    0.80    1.60 
   1   2   4    2.50    2.30 
   1   2   4    2.10    1.30 
  -2  -2  -4  238.98    9.20 
   2   2   4  234.38    8.00 
   2   2   4  242.28    9.30 
  -3  -2  -4   -0.90    3.00 
   3   2   4   -2.00    1.90 
   3   2   4    2.00    3.30 
  -4  -2  -4  120.69    9.40 
   4   2   4  115.49    7.50 
   4   2   4  126.99    8.80 
  -5  -2  -4   12.40    5.30 
   5   2   4    7.30    4.20 
   5   2   4    7.00    3.60 
  -6  -2  -4    2.10    5.20 
   6   2   4    7.60    4.00 
   6   2   4    4.90    4.50 
  -7  -2  -4    8.50    6.40 
   7   2   4   19.80    6.90 
   7   2   4   22.40    6.20 
  -8  -2  -4    4.80   10.90 
   8   2   4    9.90    5.40 
   8   2   4   10.70    6.20 
  10  -3  -4   -1.80    4.90 
 -10   3   4   -6.00    6.80 
   9  -3  -4   -5.50    4.60 
  -9   3   4   -9.00    6.30 
   8  -3  -4   29.80    5.80 
  -8   3   4   24.40    7.50 
   7  -3  -4  247.98   12.40 
  -7   3   4  245.68   14.20 
   6  -3  -4    1.40    1.80 
   6  -3  -4    7.90    3.70 
  -6   3   4    2.50    4.80 
   5  -3  -4  156.18    8.20 
  -5   3   4  158.28    6.10 
  -5   3   4  173.08    9.70 
   4  -3  -4    3.10    2.20 
  -4   3   4    6.10    1.80 
  -4   3   4    2.30    3.00 
   3  -3  -4  161.18    6.70 
  -3   3   4  154.78    6.60 
  -3   3   4  150.58    6.00 
   2  -3  -4   32.60    3.20 
  -2   3   4   31.90    2.80 
  -2   3   4   27.10    3.10 
   1  -3  -4  787.82   19.90 
   1  -3  -4  765.22   18.80 
  -1   3   4  765.92   18.80 
  -1   3   4  760.42   20.40 
   0  -3  -4   69.29    3.20 
   0  -3  -4   61.79    3.70 
   0   3   4   64.89    4.80 
  -1  -3  -4   92.89    4.80 
   1   3   4   90.09    4.60 
   1   3   4   90.09    5.70 
  -2  -3  -4   38.00    4.60 
   2   3   4   38.20    3.90 
   2   3   4   46.60    5.00 
  -3  -3  -4    9.80    4.20 
   3   3   4   17.70    4.40 
   3   3   4    9.90    3.20 
  -4  -3  -4   55.79    7.00 
   4   3   4   57.09    6.00 
   4   3   4   60.79    6.80 
  -5  -3  -4   24.70    6.00 
   5   3   4   29.70    4.80 
   5   3   4   18.40    5.30 
  -6  -3  -4   -1.60    5.00 
   6   3   4   -6.00    4.50 
   6   3   4    0.60    4.00 
  -7  -3  -4   41.00    8.70 
   7   3   4   27.30    5.80 
   7   3   4   25.60    6.40 
  -8  -3  -4    1.40    7.00 
   8   3   4    4.30    4.80 
  10  -4  -4   -2.90    4.50 
 -10   4   4    6.20    7.50 
   9  -4  -4    1.00    4.30 
  -9   4   4   15.00    7.20 
   8  -4  -4   48.50    4.70 
   8  -4  -4   59.09    7.40 
  -8   4   4   58.39    9.00 
   7  -4  -4   -0.50    3.60 
  -7   4   4    0.30    5.00 
   6  -4  -4    2.40    3.40 
  -6   4   4   -1.70    1.80 
  -6   4   4    1.40    4.60 
   5  -4  -4    3.70    3.00 
  -5   4   4    5.90    2.30 
  -5   4   4    2.30    3.90 
   4  -4  -4   -3.20    2.10 
  -4   4   4   -2.10    1.60 
  -4   4   4   -0.40    2.80 
   3  -4  -4   16.20    2.80 
  -3   4   4   22.60    2.90 
  -3   4   4   20.40    2.90 
   2  -4  -4  933.81   23.30 
  -2   4   4  802.52   22.10 
  -2   4   4  891.91   23.30 
   1  -4  -4   30.90    3.30 
   1  -4  -4   21.80    1.80 
  -1   4   4   22.10    1.80 
  -1   4   4   31.10    3.60 
   0  -4  -4  617.74   15.80 
   0  -4  -4  631.74   17.10 
   0   4   4  618.44   18.10 
  -1  -4  -4    2.60    2.00 
  -1  -4  -4   -0.20    1.80 
   1   4   4    2.50    2.70 
   1   4   4    1.40    1.90 
  -2  -4  -4  179.48    8.20 
   2   4   4  176.48    7.80 
   2   4   4  175.28    9.00 
  -3  -4  -4   16.60    4.40 
   3   4   4   14.70    4.80 
   3   4   4   16.70    3.90 
  -4  -4  -4   68.19    8.00 
   4   4   4   70.39    6.60 
   4   4   4   72.99    8.00 
  -5  -4  -4    0.20    4.30 
   5   4   4    0.60    3.40 
   5   4   4    5.20    4.80 
  -6  -4  -4   64.69    9.30 
   6   4   4   84.19    8.40 
   6   4   4   76.19    8.50 
  -7  -4  -4    0.40    6.10 
   7   4   4   -1.80    5.30 
   7   4   4    6.20    5.00 
  -8  -4  -4   -6.20    6.10 
  10  -5  -4   -3.30    4.70 
 -10   5   4   -1.30    6.90 
   9  -5  -4  127.49   10.80 
  -9   5   4  121.39   13.40 
   8  -5  -4   47.50    6.70 
   8  -5  -4   44.90    4.80 
  -8   5   4   51.29    8.30 
   7  -5  -4   12.50    3.30 
   7  -5  -4    7.40    3.90 
  -7   5   4    8.80    5.90 
   6  -5  -4    5.40    3.60 
  -6   5   4   13.10    5.10 
  -6   5   4    9.10    2.80 
   5  -5  -4   17.30    3.80 
  -5   5   4   13.80    3.10 
  -5   5   4    9.80    4.20 
   4  -5  -4   -0.90    2.10 
  -4   5   4    2.60    2.30 
  -4   5   4    0.40    3.00 
   3  -5  -4 2076.39   50.69 
  -3   5   4 2061.69   50.59 
  -3   5   4 2020.50   49.00 
   2  -5  -4    1.80    2.20 
  -2   5   4    1.90    1.50 
  -2   5   4    1.50    2.30 
   1  -5  -4   14.60    2.50 
  -1   5   4   18.80    3.50 
   0  -5  -4    1.70    2.10 
   0  -5  -4    0.40    1.10 
   0   5   4   -3.10    2.70 
  -1  -5  -4  193.98    8.00 
  -1  -5  -4  180.18    7.10 
   1   5   4  189.38    9.20 
  -2  -5  -4    2.40    2.90 
   2   5   4    2.80    3.80 
  -3  -5  -4  829.32   25.30 
   3   5   4  863.61   25.10 
   3   5   4  882.41   26.40 
  -4  -5  -4   16.40    5.10 
   4   5   4   25.00    4.80 
   4   5   4   27.50    5.80 
  -5  -5  -4   17.70    5.70 
   5   5   4   15.00    5.40 
   5   5   4   15.60    4.60 
  -6  -5  -4   -1.50    5.20 
   6   5   4   -3.60    4.50 
   6   5   4   11.80    5.60 
  -7  -5  -4   19.90    7.50 
   7   5   4   24.80    6.20 
   7   5   4    3.90    6.70 
  10  -6  -4  230.28   14.30 
 -10   6   4  243.48   16.90 
   9  -6  -4    4.50    5.00 
  -9   6   4    1.50    6.80 
   8  -6  -4   10.50    5.50 
   8  -6  -4   19.00    5.90 
  -8   6   4   15.80    6.90 
   7  -6  -4    0.60    3.50 
  -7   6   4   -1.60    5.30 
   6  -6  -4  125.49    8.40 
  -6   6   4  118.09    6.90 
  -6   6   4  117.39    9.50 
   5  -6  -4    2.00    3.00 
  -5   6   4    1.70    2.90 
  -5   6   4    3.10    4.40 
   4  -6  -4  717.93   21.10 
  -4   6   4  716.63   20.80 
  -4   6   4  686.53   19.80 
   3  -6  -4   31.30    4.10 
  -3   6   4   29.40    3.20 
  -3   6   4   32.80    4.30 
   2  -6  -4  442.96   14.10 
  -2   6   4  425.46   14.50 
   1  -6  -4   31.60    3.70 
  -1   6   4   26.30    4.10 
   0  -6  -4   33.40    4.00 
  -1  -6  -4    9.10    2.50 
  -1  -6  -4   10.00    3.20 
   1   6   4   11.60    4.20 
  -2  -6  -4  537.45   17.00 
   2   6   4  542.45   17.80 
   2   6   4  566.94   19.00 
  -3  -6  -4  113.59    8.20 
   3   6   4  117.59    8.20 
   3   6   4  120.59    9.10 
  -4  -6  -4   93.59    8.60 
   4   6   4   94.39    8.20 
   4   6   4   76.69    8.30 
   5   6   4    3.70    5.10 
  -6  -6  -4   50.09    8.70 
   6   6   4   32.50   10.50 
   6   6   4   22.20    6.40 
  -7  -6  -4   -3.20    5.70 
   7   6   4    2.90    5.10 
   7   6   4   13.00    6.20 
  10  -7  -4    7.30    5.50 
 -10   7   4   19.60    7.60 
   9  -7  -4   -1.30    4.50 
  -9   7   4    7.50    6.30 
   8  -7  -4    6.70    4.60 
  -8   7   4   -2.00    5.50 
  -8   7   4    0.40    2.80 
   7  -7  -4  296.37   21.20 
  -7   7   4  310.37   14.80 
  -7   7   4  310.87   12.10 
   6  -7  -4    0.80    3.40 
  -6   7   4   -2.80    2.60 
  -6   7   4    4.50    4.40 
   5  -7  -4  121.19    8.20 
  -5   7   4  130.79    7.70 
  -5   7   4  141.29    8.70 
   4  -7  -4   -2.20    2.70 
  -4   7   4    3.50    3.30 
  -4   7   4   -0.70    2.80 
   3  -7  -4  349.87   12.80 
  -3   7   4  341.77   12.90 
   2  -7  -4    1.30    2.50 
  -2   7   4   -2.10    2.90 
   1  -7  -4   64.99    5.60 
  -1   7   4   63.59    6.40 
   0  -7  -4    2.30    2.70 
   0   7   4    6.80    4.00 
  -1  -7  -4  429.66   15.00 
  -1  -7  -4  403.96   12.50 
   1   7   4  424.96   16.00 
  -2  -7  -4    1.10    3.00 
   2   7   4    7.60    5.00 
   2   7   4    6.60    3.70 
  -3  -7  -4  247.68   11.40 
   3   7   4  260.27   12.90 
   3   7   4  232.08   11.50 
  -4  -7  -4    5.80    4.30 
   4   7   4    3.10    5.40 
   4   7   4   13.00    4.60 
  -5  -7  -4   37.40    7.00 
   5   7   4   30.90    6.20 
   5   7   4   25.40    6.90 
  -6  -7  -4    8.10    6.20 
   6   7   4    7.80    6.30 
   6   7   4   14.10    5.90 
  -7  -7  -4   -4.50    5.80 
   7   7   4   -2.10    6.40 
  10  -8  -4   -2.10    4.90 
 -10   8   4    5.60    6.40 
   9  -8  -4   -2.60    5.00 
   9  -8  -4    0.90    4.30 
  -9   8   4   10.10    6.50 
   8  -8  -4    6.20    4.40 
  -8   8   4    2.40    3.20 
  -8   8   4   -3.80    4.90 
   7  -8  -4    0.20    3.90 
  -7   8   4    0.70    3.20 
  -7   8   4   -3.30    4.60 
   6  -8  -4   65.89    7.10 
  -6   8   4   52.79    6.40 
  -6   8   4   43.50    5.60 
   5  -8  -4   -1.10    2.80 
  -5   8   4    0.00    2.80 
  -5   8   4    2.30    3.80 
   4  -8  -4  125.99    8.40 
  -4   8   4  117.29    8.10 
  -4   8   4  122.99    6.80 
   3  -8  -4    1.30    3.10 
  -3   8   4   -2.30    3.10 
   2  -8  -4   18.60    4.10 
  -2   8   4   22.30    4.80 
   1  -8  -4    1.50    3.00 
  -1   8   4    1.90    3.70 
   0  -8  -4   65.89    6.60 
   0   8   4   73.29    7.80 
  -1  -8  -4    1.80    3.40 
  -1  -8  -4    1.80    2.10 
   1   8   4    2.60    4.50 
  -2  -8  -4   49.10    5.20 
  -2  -8  -4   61.69    6.70 
   2   8   4   55.59    7.10 
  -3  -8  -4    6.60    3.60 
   3   8   4   11.90    4.60 
   3   8   4    3.50    5.10 
  -4  -8  -4   19.10    5.30 
   4   8   4   15.20    5.10 
   4   8   4    3.20    5.30 
  -5  -8  -4   -1.30    4.50 
   5   8   4   -8.30    5.60 
   5   8   4    1.00    4.70 
  -6  -8  -4   63.49    9.00 
   6   8   4   48.10    7.80 
   6   8   4   72.39    9.00 
  10  -9  -4    3.40    4.90 
 -10   9   4   -3.50    5.90 
   9  -9  -4    6.20    5.40 
   9  -9  -4   15.50    5.30 
  -9   9   4    0.60    6.20 
   8  -9  -4    5.30    4.80 
  -8   9   4   -1.30    3.30 
  -8   9   4   -5.40    4.90 
   7  -9  -4  105.49    9.30 
  -7   9   4  121.29    9.70 
  -7   9   4  107.89    7.90 
   6  -9  -4    5.60    3.80 
  -6   9   4   -0.70    4.00 
  -6   9   4    0.20    3.20 
   5  -9  -4  111.19    8.50 
  -5   9   4  107.09    7.90 
  -5   9   4  106.49    7.00 
   4  -9  -4   23.40    5.10 
  -4   9   4   36.90    5.50 
   3  -9  -4    0.90    3.60 
  -3   9   4    1.70    3.80 
   2  -9  -4    8.10    3.90 
  -2   9   4    8.40    4.00 
   1  -9  -4  194.78   10.10 
  -1   9   4  183.28   11.00 
   0  -9  -4    3.90    3.70 
   0   9   4    8.70    4.70 
  -1  -9  -4   34.10    5.60 
   1   9   4   45.00    6.80 
  -2  -9  -4   44.70    5.10 
  -2  -9  -4   66.59    7.50 
   2   9   4   66.79    8.30 
  -3  -9  -4  171.08   10.90 
  -3  -9  -4  147.99    9.00 
   3   9   4  145.09   11.30 
  -4  -9  -4   11.50    5.00 
   4   9   4   20.00    6.80 
   4   9   4   14.20    5.60 
  -5  -9  -4   19.40    6.20 
   5   9   4   12.90    5.50 
   5   9   4   20.30    6.80 
  -6  -9  -4    2.00    5.40 
   6   9   4   -5.40    5.60 
   6   9   4  -10.60    6.00 
  10 -10  -4   -2.30    5.40 
 -10  10   4   11.90    7.10 
   9 -10  -4    3.90    4.70 
  -9  10   4   11.50    6.50 
  -9  10   4    1.50    3.70 
   8 -10  -4   22.30    6.30 
  -8  10   4   30.40    5.40 
  -8  10   4   24.00    6.80 
   7 -10  -4    5.20    4.30 
  -7  10   4   -6.10    3.90 
  -7  10   4   -0.30    3.40 
   6 -10  -4  123.19    9.50 
  -6  10   4  133.79    9.20 
  -6  10   4  134.59    8.30 
   5 -10  -4    3.30    3.70 
  -5  10   4    5.20    3.70 
  -5  10   4   -1.00    2.80 
   4 -10  -4  208.38   11.30 
  -4  10   4  227.88   11.60 
   3 -10  -4    4.80    3.60 
  -3  10   4    1.00    3.80 
   2 -10  -4   13.10    4.40 
  -2  10   4    8.40    4.80 
   1 -10  -4    4.60    3.60 
  -1  10   4   10.20    5.00 
   0 -10  -4   21.20    4.80 
   0  10   4   17.90    5.50 
  -1 -10  -4    3.80    3.70 
   1  10   4   -2.80    4.30 
  -2 -10  -4  128.09   10.10 
  -2 -10  -4  122.89    6.80 
  -3 -10  -4    0.00    4.50 
  -3 -10  -4    3.90    3.30 
   3  10   4   -1.60    5.50 
  -4 -10  -4   96.59    8.90 
  -4 -10  -4  100.79   10.60 
   4  10   4  111.49   11.80 
  -5 -10  -4    0.10    4.70 
  -5 -10  -4    4.10    4.90 
   9 -11  -4   50.49   10.70 
  -9  11   4   29.50    5.90 
  -9  11   4   39.40    7.60 
   8 -11  -4    2.80    4.80 
  -8  11   4    0.60    3.80 
   7 -11  -4    0.30    4.50 
  -7  11   4    4.30    4.50 
  -7  11   4    7.70    4.30 
   6 -11  -4   -3.70    3.40 
  -6  11   4   -0.40    3.70 
   5 -11  -4   37.50    6.50 
  -5  11   4   43.30    6.40 
   4 -11  -4    0.80    3.60 
  -4  11   4   -3.40    3.60 
   3 -11  -4    8.50    4.40 
  -3  11   4    9.30    5.00 
   2 -11  -4   -0.90    3.40 
  -2  11   4    6.20    4.70 
   1 -11  -4  133.89    9.60 
  -1  11   4  149.88   10.80 
   0 -11  -4    0.10    4.40 
   0  11   4    1.20    8.00 
  -1 -11  -4    3.00    4.10 
   1  11   4    7.10    5.60 
  -2 -11  -4    3.70    4.70 
   2  11   4    5.90    6.00 
  -3 -11  -4    0.30    3.20 
  -3 -11  -4    5.30    4.70 
   3  11   4    3.10    6.20 
  -4 -11  -4    0.10    4.10 
  -4 -11  -4   -0.40    4.90 
   4  11   4   -5.90    5.80 
  -5 -11  -4  160.48   13.20 
  -5 -11  -4  169.48   11.50 
   5  11   4  166.88   14.00 
   9 -12  -4   -1.20    5.00 
  -9  12   4   -3.20    3.80 
  -9  12   4    8.00    5.90 
   8 -12  -4   -2.00    4.50 
  -8  12   4    3.20    3.80 
  -8  12   4    2.90    5.00 
   7 -12  -4    4.40    4.70 
  -7  12   4    0.70    4.10 
  -7  12   4   -2.20    3.90 
   6 -12  -4  190.18   12.30 
  -6  12   4  232.68   12.80 
   5 -12  -4   -2.40    3.60 
  -5  12   4    3.70    4.10 
   4 -12  -4   15.70    5.20 
  -4  12   4   21.40    5.70 
   3 -12  -4    6.10    4.10 
  -3  12   4    0.20    4.30 
   2 -12  -4   27.80    5.70 
  -2  12   4   35.10    7.00 
   1 -12  -4   -2.20    3.70 
  -1  12   4    3.50    5.20 
   0 -12  -4  256.67   14.00 
   0  12   4  283.07   15.50 
  -1 -12  -4    9.60    5.20 
   1  12   4    0.00    5.60 
  -2 -12  -4   28.80    6.80 
   2  12   4   26.90    7.80 
  -3 -12  -4   -2.70    4.90 
   3  12   4  -13.00    5.60 
  -4 -12  -4   -4.60    5.20 
   4  12   4    0.40    6.10 
   9 -13  -4   55.19    8.70 
  -9  13   4   32.60    9.30 
  -9  13   4   69.49    7.60 
  -8  13   4   -1.20    4.70 
  -8  13   4    4.80    4.00 
   7 -13  -4   32.00    6.90 
  -7  13   4   28.20    6.30 
   6 -13  -4    4.60    4.70 
  -6  13   4    2.80    4.10 
   5 -13  -4  203.08   12.70 
  -5  13   4  189.38   12.60 
   4 -13  -4   -4.30    3.80 
  -4  13   4    8.00    5.00 
   3 -13  -4  178.88   11.70 
  -3  13   4  145.49   11.60 
   2 -13  -4    3.50    4.30 
  -2  13   4   10.00    5.90 
   1 -13  -4   21.20    5.60 
  -1  13   4   10.80    6.10 
   0 -13  -4    6.10    4.70 
   0  13   4    5.20    6.20 
  -1 -13  -4   52.39    8.10 
   1  13   4   43.40    8.40 
  -2 -13  -4    3.60    5.20 
   2  13   4    0.90    5.60 
  -3 -13  -4  182.58   15.70 
   3  13   4  174.88   14.60 
   8 -14  -4   -1.50    5.30 
  -8  14   4   25.00    5.80 
   7 -14  -4   -3.20    4.70 
  -7  14   4  -10.50    3.90 
   6 -14  -4    3.40    5.00 
  -6  14   4    1.70    4.50 
   5 -14  -4    5.90    4.90 
  -5  14   4    6.80    4.80 
   4 -14  -4   77.59    9.20 
  -4  14   4   79.89    9.70 
   3 -14  -4   -1.90    4.10 
  -3  14   4    5.00    5.30 
   2 -14  -4   12.80    5.30 
  -2  14   4    5.10    5.90 
   1 -14  -4   -1.10    4.20 
  -1  14   4   -1.80    5.50 
   0 -14  -4  163.08   12.40 
   0  14   4  156.98   13.00 
  -1 -14  -4  -10.20    3.70 
  -2 -14  -4   61.69    9.80 
   2  14   4   70.29   10.40 
  -3 -14  -4    2.70    5.50 
   3  14   4    7.40    6.20 
   8 -15  -4   -3.70    4.70 
  -8  15   4    3.00    4.50 
   7 -15  -4    7.30    5.50 
  -7  15   4   14.30    6.40 
   6 -15  -4   -3.00    4.40 
  -6  15   4    2.20    4.90 
   5 -15  -4    1.90    4.80 
  -5  15   4    1.70    4.70 
   4 -15  -4    1.70    4.90 
  -4  15   4    9.10    5.90 
   3 -15  -4    8.10    5.20 
  -3  15   4   13.70    6.40 
   2 -15  -4    5.10    5.10 
  -2  15   4   -0.90    5.60 
   1 -15  -4    4.30    5.10 
  -1  15   4   14.30    6.80 
   0 -15  -4    4.80    5.30 
   0  15   4    9.20    6.70 
  -1 -15  -4   22.80    6.60 
   1  15   4   26.10    8.40 
  -2 -15  -4   -9.90    4.20 
   2  15   4   -5.50    5.60 
   7 -16  -4   -3.10    5.10 
  -7  16   4    5.40    5.30 
   6 -16  -4   -6.70    4.50 
  -6  16   4   -4.10    4.60 
   5 -16  -4   -0.90    5.00 
  -5  16   4   -1.60    6.10 
   3 -16  -4   -5.00    7.30 
  -3  16   4   -0.90    7.80 
   2 -16  -4   30.40   11.90 
  -2  16   4   29.30   13.10 
   1 -16  -4    2.40    4.80 
  -1  16   4   -3.50    5.30 
   0 -16  -4    1.50    4.60 
   0  16   4    8.80    7.00 
  -1 -16  -4   -2.10    4.60 
   1  16   4   16.90    7.60 
   6 -17  -4    4.30    5.50 
  -6  17   4   -7.20    5.10 
   5 -17  -4   78.49   10.50 
  -5  17   4  104.29   11.30 
   4 -17  -4    8.50    6.00 
  -4  17   4   -2.20    5.30 
   3 -17  -4  126.09   12.70 
  -3  17   4  129.89   12.70 
   2 -17  -4   -0.50    5.00 
  -2  17   4    3.70    6.20 
   1 -17  -4   19.00    6.60 
  -1  17   4   26.00    7.30 
   3 -19   5    4.00    4.90 
   0  18  -5   43.80    7.70 
   0 -18   5   28.30    7.30 
  -1  18  -5   -6.90    3.50 
   1 -18   5   -7.70    3.80 
  -2  18  -5   -0.40    4.30 
   2 -18   5   -1.10    4.40 
  -3  18  -5   -4.50    4.30 
   3 -18   5    2.30    4.60 
  -4  18  -5   17.10    6.60 
   4 -18   5   14.60    6.00 
  -5  18  -5   -0.50    4.30 
   5 -18   5    2.30    4.50 
  -1 -17   5   23.80    6.90 
   0  17  -5   10.80    5.30 
   0 -17   5   -2.40    4.70 
  -1  17  -5   91.09    9.40 
   1 -17   5  103.89   10.70 
  -2  17  -5    1.80    4.80 
   2 -17   5   14.70    5.90 
  -3  17  -5   97.29   11.20 
   3 -17   5   89.39   10.30 
  -4  17  -5    1.30    6.00 
   4 -17   5    3.00    4.70 
  -5  17  -5   -1.30    4.50 
   5 -17   5   -0.80    4.30 
  -6  17  -5    6.90    5.20 
   6 -17   5    4.30    4.80 
   2  16  -5   82.49    8.90 
  -2 -16   5   78.29   10.30 
   1  16  -5    6.40    4.50 
  -1 -16   5    6.00    8.50 
   0  16  -5   53.29    8.10 
   0 -16   5   34.60    7.00 
  -1  16  -5    4.70    4.40 
   1 -16   5   13.90    5.50 
  -2  16  -5   -0.30    4.10 
   2 -16   5    5.80    4.80 
  -3  16  -5   -6.90    3.40 
   3 -16   5   -0.20    4.10 
  -4  16  -5   57.99    9.20 
   4 -16   5   46.20    7.60 
  -5  16  -5    0.90    4.60 
   5 -16   5    4.50    4.50 
  -6  16  -5   29.10    6.70 
   6 -16   5   12.10    4.80 
  -7  16  -5   20.70    6.30 
   7 -16   5   14.50    5.40 
   3  15  -5    5.80    4.30 
  -3 -15   5   -7.10    3.90 
   2  15  -5   -5.40    3.50 
  -2 -15   5    2.40    4.50 
   1  15  -5    7.00    4.50 
  -1 -15   5    2.50    4.60 
   0  15  -5    2.00    4.20 
   0 -15   5   -0.20    3.90 
  -1  15  -5  184.58   12.20 
   1 -15   5  180.38   11.80 
  -2  15  -5    3.90    4.00 
   2 -15   5    4.10    4.30 
  -3  15  -5   13.80    5.10 
   3 -15   5    9.20    4.40 
  -4  15  -5   -5.20    3.40 
   4 -15   5   -0.10    4.00 
  -5  15  -5   45.40    7.70 
   5 -15   5   41.80    6.70 
  -6  15  -5   -2.70    3.30 
  -6  15  -5   -9.40    3.40 
   6 -15   5   -4.10    3.90 
  -7  15  -5   13.10    6.40 
   7 -15   5   20.60    5.40 
  -8  15  -5    5.30    5.00 
  -8  15  -5   -8.70    4.70 
   8 -15   5    5.10    4.50 
   4  14  -5   19.90    5.40 
   4  14  -5   19.30    6.60 
   3  14  -5    8.50    5.90 
   3  14  -5   16.70    5.20 
  -3 -14   5   14.70    5.30 
   2  14  -5   74.99    8.60 
  -2 -14   5   58.69    8.00 
   1  14  -5    1.20    4.10 
  -1 -14   5    0.70    3.80 
   0  14  -5   36.10    6.70 
   0 -14   5   41.90    6.90 
  -1  14  -5   -6.00    3.10 
   1 -14   5   -3.50    3.50 
  -2  14  -5   -2.30    3.40 
   2 -14   5    0.60    3.60 
  -3  14  -5    0.40    3.70 
   3 -14   5    2.20    3.70 
  -4  14  -5   41.20    7.10 
   4 -14   5   39.90    6.50 
  -5  14  -5    2.60    4.10 
  -5  14  -5    0.60    2.60 
   5 -14   5    7.70    4.40 
  -6  14  -5    9.20    4.80 
  -6  14  -5    7.30    3.60 
   6 -14   5   10.00    4.70 
  -7  14  -5   31.50    6.80 
  -7  14  -5   34.00    5.90 
   7 -14   5   33.20    6.20 
  -8  14  -5   -9.20    4.30 
  -8  14  -5   -8.90    4.30 
   8 -14   5    2.50    4.20 
   5  13  -5   92.09   10.60 
  -5 -13   5   93.49    9.30 
   4  13  -5   11.50    5.00 
   3  13  -5    6.60    5.40 
   3  13  -5   21.10    5.40 
  -3 -13   5   18.60    4.70 
   2  13  -5   11.80    5.70 
   2  13  -5    4.30    4.30 
  -2 -13   5    5.40    3.10 
   1  13  -5    0.80    6.40 
  -1 -13   5    0.90    3.70 
   0  13  -5   98.09   13.20 
   0 -13   5   93.59    8.60 
   1 -13   5  864.01   27.70 
  -2  13  -5    0.90    3.80 
   2 -13   5    9.50    4.10 
  -3  13  -5    2.80    4.00 
   3 -13   5    3.80    3.50 
  -4  13  -5   -0.90    2.10 
  -4  13  -5    0.60    3.70 
   4 -13   5   -0.20    3.40 
  -5  13  -5   -2.60    3.20 
  -5  13  -5    9.90    3.30 
   5 -13   5   -1.40    3.20 
  -6  13  -5    3.70    4.00 
  -6  13  -5   10.90    3.80 
   6 -13   5   14.60    4.60 
  -7  13  -5  103.49   10.60 
  -7  13  -5   99.89    8.90 
   7 -13   5   92.59    8.80 
  -8  13  -5    5.80    4.80 
  -8  13  -5    5.80    4.50 
   8 -13   5    0.00    4.40 
   5  12  -5   57.39    8.50 
   5  12  -5   42.90    5.80 
  -5 -12   5   42.50    7.60 
   4  12  -5  153.68   11.90 
   4  12  -5  158.48   10.00 
  -4 -12   5  153.68   10.70 
   3  12  -5    5.50    3.80 
   3  12  -5    1.40    4.50 
  -3 -12   5    2.30    3.50 
   2  12  -5    9.90    4.30 
   2  12  -5    6.30    4.30 
  -2 -12   5    2.10    3.10 
   1  12  -5   34.30    5.80 
   1  12  -5   33.40    6.40 
  -1 -12   5   25.40    3.60 
   0  12  -5  145.49    9.60 
   0 -12   5  152.48    9.70 
  -1  12  -5   12.20    4.40 
   1 -12   5    9.00    4.10 
  -2  12  -5  126.59    9.30 
   2 -12   5  134.29    8.60 
  -3  12  -5   36.00    3.80 
  -3  12  -5   30.30    5.50 
   3 -12   5   34.40    5.30 
  -4  12  -5  223.58   12.80 
  -4  12  -5  198.98   12.90 
   4 -12   5  205.78   10.60 
  -5  12  -5   -5.50    2.70 
  -5  12  -5    0.30    2.80 
   5 -12   5    3.00    3.20 
  -6  12  -5  376.26   17.50 
  -6  12  -5  384.96   15.30 
   6 -12   5  388.06   15.50 
  -7  12  -5    9.00    5.10 
  -7  12  -5    0.70    4.20 
   7 -12   5    4.80    4.20 
  -8  12  -5   10.80    5.70 
   8 -12   5   13.40    6.70 
   8 -12   5    7.70    4.60 
  -9  12  -5    1.30    6.70 
   9 -12   5   -2.00    4.10 
   9 -12   5   -8.50   10.50 
   6  11  -5    6.10    6.20 
  -6 -11   5   17.70    6.20 
   5  11  -5    3.80    5.50 
   5  11  -5   -3.30    3.60 
  -5 -11   5    5.70    5.20 
   4  11  -5   -0.60    4.30 
   4  11  -5    1.80    3.40 
  -4 -11   5   -7.70    3.60 
   3  11  -5   16.40    5.20 
   3  11  -5   16.90    4.60 
  -3 -11   5   16.50    4.50 
   2  11  -5   18.40    5.80 
   2  11  -5   17.80    4.60 
  -2 -11   5   12.30    3.60 
   1  11  -5  250.07   11.90 
   1  11  -5  249.58   12.00 
  -1 -11   5  231.08    9.30 
   0  11  -5   -0.50    3.20 
   0 -11   5   -0.30    3.10 
   0 -11   5    2.70    1.90 
  -1  11  -5   21.50    5.00 
  -1  11  -5   25.80    3.00 
   1 -11   5   25.70    4.80 
  -2  11  -5    3.10    3.60 
  -2  11  -5    0.00    1.70 
   2 -11   5    4.00    3.40 
  -3  11  -5    8.80    2.60 
  -3  11  -5    2.20    3.20 
   3 -11   5   10.10    3.70 
  -4  11  -5   -0.90    2.30 
  -4  11  -5   -2.20    3.10 
   4 -11   5    5.40    3.20 
  -5  11  -5  165.38    9.10 
   5 -11   5  166.58    9.30 
  -6  11  -5    7.30    4.10 
  -6  11  -5    5.60    4.00 
   6 -11   5    4.90    3.80 
  -7  11  -5   20.80    6.20 
  -7  11  -5   31.70    6.20 
   7 -11   5   26.80    4.90 
  -8  11  -5    4.90    5.50 
   8 -11   5    4.90    4.60 
   8 -11   5    1.90    5.60 
  -9  11  -5    0.50    7.30 
   9 -11   5    5.80    5.70 
   9 -11   5   -5.40    3.70 
   7  10  -5    8.80    6.50 
  -7 -10   5    2.90    6.20 
   6  10  -5  120.69   13.60 
  -6 -10   5  108.09   11.50 
   5  10  -5    1.60    3.10 
   5  10  -5    3.40    5.30 
  -5 -10   5   12.10    5.60 
   4  10  -5   -5.60    4.00 
   4  10  -5    0.90    3.10 
  -4 -10   5   -2.20    3.70 
   3  10  -5    6.90    4.00 
   3  10  -5    5.60    3.50 
  -3 -10   5   12.00    4.20 
   2  10  -5    7.70    3.60 
   2  10  -5    0.90    3.80 
  -2 -10   5    3.80    2.90 
   1  10  -5   19.30    4.40 
   1  10  -5   13.40    4.00 
  -1 -10   5   16.70    3.40 
   0  10  -5  189.78    9.80 
   0 -10   5  185.08    7.40 
   0 -10   5  183.28    9.60 
  -1  10  -5   78.09    4.60 
  -1  10  -5   79.99    7.10 
   1 -10   5   74.89    6.60 
  -2  10  -5   84.79    7.50 
  -2  10  -5   87.69    5.10 
   2 -10   5   76.79    6.70 
  -3  10  -5   22.60    4.80 
  -3  10  -5   33.30    4.00 
   3 -10   5   22.60    4.30 
  -4  10  -5   -3.60    2.90 
  -4  10  -5    1.20    2.50 
   4 -10   5    1.90    3.00 
  -5  10  -5   -3.10    2.90 
  -5  10  -5    1.70    3.10 
   5 -10   5    0.80    3.00 
  -6  10  -5  123.29   11.10 
  -6  10  -5  121.59    9.40 
   6 -10   5  121.79    8.20 
  -7  10  -5    5.80    4.50 
  -7  10  -5   -4.40    4.20 
   7 -10   5   -0.90    5.20 
   7 -10   5   -1.70    3.30 
  -8  10  -5  124.09   11.60 
   8 -10   5  154.58   10.60 
   8 -10   5  179.08   12.90 
  -9  10  -5   11.90    7.90 
   9 -10   5   12.50    6.00 
   9 -10   5   -1.30    4.10 
   7   9  -5   -9.50    4.40 
  -7  -9   5   -1.00    7.20 
   6   9  -5    6.30    5.50 
  -6  -9   5   14.50    6.60 
   5   9  -5   13.90    5.50 
   5   9  -5    4.80    3.00 
  -5  -9   5    4.70    4.90 
   4   9  -5    9.40    3.20 
   4   9  -5    4.30    4.10 
  -4  -9   5    1.70    3.90 
   3   9  -5  138.39    9.30 
   3   9  -5  140.09    7.90 
  -3  -9   5  144.89    8.80 
   2   9  -5   53.19    5.60 
   2   9  -5   58.99    6.50 
  -2  -9   5   48.50    5.60 
   1   9  -5   30.30    4.90 
   1   9  -5   32.60    4.90 
  -1  -9   5   36.60    4.30 
   0   9  -5    0.10    2.60 
   0   9  -5    2.70    2.70 
   0   9  -5    0.30    1.90 
  -1   9  -5  126.89    5.70 
  -1   9  -5  123.39    7.70 
   1  -9   5  118.89    7.10 
  -2   9  -5   15.20    3.90 
  -2   9  -5   15.10    2.80 
   2  -9   5   14.30    3.90 
  -3   9  -5    8.90    2.90 
  -3   9  -5    4.80    3.50 
  -4   9  -5    5.10    3.20 
  -4   9  -5    9.50    3.80 
   4  -9   5    9.00    3.50 
  -5   9  -5   28.10    5.10 
  -5   9  -5   16.00    4.40 
   5  -9   5   17.40    3.70 
  -6   9  -5   34.90    6.10 
  -6   9  -5   35.10    6.20 
   6  -9   5   29.00    4.60 
  -7   9  -5  123.59   10.40 
   7  -9   5  109.99    7.90 
   7  -9   5  134.09   10.50 
  -8   9  -5  -10.50    4.70 
   8  -9   5    8.50    5.60 
   8  -9   5    6.80    3.90 
  -9   9  -5    5.90    7.40 
   9  -9   5    0.90    6.10 
   9  -9   5    8.10    4.50 
   7   8  -5    8.70    7.80 
  -7  -8   5    3.20    6.20 
   6   8  -5   28.20    6.60 
  -6  -8   5   -3.70    5.50 
   5   8  -5   17.60    3.10 
   5   8  -5   10.20    5.00 
  -5  -8   5    7.20    4.80 
   4   8  -5  176.38    8.20 
   4   8  -5  171.88   11.10 
  -4  -8   5  195.88   11.10 
   3   8  -5   12.20    3.30 
   3   8  -5   12.20    4.10 
  -3  -8   5   10.50    3.80 
   2   8  -5  206.28    9.30 
   2   8  -5  210.98   10.10 
  -2  -8   5  223.58    9.60 
   1   8  -5   10.60    3.40 
   1   8  -5    8.50    3.00 
  -1  -8   5    5.70    2.60 
   0   8  -5    3.30    2.60 
   0   8  -5    0.80    1.80 
  -1   8  -5   68.79    5.90 
  -1   8  -5   69.09    4.30 
   1  -8   5   72.29    5.20 
  -2   8  -5    0.50    2.70 
  -2   8  -5    0.20    1.90 
   2  -8   5    0.60    2.30 
  -3   8  -5    5.30    2.70 
  -3   8  -5    1.60    2.90 
   3  -8   5    6.80    2.90 
  -4   8  -5   63.59    6.50 
  -4   8  -5   56.79    6.30 
   4  -8   5   64.29    5.50 
  -5   8  -5    3.70    3.30 
  -5   8  -5    1.20    3.60 
   5  -8   5    0.80    2.70 
  -6   8  -5    6.60    3.90 
  -6   8  -5   13.40    5.10 
   6  -8   5    7.90    3.20 
   6  -8   5    9.90    5.10 
  -7   8  -5    8.80    5.40 
   7  -8   5   -0.80    3.20 
   7  -8   5    1.10    6.30 
  -8   8  -5   45.90    8.30 
   8  -8   5   27.00    5.10 
   8  -8   5   47.70    7.80 
  -9   8  -5   -9.50    5.60 
   9  -8   5    5.10    4.50 
   9  -8   5   20.40    6.50 
   8   7  -5    5.30    6.20 
  -8  -7   5    6.50    7.50 
   7   7  -5  210.38   13.80 
  -7  -7   5  212.78   15.30 
   6   7  -5    3.40    4.80 
  -6  -7   5    6.10    5.50 
   5   7  -5   -4.40    3.80 
   5   7  -5   -0.50    2.00 
  -5  -7   5    6.40    5.10 
   4   7  -5   37.60    5.60 
   4   7  -5   40.00    4.10 
  -4  -7   5   41.00    6.10 
   3   7  -5    0.10    2.30 
   3   7  -5   -0.10    3.20 
  -3  -7   5    6.80    3.80 
   2   7  -5   17.10    3.30 
   2   7  -5    9.70    3.20 
  -2  -7   5    8.70    3.30 
   1   7  -5  478.15   19.60 
   1   7  -5  487.15   15.20 
  -1  -7   5  478.15   14.40 
   0   7  -5    5.30    2.50 
   0   7  -5    6.10    2.50 
   0   7  -5    9.60    2.20 
  -1   7  -5  632.54   17.50 
  -1   7  -5  649.93   19.50 
   1  -7   5  650.73   18.00 
  -2   7  -5    4.60    3.10 
  -2   7  -5    7.30    2.30 
   2  -7   5    5.10    2.20 
  -3   7  -5  199.18    8.60 
  -3   7  -5  200.68    9.50 
   3  -7   5  206.68    8.00 
  -4   7  -5   36.20    5.30 
  -4   7  -5   27.30    4.50 
   4  -7   5   24.70    3.40 
  -5   7  -5  492.75   17.90 
  -5   7  -5  490.65   17.80 
   5  -7   5  503.35   15.50 
  -6   7  -5   24.50    5.80 
   6  -7   5   32.80    4.20 
   6  -7   5   22.60    5.10 
  -7   7  -5  198.48   13.10 
   7  -7   5  213.38   10.00 
   7  -7   5  223.98   12.50 
  -8   7  -5    4.50    5.80 
   8  -7   5    7.30    4.00 
   8  -7   5  -10.40    4.50 
  -9   7  -5    0.80    6.10 
   9  -7   5    0.60    4.20 
   8   6  -5   12.30    6.80 
  -8  -6   5   22.10    8.20 
   7   6  -5    3.10    5.30 
  -7  -6   5   -3.20    5.60 
   6   6  -5   31.10    6.10 
  -6  -6   5   31.60    7.20 
   5   6  -5    2.10    1.80 
   5   6  -5    2.70    4.00 
  -5  -6   5    1.30    4.60 
   4   6  -5  112.39    8.00 
   4   6  -5   90.29    4.90 
  -4  -6   5   93.29    8.50 
   3   6  -5   24.90    4.40 
   3   6  -5   20.60    3.00 
  -3  -6   5   13.60    4.10 
   2   6  -5  193.28    7.60 
   2   6  -5  177.58    8.40 
  -2  -6   5  201.58    8.50 
   1   6  -5    7.20    2.20 
   1   6  -5    7.70    2.40 
   1   6  -5    9.40    2.30 
   0   6  -5   79.89    5.10 
   0   6  -5   85.59    4.90 
   0   6  -5   84.09    4.50 
  -1   6  -5   16.20    2.50 
  -1   6  -5   15.80    2.90 
   1  -6   5   15.40    2.40 
  -2   6  -5  632.34   18.60 
  -2   6  -5  583.14   17.00 
   2  -6   5  609.54   16.30 
  -3   6  -5   29.70    4.00 
  -3   6  -5   29.70    4.20 
   3  -6   5   30.90    3.50 
  -4   6  -5  885.11   25.80 
  -4   6  -5  883.81   26.20 
   4  -6   5  912.71   23.70 
  -5   6  -5    5.80    4.30 
   5  -6   5    4.20    2.70 
   5  -6   5    5.70    4.00 
  -6   6  -5  523.85   19.90 
   6  -6   5  517.05   19.00 
   6  -6   5  527.35   16.50 
  -7   6  -5   -4.70    4.40 
   7  -6   5    7.40    4.70 
   7  -6   5   -3.70    2.60 
  -8   6  -5   74.09   10.10 
   8  -6   5   77.69    7.20 
   8  -6   5   54.09    8.50 
  -9   6  -5    0.90    6.00 
   9  -6   5    0.00    4.20 
   9  -6   5    2.70    6.00 
   8   5  -5    1.30    5.50 
  -8  -5   5    4.80    7.70 
   7   5  -5   -1.50    4.50 
  -7  -5   5    1.90    5.80 
   6   5  -5    6.30    4.60 
  -6  -5   5   11.30    5.70 
   5   5  -5  149.09    7.30 
   5   5  -5  200.58   10.60 
  -5  -5   5  187.38   11.50 
   4   5  -5    2.90    1.80 
   4   5  -5   -0.20    3.00 
  -4  -5   5    3.40    4.10 
   3   5  -5   -0.50    2.30 
   3   5  -5   -0.50    1.50 
   2   5  -5    5.20    2.30 
   2   5  -5    7.90    2.00 
  -2  -5   5    6.50    2.60 
   1   5  -5  369.96   11.50 
   1   5  -5  378.56   11.50 
   1   5  -5  376.66   11.70 
   0   5  -5    0.10    1.60 
   0   5  -5    1.70    1.60 
   0   5  -5    3.10    1.70 
  -1   5  -5 3102.79   72.89 
  -1   5  -5 2993.10   71.69 
   1  -5   5 3040.30   70.99 
  -2   5  -5    0.60    1.80 
  -2   5  -5    1.20    2.00 
   2  -5   5    3.40    1.60 
  -3   5  -5    6.90    2.80 
  -3   5  -5    0.00    2.00 
   3  -5   5   -0.20    1.40 
  -4   5  -5    8.90    4.00 
   4  -5   5    6.90    2.30 
   4  -5   5   13.10    4.00 
  -5   5  -5  389.36   15.70 
   5  -5   5  398.56   12.70 
   5  -5   5  381.36   14.80 
  -6   5  -5   20.20    5.70 
   6  -5   5   29.70    5.50 
   6  -5   5   24.30    3.70 
  -7   5  -5   43.10    7.60 
   7  -5   5   35.60    4.80 
   7  -5   5   44.20    6.50 
  -8   5  -5   -1.50    5.60 
   8  -5   5    1.60    8.20 
   8  -5   5   -0.10    3.50 
  -9   5  -5    1.80    6.30 
   9  -5   5   -2.30    5.70 
   9  -5   5   -4.30    4.00 
   9   4  -5   -1.10    5.40 
  -9  -4   5   -4.50    7.70 
   8   4  -5   67.99    9.40 
  -8  -4   5   98.19   12.30 
   7   4  -5   24.00    5.90 
  -7  -4   5   15.10    7.10 
   6   4  -5  377.16   19.30 
   5   4  -5   -0.30    3.10 
  -5  -4   5   -2.80    4.30 
   4   4  -5   24.20    2.20 
   4   4  -5   35.20    4.80 
  -4  -4   5   29.80    5.20 
   3   4  -5   66.29    5.20 
  -3  -4   5   68.89    5.80 
   2   4  -5 1216.98   29.90 
   2   4  -5 1245.58   31.40 
  -2  -4   5 1214.38   31.40 
   1   4  -5   -2.10    1.30 
   1   4  -5   -0.40    1.30 
   1   4  -5   -0.40    1.40 
   0   4  -5   24.30    2.80 
   0   4  -5   26.50    2.80 
   0   4  -5   22.60    2.40 
  -1   4  -5   38.70    3.20 
  -1   4  -5   38.50    3.50 
   1  -4   5   32.10    2.40 
  -2   4  -5  535.65   16.30 
  -2   4  -5  559.54   15.90 
   2  -4   5  539.65   13.80 
  -3   4  -5   26.50    4.00 
   3  -4   5   22.10    3.70 
   3  -4   5   29.20    2.60 
  -4   4  -5   65.59    6.80 
   4  -4   5   60.59    4.00 
   4  -4   5   56.49    5.70 
  -5   4  -5    0.00    4.20 
   5  -4   5    3.80    2.50 
   5  -4   5    3.10    3.80 
  -6   4  -5   56.99    7.80 
   6  -4   5   61.89    7.50 
   6  -4   5   63.79    5.40 
  -7   4  -5    1.70    5.30 
   7  -4   5    2.10    4.70 
   7  -4   5   -1.70    2.90 
  -8   4  -5   18.30    7.30 
   8  -4   5    8.00    5.20 
   8  -4   5    3.00    3.50 
  -9   4  -5    2.20    6.60 
   9  -4   5    4.70    5.80 
   9  -4   5    0.60    3.90 
   9   3  -5   43.60    8.10 
  -9  -3   5   52.39   10.90 
   8   3  -5   18.20    6.00 
  -8  -3   5   17.30    8.10 
   7   3  -5    6.40    4.60 
  -7  -3   5    9.80    6.00 
   6   3  -5   10.00    4.10 
  -6  -3   5   -1.70    5.00 
   5   3  -5  301.37   12.60 
  -5  -3   5  299.77   14.20 
   4   3  -5    0.20    2.40 
  -4  -3   5   -0.20    3.50 
   3   3  -5  346.87    9.00 
   3   3  -5  347.77   11.80 
  -3  -3   5  353.76    9.10 
  -3  -3   5  359.76   12.40 
   2   3  -5  103.89    5.10 
   2   3  -5   98.89    3.80 
  -2  -3   5   98.59    5.40 
  -2  -3   5  100.39    3.80 
   1   3  -5   37.70    2.90 
   1   3  -5   32.90    3.00 
   1   3  -5   35.80    2.50 
   0   3  -5   33.90    2.40 
   0   3  -5   35.20    2.80 
   0   3  -5   37.80    3.10 
  -1   3  -5 1108.79   28.20 
  -1   3  -5 1130.69   28.70 
   1  -3   5 1118.69   26.30 
   1  -3   5 1143.79   26.40 
  -2   3  -5    0.90    0.90 
  -2   3  -5    3.30    2.00 
   2  -3   5    1.10    2.10 
   2  -3   5    0.40    0.80 
  -3   3  -5 1164.48   30.30 
   3  -3   5 1091.49   29.60 
   3  -3   5 1109.59   27.10 
  -4   3  -5    1.60    3.50 
   4  -3   5    4.00    1.90 
  -5   3  -5  104.59    9.30 
   5  -3   5  104.29    6.00 
   5  -3   5  110.59    7.90 
  -6   3  -5   10.80    5.30 
   6  -3   5   13.90    4.80 
   6  -3   5    4.20    3.10 
  -7   3  -5   31.40    7.40 
   7  -3   5   37.20    4.80 
   7  -3   5   43.20    6.30 
  -8   3  -5   -4.80    5.80 
   8  -3   5    1.00    5.00 
   8  -3   5    1.50    3.60 
  -9   3  -5   83.59   11.70 
   9  -3   5   64.29    7.30 
   9  -3   5   60.29    8.40 
   9   2  -5   -2.50    8.30 
  -9  -2   5    0.80    7.90 
   8   2  -5   -3.50    4.30 
  -8  -2   5   -2.60    6.80 
   7   2  -5    2.70    3.70 
  -7  -2   5   10.60    6.20 
   6   2  -5  115.69    8.50 
  -6  -2   5  121.29   10.50 
   5   2  -5    0.60    3.00 
  -5  -2   5    6.90    4.70 
   4   2  -5   17.80    3.40 
  -4  -2   5   16.60    4.30 
   3   2  -5    2.30    1.90 
  -3  -2   5    2.40    2.50 
   2   2  -5   79.99    4.30 
  -2  -2   5   78.19    2.80 
  -2  -2   5   72.29    4.60 
   1   2  -5   73.59    4.10 
   1   2  -5   72.89    3.50 
  -1  -2   5   64.89    3.30 
   0   2  -5 1971.00   46.40 
   0   2  -5 1938.71   45.00 
   0  -2   5 1933.31   45.00 
   0  -2   5 1937.71   46.20 
  -1   2  -5    4.10    1.80 
   1  -2   5    1.30    1.70 
  -2   2  -5   52.69    4.40 
   2  -2   5   53.69    4.30 
  -3   2  -5    7.20    2.90 
   3  -2   5    4.90    1.40 
   3  -2   5    6.20    2.80 
   4  -2   5  186.68   10.30 
   4  -2   5  185.88    7.00 
  -5   2  -5   -4.00    4.10 
   5  -2   5    5.10    4.00 
   5  -2   5    3.20    2.70 
  -6   2  -5   74.99    9.30 
   6  -2   5   81.19    7.80 
   6  -2   5   75.79    6.20 
  -7   2  -5   -0.10    5.10 
   7  -2   5    6.20    3.50 
   7  -2   5    3.50    4.20 
  -8   2  -5   28.60    8.50 
   8  -2   5   23.00    5.30 
   8  -2   5   28.40    6.80 
  -9   2  -5    6.10    7.50 
   9  -2   5   -2.60    6.40 
   9  -2   5   -7.00    4.00 
   9   1  -5    8.40    5.90 
  -9  -1   5   20.90    9.60 
   8   1  -5   -0.40    4.40 
  -8  -1   5   -8.20    5.80 
   7   1  -5    3.70    4.00 
  -7  -1   5    9.10    6.00 
   6   1  -5   -0.20    3.20 
  -6  -1   5    4.50    4.70 
   5   1  -5  486.55   16.40 
  -5  -1   5  467.25   17.60 
   4   1  -5   74.59    5.40 
  -4  -1   5   68.59    6.40 
   3   1  -5   36.10    3.50 
  -3  -1   5   30.10    3.80 
   2   1  -5    1.20    1.40 
  -2  -1   5    0.40    1.70 
  -2  -1   5   -0.40    0.80 
  -2  -1   5   -1.30    0.60 
   1   1  -5  601.24   15.80 
   1   1  -5  553.14   14.60 
   1   1  -5  603.24   15.00 
  -1  -1   5  590.94   14.80 
   0   1  -5    2.80    0.80 
   0   1  -5    3.40    1.60 
   0  -1   5    0.80    0.80 
   0  -1   5    2.40    1.90 
  -1   1  -5   72.19    4.10 
   1  -1   5   66.49    4.10 
  -2   1  -5   19.30    3.20 
  -2   1  -5   21.20    1.40 
   2  -1   5   16.10    2.80 
   2  -1   5   20.00    1.70 
  -3   1  -5  357.36   12.90 
   3  -1   5  348.57   12.10 
   3  -1   5  350.66   10.10 
  -4   1  -5   -2.50    3.50 
   4  -1   5   -1.50    1.90 
  -5   1  -5  139.09   10.50 
   5  -1   5  134.09    6.90 
   5  -1   5  133.59    8.80 
  -6   1  -5    7.10    7.40 
   6  -1   5   -2.70    2.80 
   6  -1   5   -2.40    3.70 
  -7   1  -5   13.90    6.30 
   7  -1   5   -4.40    3.30 
   7  -1   5    6.70    5.00 
  -8   1  -5   -8.20    6.40 
   8  -1   5    5.80    5.40 
   8  -1   5    3.10    4.80 
  -9   1  -5   77.49   12.50 
   9  -1   5   62.49    7.40 
  10   0  -5   -3.40    4.80 
 -10   0   5    5.90    7.90 
   9   0  -5    5.90    5.50 
  -9   0   5   14.90    9.10 
   8   0  -5   68.59    8.00 
  -8   0   5   65.29   10.10 
   7   0  -5   60.29   10.80 
  -7   0   5   55.89    8.50 
   6   0  -5  266.37   12.00 
  -6   0   5  254.07   13.50 
   5   0  -5   -1.10    2.60 
  -5   0   5   -3.70    3.80 
   3   0  -5   39.10    3.60 
  -3   0   5   35.60    4.20 
   2   0  -5 2861.01   66.39 
   2   0  -5 2765.22   64.49 
   2   0  -5 2830.02   65.89 
  -2   0   5 2766.92   64.49 
   1   0  -5   27.90    2.80 
   1   0  -5   22.00    2.30 
  -1   0   5   24.30    2.80 
   0   0  -5 1121.39   28.00 
   0   0  -5 1153.98   26.70 
   0   0   5 1137.29   28.20 
   0   0   5 1142.99   26.70 
  -1   0  -5    2.40    0.70 
  -1   0  -5    5.20    1.00 
  -1   0  -5    3.90    1.90 
   1   0   5    7.10    2.00 
  -2   0  -5 3046.90   72.89 
   2   0   5 3053.19   70.49 
   2   0   5 3045.60   72.69 
  -3   0  -5   -1.30    2.70 
   3   0   5    0.10    2.60 
   3   0   5    1.90    1.70 
  -4   0  -5  235.38   11.70 
   4   0   5  240.28    8.80 
   4   0   5  222.38   10.70 
  -5   0  -5    4.60    4.70 
   5   0   5    5.70    4.80 
   5   0   5    0.70    4.00 
  -6   0  -5  291.77   15.60 
   6   0   5  278.87   13.20 
   6   0   5  300.37   12.00 
  -7   0  -5   -1.60    5.70 
   7   0   5   -0.20    4.70 
   7   0   5    5.40    3.40 
  -8   0  -5   32.60    9.40 
   8   0   5   14.50    7.30 
   8   0   5   28.20    5.70 
  -9   0  -5   -4.40    6.80 
   9   0   5    2.70    4.40 
  10  -1  -5   12.90    6.00 
 -10   1   5   -6.00    7.40 
   9  -1  -5    9.80    5.60 
  -9   1   5   19.30    8.50 
   8  -1  -5   15.70    5.50 
  -8   1   5   23.00    7.60 
   7  -1  -5  332.67   15.30 
  -7   1   5  307.57   16.40 
   6  -1  -5   11.90    3.90 
  -6   1   5   15.30    5.50 
   5  -1  -5  188.98    9.10 
  -5   1   5  196.08   10.60 
   4  -1  -5   59.49    5.70 
  -4   1   5   59.09    5.80 
   3  -1  -5  542.05   13.60 
   3  -1  -5  576.14   15.80 
  -3   1   5  534.75   13.70 
  -3   1   5  541.65   16.00 
   2  -1  -5    5.80    1.80 
   2  -1  -5   10.10    2.00 
  -2   1   5    5.40    1.60 
   1  -1  -5  652.13   16.40 
   1  -1  -5  645.94   16.70 
  -1   1   5  637.34   16.90 
   0  -1  -5   14.40    1.90 
   0  -1  -5   13.70    1.70 
   0   1   5    9.50    2.40 
  -1  -1  -5  446.06   12.90 
  -1  -1  -5  444.76   11.60 
   1   1   5  447.56   13.40 
  -2  -1  -5   67.69    5.20 
   2   1   5   62.09    5.10 
   2   1   5   72.19    3.70 
  -3  -1  -5   62.99    7.00 
   3   1   5   75.39    6.30 
   3   1   5   67.09    4.40 
  -4  -1  -5   53.59    6.60 
   4   1   5   78.29    7.10 
   4   1   5   76.79    5.60 
  -5  -1  -5    0.80    4.40 
   5   1   5    9.30    3.30 
   5   1   5    0.40    4.10 
  -6  -1  -5   -0.50    4.90 
   6   1   5    1.40    4.60 
   6   1   5    3.00    3.50 
  -7  -1  -5   10.00    7.00 
   7   1   5    7.40    4.00 
   7   1   5   13.30    5.70 
  -8  -1  -5   23.50   13.70 
   8   1   5    8.00    4.80 
   8   1   5   -9.80    7.80 
  10  -2  -5   76.09    9.40 
 -10   2   5   64.69   11.00 
   9  -2  -5    5.20    5.20 
  -9   2   5   17.80    8.00 
   8  -2  -5   -4.70    4.10 
  -8   2   5   -2.80    5.90 
   7  -2  -5    1.20    3.80 
  -7   2   5   -6.60    5.10 
   6  -2  -5   25.10    4.70 
  -6   2   5   23.00    6.00 
   5  -2  -5    3.90    2.60 
  -5   2   5    8.20    1.50 
  -5   2   5   13.60    4.60 
  -4   2   5  913.51   26.30 
  -4   2   5 1008.30   24.20 
   3  -2  -5    7.60    2.20 
  -3   2   5    4.40    2.30 
  -3   2   5    3.60    1.60 
   2  -2  -5  168.18    6.30 
   2  -2  -5  163.98    6.10 
  -2   2   5  165.28    6.00 
   1  -2  -5   15.50    1.90 
   1  -2  -5   19.90    2.30 
  -1   2   5   13.60    2.50 
   0  -2  -5  173.38    6.00 
   0  -2  -5  169.78    5.80 
   0   2   5  178.58    7.30 
  -1  -2  -5    1.90    1.70 
  -1  -2  -5    2.60    1.40 
   1   2   5    3.40    2.60 
  -2  -2  -5   23.80    3.60 
   2   2   5   16.10    3.70 
   2   2   5   21.10    2.60 
  -3  -2  -5    5.90    3.70 
   3   2   5    4.10    4.20 
   3   2   5    6.10    2.60 
  -4  -2  -5 1024.10   29.70 
   4   2   5  967.10   28.60 
   4   2   5  969.50   27.00 
  -5  -2  -5   10.30    5.20 
   5   2   5    7.20    4.70 
   5   2   5    5.50    3.40 
  -6  -2  -5   20.30    6.50 
   6   2   5   18.40    4.60 
   6   2   5   26.40    6.00 
  -7  -2  -5   25.10    8.10 
   7   2   5   23.90    7.40 
   7   2   5   35.30    7.10 
  -8  -2  -5    4.50    6.60 
   8   2   5    5.80    4.20 
   8   2   5    9.50    6.30 
  10  -3  -5   -2.50    5.20 
 -10   3   5    9.20    8.30 
   9  -3  -5    3.80    4.80 
  -9   3   5   11.40    7.60 
   8  -3  -5   52.29    7.10 
  -8   3   5   69.89    9.80 
   7  -3  -5   -2.70    3.40 
  -7   3   5   -0.10    5.40 
   6  -3  -5   -0.50    1.60 
   6  -3  -5   -4.90    2.60 
  -6   3   5   -2.30    4.70 
   5  -3  -5  136.29    7.90 
  -5   3   5  133.59    5.50 
  -5   3   5  134.39    8.90 
   4  -3  -5    2.00    2.60 
  -4   3   5   -0.80    2.70 
  -4   3   5    1.20    1.60 
   3  -3  -5 1046.90   26.90 
  -3   3   5 1032.80   26.30 
  -3   3   5  982.10   25.80 
   2  -3  -5    3.10    1.80 
  -2   3   5    5.30    2.10 
   1  -3  -5  124.79    5.30 
   1  -3  -5  115.29    4.80 
  -1   3   5  106.79    5.60 
   0  -3  -5   29.30    2.60 
   0  -3  -5   24.90    2.60 
   0   3   5   23.10    3.50 
  -1  -3  -5 1284.67   32.40 
  -1  -3  -5 1292.67   32.10 
   1   3   5 1321.67   33.90 
  -2  -3  -5    3.70    2.70 
   2   3   5    5.90    3.60 
   2   3   5    1.20    2.10 
  -3  -3  -5   16.50    4.50 
   3   3   5    5.60    4.30 
   3   3   5    4.20    2.90 
  -4  -3  -5   -1.30    4.00 
   4   3   5   -1.30    3.00 
   4   3   5    5.40    4.80 
  -5  -3  -5   82.59    9.20 
   5   3   5   88.29    7.10 
   5   3   5   73.49    8.40 
  -6  -3  -5    1.80    5.10 
   6   3   5   -3.70    4.60 
   6   3   5    3.50    3.60 
  -7  -3  -5  264.47   17.20 
   7   3   5  260.77   16.40 
   7   3   5  253.87   12.80 
  -8  -3  -5    6.30    7.00 
   8   3   5   -7.10    4.50 
   8   3   5    4.80    6.80 
  10  -4  -5   10.60    5.60 
 -10   4   5   -7.10    6.80 
   9  -4  -5   12.60    5.60 
  -9   4   5   29.70    8.80 
   8  -4  -5  132.99   10.20 
  -8   4   5  122.89   12.40 
   7  -4  -5    4.90    2.10 
   7  -4  -5    1.80    3.70 
  -7   4   5    3.40    5.30 
   6  -4  -5  335.77   13.80 
  -6   4   5  335.87   10.70 
  -6   4   5  329.47   14.60 
   5  -4  -5    0.90    2.90 
  -5   4   5    3.10    2.20 
  -5   4   5   -3.20    3.80 
   4  -4  -5  230.38    9.50 
  -4   4   5  223.68    9.20 
  -4   4   5  202.18    7.90 
   3  -4  -5    2.80    2.10 
  -3   4   5   -1.40    2.00 
  -3   4   5   -0.20    2.00 
   2  -4  -5 2576.74   59.39 
  -2   4   5 2444.46   59.49 
  -2   4   5 2378.86   57.59 
   1  -4  -5    2.30    1.80 
   1  -4  -5    1.90    1.10 
  -1   4   5    0.50    2.40 
   0  -4  -5 4772.12  110.79 
   0  -4  -5 4647.23  109.69 
   0   4   5 4861.21  112.29 
  -1  -4  -5   24.70    3.00 
  -1  -4  -5   19.70    2.90 
   1   4   5   18.70    3.80 
  -2  -4  -5    3.00    2.90 
   2   4   5    5.70    4.00 
   2   4   5    4.60    2.80 
  -3  -4  -5   49.20    5.90 
   3   4   5   47.90    5.30 
   3   4   5   59.79    7.10 
  -4  -4  -5    1.70    4.00 
   4   4   5    3.10    3.30 
   4   4   5    3.90    4.70 
  -5  -4  -5    1.10    4.50 
   5   4   5   -0.50    3.50 
   5   4   5    4.00    4.80 
  -6  -4  -5  210.98   14.20 
   6   4   5  201.68   12.50 
   6   4   5  202.18   12.90 
  -7  -4  -5    8.80    7.10 
   7   4   5   -3.20    5.80 
   7   4   5    2.00    4.90 
  -8  -4  -5   -3.10    6.10 
   8   4   5   -1.70    4.70 
  10  -5  -5    1.00    4.50 
 -10   5   5   -4.30    6.70 
   9  -5  -5   15.40    5.90 
  -9   5   5   21.20    8.20 
   8  -5  -5   10.80    4.90 
   8  -5  -5    3.00    2.70 
  -8   5   5    2.70    6.10 
   7  -5  -5   37.10    5.70 
  -7   5   5   39.60    7.10 
  -7   5   5   34.70    3.90 
   6  -5  -5    4.80    3.60 
  -6   5   5    1.30    2.40 
  -6   5   5   -0.10    4.30 
   5  -5  -5  185.58    9.60 
  -5   5   5  184.58    9.90 
  -5   5   5  187.78    8.10 
   4  -5  -5    5.20    2.60 
  -4   5   5    1.80    2.30 
  -4   5   5   -2.70    2.90 
   3  -5  -5  524.75   15.80 
  -3   5   5  468.35   15.30 
  -3   5   5  502.15   14.10 
   2  -5  -5    0.40    2.10 
  -2   5   5    3.00    2.60 
  -2   5   5   -0.60    1.50 
   1  -5  -5   49.20    4.30 
  -1   5   5   56.69    5.00 
   0  -5  -5    0.10    1.30 
   0  -5  -5    1.70    2.10 
   0   5   5   -3.70    2.40 
  -1  -5  -5   22.70    3.40 
  -1  -5  -5   18.30    2.90 
   1   5   5   18.30    4.40 
  -2  -5  -5   36.30    4.60 
   2   5   5   30.80    5.50 
   2   5   5   25.80    4.10 
  -3  -5  -5  638.64   20.80 
   3   5   5  642.44   20.10 
   3   5   5  641.84   21.80 
  -4  -5  -5   -3.30    3.40 
   4   5   5    2.90    3.70 
   4   5   5   -3.70    4.30 
   5   5   5   12.30    5.90 
   5   5   5   11.60    4.70 
  -6  -5  -5    7.60    5.80 
   6   5   5   -3.00    4.60 
   6   5   5   -2.20    7.80 
  -7  -5  -5   19.00    7.60 
   7   5   5   16.70    5.40 
   7   5   5    9.90    6.70 
  10  -6  -5   92.69   10.50 
 -10   6   5  105.69   12.80 
   9  -6  -5    4.20    5.20 
  -9   6   5    1.20    6.40 
   8  -6  -5  274.77   10.80 
   8  -6  -5  263.87   14.40 
  -8   6   5  281.97   15.70 
  -7   6   5    1.60    2.80 
  -7   6   5    1.00    5.00 
   6  -6  -5   73.99    7.10 
  -6   6   5   63.59    5.50 
  -6   6   5   82.19    7.90 
   5  -6  -5   -0.30    3.00 
  -5   6   5    1.10    4.70 
  -5   6   5    0.80    2.70 
   4  -6  -5  258.17   10.80 
  -4   6   5  253.47    9.80 
  -4   6   5  259.17   10.40 
   3  -6  -5    5.30    2.90 
  -3   6   5   12.60    2.50 
  -3   6   5    7.80    3.10 
  -2   6   5 1834.72   46.80 
   1  -6  -5   48.00    4.70 
   0  -6  -5  120.79    7.40 
   0   6   5  112.39    7.90 
  -1  -6  -5   24.90    4.00 
  -1  -6  -5   28.90    3.40 
   1   6   5   29.60    5.30 
  -2  -6  -5  280.37   11.60 
  -2  -6  -5  293.07   11.40 
   2   6   5  274.67   11.80 
   2   6   5  282.27   13.30 
  -3  -6  -5   13.60    4.20 
   3   6   5   26.80    4.50 
   3   6   5   20.20    5.80 
  -4  -6  -5   77.19    8.40 
   4   6   5   96.79    8.20 
   4   6   5   95.09    9.50 
  -5  -6  -5    4.50    4.90 
   5   6   5    2.40    6.90 
   5   6   5    5.00    5.70 
  -6  -6  -5   -4.00    5.00 
   6   6   5    9.70    6.50 
   6   6   5    0.60    4.90 
  -7  -6  -5   -1.00    7.60 
   7   6   5   -5.20    4.30 
   7   6   5    2.00    6.60 
  10  -7  -5    4.20    5.60 
 -10   7   5    8.50    6.80 
   9  -7  -5    5.80    5.40 
  -9   7   5   14.80    7.30 
   8  -7  -5   16.10    5.20 
  -8   7   5    4.80    5.90 
  -8   7   5    7.00    3.00 
   7  -7  -5  162.28   10.80 
  -7   7   5  177.78   11.80 
  -7   7   5  173.48    8.60 
   6  -7  -5    0.80    3.30 
  -6   7   5    6.90    4.60 
  -6   7   5    0.00    2.80 
   5  -7  -5   38.70    5.50 
  -5   7   5   51.89    5.60 
  -5   7   5   52.39    5.90 
   4  -7  -5    0.20    2.90 
  -4   7   5   -0.60    3.00 
  -4   7   5   -5.40    3.00 
   3  -7  -5  108.39    7.40 
  -3   7   5  109.29    7.40 
   2  -7  -5   10.10    3.40 
  -2   7   5   12.60    4.00 
   1  -7  -5  561.74   17.50 
  -1   7   5  552.94   18.60 
   0  -7  -5    0.80    2.80 
   0   7   5    0.60    3.90 
  -1  -7  -5  825.82   24.20 
  -1  -7  -5  796.72   21.60 
   1   7   5  809.52   25.50 
  -2  -7  -5   26.00    4.20 
  -2  -7  -5   29.60    4.70 
   2   7   5   36.80    6.50 
  -3  -7  -5   33.50    5.30 
   3   7   5   35.50    5.70 
   3   7   5   36.20    7.00 
  -4  -7  -5   -1.40    3.70 
   4   7   5   -0.10    5.50 
   4   7   5   -5.00    3.70 
  -5  -7  -5  112.39   10.60 
   5   7   5   90.49   10.70 
   5   7   5   96.59    9.20 
  -6  -7  -5    3.70    5.50 
   6   7   5   -1.00    6.50 
   6   7   5   10.80    5.70 
  -7  -7  -5  155.98   14.30 
  10  -8  -5    9.90    5.40 
 -10   8   5   -3.20    6.10 
   9  -8  -5    5.60    5.30 
   9  -8  -5    4.50    6.50 
  -9   8   5    1.40    6.20 
   8  -8  -5   -2.00    4.00 
  -8   8   5    3.00    5.60 
  -8   8   5    0.10    2.90 
   7  -8  -5   -5.90    3.50 
  -7   8   5   -1.20    2.80 
  -7   8   5    5.30    5.20 
   6  -8  -5   10.60    4.10 
  -6   8   5    7.30    3.40 
  -6   8   5    3.40    4.40 
   5  -8  -5   -2.20    2.90 
  -5   8   5    0.80    3.10 
  -5   8   5    5.40    3.80 
   4  -8  -5    1.90    3.60 
  -4   8   5    1.60    3.40 
  -4   8   5   -0.40    3.10 
   3  -8  -5    1.20    3.20 
  -3   8   5    2.40    3.70 
   2  -8  -5  108.19    7.60 
  -2   8   5  115.59    8.40 
   1  -8  -5    4.00    3.30 
  -1   8   5    1.40    4.10 
   0  -8  -5   81.89    7.20 
   0   8   5   80.19    8.30 
  -1  -8  -5   -0.80    3.20 
  -1  -8  -5    4.20    2.20 
   1   8   5   13.30    5.40 
  -2  -8  -5  157.78    9.70 
  -2  -8  -5  149.19    7.90 
   2   8   5  163.18   10.90 
  -3  -8  -5   12.40    4.60 
  -3  -8  -5   20.50    4.60 
   3   8   5    7.50    5.60 
  -4  -8  -5   50.99    6.90 
   4   8   5   44.60    8.00 
   4   8   5   43.70    6.70 
  -5  -8  -5    9.10    5.50 
   5   8   5   -1.10    5.90 
   5   8   5   -2.00    4.60 
  -6  -8  -5   -3.40    5.10 
   6   8   5   17.10    5.90 
   6   8   5    3.30    6.70 
  10  -9  -5    1.10    4.90 
 -10   9   5   -7.90    5.90 
   9  -9  -5    4.70    5.80 
  -9   9   5    3.50    6.40 
  -9   9   5    8.80    3.50 
   8  -9  -5   -0.80    4.60 
  -8   9   5   -3.60    3.10 
  -8   9   5    2.70    5.50 
   7  -9  -5    0.50    3.90 
  -7   9   5   -2.90    2.90 
  -7   9   5    3.50    5.00 
   6  -9  -5   -3.40    4.20 
  -6   9   5   -2.30    2.90 
  -6   9   5   -6.80    3.80 
   5  -9  -5    6.50    3.80 
  -5   9   5    7.60    3.80 
  -5   9   5    3.70    3.50 
   4  -9  -5   23.40    5.00 
  -4   9   5   24.30    5.20 
   3  -9  -5   22.30    5.10 
  -3   9   5   27.00    5.50 
   2  -9  -5   13.50    4.20 
  -2   9   5   17.40    4.90 
   1  -9  -5    7.80    4.00 
  -1   9   5   20.70    5.70 
   0  -9  -5    2.20    3.30 
   0   9   5   -0.50    4.00 
  -1  -9  -5   10.20    4.30 
   1   9   5   27.00    6.40 
  -2  -9  -5   24.80    5.40 
  -2  -9  -5   27.80    3.90 
   2   9   5   47.70    7.70 
  -3  -9  -5    3.90    4.30 
  -3  -9  -5    6.10    3.50 
   3   9   5   10.00    6.10 
  -4  -9  -5    2.10    4.40 
  -4  -9  -5   -7.00    3.80 
   4   9   5   13.40    6.90 
  -5  -9  -5   44.30    7.20 
  -5  -9  -5   49.20    7.80 
   5   9   5   40.50    8.10 
  -6  -9  -5    0.70    4.80 
  -6  -9  -5    6.30    5.10 
   6   9   5    0.80    7.10 
   9 -10  -5    0.50    5.20 
  -9  10   5    7.00    4.40 
  -9  10   5    0.10    6.00 
   8 -10  -5    3.80    5.20 
  -8  10   5   16.50    4.50 
  -8  10   5    7.90    6.00 
   7 -10  -5   -4.80    3.60 
  -7  10   5   -5.00    3.40 
  -7  10   5    3.70    4.50 
   6 -10  -5   41.80    6.30 
  -6  10   5   63.29    6.80 
  -6  10   5   51.69    5.90 
   5 -10  -5    5.60    3.90 
  -5  10   5    0.80    3.40 
   4 -10  -5   61.39    7.00 
  -4  10   5   57.79    7.00 
   3 -10  -5    4.10    3.90 
  -3  10   5    3.00    4.10 
   2 -10  -5  381.46   15.40 
  -2  10   5  378.06   16.40 
   1 -10  -5   -2.30    3.20 
  -1  10   5    0.80    4.30 
   0 -10  -5    4.50    3.90 
   0  10   5    4.40    4.70 
  -1 -10  -5   -3.10    3.60 
   1  10   5   14.20    6.20 
  -2 -10  -5  124.69    6.90 
  -2 -10  -5  133.59   10.50 
   2  10   5  135.89   11.80 
  -3 -10  -5   -0.70    4.50 
  -3 -10  -5    0.40    3.30 
   3  10   5    1.00    6.20 
  -4 -10  -5  263.97   14.80 
  -4 -10  -5  220.58   12.20 
   4  10   5  215.48   14.90 
  -5 -10  -5   -0.60    4.80 
  -5 -10  -5    4.40    4.60 
   5  10   5    5.00    6.40 
   9 -11  -5   46.40    8.20 
  -9  11   5   62.49    8.60 
  -9  11   5   58.49    7.20 
   8 -11  -5    0.10    4.60 
  -8  11   5   -5.20    3.50 
  -8  11   5    5.60    6.10 
   7 -11  -5  175.68   12.20 
  -7  11   5  179.58   11.20 
  -7  11   5  188.98   10.40 
   6 -11  -5   -0.90    3.50 
  -6  11   5   -0.50    6.70 
   5 -11  -5  166.48   11.00 
  -5  11   5  167.38   10.50 
   4 -11  -5   -2.60    6.30 
  -4  11   5    4.30    4.40 
   3 -11  -5   32.00    6.00 
  -3  11   5   40.30    6.60 
   2 -11  -5    6.80    4.00 
  -2  11   5    5.00    4.80 
   1 -11  -5  318.17   14.70 
  -1  11   5  356.86   22.10 
   0 -11  -5   -0.10    4.00 
   0  11   5   -3.00    4.90 
  -1 -11  -5   78.59    8.80 
   1  11   5   58.49    8.90 
  -2 -11  -5    6.60    5.00 
   2  11   5   10.60    6.60 
  -3 -11  -5   38.30    7.70 
  -3 -11  -5   45.20    5.50 
   3  11   5   60.19    9.60 
  -4 -11  -5    5.30    5.30 
  -4 -11  -5   13.00    4.90 
   4  11   5    2.90    6.30 
   9 -12  -5    8.80    6.30 
  -9  12   5  -12.00    5.30 
  -9  12   5   -5.40    3.30 
   8 -12  -5   11.30    5.80 
  -8  12   5   12.80    4.50 
  -8  12   5    7.10    5.20 
   7 -12  -5   -2.10    4.30 
  -7  12   5    4.10    4.40 
  -7  12   5    6.10    4.10 
   6 -12  -5  104.99    9.60 
  -6  12   5   91.59    8.30 
   5 -12  -5   15.90    5.30 
  -5  12   5   22.90    5.90 
   4 -12  -5  124.69   10.20 
  -4  12   5  136.99   10.60 
   3 -12  -5    1.80    4.10 
  -3  12   5    2.30    4.90 
   2 -12  -5   32.30    6.00 
  -2  12   5   32.40    6.70 
   1 -12  -5   -0.20    3.80 
  -1  12   5    1.50    4.60 
   0 -12  -5  165.48   11.50 
   0  12   5  159.88   12.70 
  -1 -12  -5    5.00    5.20 
   1  12   5   12.20    6.80 
  -2 -12  -5   95.79   10.90 
   2  12   5  119.09   12.80 
  -3 -12  -5   10.60    5.90 
   3  12   5    9.30    6.80 
  -4 -12  -5    5.00    5.70 
   9 -13  -5   23.00    6.70 
  -9  13   5   21.00    5.30 
   8 -13  -5    3.90    5.10 
  -8  13   5    6.10    4.00 
   7 -13  -5   57.89    8.50 
  -7  13   5   53.19    7.80 
   6 -13  -5    2.30    4.40 
  -6  13   5    0.10    4.00 
   5 -13  -5   33.20    6.40 
  -5  13   5   42.90    7.40 
   4 -13  -5    0.90    4.20 
  -4  13   5    4.50    4.70 
   3 -13  -5  248.68   14.00 
  -3  13   5  215.68   13.90 
   2 -13  -5    5.00    4.60 
  -2  13   5    1.20    5.30 
   1 -13  -5   38.80    6.80 
  -1  13   5   72.69    9.30 
   0 -13  -5    6.90    4.60 
   0  13   5   10.60    6.40 
  -1 -13  -5  151.28   12.20 
   1  13   5  162.88   13.30 
  -2 -13  -5   10.50    5.80 
   2  13   5    1.70    6.50 
  -3 -13  -5  188.08   14.70 
   8 -14  -5    0.30    4.90 
  -8  14   5    0.30    3.90 
  -7  14   5    6.10    4.60 
   6 -14  -5    9.30    5.40 
  -6  14   5    4.60    4.70 
   5 -14  -5    1.10    4.30 
  -5  14   5   -0.80    4.30 
   4 -14  -5  105.79   10.40 
  -4  14   5  100.79   10.60 
   3 -14  -5   15.70    5.50 
  -3  14   5   21.80    6.70 
   2 -14  -5   27.70    6.60 
  -2  14   5   28.00    7.30 
   1 -14  -5    3.00    4.90 
  -1  14   5   10.50    6.10 
   0 -14  -5   69.39    9.20 
   0  14   5   60.69    9.50 
  -1 -14  -5   -6.20    4.50 
   1  14   5   -0.30    6.50 
  -2 -14  -5   40.60    8.30 
   2  14   5   22.30    8.50 
  -8  15   5   -4.50    4.20 
   7 -15  -5    3.60    5.20 
   6 -15  -5    5.40    6.10 
  -6  15   5    6.60    4.80 
   5 -15  -5   11.80    6.30 
  -5  15   5   10.50    5.80 
   4 -15  -5    4.80    5.00 
  -4  15   5   12.10    6.40 
   3 -15  -5    5.50    5.20 
  -3  15   5   -8.00    4.80 
   2 -15  -5   -5.10    4.00 
  -2  15   5    2.30    6.20 
   1 -15  -5  153.48   12.60 
  -1  15   5  135.19   13.10 
   0 -15  -5    7.40    9.20 
  -1 -15  -5    6.40    5.50 
   1  15   5    4.10    6.60 
   7 -16  -5    3.50    5.20 
  -7  16   5  -11.30    4.30 
   6 -16  -5   70.89   10.00 
  -6  16   5   92.29   10.00 
   5 -16  -5    0.70    5.10 
  -5  16   5   -4.60    5.40 
   4 -16  -5   47.60    8.40 
  -4  16   5   56.09    8.90 
   3 -16  -5    1.80    5.20 
  -3  16   5   -8.40    4.80 
   2 -16  -5    5.20    5.40 
  -2  16   5    7.80    6.20 
   1 -16  -5    3.00    5.10 
  -1  16   5   11.70    7.00 
   0 -16  -5   -3.60    5.10 
   0  16   5   -2.50    6.30 
   5 -17  -5    5.40    5.60 
  -5  17   5    9.60    6.30 
   4 -17  -5    0.30    5.50 
  -4  17   5    1.70    5.80 
   3 -17  -5  164.18   14.20 
  -3  17   5  148.29   14.40 
   2 -17  -5   10.70    6.40 
  -2  17   5    0.10    6.00 
   1 -17  -5    9.50    6.00 
  -1  17   5   -2.90    6.30 
  -3  19  -6   68.69    9.90 
   0  18  -6   77.99    9.30 
   0 -18   6   67.89    9.60 
  -1  18  -6    1.80    4.50 
   1 -18   6   -4.50    4.00 
  -2  18  -6  111.69   10.80 
   2 -18   6  102.19   10.60 
  -3  18  -6   -2.00    4.10 
   3 -18   6   -9.20    4.70 
  -4  18  -6   -2.90    4.70 
  -5  18  -6   -0.60    4.40 
   5 -18   6   -6.90    4.00 
   1  17  -6   74.79   12.90 
  -1 -17   6   54.09    8.90 
   0  17  -6   21.10    6.00 
   0 -17   6   18.40    6.30 
  -1  17  -6   25.50    6.60 
   1 -17   6   10.30    5.60 
  -2  17  -6    1.10    4.20 
   2 -17   6   -5.50    3.90 
  -3  17  -6   42.70    9.70 
   3 -17   6   50.29    7.30 
  -4  17  -6    5.50    5.00 
   4 -17   6    4.60    4.80 
  -5  17  -6    6.40    5.50 
   5 -17   6   11.50    4.70 
  -6  17  -6    4.00    5.10 
   6 -17   6   -1.20    4.00 
   3  16  -6   -0.90    3.90 
  -3 -16   6   10.80    5.40 
   2  16  -6    7.20    5.00 
  -2 -16   6   12.90    5.40 
   1  16  -6   16.00    5.20 
  -1 -16   6    5.70    6.50 
   0  16  -6   15.20    5.40 
   0 -16   6   26.60    6.60 
  -1  16  -6    1.10    3.80 
   1 -16   6   -3.50    3.80 
  -2  16  -6    3.30    4.50 
   2 -16   6    0.00    4.20 
  -3  16  -6   -1.40    3.90 
   3 -16   6    4.50    4.60 
  -4  16  -6   31.20    6.90 
   4 -16   6   25.80    6.00 
  -5  16  -6    7.00    5.20 
   5 -16   6   -2.00    4.20 
  -6  16  -6   81.89    9.80 
   6 -16   6   63.79    7.70 
  -7  16  -6    1.30    4.60 
   7 -16   6   15.50    5.40 
   3  15  -6    3.00    4.40 
  -3 -15   6    7.80    5.30 
   2  15  -6    7.40    4.60 
  -2 -15   6   -3.10    4.20 
   1  15  -6   -2.10    3.90 
  -1 -15   6    1.90    4.40 
   0  15  -6   -2.90    4.00 
   0 -15   6    3.00    4.10 
  -1  15  -6    8.60    4.70 
   1 -15   6    9.90    4.80 
  -2  15  -6   15.10    5.70 
   2 -15   6   23.40    5.70 
  -3  15  -6   54.09    8.30 
   3 -15   6   61.49    7.50 
  -4  15  -6    0.00    4.20 
   4 -15   6   -1.50    3.70 
  -5  15  -6   13.50    3.50 
  -5  15  -6   25.00    6.50 
   5 -15   6   11.50    4.90 
  -6  15  -6    0.50    4.00 
  -6  15  -6   -0.50    3.40 
   6 -15   6    2.50    4.10 
  -7  15  -6    0.70    3.90 
  -7  15  -6   -3.70    4.10 
   7 -15   6   -3.00    3.80 
   4  14  -6   30.40    7.40 
   4  14  -6   40.30    6.20 
  -4 -14   6   35.90    7.60 
   3  14  -6    6.40    5.30 
   3  14  -6    5.60    4.20 
  -3 -14   6    2.60    3.80 
   2  14  -6   62.99    8.40 
   2  14  -6   70.49    7.80 
  -2 -14   6   59.49    6.00 
  -2 -14   6   61.39    8.30 
   1  14  -6    7.80    4.40 
  -1 -14   6    2.50    4.00 
   0  14  -6   41.70    6.90 
   0 -14   6   36.10    6.30 
  -1  14  -6   40.40    6.70 
   1 -14   6   21.70    5.40 
  -2  14  -6   40.10    7.00 
   2 -14   6   41.80    6.40 
  -3  14  -6   12.40    5.10 
   3 -14   6    4.10    5.10 
  -4  14  -6  108.19    9.80 
   4 -14   6  116.99   10.60 
  -5  14  -6   26.70    4.30 
  -5  14  -6   16.10    5.20 
   5 -14   6   23.20    5.30 
  -6  14  -6   19.00    5.90 
  -6  14  -6   16.70    4.40 
   6 -14   6   13.30    4.90 
  -7  14  -6   -4.20    3.80 
  -7  14  -6   -4.10    4.60 
   7 -14   6   -0.90    4.10 
  -8  14  -6   -0.50    4.80 
  -8  14  -6   -0.70    4.50 
   8 -14   6    7.20    4.40 
   5  13  -6   30.30    7.50 
  -5 -13   6   14.10    5.40 
   4  13  -6    5.10    3.80 
  -4 -13   6    0.80    4.30 
   3  13  -6   69.79    8.80 
   3  13  -6   53.09    9.40 
  -3 -13   6   53.89    6.60 
   2  13  -6    1.40    3.60 
  -2 -13   6    1.40    3.00 
   1  13  -6   62.29    8.60 
  -1 -13   6   54.89    5.00 
  -1 -13   6   51.29    6.70 
   0  13  -6   -2.60    3.70 
   0 -13   6   -1.60    3.40 
   1 -13   6  219.48   11.90 
  -2  13  -6   24.00    5.50 
   2 -13   6   12.70    4.50 
  -3  13  -6   99.09    8.90 
  -3  13  -6   99.59    5.60 
   3 -13   6  112.69    8.30 
  -4  13  -6    2.20    2.20 
  -4  13  -6   -2.10    3.50 
   4 -13   6   -2.80    3.00 
  -5  13  -6   20.00    4.10 
  -5  13  -6   26.80    5.90 
   5 -13   6   30.30    5.30 
  -6  13  -6   -1.10    4.00 
  -6  13  -6    7.90    4.00 
   6 -13   6   -2.60    4.30 
  -7  13  -6  205.08   13.30 
  -7  13  -6  174.18   11.70 
   7 -13   6  194.48   11.20 
  -8  13  -6   -7.90    4.20 
   8 -13   6    5.30    4.30 
   6  12  -6    6.10    5.60 
  -6 -12   6   19.20    6.70 
   5  12  -6    5.40    4.20 
   5  12  -6   -4.90    4.80 
  -5 -12   6   15.20    5.90 
   4  12  -6   41.80    5.50 
   4  12  -6   28.80    6.80 
  -4 -12   6   43.90    7.00 
   3  12  -6    6.90    4.60 
   3  12  -6    6.50    3.30 
  -3 -12   6    9.00    4.00 
   2  12  -6    0.70    3.00 
   2  12  -6   -0.10    3.50 
  -2 -12   6    0.40    2.90 
   1  12  -6   23.90    4.90 
  -1 -12   6   23.50    3.60 
   0  12  -6  445.56   17.40 
   0 -12   6  431.46   13.70 
   0 -12   6  461.45   17.10 
  -1  12  -6   32.70    5.90 
   1 -12   6   35.60    5.40 
  -2  12  -6   56.09    4.30 
  -2  12  -6   56.49    7.30 
   2 -12   6   61.39    6.50 
  -3  12  -6   -3.10    1.90 
  -3  12  -6   -4.50    2.70 
   3 -12   6   -3.70    2.90 
  -4  12  -6  111.39    6.80 
  -4  12  -6  115.39    9.30 
   4 -12   6  109.69    7.80 
  -5  12  -6   13.20    5.10 
  -5  12  -6   10.30    3.70 
   5 -12   6    6.60    3.70 
  -6  12  -6  112.59    9.70 
  -6  12  -6  102.69    8.50 
   6 -12   6   86.79    7.80 
  -7  12  -6    6.50    4.60 
  -7  12  -6   16.40    5.90 
   7 -12   6    0.90    5.10 
  -8  12  -6   -0.90    4.70 
   8 -12   6   11.50    6.90 
   8 -12   6    8.10    4.40 
   6  11  -6    8.80    6.10 
  -6 -11   6   10.80    6.00 
   5  11  -6   16.20    6.40 
   5  11  -6   21.80    4.30 
  -5 -11   6   21.50    6.60 
   4  11  -6   -3.30    4.20 
   4  11  -6    0.60    2.90 
  -4 -11   6   -0.40    4.00 
   3  11  -6    7.40    4.60 
   3  11  -6   17.00    4.10 
  -3 -11   6   12.40    4.20 
   2  11  -6   11.30    7.70 
   2  11  -6    5.80    3.70 
  -2 -11   6    9.50    3.50 
   1  11  -6  501.65   18.30 
   1  11  -6  514.95   18.20 
  -1 -11   6  515.45   16.00 
   0  11  -6   59.69    6.60 
   0 -11   6   77.09    6.90 
   0 -11   6   72.49    4.90 
  -1  11  -6  247.38    9.00 
  -1  11  -6  253.47   12.40 
   1 -11   6  253.07   11.30 
  -2  11  -6   38.10    5.80 
  -2  11  -6   41.60    4.00 
   2 -11   6   37.60    4.90 
  -3  11  -6  158.88    9.90 
  -3  11  -6  128.99    6.80 
   3 -11   6  124.89    8.10 
  -4  11  -6    6.40    3.00 
  -4  11  -6    3.80    3.90 
   4 -11   6    5.90    3.30 
  -5  11  -6    8.60    4.30 
  -5  11  -6    3.00    3.30 
   5 -11   6    0.90    3.20 
  -6  11  -6   29.50    6.10 
  -6  11  -6   34.00    6.00 
   6 -11   6   49.10    5.70 
  -7  11  -6   -1.40    4.40 
  -7  11  -6    4.00    4.50 
   7 -11   6   -5.50    5.40 
   7 -11   6    9.60    3.90 
  -8  11  -6    1.30    5.30 
   8 -11   6   -2.60    3.90 
   8 -11   6  -11.50    5.40 
  -9  11  -6   22.20    7.00 
   9 -11   6    8.90   10.00 
   7  10  -6   17.00    6.50 
  -7 -10   6    4.00    6.30 
   6  10  -6   94.49   14.30 
  -6 -10   6   95.19   11.20 
   5  10  -6   13.40    3.60 
   5  10  -6   18.80    6.20 
  -5 -10   6   19.50    6.70 
   4  10  -6    6.80    4.60 
   4  10  -6    4.60    3.00 
  -4 -10   6    6.50    4.40 
   3  10  -6   67.09    7.90 
   3  10  -6   57.59    6.00 
  -3 -10   6   50.19    6.30 
   2  10  -6  449.66   17.20 
   2  10  -6  473.05   16.30 
  -2 -10   6  449.06   15.60 
   1  10  -6   -3.00    3.00 
   1  10  -6    2.30    3.00 
  -1 -10   6    0.50    2.30 
   0  10  -6   15.10    3.80 
   0  10  -6    2.50    3.40 
   0  10  -6    9.60    2.70 
  -1  10  -6   28.50    3.60 
  -1  10  -6   20.20    4.60 
   1 -10   6   16.90    4.00 
  -2  10  -6    9.30    4.10 
  -2  10  -6    6.80    2.70 
   2 -10   6    3.90    3.30 
  -3  10  -6   -3.30    2.10 
  -3  10  -6    0.40    3.30 
   3 -10   6    2.90    3.00 
  -4  10  -6  145.09    8.10 
  -4  10  -6  157.18    9.70 
   4 -10   6  157.68    8.20 
  -5  10  -6    0.40    3.30 
  -5  10  -6   -4.20    2.70 
   5 -10   6   -0.20    2.70 
  -6  10  -6   54.09    7.30 
  -6  10  -6   53.49    7.30 
   6 -10   6   39.60    5.20 
  -7  10  -6    0.50    4.60 
   7 -10   6   20.00    6.50 
   7 -10   6    3.20    3.20 
  -8  10  -6   -9.30    4.30 
   8 -10   6    5.60    3.90 
   8 -10   6    5.30    5.90 
  -9  10  -6    7.70    5.80 
   9 -10   6   14.50    6.50 
   7   9  -6    4.90    5.60 
  -7  -9   6    7.20    7.70 
   6   9  -6   -1.20    4.80 
  -6  -9   6   -0.60    5.40 
   5   9  -6    1.90    4.30 
  -5  -9   6    4.30    5.10 
   4   9  -6    0.10    2.50 
   4   9  -6   -5.70    3.80 
  -4  -9   6    5.50    4.30 
   3   9  -6   28.50    4.30 
   3   9  -6   24.80    5.10 
  -3  -9   6   34.20    5.40 
   2   9  -6   18.70    4.50 
   2   9  -6   22.30    4.00 
  -2  -9   6   16.10    3.90 
   1   9  -6   18.70    4.20 
   1   9  -6   23.90    4.40 
  -1  -9   6   25.40    3.90 
   0   9  -6   54.29    5.40 
   0   9  -6   50.79    4.50 
   0   9  -6   47.20    5.70 
  -1   9  -6  143.19    6.60 
  -1   9  -6  149.69    8.60 
   1  -9   6  129.99    7.40 
  -2   9  -6   -0.90    2.70 
  -2   9  -6    5.60    2.70 
   2  -9   6    1.30    2.90 
  -3   9  -6   41.70    4.90 
  -3   9  -6   38.40    5.50 
   3  -9   6   50.49    5.50 
  -4   9  -6   -1.90    2.80 
  -4   9  -6    1.20    3.20 
  -5   9  -6  420.36   16.00 
  -5   9  -6  398.86   16.70 
   5  -9   6  415.76   14.10 
  -6   9  -6   -1.10    3.90 
  -6   9  -6    1.40    4.00 
   6  -9   6    4.70    3.00 
  -7   9  -6   89.29    9.80 
   7  -9   6  100.39    7.40 
   7  -9   6  111.19   10.50 
  -8   9  -6    6.90    5.40 
   8  -9   6   -0.30    3.30 
   8  -9   6    6.80    5.40 
  -9   9  -6    6.50    6.10 
   9  -9   6   11.50    6.30 
   7   8  -6   -1.30    6.00 
  -7  -8   6   -3.70    6.10 
   6   8  -6    5.70    5.70 
  -6  -8   6    4.40    5.60 
   5   8  -6   13.80    2.80 
   5   8  -6    1.70    4.20 
  -5  -8   6   12.50    6.20 
   4   8  -6  217.18    8.80 
   4   8  -6  212.48   12.60 
  -4  -8   6  228.68   11.90 
   3   8  -6   33.10    5.40 
   3   8  -6   31.80    4.20 
  -3  -8   6   30.80    5.10 
   2   8  -6  271.07   11.50 
   2   8  -6  291.57   11.00 
  -2  -8   6  274.97   12.40 
   1   8  -6    2.70    2.80 
   1   8  -6   -0.20    2.50 
  -1  -8   6   -1.30    2.30 
   0   8  -6    3.00    3.00 
   0   8  -6    1.90    2.00 
  -1   8  -6   16.90    2.90 
  -1   8  -6   11.10    3.40 
   1  -8   6   12.70    3.00 
  -2   8  -6  133.49    7.80 
  -2   8  -6  132.99    6.60 
   2  -8   6  141.49    6.70 
  -3   8  -6    0.50    2.40 
  -3   8  -6   -1.20    2.80 
   3  -8   6    1.70    2.50 
  -4   8  -6   57.59    6.10 
  -4   8  -6   43.50    6.10 
   4  -8   6   46.60    4.70 
  -5   8  -6   21.50    5.00 
  -5   8  -6   33.00    5.70 
   5  -8   6   16.70    4.20 
  -6   8  -6    2.90    4.50 
   6  -8   6    3.10    4.50 
   6  -8   6    3.50    2.90 
  -7   8  -6    0.60    4.80 
   7  -8   6   -3.30    2.70 
   7  -8   6    1.20    4.60 
  -8   8  -6   14.20    6.30 
   8  -8   6    9.20    3.90 
   8  -8   6   22.20    6.50 
  -9   8  -6    9.30    6.20 
   9  -8   6  -10.90    5.70 
   9  -8   6   -7.20    4.90 
   8   7  -6   17.70    7.00 
  -8  -7   6   15.40    8.10 
   7   7  -6   72.39    9.20 
  -7  -7   6   82.39   10.80 
   6   7  -6    8.40    4.80 
  -6  -7   6    7.30    5.80 
   5   7  -6  244.18   12.60 
   5   7  -6  210.48    7.90 
  -5  -7   6  244.28   13.30 
   4   7  -6   33.30    3.60 
   4   7  -6   25.80    5.10 
  -4  -7   6   35.00    5.80 
   3   7  -6   38.80    5.50 
   3   7  -6   38.10    4.20 
  -3  -7   6   39.50    5.70 
   2   7  -6    6.80    3.00 
   2   7  -6    5.60    2.50 
  -2  -7   6    5.10    3.00 
   1   7  -6  805.22   22.50 
   1   7  -6  792.62   22.00 
   0   7  -6    2.40    2.30 
   0   7  -6    3.70    1.90 
   0   7  -6    2.50    2.20 
  -1   7  -6 1585.74   38.90 
  -1   7  -6 1555.74   40.60 
   1  -7   6 1545.65   38.60 
  -2   7  -6   23.10    3.30 
  -2   7  -6   20.40    3.90 
   2  -7   6   17.80    2.80 
  -3   7  -6   11.30    3.50 
  -3   7  -6    7.40    3.10 
   3  -7   6   10.00    2.60 
  -4   7  -6   -2.50    3.20 
  -4   7  -6    2.60    3.20 
   4  -7   6   -0.10    2.30 
  -5   7  -6  400.66   15.80 
   5  -7   6  403.36   16.20 
   5  -7   6  395.96   13.00 
  -6   7  -6   23.80    5.90 
   6  -7   6   28.80    6.00 
   6  -7   6   24.30    3.80 
  -7   7  -6   14.20    6.20 
   7  -7   6   23.10    4.00 
   7  -7   6   26.10   10.10 
  -8   7  -6    0.00    5.80 
   8  -7   6   -0.60    5.40 
   8  -7   6    8.80    3.80 
  -9   7  -6   -0.20    5.60 
   9  -7   6   13.30    6.40 
   8   6  -6   38.20    7.60 
  -8  -6   6   38.70    9.60 
   7   6  -6   -5.00    4.60 
  -7  -6   6    0.50    6.10 
   6   6  -6   -4.80    3.70 
  -6  -6   6   14.80    6.40 
   5   6  -6   40.30    2.80 
   5   6  -6   55.59    6.80 
  -5  -6   6   62.19    7.60 
   4   6  -6  303.57   13.00 
   4   6  -6  312.77    9.80 
  -4  -6   6  307.47   13.60 
   3   6  -6    2.10    3.00 
   3   6  -6   -0.60    1.70 
  -3  -6   6    1.10    3.20 
   2   6  -6  448.76   13.40 
   2   6  -6  425.46   14.20 
  -2  -6   6  439.46   14.30 
   1   6  -6   17.20    2.90 
   1   6  -6   20.20    3.10 
   1   6  -6   14.60    2.80 
   0   6  -6    0.60    1.60 
   0   6  -6    1.20    1.80 
   0   6  -6    0.40    1.80 
  -1   6  -6   17.20    3.20 
  -1   6  -6   13.00    2.50 
   1  -6   6   14.20    2.30 
  -2   6  -6  253.97    9.40 
  -2   6  -6  258.87   10.30 
   2  -6   6  260.87    8.30 
  -3   6  -6   -2.40    2.20 
  -3   6  -6    2.40    2.60 
   3  -6   6    0.90    1.80 
  -4   6  -6  782.92   24.10 
  -4   6  -6  801.02   24.00 
   4  -6   6  791.02   21.00 
  -5   6  -6    4.40    4.30 
   5  -6   6   -1.90    2.20 
   5  -6   6   -0.60    3.50 
  -6   6  -6    6.10    5.10 
   6  -6   6   14.10    3.70 
   6  -6   6   14.80    5.10 
  -7   6  -6   -3.10    4.80 
   7  -6   6   -0.20    2.90 
   7  -6   6   -1.50    4.50 
  -8   6  -6    6.30    6.40 
   8  -6   6   11.10    6.40 
   8  -6   6   21.50    4.30 
  -9   6  -6    2.30    6.10 
   9  -6   6    0.60    5.20 
   9  -6   6   14.10    6.50 
   8   5  -6   11.50    6.50 
  -8  -5   6   17.10    8.30 
   7   5  -6   20.80    6.20 
  -7  -5   6   19.60    7.20 
   6   5  -6    0.20    3.70 
  -6  -5   6    2.20    5.20 
   5   5  -6   23.50    5.00 
  -5  -5   6   14.90    5.10 
   4   5  -6    0.30    1.50 
   4   5  -6    0.50    3.00 
  -4  -5   6    1.20    4.00 
   3   5  -6   64.99    3.70 
   3   5  -6   67.89    5.60 
  -3  -5   6   59.79    6.00 
   2   5  -6   -0.30    1.80 
   2   5  -6    1.90    1.50 
  -2  -5   6    3.30    2.40 
   1   5  -6   66.49    4.40 
   1   5  -6   60.99    4.20 
   1   5  -6   70.69    4.30 
   0   5  -6   39.40    3.60 
   0   5  -6   40.60    3.30 
   0   5  -6   48.20    3.80 
  -1   5  -6  298.47    9.90 
  -1   5  -6  299.77   10.60 
   1  -5   6  299.17    8.80 
  -2   5  -6   35.80    4.30 
  -2   5  -6   29.70    3.50 
   2  -5   6   22.50    2.50 
  -3   5  -6   52.69    5.30 
  -3   5  -6   49.50    5.30 
   3  -5   6   57.19    3.40 
  -4   5  -6   12.10    4.30 
   4  -5   6   15.50    2.40 
   4  -5   6   11.80    3.90 
  -5   5  -6    8.30    4.70 
   5  -5   6    5.80    2.50 
   5  -5   6    4.40    4.20 
  -6   5  -6   -4.30    4.20 
   6  -5   6    4.20    4.10 
   6  -5   6    3.60    4.40 
  -7   5  -6    6.60    5.50 
   7  -5   6   -6.30    4.40 
   7  -5   6   -5.50    2.40 
  -8   5  -6    1.30    5.80 
   8  -5   6    4.10    5.70 
   8  -5   6    4.60    3.20 
  -9   5  -6   -1.70    5.80 
   9  -5   6    2.20    6.00 
   9  -5   6    8.20    6.60 
   9   4  -6    5.50    5.80 
  -9  -4   6    5.50    8.10 
   8   4  -6    4.80    5.80 
  -8  -4   6    9.80    7.50 
   7   4  -6    8.90    4.70 
  -7  -4   6    2.70    5.80 
   6   4  -6   81.69    8.20 
   5   4  -6    4.00    3.30 
  -5  -4   6    5.10    4.70 
   4   4  -6  214.68   10.00 
  -4  -4   6  227.98   11.20 
   3   4  -6   45.50    4.60 
   3   4  -6   39.20    2.50 
   2   4  -6   16.80    2.10 
   2   4  -6   13.10    2.70 
  -2  -4   6   10.50    2.70 
   1   4  -6   -1.30    1.60 
   1   4  -6    0.50    1.30 
   1   4  -6    1.50    1.50 
   0   4  -6 1468.65   35.20 
   0   4  -6 1495.45   36.60 
   0   4  -6 1440.06   36.20 
  -1   4  -6  328.27   10.70 
  -1   4  -6  349.07   11.30 
   1  -4   6  328.77    9.00 
  -2   4  -6 2072.19   51.79 
  -2   4  -6 2159.88   51.39 
   2  -4   6 2010.70   48.50 
   2  -4   6 2132.59   48.50 
  -3   4  -6   16.40    3.70 
   3  -4   6    8.30    3.10 
   3  -4   6   10.10    1.90 
  -4   4  -6   51.69    6.20 
   4  -4   6   52.29    3.70 
   4  -4   6   48.70    5.50 
  -5   4  -6   -0.80    4.00 
   5  -4   6    0.40    2.30 
   5  -4   6    2.00    4.10 
  -6   4  -6  131.19   12.20 
   6  -4   6  144.59   10.20 
   6  -4   6  169.98   10.40 
  -7   4  -6   -2.00    4.80 
   7  -4   6    2.40    5.00 
   7  -4   6   -1.10    2.80 
  -8   4  -6   63.99   10.20 
   8  -4   6   52.59    8.00 
   8  -4   6   49.90    5.70 
  -9   4  -6    0.90    6.60 
   9  -4   6    3.10    6.20 
   9   3  -6    4.00    5.90 
  -9  -3   6    3.40    7.50 
   8   3  -6   27.60    6.60 
  -8  -3   6   13.10    7.60 
   7   3  -6   69.19    7.80 
  -7  -3   6   81.29   10.00 
   6   3  -6   22.10    5.00 
  -6  -3   6   23.40    6.20 
   5   3  -6  683.63   21.80 
  -5  -3   6  682.93   23.10 
   4   3  -6   18.90    3.60 
  -4  -3   6   21.00    4.60 
   3   3  -6 1505.25   38.30 
  -3  -3   6 1467.95   35.00 
  -3  -3   6 1552.04   39.10 
   2   3  -6   51.59    4.20 
   2   3  -6   43.50    3.70 
   2   3  -6   47.60    2.70 
   1   3  -6  714.43   18.80 
   1   3  -6  727.53   19.60 
   1   3  -6  743.43   18.90 
   0   3  -6   21.00    2.60 
   0   3  -6   17.60    2.40 
   0   3  -6   19.00    1.90 
  -1   3  -6 3223.58   77.19 
   1  -3   6 3322.77   77.49 
  -2   3  -6    8.40    2.70 
   2  -3   6    6.10    2.60 
   3  -3   6  257.47    7.60 
   3  -3   6  283.77   10.70 
  -4   3  -6   17.90    4.50 
   4  -3   6    9.50    2.10 
   4  -3   6   17.90    4.30 
  -5   3  -6   38.00    6.20 
   5  -3   6   42.10    4.30 
   5  -3   6   36.10    5.70 
   6  -3   6    5.90    4.90 
   6  -3   6    4.70    3.30 
  -7   3  -6  129.59   12.00 
   7  -3   6  128.19    7.60 
   7  -3   6  128.49   10.20 
  -8   3  -6   20.50    7.70 
   8  -3   6    6.40    5.40 
   8  -3   6   -5.00    3.40 
  -9   3  -6   33.90    9.20 
   9  -3   6   29.30    7.40 
   9   2  -6    4.90    6.00 
  -9  -2   6   -0.90    7.60 
   8   2  -6    7.30    5.20 
  -8  -2   6   18.10    7.60 
   7   2  -6    5.30    4.60 
  -7  -2   6    3.20    5.80 
   6   2  -6   49.00    6.40 
  -6  -2   6   60.09    7.90 
   5   2  -6    4.20    3.30 
  -5  -2   6    4.90    4.60 
   4   2  -6  270.97   10.50 
  -4  -2   6  253.07   11.30 
   3   2  -6   11.50    2.60 
  -3  -2   6   10.10    3.00 
   2   2  -6  805.42   20.60 
   2   2  -6  799.82   21.30 
  -2  -2   6  772.72   19.00 
  -2  -2   6  742.93   18.80 
   1   2  -6   14.70    2.30 
   1   2  -6   11.70    1.70 
  -1  -2   6   10.60    1.80 
   0   2  -6    4.70    1.00 
   0   2  -6    0.00    1.50 
   0  -2   6    2.00    0.80 
   0  -2   6    0.70    1.70 
  -1   2  -6    6.70    1.90 
   1  -2   6    3.80    2.10 
  -2   2  -6  549.85   15.90 
   2  -2   6  491.55   15.40 
  -3   2  -6    3.30    3.20 
   3  -2   6    2.60    2.90 
   3  -2   6    4.60    1.80 
  -4   2  -6  162.08    9.60 
   4  -2   6  155.38    6.20 
   4  -2   6  157.48    9.20 
  -5   2  -6    0.40    4.30 
   5  -2   6    6.20    4.50 
   5  -2   6   -1.70    2.30 
  -6   2  -6   88.39   10.20 
   6  -2   6  100.89    6.40 
   6  -2   6   86.29    8.50 
  -7   2  -6    1.30    5.40 
   7  -2   6    4.20    3.50 
   7  -2   6    3.70    5.00 
  -8   2  -6  176.78   15.10 
   8  -2   6  189.28   12.80 
   8  -2   6  166.38    9.60 
  -9   2  -6    3.80    7.60 
   9  -2   6   -7.40    6.40 
   9   1  -6   -1.00    5.70 
  -9  -1   6   -7.50    7.40 
   8   1  -6    5.70    4.70 
  -8  -1   6   -1.60    6.10 
   7   1  -6  241.48   12.80 
  -7  -1   6  247.08   14.90 
   6   1  -6    0.70    3.20 
  -6  -1   6   -7.30    4.20 
   5   1  -6  380.46   14.30 
  -5  -1   6  397.46   15.70 
   4   1  -6   23.70    3.60 
  -4  -1   6   28.50    4.50 
   3   1  -6   34.00    3.70 
  -3  -1   6   36.50    4.10 
   2   1  -6    2.50    1.40 
   2   1  -6    2.00    1.70 
  -2  -1   6    3.20    1.20 
  -2  -1   6    3.60    1.00 
   1   1  -6 3171.28   73.39 
   1   1  -6 3184.98   74.49 
  -1  -1   6 3150.58   73.59 
   0   1  -6    3.20    0.80 
   0   1  -6    2.70    1.60 
   0  -1   6    1.10    0.80 
   0  -1   6    2.50    1.80 
   1  -1   6  459.75   13.70 
  -2   1  -6   33.70    4.00 
   2  -1   6   37.50    4.50 
  -3   1  -6  620.84   19.40 
   3  -1   6  617.44   16.00 
   3  -1   6  632.94   19.00 
  -4   1  -6    9.40    4.40 
   4  -1   6    7.20    3.70 
   4  -1   6    5.40    2.30 
  -5   1  -6  151.68   10.80 
   5  -1   6  157.18    9.80 
   5  -1   6  170.78    7.60 
  -6   1  -6    1.50    5.10 
   6  -1   6    8.80    4.80 
   6  -1   6    4.90    3.10 
  -7   1  -6   30.20    7.90 
   7  -1   6   43.20    5.10 
   7  -1   6   29.50    6.40 
  -8   1  -6    4.40    7.10 
   8  -1   6    2.50    5.60 
   8  -1   6    6.30    5.40 
  -9   1  -6   33.30    9.70 
  10   0  -6   18.30    6.90 
 -10   0   6   10.10    8.10 
   9   0  -6   20.60    6.60 
  -9   0   6   19.00    9.40 
   8   0  -6    1.70    4.40 
  -8   0   6    2.70    5.90 
   7   0  -6    4.00    3.90 
  -7   0   6   -2.10    5.20 
   6   0  -6  750.12   23.70 
  -6   0   6  759.12   25.20 
   5   0  -6   30.10    4.50 
  -5   0   6   29.00    5.40 
   4   0  -6  309.27   11.30 
  -4   0   6  310.57   12.00 
   3   0  -6   12.90    2.40 
  -3   0   6   17.00    3.10 
  -3   0   6   11.90    1.40 
   2   0  -6  592.64   16.30 
   2   0  -6  578.64   15.70 
   2   0  -6  589.04   15.00 
  -2   0   6  557.74   14.70 
   1   0  -6    7.50    1.50 
   1   0  -6    5.00    1.70 
  -1   0   6    8.70    2.10 
   0   0  -6 1407.36   32.60 
   0   0  -6 1413.16   34.20 
   0   0   6 1352.56   32.50 
   0   0   6 1391.36   34.30 
  -1   0  -6    5.60    2.00 
  -1   0  -6    8.30    1.10 
  -1   0  -6    5.80    0.90 
   1   0   6    4.20    2.30 
  -2   0  -6  211.08    8.60 
   2   0   6  199.28    6.20 
   2   0   6  196.88    8.50 
  -3   0  -6   12.00    3.80 
   3   0   6   10.60    3.60 
   3   0   6   10.00    2.10 
  -4   0  -6  174.58   10.50 
   4   0   6  188.88    7.50 
   4   0   6  169.28    9.60 
  -5   0  -6   -1.10    4.20 
   5   0   6   -1.00    4.10 
   5   0   6   -4.80    2.40 
  -6   0  -6   89.59   10.50 
   6   0   6  100.09    6.90 
   6   0   6   89.89    9.00 
  -7   0  -6    6.20    6.00 
   7   0   6   10.70    5.60 
   7   0   6    4.90    3.90 
  -8   0  -6   61.69   16.20 
   8   0   6   72.69    7.60 
   8   0   6   51.49    8.30 
  10  -1  -6   13.30    6.70 
 -10   1   6    3.50    7.90 
   9  -1  -6   84.99    9.60 
  -9   1   6   95.39   12.30 
   8  -1  -6    7.20    4.70 
  -8   1   6    8.80    6.50 
  -7   1   6    3.70    5.40 
   6  -1  -6    0.50    3.20 
  -6   1   6   -2.00    4.40 
   5  -1  -6   23.90    3.90 
  -5   1   6   31.60    5.50 
   4  -1  -6    1.20    0.80 
   4  -1  -6    0.30    2.00 
  -4   1   6    1.60    3.60 
   3  -1  -6  621.44   17.30 
   3  -1  -6  609.74   15.30 
  -3   1   6  597.84   15.40 
  -3   1   6  612.44   17.50 
   2  -1  -6   60.29    3.80 
   2  -1  -6   55.69    3.80 
  -2   1   6   54.29    3.50 
   1  -1  -6  494.75   13.00 
   1  -1  -6  488.25   13.50 
  -1   1   6  469.05   13.60 
   0  -1  -6   12.00    2.00 
   0  -1  -6   13.90    2.00 
   0   1   6    9.80    2.40 
  -1  -1  -6   30.80    3.40 
  -1  -1  -6   29.60    2.60 
   1   1   6   33.80    4.10 
  -2  -1  -6    0.60    2.30 
   2   1   6   -1.10    2.70 
   2   1   6    0.20    1.50 
  -3  -1  -6  260.27   11.30 
   3   1   6  266.87   11.30 
   3   1   6  250.67    8.80 
  -4  -1  -6   95.99    8.80 
   4   1   6   97.39    8.50 
   4   1   6   92.89    6.10 
  -5  -1  -6  108.19    9.80 
   5   1   6  114.19    7.00 
   5   1   6  103.29    8.90 
  -6  -1  -6   -6.00    4.40 
   6   1   6   -2.90    3.10 
   6   1   6    4.80    5.10 
  -7  -1  -6   84.79   10.70 
   7   1   6   63.79    8.60 
   7   1   6   73.89    7.50 
  -8  -1  -6    9.80    7.40 
   8   1   6    7.70    4.70 
   8   1   6   16.50    6.90 
  10  -2  -6    4.00    6.00 
 -10   2   6    1.80    7.90 
   9  -2  -6    1.90    4.80 
  -9   2   6    8.70    7.70 
   8  -2  -6   37.50    6.40 
  -8   2   6   53.49    8.80 
   7  -2  -6    7.00    6.60 
  -7   2   6    8.90    8.70 
   6  -2  -6  284.97   12.20 
  -6   2   6  252.97   13.20 
   5  -2  -6    6.00    1.40 
   5  -2  -6    0.30    2.50 
  -5   2   6   -3.80    3.60 
  -5   2   6    4.80    1.40 
   4  -2  -6  294.27   10.70 
  -4   2   6  270.27   10.90 
   3  -2  -6   30.40    3.40 
  -3   2   6   28.00    2.80 
  -3   2   6   37.90    4.00 
   2  -2  -6    2.00    1.50 
   2  -2  -6   -0.30    1.40 
  -2   2   6   -0.60    1.70 
   1  -2  -6    0.50    1.50 
   1  -2  -6   -1.70    1.10 
  -1   2   6   -0.90    1.90 
   0  -2  -6  164.58    6.10 
   0  -2  -6  163.48    5.80 
   0   2   6  159.18    7.30 
  -1  -2  -6    2.90    1.60 
  -1  -2  -6    4.40    2.10 
   1   2   6    6.60    2.70 
  -2  -2  -6   34.10    4.30 
   2   2   6   42.60    3.40 
   2   2   6   32.40    4.60 
  -3  -2  -6   12.50    4.10 
   3   2   6   13.40    4.50 
   3   2   6   13.90    3.10 
  -4  -2  -6    3.10    4.20 
   4   2   6    4.30    4.60 
   4   2   6    3.70    3.20 
  -5  -2  -6    1.00    4.40 
   5   2   6   -6.00    4.20 
   5   2   6    2.50    3.20 
  -6  -2  -6   28.80    7.10 
   6   2   6   37.00    7.00 
   6   2   6   34.70    5.00 
  -7  -2  -6    2.90    6.20 
   7   2   6   -3.10    5.60 
   7   2   6   -3.30    6.60 
  -8  -2  -6    6.70    7.00 
   8   2   6   -1.10    4.40 
   8   2   6   -2.40    6.20 
  10  -3  -6    3.30    5.10 
 -10   3   6   -8.90    6.60 
   9  -3  -6    3.80    4.90 
  -9   3   6   21.20    8.10 
   8  -3  -6   44.40    7.00 
  -8   3   6   34.10    8.00 
   7  -3  -6   70.69    8.00 
  -7   3   6   79.69    9.00 
   6  -3  -6   -0.20    2.90 
  -6   3   6   -2.00    4.50 
  -6   3   6   -0.20    1.30 
   5  -3  -6   31.60    4.60 
  -5   3   6   33.70    5.30 
  -5   3   6   33.00    3.20 
   4  -3  -6   23.80    3.60 
  -4   3   6   25.10    3.00 
  -4   3   6   33.10    4.20 
   3  -3  -6    9.10    2.40 
  -3   3   6    7.10    2.50 
  -3   3   6    4.10    2.00 
   2  -3  -6    2.50    2.00 
   2  -3  -6    2.10    1.50 
  -2   3   6    3.70    2.40 
   1  -3  -6   29.90    3.30 
   1  -3  -6   27.10    2.60 
  -1   3   6   33.40    4.00 
   0  -3  -6   -0.90    1.50 
   0  -3  -6   -1.20    1.30 
   0   3   6    1.70    2.40 
  -1  -3  -6 1781.62   44.00 
  -1  -3  -6 1789.52   43.40 
   1   3   6 1806.22   45.60 
  -2  -3  -6    2.90    2.80 
   2   3   6   -4.70    3.30 
   2   3   6    0.60    2.10 
  -3  -3  -6  656.13   21.00 
   3   3   6  692.83   19.50 
   3   3   6  646.94   21.40 
  -4  -3  -6    2.00    4.10 
   4   3   6   -4.80    2.70 
   4   3   6   -2.40    4.40 
  -5  -3  -6  186.38   12.40 
   5   3   6  181.48   11.70 
   5   3   6  184.98    9.70 
  -6  -3  -6    8.70    5.60 
   6   3   6    2.60    3.90 
   6   3   6   -2.00    5.30 
  -7  -3  -6    8.50    6.30 
   7   3   6    5.90    4.90 
   7   3   6   -3.70    5.80 
  -8  -3  -6   -3.00    6.50 
   8   3   6   -1.20    4.40 
   8   3   6    3.10    7.00 
  10  -4  -6   -4.90    4.80 
 -10   4   6    4.10    7.40 
   9  -4  -6   13.70    5.70 
  -9   4   6    9.10    7.80 
   8  -4  -6   -0.20    4.20 
  -8   4   6   -8.10    5.40 
   7  -4  -6   -0.20    1.70 
   7  -4  -6   -3.10    4.90 
  -7   4   6    2.60    5.20 
   6  -4  -6  103.99    8.10 
  -6   4   6  119.29    9.30 
  -6   4   6  118.99    5.50 
   5  -4  -6    0.20    3.00 
  -5   4   6    5.00    4.10 
  -5   4   6    1.90    2.20 
   4  -4  -6   65.99    5.60 
  -4   4   6   73.99    4.80 
  -4   4   6   61.69    5.80 
   3  -4  -6    9.30    2.60 
  -3   4   6    6.70    2.60 
  -3   4   6    3.10    2.30 
   2  -4  -6  515.45   14.40 
   2  -4  -6  554.24   15.80 
  -2   4   6  521.65   16.00 
   1  -4  -6    5.60    2.20 
   1  -4  -6    5.00    1.50 
  -1   4   6    6.70    2.80 
   0  -4  -6 1984.10   48.60 
   0  -4  -6 2038.50   49.30 
   0   4   6 2087.29   51.19 
  -1  -4  -6   92.09    5.30 
  -1  -4  -6   91.79    5.40 
  -2  -4  -6   49.90    5.60 
   2   4   6   52.99    6.30 
   2   4   6   41.10    4.40 
  -3  -4  -6  102.49    8.30 
   3   4   6   90.49    9.20 
   3   4   6  103.59    7.10 
  -4  -4  -6   58.59    7.10 
   4   4   6   71.39    8.70 
   4   4   6   58.19    6.30 
   5   4   6   -4.30    3.50 
   5   4   6   -2.80    5.30 
  -6  -4  -6  370.26   18.70 
   6   4   6  366.76   18.60 
  -7  -4  -6   -5.30    5.70 
   7   4   6   10.20    5.30 
   7   4   6    6.40    6.30 
  10  -5  -6    5.40    5.30 
 -10   5   6   12.60    7.90 
   9  -5  -6  187.28   13.00 
  -9   5   6  166.58   14.70 
   8  -5  -6   -3.20    4.00 
   8  -5  -6    1.40    2.40 
  -8   5   6    7.70    6.40 
   7  -5  -6    2.30    6.20 
  -7   5   6    6.00    2.40 
  -7   5   6    5.10    5.30 
   6  -5  -6    7.20    3.90 
  -6   5   6   -0.60    2.20 
  -6   5   6   -1.70    4.20 
   5  -5  -6  361.16   14.00 
  -5   5   6  361.06   12.20 
  -5   5   6  356.26   13.80 
   4  -5  -6    1.70    2.50 
  -4   5   6   10.70    3.50 
  -4   5   6    6.00    2.90 
   3  -5  -6   24.20    3.60 
  -3   5   6   19.40    3.70 
  -3   5   6   22.20    3.00 
   2  -5  -6    6.50    2.60 
  -2   5   6   10.30    3.30 
   1  -5  -6  111.09    6.10 
   1  -5  -6  114.49    4.50 
  -1   5   6  118.39    7.30 
   0  -5  -6    3.00    2.30 
   0  -5  -6    1.50    1.60 
   0   5   6    6.00    3.70 
  -1  -5  -6  222.78    9.20 
  -1  -5  -6  223.98    8.40 
   1   5   6  210.28   10.80 
  -2  -5  -6    7.40    3.40 
  -2  -5  -6    9.60    3.30 
   2   5   6   10.90    4.70 
  -3  -5  -6   -0.70    3.60 
   3   5   6    2.60    3.20 
   3   5   6    2.30    4.60 
  -4  -5  -6   -5.90    3.70 
   4   5   6    5.50    5.40 
   4   5   6   -4.40    3.00 
  -5  -5  -6    1.70    4.50 
   5   5   6    8.10    5.90 
   5   5   6    3.20    4.10 
  -6  -5  -6   40.60    8.40 
   6   5   6   58.29    8.80 
   6   5   6   45.50    6.90 
   7   5   6   12.40    6.30 
   7   5   6   -9.80    4.10 
  10  -6  -6   17.40    6.30 
 -10   6   6   13.20    7.90 
   9  -6  -6   30.90    6.70 
  -9   6   6   43.40    9.20 
   8  -6  -6  247.68   13.80 
   8  -6  -6  245.48    9.70 
  -8   6   6  251.27   14.90 
   7  -6  -6    0.40    3.90 
  -7   6   6   -2.00    2.30 
  -7   6   6    2.90    5.10 
   6  -6  -6    2.40    3.50 
  -6   6   6    6.80    4.40 
  -6   6   6    7.60    3.20 
   5  -6  -6    4.10    3.50 
  -5   6   6    0.80    4.00 
  -5   6   6    5.30    2.90 
   4  -6  -6  108.69    7.40 
  -4   6   6  127.19    7.10 
  -4   6   6  104.49    6.90 
   3  -6  -6    1.80    2.90 
  -3   6   6   -3.20    2.00 
  -3   6   6    1.20    3.00 
   2  -6  -6 2188.78   53.99 
  -2   6   6 2152.48   56.49 
  -1   6   6    3.10    3.80 
   0  -6  -6   73.89    4.10 
   0  -6  -6   76.99    5.90 
   0   6   6   83.89    7.50 
  -1  -6  -6   11.80    2.80 
  -1  -6  -6    9.20    3.30 
   1   6   6   11.90    5.10 
  -2  -6  -6  162.78    8.50 
  -2  -6  -6  174.18    9.20 
   2   6   6  159.38   10.80 
  -3  -6  -6    1.50    3.40 
   3   6   6    3.70    5.10 
   3   6   6    2.50    3.40 
  -4  -6  -6  132.19   10.00 
   4   6   6  130.79    9.10 
   4   6   6  128.89   10.70 
  -5  -6  -6   -3.30    4.30 
   5   6   6   -1.80    5.40 
   5   6   6   -3.60    4.30 
  -6  -6  -6   54.49    9.10 
   6   6   6   57.19    7.30 
   6   6   6   85.29    9.80 
  -7  -6  -6    6.40    6.10 
   7   6   6   12.90    6.60 
   7   6   6    4.80    5.10 
  10  -7  -6    0.20    4.80 
 -10   7   6   -1.70    6.40 
   9  -7  -6  114.59   11.00 
  -9   7   6  104.09   12.20 
   8  -7  -6    4.70    4.40 
  -8   7   6    0.70    2.80 
  -8   7   6    1.80    5.70 
   7  -7  -6  164.08   11.00 
  -7   7   6  171.88    8.70 
  -7   7   6  192.18   12.00 
   6  -7  -6   -4.10    2.90 
  -6   7   6    5.90    3.20 
  -6   7   6   -4.10    4.00 
   5  -7  -6    8.30    3.70 
  -5   7   6    6.50    3.30 
  -5   7   6    9.40    4.80 
   4  -7  -6    8.20    3.50 
  -4   7   6    4.80    3.40 
  -4   7   6    7.20    3.80 
   3  -7  -6 1715.73   44.70 
  -3   7   6 1737.43   45.40 
   2  -7  -6   -1.20    2.90 
  -2   7   6    0.10    3.60 
   1  -7  -6  110.39    7.40 
  -1   7   6  132.59    8.90 
   0  -7  -6    9.60    3.60 
   0   7   6   -2.20    4.50 
  -1  -7  -6  356.36   13.70 
  -1  -7  -6  358.86   11.80 
   1   7   6  365.66   15.60 
  -2  -7  -6   47.60    5.80 
  -2  -7  -6   39.40    6.70 
   2   7   6   53.39    7.60 
  -3  -7  -6   23.90    4.90 
  -3  -7  -6   19.10    4.80 
   3   7   6   30.70    7.00 
  -4  -7  -6    2.60    4.30 
   4   7   6    3.40    4.20 
  -5  -7  -6    3.10    5.10 
   5   7   6    8.50    5.10 
   5   7   6    9.70    6.90 
  -6  -7  -6   -2.50    5.30 
   6   7   6    1.10    6.60 
   6   7   6    0.10    4.40 
  10  -8  -6    2.40    5.50 
 -10   8   6   -2.40    6.70 
   9  -8  -6   27.10    6.50 
  -9   8   6   34.50    8.60 
   8  -8  -6    9.50    5.20 
  -8   8   6    8.40    3.40 
  -8   8   6   12.70    6.20 
   7  -8  -6   -0.90    3.90 
  -7   8   6    5.40    3.20 
  -7   8   6   -0.70    4.70 
   6  -8  -6   24.40    5.30 
  -6   8   6   20.50    5.40 
  -6   8   6   34.40    4.90 
   5  -8  -6   -0.20    3.00 
  -5   8   6   -1.90    2.70 
   4  -8  -6  802.82   24.60 
  -4   8   6  786.22   21.30 
  -4   8   6  794.62   24.60 
   3  -8  -6    2.90    3.40 
  -3   8   6    0.00    3.70 
   2  -8  -6   35.00    5.30 
  -2   8   6   41.00    6.20 
   1  -8  -6   -5.30    2.80 
  -1   8   6   -1.10    3.90 
   0  -8  -6  360.46   13.80 
   0   8   6  316.37   14.90 
  -1  -8  -6   28.20    4.80 
  -1  -8  -6   32.00    3.80 
   1   8   6   32.30    6.00 
  -2  -8  -6    2.20    3.80 
   2   8   6    9.20    5.90 
  -3  -8  -6   -2.30    3.20 
  -3  -8  -6   -5.10    3.50 
  -4  -8  -6   96.09    9.00 
  -4  -8  -6  104.09    9.30 
   4   8   6  103.59   11.50 
  -5  -8  -6   -6.30    4.90 
  -5  -8  -6    6.10    5.00 
   5   8   6   17.20    7.20 
  -6  -8  -6  118.89   11.20 
   6   8   6  110.59   11.70 
  10  -9  -6   -3.10    5.10 
 -10   9   6   10.40    6.70 
   9  -9  -6  137.69   12.10 
  -9   9   6  132.99   13.00 
  -9   9   6  125.39   12.10 
   8  -9  -6    4.90    5.00 
  -8   9   6    1.40    5.70 
  -8   9   6    2.10    3.30 
   7  -9  -6   25.00    5.70 
  -7   9   6   28.40    5.90 
  -7   9   6   23.50    4.90 
   6  -9  -6   -0.50    3.60 
  -6   9   6    2.80    3.10 
  -6   9   6    1.10    4.10 
   5  -9  -6  467.25   17.60 
  -5   9   6  469.85   14.90 
  -5   9   6  430.36   16.80 
   4  -9  -6   -3.20    3.10 
  -4   9   6   -0.10    3.50 
   3  -9  -6  108.39    8.60 
  -3   9   6  112.49    8.90 
   2  -9  -6   20.20    4.70 
  -2   9   6   25.50    5.90 
   1  -9  -6   74.19    7.10 
  -1   9   6   70.59    8.30 
   0  -9  -6    5.90    3.80 
   0   9   6   -1.50    4.70 
  -1  -9  -6   94.19    8.20 
   1   9   6  111.89   10.20 
  -2  -9  -6    4.90    4.50 
   2   9   6   10.50    8.90 
  -3  -9  -6  110.39    7.90 
  -3  -9  -6  100.59    9.80 
   3   9   6   95.39   10.60 
  -4  -9  -6   14.50    5.00 
  -4  -9  -6   12.80    5.50 
   4   9   6    9.80    6.90 
  -5  -9  -6    6.90    5.10 
  -5  -9  -6   12.60    5.30 
   5   9   6   -7.30    5.90 
   9 -10  -6    4.00    5.50 
  -9  10   6    3.40    6.00 
   8 -10  -6  338.07   17.00 
  -8  10   6  298.57   18.00 
  -8  10   6  329.47   14.20 
   7 -10  -6    3.70    4.40 
  -7  10   6   -9.40    3.10 
  -7  10   6   -1.40    4.20 
   6 -10  -6    3.20    3.90 
  -6  10   6   -7.60    2.90 
  -6  10   6   -3.50    3.50 
   5 -10  -6    5.10    4.10 
  -5  10   6   -1.10    3.60 
   4 -10  -6   23.60    4.80 
  -4  10   6   19.20    5.20 
   3 -10  -6    5.30    3.70 
  -3  10   6    2.10    4.00 
   2 -10  -6  108.59    8.30 
  -2  10   6   99.69    9.40 
   1 -10  -6    2.60    3.40 
  -1  10   6   -5.00    4.10 
   0 -10  -6   -0.90    3.60 
   0  10   6    3.30    5.20 
  -1 -10  -6   19.20    8.20 
   1  10   6   10.60    6.00 
  -2 -10  -6  211.28   12.70 
   2  10   6  187.18   13.50 
  -3 -10  -6    0.90    4.80 
  -3 -10  -6   -2.30    3.10 
   3  10   6   -0.50    5.90 
  -4 -10  -6   56.19    8.30 
   4  10   6   43.10    8.90 
  -5 -10  -6  -10.40    3.80 
   5  10   6   -6.90    6.10 
   9 -11  -6   -4.00    4.80 
  -9  11   6    5.00    5.90 
  -9  11   6    8.20    4.40 
   8 -11  -6    6.20    5.20 
  -8  11   6   -1.40    3.70 
  -8  11   6    0.90    5.50 
   7 -11  -6   64.39    8.30 
  -7  11   6   68.69    7.70 
  -7  11   6   77.89    8.00 
   6 -11  -6    8.50    4.40 
  -6  11   6   -3.40    3.00 
  -6  11   6   -7.80    4.50 
   5 -11  -6  194.68   12.00 
  -5  11   6  192.08   15.40 
   4 -11  -6    0.80    3.70 
  -4  11   6   -1.30    3.80 
   3 -11  -6   41.10   10.40 
  -3  11   6   53.79    8.20 
   2 -11  -6   -2.30    4.90 
   1 -11  -6  106.19   13.30 
  -1  11   6  129.89   11.00 
   0 -11  -6    0.50    4.00 
   0  11   6    7.70    5.70 
  -1 -11  -6  -10.30    3.40 
   1  11   6   -4.00    5.50 
  -2 -11  -6    2.70    4.80 
   2  11   6   -5.10    5.70 
  -3 -11  -6    1.60    5.10 
  -3 -11  -6    8.00    3.60 
   3  11   6    4.50    6.60 
  -4 -11  -6   -4.20    4.90 
   4  11   6    0.80    6.80 
   9 -12  -6   -5.60    4.90 
  -9  12   6   -0.50    3.80 
  -9  12   6    8.00    5.70 
   8 -12  -6   15.20    7.60 
  -8  12   6   16.10    5.20 
  -8  12   6    8.00    4.50 
   7 -12  -6    3.50    4.70 
  -7  12   6   -3.30    3.70 
  -7  12   6   -1.10    4.00 
   6 -12  -6  -10.80    3.80 
  -6  12   6   -2.60    3.80 
   5 -12  -6    5.80    4.50 
  -5  12   6   12.00    5.10 
   4 -12  -6   93.69    9.50 
  -4  12   6  110.29    9.80 
   3 -12  -6    4.90    4.40 
  -3  12   6    6.00    5.20 
   2 -12  -6  100.59    9.20 
  -2  12   6   88.09   10.30 
   1 -12  -6    0.60    3.80 
  -1  12   6    7.60    6.10 
   0 -12  -6    1.30    4.20 
   0  12   6    3.00    6.10 
  -1 -12  -6   15.90    5.60 
   1  12   6    0.10    5.80 
  -2 -12  -6  117.59   11.70 
   2  12   6   96.29   11.70 
  -3 -12  -6   -5.30    4.90 
   3  12   6   -2.00    6.50 
  -4 -12  -6    7.30    5.60 
   4  12   6    2.10    6.90 
   8 -13  -6   -1.30    4.30 
  -8  13   6   -5.40    3.80 
   7 -13  -6  101.99   10.50 
  -7  13   6  103.59    9.50 
   6 -13  -6   -2.60    4.30 
  -6  13   6    7.40    4.70 
   5 -13  -6   67.39    8.40 
  -5  13   6   85.39    9.30 
   4 -13  -6   -0.40    4.20 
  -4  13   6   -6.90    4.10 
   3 -13  -6   84.19    9.60 
  -3  13   6  112.49   11.10 
   2 -13  -6    1.40    4.20 
  -2  13   6   -6.50    4.60 
   1 -13  -6   41.40    7.10 
  -1  13   6   50.19    8.70 
   0 -13  -6    3.40    4.90 
   0  13   6   -6.50    5.70 
  -1 -13  -6  283.87   16.00 
   1  13   6  265.17   17.10 
  -2 -13  -6   -1.00    5.20 
   2  13   6    4.60    7.40 
  -3 -13  -6   11.80    6.10 
   3  13   6   18.10    8.00 
   8 -14  -6    6.90    5.40 
  -8  14   6   -8.30    3.90 
   7 -14  -6    8.20    5.70 
  -7  14   6   -6.20    4.20 
   6 -14  -6   13.50    6.00 
  -6  14   6   28.60    6.50 
   5 -14  -6    4.40    5.40 
  -5  14   6   -7.40    4.60 
   4 -14  -6  112.79   11.00 
  -4  14   6  110.09   11.70 
   3 -14  -6    4.50    5.20 
  -3  14   6    1.30    5.70 
   2 -14  -6   24.70    6.30 
  -2  14   6   33.30    8.10 
   1 -14  -6    8.30    5.20 
  -1  14   6   -3.50    5.90 
   0 -14  -6   46.80    8.30 
   0  14   6   24.80    8.40 
  -1 -14  -6   -4.20    6.60 
  -2 -14  -6   34.50    8.20 
   2  14   6   52.69    9.90 
   7 -15  -6    6.20    5.20 
  -7  15   6    4.00    6.30 
   6 -15  -6    3.80    5.10 
  -6  15   6    6.80    5.20 
   5 -15  -6   41.60    9.80 
  -5  15   6   51.39    8.60 
   4 -15  -6   10.10    5.70 
  -4  15   6    2.10    5.90 
   3 -15  -6    3.60    5.40 
  -3  15   6   24.90    7.70 
   2 -15  -6    0.60    4.70 
  -2  15   6    2.00    6.20 
   1 -15  -6  160.08   17.50 
   0 -15  -6    2.40    4.90 
   0  15   6  -12.70    5.60 
  -1 -15  -6    8.60    6.10 
   1  15   6    9.40    7.80 
   6 -16  -6  369.76   19.60 
  -6  16   6  366.06   18.80 
   5 -16  -6   -3.10    4.50 
  -5  16   6   -5.50    4.20 
   4 -16  -6   16.50    6.70 
  -4  16   6   -0.30    5.70 
   3 -16  -6   -2.60    4.80 
  -3  16   6    5.00    6.30 
   2 -16  -6   12.30    5.60 
  -2  16   6   -2.90    5.70 
   1 -16  -6   -2.20    5.00 
  -1  16   6  -10.40    5.70 
   0 -16  -6   80.19   10.90 
   0  16   6   56.29    9.90 
   5 -17  -6   24.50    7.00 
  -5  17   6   45.00    9.00 
   4 -17  -6    1.00    5.30 
  -4  17   6   -2.00    5.00 
   3 -17  -6   58.99    9.90 
  -3  17   6   28.90    8.70 
   2 -17  -6   -8.90    4.30 
  -2  17   6    1.30    6.10 
   0  18  -7   57.79    8.60 
   0 -18   7   47.90    8.30 
  -1  18  -7   16.30    5.60 
   1 -18   7   12.50    5.50 
  -2  18  -7   24.50    7.00 
   2 -18   7   25.50    6.40 
  -3  18  -7   13.40    5.70 
  -4  18  -7    0.20    4.30 
  -5  18  -7   -0.20    4.80 
   5 -18   7   -3.20    7.60 
   2  17  -7    4.00    6.00 
  -2 -17   7   14.80    6.10 
   1  17  -7   71.59    9.80 
  -1 -17   7   74.39    9.90 
   0  17  -7   -1.60    4.10 
   0 -17   7   -1.60    4.30 
  -1  17  -7    2.70    4.60 
   1 -17   7    9.60    5.30 
  -2  17  -7    0.20    4.60 
   2 -17   7   -2.60    4.20 
  -3  17  -7    8.00    7.10 
   3 -17   7    5.30    5.00 
  -4  17  -7    5.00    4.50 
   4 -17   7   -0.50    4.50 
  -5  17  -7   19.00    6.30 
   5 -17   7    5.50    4.70 
  -6  17  -7   18.90    6.30 
   6 -17   7    8.50    4.60 
  -3 -16   7    1.30    4.80 
   2  16  -7    1.00    4.00 
  -2 -16   7   -0.70    4.50 
   1  16  -7   -2.50    3.50 
  -1 -16   7    0.80    4.80 
   0  16  -7   20.60    5.60 
   0 -16   7   30.80    6.90 
  -1  16  -7    3.40    4.20 
   1 -16   7    9.90    4.80 
  -2  16  -7    2.90    4.20 
   2 -16   7    6.10    4.60 
  -3  16  -7   -1.60    3.70 
   3 -16   7   -0.50    3.80 
  -4  16  -7    4.50    4.80 
   4 -16   7    3.20    4.10 
  -5  16  -7    9.00    8.10 
   5 -16   7    1.10    4.40 
  -6  16  -7   -4.40    4.60 
   6 -16   7   -5.40    3.80 
  -7  16  -7    5.20    5.40 
   7 -16   7    4.20    4.30 
   4  15  -7   22.30    7.30 
   3  15  -7   67.19    9.00 
   3  15  -7   62.79    7.50 
   2  15  -7   13.00    4.60 
  -2 -15   7   12.50    5.50 
   1  15  -7   -1.20    3.70 
  -1 -15   7   -2.10    3.80 
   0  15  -7    2.00    4.50 
   0 -15   7    8.90    4.70 
  -1  15  -7  182.48   12.30 
   1 -15   7  192.48   11.90 
  -2  15  -7    2.80    3.70 
   2 -15   7   -0.50    4.00 
  -3  15  -7   47.30    7.50 
   3 -15   7   47.90    6.90 
  -4  15  -7    9.70    5.10 
   4 -15   7   23.90    5.20 
  -5  15  -7   60.49    8.60 
  -5  15  -7   50.79    6.00 
   5 -15   7   62.29    7.60 
  -6  15  -7    0.60    3.40 
  -6  15  -7    2.30    4.90 
   6 -15   7   -0.70    4.00 
  -7  15  -7   21.80    5.10 
  -7  15  -7    5.70    5.10 
   7 -15   7   20.80    5.20 
   4  14  -7   10.60    4.50 
   4  14  -7    5.90    5.10 
  -4 -14   7   -4.30    4.20 
   3  14  -7   -0.30    3.50 
   3  14  -7    9.30    5.20 
  -3 -14   7    2.10    3.70 
   2  14  -7  111.09    9.10 
   2  14  -7  107.89    9.90 
  -2 -14   7  120.69    7.80 
   1  14  -7   31.60    5.90 
  -1 -14   7   22.90    5.60 
  -1 -14   7   25.90    3.90 
   0  14  -7  300.37   14.90 
   0 -14   7  283.67   14.30 
  -1  14  -7   32.40    6.20 
   1 -14   7   24.80    5.20 
  -2  14  -7    2.70    3.80 
   2 -14   7    7.70    4.10 
  -3  14  -7    2.20    4.10 
  -3  14  -7    4.60    2.40 
   3 -14   7    8.80    5.40 
  -4  14  -7   28.10    4.10 
  -4  14  -7   39.40    7.30 
   4 -14   7   36.60    6.90 
  -5  14  -7    8.40    3.50 
  -5  14  -7    3.70    4.40 
   5 -14   7    2.20    4.30 
  -6  14  -7  299.67   13.30 
  -6  14  -7  299.97   16.40 
   6 -14   7  291.17   13.60 
  -7  14  -7    4.40    4.40 
  -7  14  -7    8.20    6.00 
   7 -14   7    6.50    4.40 
  -8  14  -7   -5.80    4.30 
   8 -14   7   -8.20    5.90 
   8 -14   7   -4.40    3.90 
   5  13  -7    3.80    5.30 
  -5 -13   7    2.70    5.10 
  -4 -13   7   -1.20    4.30 
   3  13  -7  157.88   12.40 
   3  13  -7  147.79   11.60 
  -3 -13   7  166.68   10.00 
   2  13  -7   -1.50    3.50 
   2  13  -7   -2.90    3.20 
  -2 -13   7    2.20    3.00 
   1  13  -7   24.40    5.40 
  -1 -13   7   20.60    5.20 
  -1 -13   7   19.10    3.70 
   0  13  -7    5.80    5.10 
   0 -13   7    1.60    3.60 
   0 -13   7    3.80    2.20 
  -1  13  -7  135.89   15.00 
   1 -13   7  152.18    9.90 
  -2  13  -7   15.30    2.90 
  -2  13  -7   13.60    4.80 
   2 -13   7    7.30    3.90 
  -3  13  -7  413.26   18.00 
   3 -13   7  409.66   15.80 
  -4  13  -7   18.20    3.50 
  -4  13  -7   19.20    5.50 
   4 -13   7   19.50    4.40 
  -5  13  -7    1.40    2.90 
  -5  13  -7    4.00    4.00 
   5 -13   7   -4.90    2.90 
  -6  13  -7    6.60    4.80 
  -6  13  -7    9.90    4.40 
   6 -13   7   13.50    4.50 
  -7  13  -7   -1.70    4.30 
  -7  13  -7   -3.10    4.30 
   7 -13   7    5.60    4.20 
  -8  13  -7   -3.90    4.40 
   8 -13   7    2.90    3.90 
   8 -13   7   -1.00    5.80 
   6  12  -7   -4.60    5.30 
  -6 -12   7    6.40    5.70 
   5  12  -7    3.60    4.90 
  -5 -12   7   10.60    5.50 
   4  12  -7   -3.80    2.90 
   4  12  -7    3.10    4.60 
  -4 -12   7    5.00    5.00 
   3  12  -7    1.50    3.30 
   3  12  -7    8.50    4.90 
  -3 -12   7    2.40    3.60 
   2  12  -7   50.79    6.50 
   2  12  -7   41.50    6.30 
  -2 -12   7   42.70    5.50 
   1  12  -7    2.20    3.30 
  -1 -12   7   -0.80    2.20 
   0  12  -7   24.70    5.10 
   0 -12   7   21.20    4.70 
   0 -12   7   22.60    3.40 
  -1  12  -7    3.60    2.30 
  -1  12  -7    4.40    3.60 
   1 -12   7   -0.30    3.30 
  -2  12  -7   55.19    4.70 
  -2  12  -7   60.19    7.60 
   2 -12   7   64.49    6.50 
  -3  12  -7   10.70    3.10 
   3 -12   7    9.20    3.80 
  -4  12  -7   -3.30    2.30 
  -4  12  -7    1.90    3.50 
   4 -12   7    2.10    3.20 
  -5  12  -7    4.30    4.10 
  -5  12  -7   -3.30    2.90 
   5 -12   7   -1.20    3.00 
  -6  12  -7   13.80    5.30 
  -6  12  -7   17.30    5.20 
   6 -12   7   25.30    4.80 
  -7  12  -7    0.40    4.40 
  -7  12  -7    8.30    4.70 
   7 -12   7    6.50    6.20 
   7 -12   7    2.90    3.70 
  -8  12  -7    7.40    5.20 
   8 -12   7   12.30    6.60 
   8 -12   7    6.30    4.40 
   6  11  -7   20.90    7.00 
  -6 -11   7   17.00    6.70 
   5  11  -7   83.99   10.00 
   5  11  -7   70.19    6.40 
  -5 -11   7   75.19    9.40 
   4  11  -7   33.00    4.60 
   4  11  -7   36.60    6.80 
  -4 -11   7   39.30    6.30 
   3  11  -7   14.30    5.00 
   3  11  -7   11.00    3.80 
  -3 -11   7    6.70    3.90 
   2  11  -7    0.80    2.90 
  -2 -11   7   -2.50    2.80 
   1  11  -7  102.29    8.20 
   1  11  -7   95.59    7.60 
  -1 -11   7   82.69    9.60 
   0  11  -7   33.80    5.60 
   0 -11   7   31.80    4.90 
  -1  11  -7   23.60    5.00 
  -1  11  -7   15.40    3.20 
   1 -11   7   11.20    3.80 
  -2  11  -7    1.20    3.30 
  -2  11  -7    4.40    2.50 
   2 -11   7    1.30    3.00 
  -3  11  -7    4.30    2.60 
  -3  11  -7    4.80    3.60 
   3 -11   7    9.10    3.40 
  -4  11  -7    2.40    3.00 
  -4  11  -7    1.20    3.60 
   4 -11   7   -1.80    2.70 
  -5  11  -7   14.30    4.40 
  -5  11  -7   15.40    4.90 
   5 -11   7    9.90    3.60 
  -6  11  -7   16.60    5.40 
  -6  11  -7   11.30    4.80 
   6 -11   7   16.50    3.90 
  -7  11  -7   -3.50    4.30 
   7 -11   7    7.90    6.30 
   7 -11   7    4.10    3.60 
  -8  11  -7   12.40    5.80 
   8 -11   7   16.90    6.70 
   8 -11   7   28.10    6.50 
  -9  11  -7    2.00    5.10 
   7  10  -7   -9.00    5.20 
  -7 -10   7    8.30    6.40 
   6  10  -7   -2.50    7.70 
  -6 -10   7   15.00    6.80 
   5  10  -7    6.70    5.10 
   5  10  -7   10.30    3.10 
  -5 -10   7    9.70    5.80 
   4  10  -7   16.50    5.30 
   4  10  -7   20.00    3.80 
  -4 -10   7   12.70    4.80 
   3  10  -7   13.50    4.70 
   3  10  -7   13.10    3.70 
  -3 -10   7   11.10    4.10 
   2  10  -7  829.22   25.90 
   2  10  -7  854.51   25.10 
  -2 -10   7  808.02   24.40 
   1  10  -7  169.28    9.40 
   1  10  -7  172.58    9.30 
  -1 -10   7  167.48    8.30 
   0  10  -7  689.83   19.80 
   0  10  -7  653.93   21.00 
   0  10  -7  700.13   22.20 
  -1  10  -7    3.40    2.40 
  -1  10  -7    9.40    3.70 
   1 -10   7    3.50    3.10 
  -2  10  -7   19.10    4.70 
  -2  10  -7   17.80    3.40 
   2 -10   7   23.40    4.10 
  -3  10  -7   14.40    4.10 
  -3  10  -7   21.60    4.00 
   3 -10   7   15.30    3.60 
  -4  10  -7  275.57   11.60 
  -4  10  -7  277.67   13.40 
   4 -10   7  283.67   11.10 
  -5  10  -7   24.90    8.50 
  -5  10  -7   33.40    5.50 
   5 -10   7   18.50    3.80 
  -6  10  -7    1.20    3.90 
  -6  10  -7   -1.60    3.70 
   6 -10   7    3.20    3.00 
  -7  10  -7    3.20    4.90 
   7 -10   7   -4.40    3.10 
   7 -10   7    0.10    5.20 
  -8  10  -7   22.30    7.00 
   8 -10   7   19.90    4.40 
   8 -10   7   34.40    7.60 
  -9  10  -7    1.30    5.80 
   9 -10   7  -13.40    7.30 
   7   9  -7   14.00    6.10 
  -7  -9   7   27.60    9.80 
   6   9  -7   34.10    7.10 
  -6  -9   7   22.20    7.20 
   5   9  -7  147.49   11.30 
   5   9  -7  150.88    7.10 
  -5  -9   7  170.78   11.70 
   4   9  -7   -2.30    3.70 
  -4  -9   7   -5.30    3.50 
   3   9  -7  182.58    8.80 
   3   9  -7  176.48   10.20 
  -3  -9   7  190.28   10.00 
   2   9  -7   42.90    5.20 
   2   9  -7   31.90    5.20 
  -2  -9   7   31.50    4.70 
   1   9  -7   25.30    4.70 
   1   9  -7   25.30    4.50 
  -1  -9   7   22.00    3.90 
   0   9  -7   23.90    3.60 
   0   9  -7   21.20    4.30 
   0   9  -7   18.80    3.70 
  -1   9  -7  110.59    6.30 
  -1   9  -7  115.39    7.80 
   1  -9   7  123.89    7.10 
  -2   9  -7    3.90    2.60 
  -2   9  -7    2.00    3.10 
   2  -9   7    2.80    2.80 
  -3   9  -7  156.98    8.20 
  -3   9  -7  159.88    9.50 
   3  -9   7  166.68    7.90 
  -4   9  -7    3.00    3.30 
  -4   9  -7    4.80    3.30 
   4  -9   7   -0.30    2.50 
  -5   9  -7   24.50    5.20 
  -5   9  -7   39.50    5.90 
   5  -9   7   39.60    4.70 
  -6   9  -7   -7.00    4.20 
   6  -9   7    3.50    5.10 
   6  -9   7    0.90    2.50 
  -7   9  -7  115.99   11.00 
   7  -9   7  123.59    7.60 
   7  -9   7  164.18   11.70 
  -8   9  -7    4.20    5.50 
   8  -9   7   -8.80    5.30 
   8  -9   7    0.80    3.30 
  -9   9  -7   29.60    7.70 
   9  -9   7   42.90    8.00 
   7   8  -7   -8.00    5.80 
  -7  -8   7   -6.50    5.50 
   6   8  -7   42.70    7.40 
  -6  -8   7   31.20    7.60 
   5   8  -7    5.70    4.50 
   5   8  -7    7.80    2.40 
   4   8  -7  119.39    6.30 
   4   8  -7  126.39   10.70 
  -4  -8   7  136.59    9.60 
   3   8  -7   -0.10    3.20 
   3   8  -7   -2.40    2.10 
  -3  -8   7    1.50    3.60 
   2   8  -7  101.09    6.40 
   2   8  -7  100.29    7.10 
  -2  -8   7   98.19    6.90 
   1   8  -7   26.70    4.30 
   1   8  -7   32.10    4.80 
   1   8  -7   25.00    3.90 
   0   8  -7    1.20    2.60 
   0   8  -7    0.50    2.10 
   0   8  -7    0.90    2.50 
  -1   8  -7   17.60    3.80 
  -1   8  -7   20.80    3.20 
   1  -8   7   13.00    3.00 
  -2   8  -7  406.16   15.00 
  -2   8  -7  394.36   13.40 
   2  -8   7  423.56   12.90 
  -3   8  -7   -1.40    2.70 
  -3   8  -7    1.70    3.10 
   3  -8   7    1.90    2.50 
  -4   8  -7  259.17   11.70 
  -4   8  -7  250.57   12.30 
   4  -8   7  276.27    9.80 
  -5   8  -7   52.19    6.60 
  -5   8  -7   32.60    5.60 
   5  -8   7   26.50    6.00 
   5  -8   7   30.70    3.70 
  -6   8  -7    7.10    5.80 
   6  -8   7   14.10    3.30 
   6  -8   7   10.60    5.30 
  -7   8  -7   11.20    5.80 
   7  -8   7   13.10    6.00 
   7  -8   7    1.90    2.90 
  -8   8  -7    8.20    6.10 
   8  -8   7    6.10    3.70 
   8  -8   7   14.90    6.50 
  -9   8  -7   -0.70    5.80 
   9  -8   7   -9.30    5.80 
   8   7  -7    0.90    5.60 
  -8  -7   7   -9.30    6.50 
   7   7  -7   35.30    6.90 
  -7  -7   7   42.00    8.70 
   6   7  -7    0.90    4.60 
  -6  -7   7    5.90    5.40 
   5   7  -7  254.97   13.00 
   5   7  -7  236.08    7.80 
  -5  -7   7  257.67   13.90 
   4   7  -7    0.00    3.30 
   4   7  -7    1.70    1.80 
  -4  -7   7   -0.10    3.70 
   3   7  -7    8.40    2.60 
   3   7  -7   -0.20    3.00 
  -3  -7   7    2.60    3.70 
   2   7  -7   29.50    3.80 
   2   7  -7   30.50    4.30 
   1   7  -7  236.58    9.50 
   1   7  -7  245.78    9.60 
   0   7  -7   42.10    4.40 
   0   7  -7   39.30    4.10 
   0   7  -7   37.40    4.00 
  -1   7  -7   33.90    6.80 
  -1   7  -7   33.30    3.90 
   1  -7   7   30.80    3.40 
  -2   7  -7   70.09    5.80 
  -2   7  -7   57.49    5.00 
   2  -7   7   59.29    4.20 
  -3   7  -7   21.50    4.10 
  -3   7  -7   16.00    4.10 
   3  -7   7   18.00    2.90 
  -4   7  -7    6.10    4.10 
  -4   7  -7   -0.20    3.00 
   4  -7   7    4.70    2.60 
  -5   7  -7  727.23   23.80 
   5  -7   7  731.83   24.10 
   5  -7   7  716.23   19.90 
   6  -7   7    1.20    4.50 
   6  -7   7    7.80    5.20 
  -7   7  -7   99.89   10.30 
   7  -7   7   98.69    9.40 
   7  -7   7   99.29    6.50 
  -8   7  -7   -5.10    5.30 
   8  -7   7    5.00    3.60 
   8  -7   7    4.20    6.00 
  -9   7  -7    2.80    6.20 
   9  -7   7   -8.30    6.30 
   8   6  -7   27.70    7.20 
  -8  -6   7   38.60    9.70 
   7   6  -7    8.80    5.60 
  -7  -6   7    7.80    6.80 
   6   6  -7    7.20    4.70 
  -6  -6   7   19.10    6.40 
   5   6  -7   -2.30    4.10 
  -5  -6   7    2.70    4.40 
   4   6  -7  111.29    4.90 
   4   6  -7  107.49    8.00 
  -4  -6   7  128.09    9.10 
   3   6  -7   48.60    5.50 
   3   6  -7   45.20    3.80 
  -3  -6   7   46.70    5.80 
   2   6  -7   12.00    2.50 
   2   6  -7    6.50    2.80 
  -2  -6   7    4.70    2.80 
   1   6  -7   17.30    2.90 
   1   6  -7   15.60    2.80 
   1   6  -7   14.30    2.70 
   0   6  -7   18.10    2.70 
   0   6  -7   18.70    2.90 
   0   6  -7   16.20    3.10 
  -1   6  -7    6.30    2.60 
  -1   6  -7    4.00    2.10 
   1  -6   7    3.90    1.80 
  -2   6  -7   77.49    5.40 
  -2   6  -7   77.09    5.60 
   2  -6   7   84.29    4.20 
  -3   6  -7   16.00    3.80 
  -3   6  -7   24.70    4.20 
   3  -6   7   29.70    3.10 
  -4   6  -7   20.60    4.70 
   4  -6   7   12.40    4.70 
   4  -6   7   10.20    2.40 
  -5   6  -7  129.49    9.60 
   5  -6   7  131.29    6.20 
   5  -6   7  145.59    9.80 
  -6   6  -7  357.16   24.40 
   6  -6   7  368.46   16.20 
   6  -6   7  357.36   11.90 
  -7   6  -7    4.60    5.40 
   7  -6   7    4.30    2.90 
   7  -6   7    2.10    5.10 
  -8   6  -7   -4.10    5.00 
   8  -6   7    5.20    5.80 
   8  -6   7    3.20    3.40 
  -9   6  -7   11.10    6.40 
   9  -6   7    8.00    6.60 
   8   5  -7    2.70    6.90 
  -8  -5   7    4.80    7.70 
   7   5  -7   62.59    8.00 
  -7  -5   7   63.59    9.60 
   6   5  -7    5.10    4.50 
  -6  -5   7   11.30    5.70 
   5   5  -7  138.19    9.00 
  -5  -5   7  126.09    9.90 
   4   5  -7    0.30    1.30 
   4   5  -7    2.80    3.10 
  -4  -5   7    4.90    4.20 
   3   5  -7   62.99    5.70 
   3   5  -7   72.89    3.80 
  -3  -5   7   71.49    6.70 
   2   5  -7   15.60    3.30 
   2   5  -7   19.90    3.20 
   2   5  -7   17.50    2.40 
   1   5  -7    1.40    2.10 
   1   5  -7    3.20    1.80 
   1   5  -7    2.10    1.90 
   0   5  -7  281.57   10.00 
   0   5  -7  284.27   10.00 
   0   5  -7  290.97    9.00 
  -1   5  -7  115.09    6.10 
  -1   5  -7  119.29    6.00 
   1  -5   7  113.29    4.50 
  -2   5  -7   40.50    4.30 
  -2   5  -7   44.40    4.40 
   2  -5   7   40.60    3.80 
  -3   5  -7    2.30    3.00 
   3  -5   7    2.70    1.40 
   3  -5   7    0.50    3.20 
  -4   5  -7   -0.40    3.50 
   4  -5   7    1.80    1.80 
   4  -5   7    2.60    3.60 
  -5   5  -7  211.28   11.70 
   5  -5   7  224.28   11.30 
   5  -5   7  213.68    7.80 
  -6   5  -7    4.90    4.80 
   6  -5   7   -0.90    2.20 
   6  -5   7    3.20    4.80 
  -7   5  -7    6.90    5.50 
   7  -5   7    3.50    3.00 
  -8   5  -7    9.70    6.60 
   8  -5   7    1.80    3.40 
   8  -5   7   -3.30    5.80 
  -9   5  -7    8.70    6.90 
   9  -5   7    4.90    6.60 
   9   4  -7    1.60    6.20 
  -9  -4   7    5.20    8.20 
   8   4  -7  176.18   13.20 
  -8  -4   7  191.58   15.90 
   7   4  -7    1.40    4.70 
  -7  -4   7    6.80    6.10 
   6   4  -7    8.40    4.50 
  -6  -4   7   -2.50    5.30 
   5   4  -7   60.89    6.60 
  -5  -4   7   49.20    6.80 
   4   4  -7  188.28    9.50 
  -4  -4   7  211.08   10.80 
   3   4  -7   10.10    1.50 
   3   4  -7    6.60    2.70 
  -3  -4   7   13.10    3.60 
   2   4  -7   59.89    3.50 
   2   4  -7   55.89    4.80 
   2   4  -7   54.69    4.30 
   1   4  -7   17.10    2.80 
   1   4  -7   10.90    2.10 
   1   4  -7   15.10    2.30 
   0   4  -7  556.84   16.20 
   0   4  -7  587.94   16.50 
   0   4  -7  559.44   14.80 
  -1   4  -7    6.70    2.20 
  -1   4  -7    5.60    2.30 
   1  -4   7    3.80    1.20 
   1  -4   7    4.30    1.00 
  -2   4  -7  642.34   18.70 
   2  -4   7  638.14   19.10 
  -3   4  -7   21.80    4.00 
   3  -4   7   16.60    3.60 
   3  -4   7   18.50    2.00 
  -4   4  -7  253.47   11.80 
   4  -4   7  240.08   11.30 
   4  -4   7  245.18    7.70 
  -5   4  -7   26.50    5.60 
   5  -4   7   32.60    5.70 
   5  -4   7   32.90    3.60 
  -6   4  -7    6.70    5.20 
   6  -4   7   13.90    2.90 
   6  -4   7   10.20    5.30 
  -7   4  -7    5.60    5.50 
   7  -4   7   10.80    3.30 
   7  -4   7   10.60    6.40 
  -8   4  -7    6.20    6.40 
   8  -4   7   -4.50    5.60 
   8  -4   7    3.00    3.40 
  -9   4  -7   -4.10    6.30 
   9  -4   7   -1.60    6.60 
   9   3  -7    3.10    5.70 
  -9  -3   7    7.20    7.60 
   8   3  -7    7.40    5.20 
  -8  -3   7    8.80    7.20 
   7   3  -7   60.19    7.50 
  -7  -3   7   55.19    8.70 
   6   3  -7   -5.60    3.20 
  -6  -3   7    0.60    5.00 
   5   3  -7   66.19    6.60 
  -5  -3   7   71.59    8.40 
   4   3  -7    5.00    3.10 
  -4  -3   7   10.70    4.10 
   3   3  -7   42.00    5.00 
  -3  -3   7   33.90    6.40 
  -3  -3   7   37.30    2.00 
  -3  -3   7   39.70    2.10 
   2   3  -7    1.20    1.90 
   2   3  -7    3.00    1.90 
  -2  -3   7   -0.30    1.40 
   1   3  -7 1380.06   33.60 
   1   3  -7 1414.86   34.90 
  -1  -3   7 1352.96   33.80 
   0   3  -7   90.39    5.00 
   0   3  -7   82.49    3.40 
   0  -3   7   85.39    4.80 
  -1   3  -7 1822.12   45.10 
   1  -3   7 1836.92   45.30 
  -2   3  -7  104.49    6.20 
   2  -3   7  106.49    6.30 
  -3   3  -7   46.60    5.30 
   3  -3   7   49.80    5.60 
  -4   3  -7    0.80    3.80 
   4  -3   7    3.20    1.80 
   4  -3   7    4.10    4.00 
  -5   3  -7  574.34   21.10 
   5  -3   7  602.34   20.70 
   5  -3   7  584.34   16.40 
  -6   3  -7   11.20    5.50 
   6  -3   7    4.30    2.50 
   6  -3   7    3.60    4.90 
  -7   3  -7  239.78   15.40 
   7  -3   7  242.38   10.20 
   7  -3   7  230.28   13.70 
  -8   3  -7    0.00    6.20 
   8  -3   7    8.70    3.90 
   8  -3   7   -7.50    5.50 
  -9   3  -7    1.20    6.90 
   9  -3   7   -0.80    6.80 
   9   2  -7   -4.20    5.20 
  -9  -2   7    0.70    7.70 
   8   2  -7    5.10    4.90 
  -8  -2   7    6.60    6.80 
   7   2  -7   -4.70    3.80 
  -7  -2   7    4.50    5.80 
   6   2  -7   56.99    6.70 
  -6  -2   7   77.39    9.10 
   5   2  -7   -3.80    2.80 
  -5  -2   7    1.00    4.20 
   4   2  -7  263.27   10.70 
  -4  -2   7  267.57   11.60 
   3   2  -7   75.79    5.00 
  -3  -2   7   68.69    5.60 
   2   2  -7  302.27    9.60 
   2   2  -7  314.47   10.60 
  -2  -2   7  291.87    8.50 
   1   2  -7   82.89    4.70 
   1   2  -7   74.69    3.60 
  -1  -2   7   76.19    4.00 
   0   2  -7  300.97    9.70 
   0   2  -7  289.97    7.70 
   0  -2   7  290.47    9.50 
   0  -2   7  277.77    7.60 
  -1   2  -7   54.89    4.30 
   1  -2   7   59.39    4.70 
  -2   2  -7  338.57   12.00 
   2  -2   7  345.87   12.10 
  -3   2  -7   25.30    4.50 
   3  -2   7   18.70    4.10 
   3  -2   7   24.40    2.10 
  -4   2  -7   99.79    8.60 
   4  -2   7   93.39    4.80 
   4  -2   7  108.59    8.00 
  -5   2  -7   19.70    5.40 
   5  -2   7   21.40    3.20 
   5  -2   7   13.30    4.80 
  -6   2  -7    6.20    5.20 
   6  -2   7    6.30    5.10 
   6  -2   7    4.40    3.60 
  -7   2  -7    4.00    5.90 
   7  -2   7   -3.20    5.40 
   7  -2   7   -1.10    3.00 
   8  -2   7   48.80    8.40 
   8  -2   7   64.59    7.00 
  -9   2  -7    6.20    7.30 
   9   1  -7   78.39   10.90 
  -9  -1   7  111.29   14.70 
   8   1  -7    0.20    4.20 
  -8  -1   7   10.10    7.00 
   7   1  -7  204.38   12.00 
  -7  -1   7  219.88   13.80 
   6   1  -7   -2.40    3.10 
  -6  -1   7   -2.40    4.40 
   5   1  -7  534.35   17.90 
  -5  -1   7  550.54   19.30 
   4   1  -7   81.19    5.80 
  -4  -1   7   75.99    6.60 
   3   1  -7 1040.60   27.30 
  -3  -1   7 1036.60   27.90 
   2   1  -7    9.40    2.30 
   2   1  -7    8.80    2.00 
  -2  -1   7   11.10    1.80 
   1   1  -7  228.58    8.20 
   1   1  -7  223.58    7.00 
  -1  -1   7  229.48    7.60 
   0   1  -7   -1.00    1.50 
   0   1  -7    0.60    0.80 
   0  -1   7    0.20    0.90 
   0  -1   7   -0.70    2.00 
  -1   1  -7  789.42   21.80 
   1  -1   7  824.92   22.20 
  -2   1  -7   -1.00    2.20 
   2  -1   7    0.80    2.70 
  -3   1  -7   18.40    4.10 
   3  -1   7   19.00    4.50 
   3  -1   7   20.90    2.50 
  -4   1  -7    5.50    4.40 
   4  -1   7    1.70    2.20 
   4  -1   7   -0.80    3.80 
  -5   1  -7    0.40    4.20 
   5  -1   7    1.20    4.30 
   5  -1   7    4.40    2.50 
  -6   1  -7   -4.60    4.60 
   6  -1   7   -2.60    4.40 
   6  -1   7    3.20    2.80 
  -7   1  -7   -0.50    5.60 
   7  -1   7    1.00    3.40 
  -8   1  -7    1.80    6.90 
   8  -1   7    7.80    4.30 
   8  -1   7    7.40    6.30 
  10   0  -7  -11.90    5.00 
 -10   0   7   -4.10    7.60 
   9   0  -7    7.90    5.70 
  -9   0   7    8.50    8.80 
   8   0  -7   29.60    6.40 
  -8   0   7   25.40    7.80 
   7   0  -7    5.20    4.30 
  -7   0   7    9.30    5.90 
   6   0  -7  406.56   15.70 
  -6   0   7  402.16   17.10 
   5   0  -7   -0.10    3.00 
  -5   0   7    4.70    4.20 
   4   0  -7   -0.60    2.10 
  -4   0   7   -1.70    2.80 
   3   0  -7   21.10    2.80 
   3   0  -7   17.90    1.60 
  -3   0   7   25.70    3.50 
  -3   0   7   23.70    2.10 
   2   0  -7    1.70    1.70 
   2   0  -7    0.60    1.50 
  -2   0   7    0.60    1.60 
   1   0  -7   50.89    3.00 
   1   0  -7   56.69    3.90 
  -1   0   7   59.49    3.80 
   0   0  -7   68.99    2.90 
   0   0  -7   63.19    4.10 
   0   0   7   61.29    4.50 
   0   0   7   72.09    3.30 
  -1   0  -7    0.00    0.70 
  -1   0  -7    0.50    1.80 
  -1   0  -7   -0.30    0.90 
   1   0   7   -1.20    1.90 
  -2   0  -7    4.50    2.70 
   2   0   7   -1.00    2.50 
  -3   0  -7    7.30    3.70 
   3   0   7    4.70    2.00 
   3   0   7    4.60    3.70 
  -4   0  -7    1.50    4.40 
   4   0   7    6.50    2.70 
   4   0   7    7.40    4.60 
  -5   0  -7    5.40    4.60 
   5   0   7    3.50    4.30 
   5   0   7   10.00    3.00 
  -6   0  -7   36.20    7.50 
   6   0   7   29.80    4.10 
   6   0   7   24.80    6.40 
  -7   0  -7    2.90    6.10 
   7   0   7   -4.40    5.70 
   7   0   7   -1.10    3.50 
  -8   0  -7   35.80    9.30 
   8   0   7   56.59    9.10 
   8   0   7   55.49    6.60 
  10  -1  -7   -1.30    5.50 
 -10   1   7   -0.20    7.50 
   9  -1  -7    5.20    5.30 
  -9   1   7   13.10    8.20 
   8  -1  -7    1.80    4.70 
  -8   1   7   16.50    7.00 
   7  -1  -7    7.50    4.20 
  -7   1   7    0.70    5.20 
   6  -1  -7   -4.00    2.80 
  -6   1   7    3.40    4.80 
   5  -1  -7  161.38    8.60 
  -5   1   7  155.08    9.70 
   4  -1  -7    3.40    1.10 
   4  -1  -7    4.00    2.40 
  -4   1   7    2.80    1.20 
  -4   1   7    1.50    2.90 
   3  -1  -7   36.50    3.70 
  -3   1   7   43.90    4.40 
   2  -1  -7    3.50    1.80 
   2  -1  -7    5.00    1.90 
  -2   1   7    5.70    2.10 
   1  -1  -7   35.40    2.70 
   1  -1  -7   27.10    3.00 
  -1   1   7   28.70    3.40 
   0  -1  -7   11.50    2.20 
   0  -1  -7   11.60    1.80 
   0   1   7   12.10    3.00 
  -1  -1  -7    2.80    1.90 
  -1  -1  -7    2.50    1.50 
   1   1   7    0.50    2.80 
  -2  -1  -7    6.20    2.90 
   2   1   7    7.50    3.20 
  -3  -1  -7   36.10    5.20 
   3   1   7   44.70    4.10 
   3   1   7   44.70    5.70 
  -4  -1  -7   -3.20    3.80 
   4   1   7   -1.00    2.50 
   4   1   7   -1.80    4.20 
  -5  -1  -7  144.89   11.00 
   5   1   7  147.29   10.60 
   5   1   7  148.79    7.70 
  -6  -1  -7   -1.60    5.10 
   6   1   7   -6.20    4.80 
   6   1   7    2.50    3.10 
  -7  -1  -7   -2.20    6.10 
   7   1   7   -4.70    3.70 
   7   1   7    4.80    6.30 
  -8  -1  -7   -1.30    6.30 
   8   1   7   -7.00    6.40 
   8   1   7    9.90    4.80 
  10  -2  -7   38.50    7.80 
 -10   2   7   72.79   11.60 
   9  -2  -7    1.00    4.90 
  -9   2   7    4.70    7.40 
   8  -2  -7  196.48   12.20 
  -8   2   7  195.98   14.30 
   7  -2  -7    3.70    4.00 
   6  -2  -7  210.68   10.80 
  -6   2   7  229.18   12.30 
   5  -2  -7   57.99    3.50 
   5  -2  -7   72.79    6.20 
  -5   2   7   76.39    7.80 
  -5   2   7   61.59    3.10 
   4  -2  -7  237.78    9.60 
  -4   2   7  224.68   10.60 
  -4   2   7  223.08    7.30 
   3  -2  -7    4.20    2.20 
  -3   2   7    4.70    2.00 
  -3   2   7    4.40    2.40 
   2  -2  -7   31.50    3.30 
   2  -2  -7   21.80    2.70 
  -2   2   7   30.50    3.40 
   1  -2  -7   -2.80    1.40 
   1  -2  -7    0.30    1.40 
  -1   2   7   -0.20    2.40 
   0  -2  -7  479.75   13.20 
   0  -2  -7  479.95   13.80 
   0   2   7  477.95   15.10 
  -1  -2  -7   25.90    3.30 
  -1  -2  -7   21.60    2.40 
   1   2   7   20.70    3.90 
  -2  -2  -7   93.49    6.50 
  -2  -2  -7   97.69    4.90 
   2   2   7  100.19    7.50 
  -3  -2  -7   10.90    4.20 
   3   2   7   16.30    3.20 
   3   2   7    6.60    4.40 
  -4  -2  -7  259.57   13.00 
   4   2   7  250.97   12.60 
   4   2   7  265.87   10.40 
  -5  -2  -7    0.50    4.60 
   5   2   7   -3.70    4.50 
   5   2   7    2.20    3.30 
  -6  -2  -7   27.80    7.20 
   6   2   7   17.50    4.50 
   6   2   7   23.70    6.70 
  -7  -2  -7    0.00    6.50 
   7   2   7   -3.00    5.80 
   7   2   7    6.10    5.40 
  -8  -2  -7    5.20    6.80 
   8   2   7    1.70    6.40 
   8   2   7    6.90    4.70 
  10  -3  -7    3.10    5.10 
 -10   3   7   11.30    8.40 
   9  -3  -7   99.59   10.40 
  -9   3   7  114.79   13.70 
   8  -3  -7    6.30    4.70 
  -8   3   7   19.20    7.10 
   7  -3  -7  279.47   14.80 
  -7   3   7  282.87   14.70 
   6  -3  -7   -3.50    2.80 
  -6   3   7    1.20    1.40 
  -6   3   7   -1.50    4.40 
   5  -3  -7   32.30    4.60 
  -5   3   7   30.30    5.20 
  -5   3   7   35.20    3.30 
   4  -3  -7    3.20    2.50 
  -4   3   7   -0.40    2.80 
  -4   3   7    1.60    2.00 
   3  -3  -7 1768.62   42.70 
  -3   3   7 1641.94   41.60 
  -3   3   7 1676.03   41.80 
   2  -3  -7   17.20    2.90 
   2  -3  -7   13.30    2.20 
  -2   3   7   17.80    3.20 
   1  -3  -7  520.65   15.00 
   1  -3  -7  537.65   14.80 
  -1   3   7  543.15   16.40 
   0  -3  -7   28.30    3.20 
   0  -3  -7   34.10    3.40 
   0   3   7   22.10    3.90 
  -1  -3  -7  312.77   10.20 
  -1  -3  -7  323.37   10.90 
  -2  -3  -7    4.00    3.10 
  -2  -3  -7    2.70    2.30 
   2   3   7    2.10    4.20 
  -3  -3  -7  420.66   15.90 
   3   3   7  412.56   13.70 
   3   3   7  422.06   16.40 
  -4  -3  -7    2.50    4.00 
   4   3   7    5.90    3.30 
   4   3   7    0.60    4.90 
  -5  -3  -7  173.98   15.00 
   5   3   7  187.38   11.80 
   5   3   7  161.58    9.30 
  -6  -3  -7   -6.00    4.90 
   6   3   7   -6.40    5.90 
   6   3   7   -2.70    4.00 
  -7  -3  -7    8.80    6.50 
   7   3   7   -2.10    4.50 
   7   3   7   11.10    6.60 
  10  -4  -7    4.20    5.60 
 -10   4   7    1.20    7.40 
   9  -4  -7    9.10    5.50 
  -9   4   7   21.00    7.90 
   8  -4  -7  144.69   10.70 
  -8   4   7  163.98   13.10 
   7  -4  -7   15.10    4.50 
  -7   4   7   26.50    6.70 
   6  -4  -7   15.90    4.30 
  -6   4   7   16.80    2.70 
  -6   4   7   12.90    5.20 
   5  -4  -7   22.70    4.40 
  -5   4   7   23.50    3.30 
  -5   4   7   13.60    4.60 
   4  -4  -7   -1.00    2.50 
  -4   4   7    7.70    3.20 
  -4   4   7    8.00    2.70 
  -3   4   7   15.20    2.90 
  -3   4   7   10.40    3.10 
   2  -4  -7  507.85   15.10 
   2  -4  -7  509.35   14.00 
  -2   4   7  456.75   15.20 
   1  -4  -7   -0.90    2.00 
   1  -4  -7   -0.60    1.30 
  -1   4   7   -1.10    2.90 
   0  -4  -7  239.88    8.70 
   0  -4  -7  239.68    8.30 
  -1  -4  -7    3.90    2.40 
  -1  -4  -7    3.40    2.30 
   1   4   7   -0.90    3.60 
  -2  -4  -7  242.68    9.70 
   2   4   7  249.68   12.20 
  -3  -4  -7   67.49    7.20 
   3   4   7   44.00    7.00 
   3   4   7   66.99    6.10 
  -4  -4  -7   12.20    4.80 
   4   4   7   10.10    3.90 
   4   4   7    8.60    5.80 
  -5  -4  -7   -0.70    4.60 
   5   4   7    3.00    3.80 
   5   4   7   10.10    6.20 
  -6  -4  -7    6.30    6.00 
   6   4   7   11.40    5.90 
   6   4   7   -1.20    6.30 
   7   4   7    3.80    4.50 
   7   4   7    3.60    6.30 
  10  -5  -7    7.50    5.80 
 -10   5   7   -9.60    6.80 
   9  -5  -7   26.10    6.80 
  -9   5   7   29.50    8.90 
   8  -5  -7   -8.30    3.90 
  -8   5   7    1.00    5.90 
   7  -5  -7   74.09    7.90 
  -7   5   7   78.39    8.70 
  -7   5   7   67.19    4.60 
   6  -5  -7    0.70    3.40 
  -6   5   7   -1.70    2.10 
  -6   5   7    2.50    4.40 
  -5   5   7  500.75   16.80 
  -5   5   7  476.35   15.10 
   4  -5  -7   -1.50    2.50 
  -4   5   7    1.00    2.80 
  -4   5   7   -0.10    3.00 
   3  -5  -7    1.20    2.50 
  -3   5   7    4.10    3.10 
  -3   5   7    5.00    2.40 
   2  -5  -7    8.00    2.90 
   2  -5  -7    7.20    1.90 
  -2   5   7    7.10    3.40 
   1  -5  -7  241.58    7.80 
   1  -5  -7  239.28    9.30 
  -1   5   7  227.68   10.50 
   0  -5  -7    4.50    1.90 
   0  -5  -7    4.80    2.60 
   0   5   7    6.30    4.20 
  -1  -5  -7   23.90    3.60 
  -1  -5  -7   20.90    3.60 
   1   5   7   21.20    5.30 
  -2  -5  -7    5.10    3.40 
  -2  -5  -7    5.00    3.80 
   2   5   7    5.00    4.90 
  -3  -5  -7  118.99    7.60 
  -3  -5  -7  106.89    8.20 
   3   5   7  114.39   10.20 
  -4  -5  -7   -2.60    3.90 
   4   5   7    3.20    5.60 
   4   5   7   -1.70    3.30 
  -5  -5  -7   -2.20    4.60 
   5   5   7   -4.90    3.80 
   5   5   7    1.70    5.90 
  -6  -5  -7    9.70    5.70 
   6   5   7   -9.70    5.80 
   6   5   7   -1.60    4.40 
  -7  -5  -7    3.10    5.80 
   7   5   7   12.50    5.20 
   7   5   7   -1.30    6.20 
  10  -6  -7   -7.60    4.40 
 -10   6   7   -1.40    6.80 
   9  -6  -7   30.80    6.80 
  -9   6   7   26.20    8.20 
   8  -6  -7   26.40    6.20 
  -8   6   7   42.30    3.90 
  -8   6   7   38.00    8.30 
   7  -6  -7    3.90    4.10 
  -7   6   7    9.20    5.50 
  -7   6   7   -3.90    2.30 
   6  -6  -7  119.09    8.80 
  -6   6   7  116.19    6.80 
  -6   6   7  131.79    9.30 
   5  -6  -7    2.20    3.20 
  -5   6   7    3.40    4.00 
  -5   6   7   -1.00    3.20 
   4  -6  -7  149.19    8.50 
  -4   6   7  153.38    7.80 
   3  -6  -7    4.20    3.00 
  -3   6   7    1.90    3.20 
  -3   6   7    1.90    2.40 
   2  -6  -7  533.95   17.00 
  -2   6   7  530.05   17.80 
   1  -6  -7   17.00    2.30 
   1  -6  -7   15.30    3.70 
  -1   6   7   25.50    5.20 
   0  -6  -7   81.49    6.50 
   0  -6  -7   91.49    4.90 
   0   6   7   98.49    8.50 
  -1  -6  -7    0.30    2.30 
  -1  -6  -7   -4.50    2.80 
   1   6   7    0.40    4.70 
  -2  -6  -7   19.00    4.20 
  -2  -6  -7   17.40    4.00 
   2   6   7   25.90    6.60 
  -3  -6  -7    0.70    3.40 
  -3  -6  -7    4.60    3.70 
   3   6   7    4.10    5.40 
  -4  -6  -7   13.40    5.10 
   4   6   7    9.60    9.90 
   4   6   7   19.00    4.80 
  -5  -6  -7    7.40    5.30 
   5   6   7    5.60    6.70 
   5   6   7    0.80    4.50 
  -6  -6  -7   59.09    9.00 
   6   6   7   58.99    9.00 
   6   6   7   56.29    7.50 
  10  -7  -7   14.10    6.40 
 -10   7   7   19.40    7.80 
   9  -7  -7  188.68   13.50 
  -9   7   7  159.58   14.00 
   8  -7  -7    0.00    4.10 
  -8   7   7  -11.00    5.40 
  -8   7   7    2.30    2.70 
   7  -7  -7   10.30    4.80 
  -7   7   7    3.00    2.90 
  -7   7   7   10.70    5.70 
   6  -7  -7   -1.00    3.30 
  -6   7   7   -0.80    2.90 
  -6   7   7    1.80    4.30 
   5  -7  -7   21.00    4.40 
  -5   7   7   32.00    4.70 
   4  -7  -7    2.00    3.30 
  -4   7   7   -1.60    3.20 
  -4   7   7    3.10    3.30 
   3  -7  -7  183.48    9.60 
  -3   7   7  175.68    9.90 
  -3   7   7  180.48    7.00 
   2  -7  -7    8.90    3.70 
  -2   7   7    8.10    4.00 
   1  -7  -7  517.35   17.40 
  -1   7   7  549.35   19.20 
   0  -7  -7    4.60    3.40 
   0  -7  -7    5.70    2.10 
   0   7   7   17.90    5.80 
  -1  -7  -7   37.20    4.40 
  -1  -7  -7   37.40    5.20 
   1   7   7   42.10    6.40 
  -2  -7  -7   79.09    7.40 
  -2  -7  -7   64.29    6.20 
   2   7   7  100.29   10.00 
  -3  -7  -7   94.29    8.10 
  -3  -7  -7   94.49    8.40 
   3   7   7   98.89   10.70 
  -4  -7  -7    3.20    4.20 
  -4  -7  -7    3.00    4.30 
   4   7   7    1.10    5.90 
  -5  -7  -7    8.30    4.60 
  -5  -7  -7    4.70    5.20 
   5   7   7   13.00    7.20 
  -6  -7  -7    3.20    5.10 
  -6  -7  -7    3.30    4.90 
   6   7   7   -8.00    6.20 
  10  -8  -7    6.80    5.60 
 -10   8   7   13.00    7.20 
   9  -8  -7   -3.50    4.80 
  -9   8   7   -3.60    6.20 
   8  -8  -7   -9.90    3.90 
  -8   8   7    0.60    5.40 
  -8   8   7   -1.10    2.70 
   7  -8  -7   -5.40    3.40 
  -7   8   7    5.50    5.10 
  -7   8   7   -3.60    2.80 
   6  -8  -7  118.89    9.70 
  -6   8   7  105.99    7.70 
  -6   8   7   94.39    8.40 
   5  -8  -7    1.30    3.10 
  -5   8   7    8.40    3.70 
  -5   8   7    5.30    3.70 
   4  -8  -7   50.69    6.30 
  -4   8   7   42.50    4.40 
  -4   8   7   37.60    5.90 
   3  -8  -7   -2.20    3.10 
  -3   8   7    5.50    4.30 
   2  -8  -7   45.80    5.70 
  -2   8   7   43.20    6.40 
   1  -8  -7    0.70    3.30 
  -1   8   7   -0.20    4.90 
   0  -8  -7  121.89    8.20 
   0   8   7  124.69   10.10 
  -1  -8  -7   19.40    4.50 
  -1  -8  -7    7.60    2.40 
   1   8   7    5.90    5.50 
  -2  -8  -7  149.88    8.30 
  -2  -8  -7  183.08   10.50 
   2   8   7  184.18   12.30 
  -3  -8  -7   -0.50    3.40 
  -3  -8  -7    0.80    3.90 
   3   8   7    4.70    6.20 
  -4  -8  -7   29.70    6.50 
  -4  -8  -7   20.30    5.80 
   4   8   7   32.50    8.40 
  -5  -8  -7    9.70    5.40 
  -5  -8  -7    4.30    4.90 
   5   8   7   21.10    7.10 
  -6  -8  -7  146.19   11.90 
  -6  -8  -7  112.09   11.90 
   6   8   7  141.29   12.90 
  10  -9  -7   -8.60    5.30 
 -10   9   7    1.00    6.50 
  -9   9   7   46.80    8.60 
   8  -9  -7    0.60    4.90 
  -8   9   7    2.00    3.40 
  -8   9   7    3.50    5.60 
   7  -9  -7   29.20    5.70 
  -7   9   7   33.30    6.10 
  -7   9   7   40.40    5.60 
   6  -9  -7   -2.10    3.60 
  -6   9   7    0.60    3.30 
  -6   9   7   -4.70    3.80 
   5  -9  -7  413.26   17.00 
  -5   9   7  428.76   16.50 
  -5   9   7  438.56   14.30 
   4  -9  -7    6.60    4.00 
  -4   9   7    7.10    4.50 
   3  -9  -7   -1.40    3.30 
  -3   9   7    9.00    4.80 
   2  -9  -7    1.40    3.60 
  -2   9   7   -3.60    4.10 
   1  -9  -7   18.40    4.40 
  -1   9   7   12.10    5.10 
   0  -9  -7   11.60    4.30 
   0   9   7    8.20    5.60 
  -1  -9  -7  388.56   12.30 
  -1  -9  -7  402.76   16.10 
   1   9   7  368.36   22.60 
  -2  -9  -7   -1.50    2.60 
  -2  -9  -7    1.50    4.30 
   2   9   7   -2.50    5.30 
  -3  -9  -7   65.99    8.10 
  -3  -9  -7   63.39    6.80 
   3   9   7   73.49   10.20 
  -4  -9  -7    9.80    5.50 
  -4  -9  -7    8.40    6.30 
   4   9   7   -5.50    6.00 
  -5  -9  -7   -1.70    4.80 
  -5  -9  -7   15.70    5.80 
   5   9   7   15.50    7.50 
   9 -10  -7   -5.70    4.40 
  -9  10   7   -4.60    5.40 
   8 -10  -7  181.28   13.20 
  -8  10   7  195.68   15.00 
  -8  10   7  208.38   11.20 
   7 -10  -7   -1.20    3.90 
  -7  10   7    0.10    3.50 
  -7  10   7    4.90    4.70 
   6 -10  -7   34.60    6.30 
  -6  10   7   25.80    4.80 
  -6  10   7   29.30    5.50 
   5 -10  -7    2.90    3.80 
  -5  10   7    7.00    4.50 
   4 -10  -7  199.28   13.00 
  -4  10   7  203.58   12.30 
   3 -10  -7    5.30    4.00 
  -3  10   7    7.00    4.70 
   2 -10  -7  195.08   11.10 
  -2  10   7  200.38   12.40 
   1 -10  -7    5.40    4.00 
  -1  10   7    6.20    5.00 
   0 -10  -7   24.00    5.20 
   0  10   7   13.60    6.20 
  -1 -10  -7   46.40    7.00 
   1  10   7   31.90    7.60 
  -2 -10  -7    3.60    4.60 
  -2 -10  -7   -4.10    2.20 
   2  10   7    2.90    6.70 
  -3 -10  -7    0.80    3.20 
  -3 -10  -7    1.50    4.80 
   3  10   7   -8.90    5.60 
  -4 -10  -7   78.39    8.40 
  -4 -10  -7   77.39    9.50 
   4  10   7   89.19   11.20 
  -5 -10  -7    0.20    4.30 
  -5 -10  -7    2.10    5.80 
   5  10   7   -8.40    6.50 
   9 -11  -7   29.90    7.20 
  -9  11   7   37.50    7.60 
  -9  11   7   39.50    5.80 
   8 -11  -7   -8.50    4.10 
  -8  11   7    0.30    5.30 
  -8  11   7    3.00    3.70 
   7 -11  -7   14.60    5.50 
  -7  11   7   25.10    5.50 
  -7  11   7   10.90    4.80 
   6 -11  -7    5.60    4.50 
  -6  11   7    5.20    4.20 
   5 -11  -7    1.10    4.30 
  -5  11   7   -1.60    4.30 
   4 -11  -7    6.30    4.30 
  -4  11   7    1.60    5.10 
   3 -11  -7    3.80    4.20 
  -3  11   7    3.00    5.10 
   2 -11  -7   11.00    4.80 
  -2  11   7    3.10    5.30 
   1 -11  -7    3.30    4.30 
  -1  11   7    4.80    5.80 
   0 -11  -7   11.40    4.90 
   0  11   7   20.30    6.90 
  -1 -11  -7  174.88   12.40 
   1  11   7  203.28   14.20 
  -2 -11  -7   -2.30    4.60 
   2  11   7   -5.60    5.70 
  -3 -11  -7    7.50    5.40 
   3  11   7   13.50    7.30 
   9 -12  -7  -12.50    4.50 
  -9  12   7   -4.40    5.80 
  -9  12   7    2.90    3.80 
   8 -12  -7   -4.20    5.30 
  -8  12   7   -3.00    4.00 
  -8  12   7    4.90    5.10 
   7 -12  -7   -1.10    4.60 
  -7  12   7    2.70    4.00 
  -7  12   7    0.40    4.30 
   6 -12  -7   -0.40    4.60 
  -6  12   7   -5.60    3.60 
   5 -12  -7    2.10    4.00 
  -5  12   7   -4.00    4.10 
   4 -12  -7    9.40    4.90 
  -4  12   7   17.80    6.20 
   3 -12  -7    8.40    4.80 
  -3  12   7    6.80    5.50 
   2 -12  -7    7.90    4.40 
  -2  12   7    7.60    6.00 
   1 -12  -7    5.90    4.40 
  -1  12   7   11.40    6.20 
   0 -12  -7    0.50    4.40 
   0  12   7   -0.20    5.70 
  -1 -12  -7    7.60    5.20 
   1  12   7    9.90    7.40 
  -2 -12  -7    1.60    5.20 
   2  12   7   13.60    7.40 
  -3 -12  -7    3.70    6.10 
   8 -13  -7   -3.50    4.50 
  -8  13   7    1.60    4.00 
   7 -13  -7   11.60    6.20 
  -7  13   7   13.20    5.40 
   6 -13  -7    5.90    5.00 
  -6  13   7   -0.40    4.80 
   5 -13  -7    5.50    4.60 
  -5  13   7    6.20    5.40 
   4 -13  -7    3.60    4.70 
  -4  13   7   11.00    5.80 
   3 -13  -7   32.20    6.90 
  -3  13   7   30.30    7.50 
   2 -13  -7    3.40    4.40 
  -2  13   7   -2.90    5.60 
   1 -13  -7   30.00    6.70 
  -1  13   7   56.19    9.50 
   0 -13  -7   12.40    5.40 
   0  13   7   19.50    7.40 
  -1 -13  -7   68.39    9.40 
   1  13   7   85.79   11.50 
   2  13   7    2.30    7.80 
  -3 -13  -7   65.89    9.80 
   8 -14  -7   42.70    7.90 
  -8  14   7   37.10    7.50 
   7 -14  -7    4.60    5.40 
  -7  14   7   -4.40    4.90 
   6 -14  -7   -3.00    5.30 
  -6  14   7    7.00    5.30 
   5 -14  -7   -4.20    4.50 
  -5  14   7   -6.20    4.40 
   4 -14  -7   64.39    8.90 
  -4  14   7   65.99    9.80 
   3 -14  -7    2.20    5.00 
  -3  14   7   -0.50    5.80 
   2 -14  -7  159.08   12.40 
  -2  14   7  179.98   14.40 
   1 -14  -7   -4.20    4.50 
  -1  14   7    5.00    6.80 
   0 -14  -7  140.09   12.20 
   0  14   7  136.89   14.20 
  -1 -14  -7   -2.30    5.30 
   1  14   7    6.20    7.20 
  -2 -14  -7    0.80    5.50 
   2  14   7    6.30    6.90 
   7 -15  -7   68.09    9.90 
  -7  15   7   96.39   10.20 
   6 -15  -7    2.70    5.60 
   5 -15  -7   15.20    6.60 
  -5  15   7   13.60    6.60 
   4 -15  -7   -3.40    7.10 
  -4  15   7    8.00    6.10 
   3 -15  -7   -4.90    4.90 
  -3  15   7    9.70    6.40 
   2 -15  -7   -3.60    6.40 
   1 -15  -7   41.70    8.70 
  -1  15   7   50.89   10.10 
   0 -15  -7    2.90    5.40 
   0  15   7    9.40    7.50 
  -1 -15  -7    6.40    5.90 
   6 -16  -7   76.59   10.60 
  -6  16   7   95.99   11.40 
   5 -16  -7   -1.60    5.00 
  -5  16   7    1.40    5.90 
   4 -16  -7   20.40    6.90 
  -4  16   7   21.70    7.10 
   3 -16  -7    2.30    5.70 
  -3  16   7    8.80    6.60 
   2 -16  -7   31.60    7.70 
  -2  16   7   47.10   10.10 
   1 -16  -7   -4.20    4.70 
  -1  16   7   -4.70    6.10 
   0  18  -8    0.00    4.20 
   0 -18   8   -1.40    4.90 
  -1  18  -8   -5.10    4.10 
   1 -18   8    0.10    4.60 
  -2  18  -8    4.10    4.60 
   2 -18   8    4.20    5.00 
  -3  18  -8   -6.90    3.60 
   3 -18   8    5.90    7.40 
  -4  18  -8    8.00    5.10 
   4 -18   8   -1.00    5.00 
  -5  18  -8    2.80    5.10 
  -2 -17   8   12.30    5.70 
   1  17  -8    1.70    4.10 
  -1 -17   8   -2.20    4.10 
   0  17  -8    7.00    4.40 
   0 -17   8    8.60    7.00 
  -1  17  -8    7.40    4.80 
   1 -17   8    0.20    4.30 
  -2  17  -8    0.60    4.00 
   2 -17   8    6.00    4.90 
   3 -17   8   -4.10    4.00 
  -4  17  -8   -0.40    4.30 
   4 -17   8    1.00    4.40 
  -5  17  -8   74.69   10.30 
   5 -17   8   81.69    8.80 
  -6  17  -8   16.40    6.30 
   6 -17   8   12.90    4.70 
   3  16  -8    7.30    4.40 
  -3 -16   8    1.20    4.60 
   2  16  -8   18.10    5.30 
  -2 -16   8    6.40    5.20 
   1  16  -8   -4.60    3.70 
  -1 -16   8   -2.50    4.30 
   0  16  -8    5.40    4.10 
   0 -16   8   -3.70    4.20 
  -1  16  -8    3.40    4.70 
   1 -16   8    5.00    4.40 
  -2  16  -8   56.49    8.30 
   2 -16   8   48.10    7.40 
  -3  16  -8    3.80    3.90 
   3 -16   8   -1.10    4.00 
  -4  16  -8    8.30    5.30 
   4 -16   8    8.90    4.60 
  -5  16  -8    1.00    7.00 
   5 -16   8   10.70    4.50 
  -6  16  -8   15.70    5.90 
   6 -16   8   16.10    5.30 
  -7  16  -8   -0.40    4.50 
   7 -16   8   -2.20    3.60 
   4  15  -8   -5.10    4.40 
   3  15  -8   36.30    6.30 
   3  15  -8   33.40    7.00 
   2  15  -8   10.50    4.60 
  -2 -15   8   -2.10    4.50 
   1  15  -8    2.30    3.90 
  -1 -15   8   15.50    5.40 
  -1 -15   8   12.90    4.30 
   0  15  -8    2.40    4.00 
   0 -15   8    9.50    4.40 
  -1  15  -8   12.90    5.00 
   1 -15   8   15.30    5.20 
  -2  15  -8    2.60    3.80 
   2 -15   8    1.00    3.70 
  -3  15  -8   30.10    6.70 
   3 -15   8   29.10    5.70 
  -4  15  -8    9.80    4.70 
  -4  15  -8   -0.30    2.40 
   4 -15   8   -6.20    3.40 
  -5  15  -8   42.30    5.60 
  -5  15  -8   42.60    7.90 
   5 -15   8   39.80    6.00 
  -6  15  -8    4.70    5.10 
   6 -15   8    4.80    4.00 
  -7  15  -8    4.60    4.30 
  -7  15  -8    7.20    5.50 
   7 -15   8   -2.80    3.70 
   4  14  -8   24.40    5.20 
   4  14  -8   52.09    8.60 
  -4 -14   8   35.30    6.50 
   3  14  -8    4.80    4.70 
   3  14  -8    7.80    4.20 
  -3 -14   8    4.40    3.80 
   2  14  -8    7.80    4.40 
   2  14  -8   -5.10    3.70 
  -2 -14   8    1.90    3.20 
   1  14  -8   -3.40    3.30 
  -1 -14   8    0.00    2.40 
  -1 -14   8    1.00    3.70 
   0  14  -8  328.17   15.90 
   0 -14   8  315.77   15.10 
  -1  14  -8    1.90    3.70 
   1 -14   8    0.90    3.90 
  -2  14  -8   20.20    4.00 
  -2  14  -8   25.50    5.90 
  -3  14  -8    3.40    2.40 
  -3  14  -8    6.10    4.20 
   3 -14   8    6.40    4.00 
  -4  14  -8   34.40    6.70 
  -4  14  -8   36.10    4.90 
   4 -14   8   28.30    5.40 
  -5  14  -8   -4.70    3.70 
  -5  14  -8   -0.10    3.30 
   5 -14   8   -4.90    3.10 
  -6  14  -8  116.19    9.20 
  -6  14  -8  144.49   11.90 
   6 -14   8  136.49    9.70 
  -7  14  -8   20.30    5.60 
  -7  14  -8   31.80    7.60 
   7 -14   8   22.40    5.40 
  -8  14  -8    5.40    4.80 
   5  13  -8   14.30    5.60 
  -5 -13   8   14.50    5.30 
   4  13  -8    5.90    3.60 
   4  13  -8    0.40    6.00 
  -4 -13   8    4.70    4.70 
   3  13  -8    2.30    3.80 
   3  13  -8    5.90    4.80 
  -3 -13   8   11.00    4.60 
   2  13  -8   15.20    5.00 
   2  13  -8    9.40    4.00 
  -2 -13   8   11.90    3.70 
   1  13  -8    2.50    3.40 
   1  13  -8    7.40    3.90 
  -1 -13   8   -1.40    2.30 
   0 -13   8    4.20    4.30 
   0 -13   8    0.00    2.10 
  -1  13  -8   -1.10    2.00 
  -1  13  -8   -0.90    3.40 
   1 -13   8    2.40    3.60 
  -2  13  -8   45.30    6.80 
  -2  13  -8   43.70    7.30 
   2 -13   8   42.80    5.90 
  -3  13  -8  230.08   10.10 
  -3  13  -8  245.28   13.50 
   3 -13   8  243.48   11.60 
  -4  13  -8    8.80    4.50 
  -4  13  -8   14.60    3.60 
   4 -13   8   15.10    4.10 
  -5  13  -8   47.40    5.90 
  -5  13  -8   37.10    6.80 
   5 -13   8   38.90    5.40 
  -6  13  -8   47.40    6.40 
  -6  13  -8   51.79    8.00 
   6 -13   8   34.70    5.30 
  -7  13  -8   85.89   10.40 
  -7  13  -8   85.29    9.00 
   7 -13   8   78.49   10.80 
   7 -13   8   43.30    9.70 
  -8  13  -8   10.50    5.80 
   8 -13   8   -1.80    6.20 
   6  12  -8    9.60    6.20 
  -6 -12   8   -4.80    6.30 
   5  12  -8   19.00    6.00 
  -5 -12   8    7.60    5.50 
   4  12  -8   11.80    5.40 
   4  12  -8    7.60    3.70 
  -4 -12   8    3.10    4.80 
   3  12  -8   15.30    5.20 
   3  12  -8   16.00    4.20 
  -3 -12   8   14.30    4.40 
   2  12  -8  109.69    8.10 
   2  12  -8   98.59    9.10 
  -2 -12   8  101.29    7.40 
   1  12  -8    1.50    3.30 
  -1 -12   8    2.60    2.60 
   0  12  -8  189.28   11.00 
   0 -12   8  176.48   10.20 
  -1  12  -8   62.09    5.30 
  -1  12  -8   65.39    7.20 
   1 -12   8   63.69    6.80 
  -2  12  -8  385.56   13.90 
  -2  12  -8  393.86   16.70 
   2 -12   8  390.86   14.70 
  -3  12  -8    4.70    3.10 
  -3  12  -8    5.00    3.80 
   3 -12   8    4.90    3.30 
  -4  12  -8    1.40    2.90 
  -4  12  -8    0.40    3.40 
   4 -12   8   -3.10    2.80 
  -5  12  -8    8.80    3.80 
  -5  12  -8    0.50    3.70 
   5 -12   8    3.80    3.30 
  -6  12  -8   15.70    5.00 
  -6  12  -8    9.30    5.10 
   6 -12   8   10.10    3.80 
  -7  12  -8    0.10    4.60 
   7 -12   8   -3.70    3.40 
   7 -12   8   -3.40    6.00 
  -8  12  -8   49.00    8.00 
   6  11  -8    9.20    6.50 
  -6 -11   8   40.30    7.70 
   5  11  -8   -1.10    4.80 
   5  11  -8    2.60    4.90 
  -5 -11   8    2.60    5.30 
   4  11  -8   -9.50    3.70 
   4  11  -8   -1.20    2.90 
  -4 -11   8    1.30    5.20 
   3  11  -8   68.79    6.10 
   3  11  -8   70.99    8.10 
  -3 -11   8   77.59    7.60 
   2  11  -8   29.80    4.90 
  -2 -11   8   28.00    4.90 
   1  11  -8    7.90    3.50 
   1  11  -8    7.90    3.80 
  -1 -11   8    3.20    2.70 
   0  11  -8  141.09    9.00 
   0 -11   8  141.29    8.70 
  -1  11  -8   -0.70    2.90 
  -1  11  -8   -2.40    1.90 
   1 -11   8    0.90    2.90 
  -2  11  -8    1.90    2.50 
  -2  11  -8    3.10    3.40 
   2 -11   8    1.90    2.90 
  -3  11  -8   10.20    4.10 
  -3  11  -8   20.00    3.90 
   3 -11   8   18.50    3.90 
  -4  11  -8   22.10    4.40 
  -4  11  -8   21.30    5.90 
   4 -11   8    8.80    3.50 
  -5  11  -8   11.80    5.10 
  -5  11  -8   19.10    4.70 
   5 -11   8   11.60    3.60 
  -6  11  -8   12.20    4.90 
  -6  11  -8   15.10    4.90 
   6 -11   8    5.50    3.20 
  -7  11  -8    6.10    5.00 
   7 -11   8   12.10    3.70 
   7 -11   8    5.00    5.60 
  -8  11  -8   -7.70    4.50 
   8 -11   8   -0.40    5.80 
   7  10  -8   44.00    8.00 
  -7 -10   8   39.00    8.50 
   6  10  -8  154.28   15.10 
  -6 -10   8  170.48   13.70 
   5  10  -8    4.30    4.80 
  -5 -10   8    4.50    5.00 
   4  10  -8   -2.60    3.90 
   4  10  -8    4.80    3.00 
  -4 -10   8    8.90    4.60 
   3  10  -8    9.90    3.30 
   3  10  -8    4.40    4.20 
  -3 -10   8    7.90    3.80 
   2  10  -8    4.20    3.80 
   2  10  -8    6.90    3.20 
  -2 -10   8    8.70    3.60 
   1  10  -8   16.20    4.10 
   1  10  -8   22.20    4.50 
  -1 -10   8   22.40    4.00 
   0  10  -8  506.15   17.70 
   0  10  -8  466.95   16.50 
   0  10  -8  495.55   15.80 
  -1  10  -8   36.90    5.70 
  -1  10  -8   36.30    4.50 
   1 -10   8   33.30    4.70 
  -2  10  -8    2.70    3.20 
  -2  10  -8   -1.10    2.70 
   2 -10   8   -1.80    2.80 
  -3  10  -8   12.80    4.20 
  -3  10  -8   16.20    3.70 
   3 -10   8   15.30    3.50 
  -4  10  -8    3.00    3.40 
  -4  10  -8   -0.80    2.90 
   4 -10   8    2.50    2.70 
  -5  10  -8   -2.90    3.30 
  -5  10  -8   -4.00    3.40 
   5 -10   8   -5.10    2.40 
  -6  10  -8  234.48   13.00 
   6 -10   8  246.48   14.70 
   6 -10   8  232.48    9.90 
  -7  10  -8    6.10    4.90 
   7 -10   8   -6.00    2.70 
   7 -10   8    0.80    5.30 
  -8  10  -8   26.80    7.20 
   8 -10   8   40.70    8.50 
   7   9  -8   -2.10    5.90 
   6   9  -8    0.50    5.20 
  -6  -9   8   -1.50    5.50 
   5   9  -8  213.38   12.80 
   5   9  -8  195.48    7.90 
  -5  -9   8  202.78   13.00 
   4   9  -8   47.60    4.80 
   4   9  -8   62.39    7.40 
  -4  -9   8   59.59    7.30 
   3   9  -8  104.99    8.30 
   3   9  -8  101.79    6.60 
  -3  -9   8  100.69    7.80 
   2   9  -8   32.60    5.20 
   2   9  -8   33.40    4.70 
  -2  -9   8   27.30    4.80 
   1   9  -8  350.06   14.40 
   1   9  -8  349.67   13.50 
   1   9  -8  391.66   14.00 
   0   9  -8   62.69    5.60 
   0   9  -8   58.89    5.60 
   0   9  -8   52.89    5.80 
  -1   9  -8   81.09    6.90 
  -1   9  -8   79.29    5.70 
  -2   9  -8    3.00    2.90 
   2  -9   8    6.40    3.00 
  -3   9  -8  500.75   16.90 
  -3   9  -8  526.15   18.90 
   3  -9   8  508.95   15.60 
  -4   9  -8   89.89    8.00 
  -4   9  -8   86.49    7.20 
   4  -9   8   84.29    5.80 
  -5   9  -8  239.38   12.70 
  -5   9  -8  227.08   12.00 
   5  -9   8  233.88    9.30 
  -6   9  -8   11.30    5.00 
   6  -9   8    0.90    4.80 
   6  -9   8    6.20    2.70 
  -7   9  -8   61.19    8.70 
   7  -9   8   61.19    8.90 
   7  -9   8   59.89    5.50 
  -8   9  -8    2.10    5.60 
   8  -9   8   -1.40    5.50 
  -9   9  -8   48.40    9.20 
   7   8  -8   -3.60    4.80 
  -7  -8   8    7.50    6.70 
   6   8  -8    5.20    5.00 
  -6  -8   8   -2.10    5.40 
   5   8  -8    8.20    4.80 
   5   8  -8    2.90    2.00 
  -5  -8   8   16.50    5.70 
   4   8  -8   65.59    4.60 
  -4  -8   8   61.09    7.40 
   3   8  -8    2.90    2.40 
   3   8  -8    6.70    3.50 
  -3  -8   8    3.40    3.40 
   2   8  -8  221.78    9.70 
   2   8  -8  231.08   10.50 
  -2  -8   8  240.88   10.60 
   1   8  -8  217.38    9.40 
   1   8  -8  193.68    9.20 
   0   8  -8   89.89    6.00 
   0   8  -8   90.79    6.00 
   0   8  -8   87.99    6.50 
  -1   8  -8   28.50    3.90 
  -1   8  -8   25.70    4.20 
   1  -8   8   25.40    3.40 
  -2   8  -8   32.30    5.10 
   2  -8   8   32.40    3.60 
  -3   8  -8   -3.60    2.80 
  -3   8  -8    1.40    3.00 
   3  -8   8    1.10    2.40 
  -4   8  -8  142.59    9.50 
  -4   8  -8  172.98    9.50 
   4  -8   8  152.78    6.90 
  -5   8  -8   13.40    4.60 
   5  -8   8   10.60    2.60 
   5  -8   8    9.80    5.20 
  -6   8  -8  232.58   13.00 
   6  -8   8  220.58   12.90 
   6  -8   8  184.38   10.10 
  -7   8  -8   12.50    5.90 
   7  -8   8   15.50    6.30 
   7  -8   8    5.60    3.00 
  -8   8  -8   30.20    7.80 
   8  -8   8   32.40    7.60 
  -9   8  -8   -3.40    5.90 
   9  -8   8    1.00    6.20 
   8   7  -8    4.80    5.90 
  -8  -7   8   -0.80    6.20 
   7   7  -8  105.69   11.10 
  -7  -7   8   89.59   11.30 
   6   7  -8   14.00    5.50 
  -6  -7   8   22.10    6.60 
   5   7  -8   20.00    5.10 
  -5  -7   8   20.10    5.90 
   4   7  -8   57.39    6.70 
   4   7  -8   58.29    3.90 
  -4  -7   8   62.89    7.50 
   3   7  -8   13.70    2.90 
   3   7  -8   14.30    4.10 
  -3  -7   8   18.00    4.50 
   2   7  -8   18.40    3.20 
   2   7  -8   23.00    4.30 
  -2  -7   8   18.20    3.80 
   1   7  -8  119.69    6.70 
   1   7  -8  126.39    7.00 
   0   7  -8   20.60    3.20 
   0   7  -8   13.10    3.10 
   0   7  -8   14.70    3.30 
  -1   7  -8  204.98    8.90 
  -1   7  -8  221.68    9.70 
   1  -7   8  216.68    7.90 
  -2   7  -8   36.30    5.00 
  -2   7  -8   36.90    5.00 
   2  -7   8   35.00    3.70 
  -3   7  -8   53.79    6.30 
  -3   7  -8   56.19    6.00 
   3  -7   8   56.49    4.20 
  -4   7  -8    1.30    3.50 
   4  -7   8    8.30    4.50 
   4  -7   8   -0.80    2.00 
  -5   7  -8   37.70    6.30 
   5  -7   8   31.20    3.30 
   5  -7   8   30.60    6.10 
  -6   7  -8    7.70    4.80 
   6  -7   8   -7.50    6.20 
   6  -7   8    3.90    2.30 
  -7   7  -8   20.90    6.50 
   7  -7   8   13.00    6.20 
   7  -7   8   14.20    3.30 
  -8   7  -8    4.30    6.10 
   8  -7   8    0.00    5.90 
  -9   7  -8   69.89    9.70 
   9  -7   8   50.99    9.20 
   8   6  -8    9.80    6.00 
  -8  -6   8   16.20    7.80 
   7   6  -8    4.40    5.50 
  -7  -6   8    6.20    6.40 
   6   6  -8   -1.90    4.30 
  -6  -6   8    2.90    5.40 
  -5  -6   8    5.20    4.70 
   4   6  -8   47.00    3.20 
   4   6  -8   38.90    5.30 
  -4  -6   8   45.40    6.60 
   3   6  -8    3.50    2.00 
   3   6  -8    8.20    3.30 
  -3  -6   8    1.30    3.40 
   2   6  -8   37.00    4.40 
   2   6  -8   34.50    3.70 
   2   6  -8   35.30    5.20 
   1   6  -8   29.50    3.50 
   1   6  -8   23.60    3.50 
   1   6  -8   26.80    3.50 
   0   6  -8   15.40    3.10 
   0   6  -8   21.90    2.90 
   0   6  -8   16.80    3.10 
  -1   6  -8    6.50    2.60 
  -1   6  -8    5.70    2.50 
   1  -6   8    8.20    1.90 
  -2   6  -8  191.38    9.20 
  -2   6  -8  193.48    8.90 
   2  -6   8  192.48    6.50 
  -3   6  -8    4.40    3.10 
  -3   6  -8   -1.20    2.70 
   3  -6   8    0.30    3.90 
   3  -6   8    0.50    1.60 
  -4   6  -8  141.19    9.30 
   4  -6   8  152.38    9.50 
   4  -6   8  133.39    5.40 
  -5   6  -8   13.40    4.80 
   5  -6   8   20.70    2.70 
   5  -6   8   34.10    5.90 
  -6   6  -8  129.89   10.80 
   6  -6   8  127.89    6.30 
   6  -6   8  138.79   10.60 
  -7   6  -8    8.20    5.80 
   7  -6   8   -8.90    5.20 
   7  -6   8    5.20    2.90 
  -8   6  -8    2.70    6.10 
   8  -6   8   11.80    6.50 
  -9   6  -8    8.40    7.10 
   9  -6   8    9.70    6.70 
  -8  -5   8    1.00    7.80 
   7   5  -8    7.70    5.30 
  -7  -5   8    9.80    6.80 
   6   5  -8   42.20    6.30 
  -6  -5   8   42.80    7.70 
   5   5  -8   49.99    6.20 
  -5  -5   8   39.90    6.50 
   4   5  -8    8.80    3.60 
  -4  -5   8   10.80    4.60 
   3   5  -8    2.60    2.60 
   3   5  -8   -1.40    1.40 
  -3  -5   8   -2.00    2.80 
   2   5  -8    3.00    2.30 
   2   5  -8    0.30    1.60 
   2   5  -8    0.20    2.30 
   1   5  -8    1.40    1.80 
   1   5  -8    1.30    2.10 
   1   5  -8    1.80    1.70 
   0   5  -8    2.80    2.20 
   0   5  -8    3.80    2.20 
   0   5  -8    0.80    1.50 
  -1   5  -8  543.55   16.70 
  -1   5  -8  516.65   15.90 
   1  -5   8  508.75   13.60 
  -2   5  -8    2.40    2.40 
   2  -5   8    5.50    3.30 
   2  -5   8    1.60    1.20 
   2  -5   8    1.10    1.00 
  -3   5  -8    8.20    3.60 
   3  -5   8   12.40    4.00 
  -4   5  -8   62.59    7.40 
   4  -5   8   66.09    7.40 
   4  -5   8   57.69    3.40 
  -5   5  -8  469.05   18.00 
   5  -5   8  443.96   17.40 
   5  -5   8  437.46   12.60 
  -6   5  -8    6.70    5.00 
   6  -5   8    5.30    2.40 
   6  -5   8    3.50    5.10 
  -7   5  -8   84.39   10.20 
   7  -5   8   60.59    5.40 
   7  -5   8   76.89    9.40 
  -8   5  -8    0.40    6.00 
   8  -5   8    2.90    6.10 
  -9   5  -8   -0.40    6.40 
   9  -5   8    4.70    6.90 
   9   4  -8   -4.30    5.80 
  -9  -4   8   12.60    8.20 
   8   4  -8  120.19   11.30 
  -8  -4   8  137.99   14.10 
   7   4  -8   -3.00    4.10 
  -7  -4   8    7.30    5.90 
   6   4  -8   61.69    7.10 
  -6  -4   8   49.30    7.80 
   5   4  -8    1.30    3.20 
  -5  -4   8    2.70    4.30 
   4   4  -8  299.87   12.10 
  -4  -4   8  298.57   13.10 
   3   4  -8   46.10    4.70 
  -3  -4   8   38.70    4.90 
   2   4  -8 1179.18   29.10 
   2   4  -8 1179.48   30.20 
   2   4  -8 1145.99   31.00 
   1   4  -8    2.10    2.00 
   1   4  -8    0.50    1.70 
   1   4  -8    0.80    1.60 
   0   4  -8 2874.41   67.49 
   0   4  -8 2904.81   69.59 
   0   4  -8 2920.01   69.59 
   0  -4   8 2901.71   69.49 
  -1   4  -8    8.80    2.40 
   1  -4   8    5.70    2.50 
   1  -4   8    4.40    1.00 
   1  -4   8    4.50    1.20 
  -2   4  -8   31.90    4.30 
  -3   4  -8   35.70    5.00 
   3  -4   8   31.70    4.80 
  -4   4  -8  308.97   13.70 
   4  -4   8  313.87   13.50 
  -5   4  -8    4.10    4.30 
   5  -4   8   13.60    2.20 
   5  -4   8    9.10    5.00 
  -6   4  -8   50.29    7.50 
   6  -4   8   42.80    7.00 
   6  -4   8   45.80    4.30 
  -7   4  -8    7.10    5.60 
   7  -4   8    3.40    5.70 
   7  -4   8    2.10    2.70 
  -8   4  -8   -2.90    7.60 
   8  -4   8    5.60    6.30 
  -9   4  -8   42.50    9.50 
   9   3  -8   26.50    7.40 
  -9  -3   8   37.80   10.00 
   8   3  -8   -2.70    4.60 
  -8  -3   8   -0.70    6.50 
   7   3  -8   28.60    5.70 
  -7  -3   8   25.30    7.20 
  -6  -3   8    9.60    6.70 
   5   3  -8   47.30    5.70 
  -5  -3   8   68.79    8.10 
   4   3  -8   11.60    3.50 
  -4  -3   8    1.20    3.60 
   3   3  -8  829.22   25.90 
  -3  -3   8  830.02   23.50 
  -3  -3   8  782.12   19.80 
  -3  -3   8  808.92   19.70 
   2   3  -8    4.30    2.00 
   2   3  -8    4.90    2.30 
  -2  -3   8    0.60    1.50 
   1   3  -8 1499.35   37.10 
   1   3  -8 1468.75   35.50 
  -1  -3   8 1414.86   35.90 
   0   3  -8    1.30    1.90 
   0   3  -8    1.60    1.30 
   0  -3   8    2.00    2.10 
  -1   3  -8   25.40    3.40 
   1  -3   8   32.20    4.00 
  -2   3  -8   11.50    3.00 
   2  -3   8    5.40    3.10 
  -3   3  -8 1517.55   40.20 
   3  -3   8 1504.65   40.10 
  -4   3  -8    1.80    3.80 
   4  -3   8   -0.30    4.20 
  -5   3  -8  433.16   17.50 
   5  -3   8  407.96   12.20 
   5  -3   8  430.16   17.00 
  -6   3  -8   -6.00    4.40 
   6  -3   8    1.80    5.00 
   6  -3   8    1.40    2.50 
  -7   3  -8  106.59   11.60 
   7  -3   8   93.49    6.20 
   7  -3   8   88.29   10.40 
  -8   3  -8    1.20    9.30 
   8  -3   8    3.60    6.20 
   9   2  -8   20.40    6.80 
  -9  -2   8   37.50   10.00 
   8   2  -8   10.20    5.30 
  -8  -2   8    2.80    6.10 
   7   2  -8    4.80    4.40 
  -7  -2   8   -2.40    5.40 
   6   2  -8  358.46   15.10 
  -6  -2   8  370.76   16.60 
   5   2  -8   14.40    4.20 
  -5  -2   8   21.80    5.40 
   4   2  -8   -1.80    2.60 
  -4  -2   8    3.40    3.30 
   3   2  -8    1.00    2.10 
  -3  -2   8    0.40    0.90 
  -3  -2   8   -0.50    1.10 
   2   2  -8   13.70    2.40 
   2   2  -8    9.70    2.60 
  -2  -2   8   14.60    2.10 
   1   2  -8   22.40    3.20 
   1   2  -8   22.50    2.40 
  -1  -2   8   17.80    2.70 
   0   2  -8   33.60    3.70 
   0   2  -8   25.60    1.80 
   0  -2   8   21.90    1.70 
   0  -2   8   28.40    3.40 
  -1   2  -8   64.39    4.80 
   1  -2   8   78.49    5.60 
  -2   2  -8   78.19    5.90 
   2  -2   8   71.79    6.10 
  -3   2  -8    4.80    3.50 
   3  -2   8   11.60    4.10 
  -4   2  -8   -2.40    3.70 
   4  -2   8   -3.10    3.70 
   4  -2   8   -0.30    1.70 
  -5   2  -8    5.60    4.60 
   5  -2   8    2.40    2.00 
   5  -2   8    0.80    4.20 
  -6   2  -8   40.10    7.30 
   6  -2   8   40.30    4.10 
   6  -2   8   26.00    6.40 
  -7   2  -8    0.20    5.30 
   7  -2   8   15.10    6.30 
   7  -2   8    7.70    3.40 
  -8   2  -8   22.40    8.30 
   8  -2   8    1.10    6.30 
  -9  -1   8  195.38   16.10 
   8   1  -8    3.90    4.60 
  -8  -1   8    6.50    6.60 
   7   1  -8   47.00    6.70 
  -7  -1   8   41.50    8.00 
   6   1  -8   -0.70    3.40 
  -6  -1   8    2.10    4.50 
   5   1  -8    6.10    3.50 
  -5  -1   8    1.10    4.30 
   4   1  -8    8.40    3.00 
  -4  -1   8    6.00    3.60 
   3   1  -8  293.17   10.20 
  -3  -1   8  298.87   11.10 
  -3  -1   8  266.67    7.70 
  -3  -1   8  300.07    8.10 
   2   1  -8    0.90    1.50 
   2   1  -8    2.00    1.90 
  -2  -1   8    1.30    1.60 
   1   1  -8  122.59    4.80 
   1   1  -8  124.19    6.00 
  -1  -1   8  122.59    5.50 
   0   1  -8  114.09    5.70 
   0   1  -8  103.39    3.60 
   0  -1   8  109.49    5.80 
   0  -1   8  102.19    3.70 
  -1   1  -8  249.78    9.50 
   1  -1   8  259.07   10.00 
  -2   1  -8    0.30    2.50 
   2  -1   8    2.00    3.50 
  -3   1  -8  137.59    8.60 
   3  -1   8  143.09    8.60 
   3  -1   8  135.69    5.30 
  -4   1  -8    6.00    4.40 
   4  -1   8    6.30    2.20 
   4  -1   8    3.10    4.10 
  -5   1  -8  287.07   14.60 
   5  -1   8  285.57    9.90 
   5  -1   8  282.67   13.60 
  -6   1  -8    1.00    5.00 
   6  -1   8   -3.40    4.90 
   6  -1   8    2.00    3.10 
  -7   1  -8   82.29   10.60 
   7  -1   8   77.69    6.40 
   7  -1   8  106.89   11.00 
  -8   1  -8   26.70    8.00 
   8  -1   8   19.90    7.20 
  10   0  -8    3.30    5.90 
 -10   0   8   20.20    8.90 
   9   0  -8    0.80    5.30 
  -9   0   8  -13.30    9.00 
   8   0  -8    3.10    4.60 
  -8   0   8    9.60    7.00 
   7   0  -8    4.30    4.40 
  -7   0   8    5.90    5.80 
   6   0  -8   15.70    4.40 
  -6   0   8   19.30    5.70 
   5   0  -8   31.20    4.70 
  -5   0   8   33.50    5.60 
   4   0  -8  953.10   26.70 
  -4   0   8  981.20   27.50 
   3   0  -8   62.69    4.50 
  -3   0   8   55.89    5.10 
  -3   0   8   55.19    3.80 
   2   0  -8  977.10   26.00 
   2   0  -8  972.10   25.00 
  -2   0   8  972.80   24.70 
   1   0  -8   16.30    2.60 
   1   0  -8   20.20    2.30 
  -1   0   8   18.20    2.90 
   0   0  -8   47.10    2.60 
   0   0  -8   48.50    4.00 
   0   0   8   47.40    4.50 
  -1   0  -8  133.89    6.60 
  -1   0  -8  118.89    4.00 
  -1   0  -8  135.99    4.30 
   1   0   8  149.69    7.40 
  -2   0  -8  297.07    8.20 
   2   0   8  307.87   12.00 
  -3   0  -8    0.90    3.50 
   3   0   8   -0.20    4.10 
   3   0   8   -0.30    1.80 
  -4   0  -8  209.98   11.50 
   4   0   8  198.68    7.70 
   4   0   8  209.28   11.20 
  -5   0  -8    3.30    4.30 
   5   0   8    4.30    4.90 
   5   0   8    1.60    2.60 
  -6   0  -8   19.90    6.60 
   6   0   8   30.50    4.20 
   6   0   8   23.00    6.50 
  -7   0  -8   -0.80    5.90 
   7   0   8    4.20    6.00 
   7   0   8    4.40    3.60 
  -8   0  -8   21.00    8.00 
   8   0   8    6.00    6.90 
  10  -1  -8    8.50    5.60 
 -10   1   8    5.30    8.00 
   9  -1  -8   12.30    5.80 
  -9   1   8   11.90    7.60 
   8  -1  -8    4.20    4.70 
  -8   1   8    0.10    6.00 
   7  -1  -8    9.70    4.30 
  -7   1   8   10.60    6.00 
   6  -1  -8   12.20    3.90 
  -6   1   8   10.30    4.90 
   5  -1  -8  334.17   13.20 
  -5   1   8  318.37   13.70 
   4  -1  -8   18.00    3.50 
  -4   1   8   10.40    1.70 
  -4   1   8   17.30    4.00 
   3  -1  -8  418.66   13.10 
  -3   1   8  405.66   11.80 
  -3   1   8  409.06   13.50 
   2  -1  -8   18.80    2.70 
   2  -1  -8   12.70    2.50 
  -2   1   8   16.70    2.80 
   1  -1  -8    5.70    1.70 
   1  -1  -8    4.30    2.00 
  -1   1   8    6.50    2.70 
   0  -1  -8   18.30    2.20 
   0  -1  -8   15.40    2.50 
   0   1   8   12.90    3.30 
  -1  -1  -8  334.97    9.50 
  -1  -1  -8  337.87   11.60 
   1   1   8  353.66   12.60 
  -2  -1  -8    6.90    1.90 
  -2  -1  -8   12.40    3.90 
   2   1   8    6.90    3.70 
  -3  -1  -8    5.90    3.90 
   3   1   8    1.60    4.20 
   3   1   8    5.20    2.40 
  -4  -1  -8   14.20    4.80 
   4   1   8    6.70    2.90 
   4   1   8    5.60    4.70 
   5   1   8   93.89    9.90 
   5   1   8   95.99    7.20 
  -6  -1  -8    2.90    5.10 
   6   1   8    2.00    3.20 
  -7  -1  -8  133.19   13.20 
   7   1   8  114.59    8.30 
   7   1   8  117.19   12.20 
  -8  -1  -8   12.30    7.20 
   8   1   8   -2.00    6.40 
  10  -2  -8   11.00    6.30 
 -10   2   8   19.60    8.70 
   9  -2  -8    5.60    5.30 
  -9   2   8    7.10    6.90 
   8  -2  -8   -3.10    3.70 
  -8   2   8   -1.60    5.70 
   7  -2  -8   -4.60    3.40 
  -7   2   8    3.00    6.00 
   6  -2  -8   -1.00    3.20 
  -6   2   8    1.80    4.50 
   5  -2  -8    7.30    3.20 
  -5   2   8   14.20    4.80 
  -5   2   8   10.60    1.90 
   4  -2  -8    9.90    3.10 
  -4   2   8    7.80    3.50 
  -4   2   8    9.00    2.20 
   3  -2  -8   13.30    3.00 
  -3   2   8    8.30    2.80 
  -3   2   8    8.00    2.40 
   2  -2  -8   42.50    3.70 
   2  -2  -8   36.10    3.70 
  -2   2   8   44.50    4.40 
   1  -2  -8    6.10    2.00 
   1  -2  -8    4.00    1.90 
  -1   2   8    4.80    2.90 
   0  -2  -8    7.70    2.00 
   0  -2  -8    6.90    2.20 
   0   2   8   10.80    3.50 
  -1  -2  -8    3.40    1.80 
  -1  -2  -8    0.90    2.20 
   1   2   8    0.20    3.40 
  -2  -2  -8  794.82   20.70 
  -2  -2  -8  808.42   23.30 
   2   2   8  753.12   23.80 
  -3  -2  -8    2.50    3.80 
   3   2   8   -8.20    4.20 
   3   2   8    2.20    2.70 
  -4  -2  -8  421.26   17.10 
   4   2   8  422.96   14.00 
   4   2   8  438.46   17.30 
  -5  -2  -8   -0.10    4.60 
   5   2   8    4.10    5.30 
   5   2   8   -2.90    3.00 
  -6  -2  -8   92.29   10.70 
   6   2   8   90.29   10.00 
   6   2   8   97.69    7.60 
  -7  -2  -8    1.80    6.10 
   7   2   8   -7.20    4.20 
   7   2   8   -0.20    6.30 
  -8  -2  -8   12.30    6.90 
  10  -3  -8    1.10    4.80 
 -10   3   8    3.60    7.40 
   9  -3  -8  142.39   11.50 
  -9   3   8  158.98   14.80 
   8  -3  -8   16.00    5.40 
  -8   3   8    5.30    6.20 
   7  -3  -8  170.48   10.90 
  -7   3   8  193.18   14.50 
   6  -3  -8   16.70    4.40 
  -6   3   8   17.40    2.30 
  -6   3   8   13.60    5.30 
   5  -3  -8   64.49    6.30 
  -5   3   8   62.19    4.10 
  -5   3   8   62.59    6.70 
   4  -3  -8   11.30    3.30 
  -4   3   8   11.10    2.60 
  -4   3   8   12.10    4.30 
   3  -3  -8  139.39    7.10 
  -3   3   8  136.79    6.70 
  -3   3   8  135.39    6.80 
   2  -3  -8   36.80    3.50 
   2  -3  -8   33.50    3.70 
  -2   3   8   36.90    4.40 
   1  -3  -8 1171.58   29.00 
   1  -3  -8 1151.48   29.00 
  -1   3   8 1078.59   30.30 
   0  -3  -8   -3.30    1.40 
   0  -3  -8   -0.30    1.80 
   0   3   8   -1.40    3.00 
  -1  -3  -8   -1.90    2.10 
  -1  -3  -8    0.40    2.00 
   1   3   8   -1.90    3.70 
  -2  -3  -8    7.30    2.80 
  -2  -3  -8    8.70    3.70 
   2   3   8    8.80    4.70 
  -3  -3  -8   24.30    5.10 
  -3  -3  -8   15.70    3.40 
   3   3   8   23.20    5.90 
  -4  -3  -8   12.10    4.90 
   4   3   8   11.80    5.80 
   4   3   8    8.10    3.50 
  -5  -3  -8  113.29   10.70 
   5   3   8  117.99   11.00 
   5   3   8   93.19    7.40 
  -6  -3  -8   13.70    6.30 
   6   3   8   30.40    7.90 
   6   3   8   13.80    4.80 
   7   3   8   26.10    7.80 
   7   3   8   27.80    5.70 
  10  -4  -8   13.50    6.20 
 -10   4   8   -6.30    7.30 
   9  -4  -8   -0.90    5.00 
  -9   4   8    6.50    7.70 
   8  -4  -8    5.20    4.60 
  -8   4   8    5.70    6.10 
   7  -4  -8    2.10    3.90 
  -7   4   8    3.40    5.30 
   6  -4  -8   58.09    6.80 
  -6   4   8   67.69    4.30 
  -6   4   8   58.99    7.10 
   5  -4  -8    2.60    3.30 
  -5   4   8    0.80    2.50 
  -5   4   8    8.40    4.40 
   4  -4  -8  132.99    7.90 
  -4   4   8  132.39    6.70 
  -4   4   8  130.29    7.60 
   3  -4  -8   17.00    3.30 
  -3   4   8   11.80    3.50 
  -3   4   8   14.20    3.00 
   2  -4  -8    3.30    2.40 
   2  -4  -8   -0.40    1.60 
  -2   4   8    1.10    3.10 
   1  -4  -8    2.30    1.70 
   1  -4  -8    4.00    2.40 
  -1   4   8   -0.10    3.40 
   0  -4  -8   61.79    4.80 
   0  -4  -8   63.39    4.50 
   0   4   8   52.89    6.60 
  -1  -4  -8    0.10    2.40 
  -1  -4  -8    4.00    2.60 
   1   4   8    0.60    3.60 
  -2  -4  -8 1230.88   33.30 
  -2  -4  -8 1241.58   32.00 
   2   4   8 1171.38   34.80 
  -3  -4  -8   42.70    5.90 
  -3  -4  -8   38.60    4.50 
   3   4   8   44.10    7.00 
  -4  -4  -8    2.70    3.90 
   4   4   8    4.80    3.50 
   4   4   8   -3.30    5.40 
  -5  -4  -8    1.80    4.70 
   5   4   8   -2.20    5.60 
   5   4   8   -6.40    3.40 
  -6  -4  -8  184.68   13.70 
   6   4   8  155.58   12.40 
   6   4   8  165.48   13.30 
  -7  -4  -8    0.80    5.70 
   7   4   8   -1.30    6.70 
   7   4   8    6.80    5.00 
  10  -5  -8    2.50    5.40 
 -10   5   8   10.50    7.90 
   9  -5  -8    0.30    5.00 
  -9   5   8   13.00    7.70 
   8  -5  -8   -1.30    4.30 
  -8   5   8    8.70    6.30 
   7  -5  -8   -2.30    3.50 
  -7   5   8    0.40    5.20 
  -7   5   8   -0.90    2.10 
   6  -5  -8    5.80    3.80 
  -6   5   8   -0.40    4.30 
  -6   5   8    1.60    2.30 
   5  -5  -8   -0.20    3.40 
  -5   5   8    3.80    2.90 
  -5   5   8    0.90    4.00 
   4  -5  -8   12.30    3.60 
  -4   5   8   23.90    4.10 
  -4   5   8   23.80    4.10 
   3  -5  -8  403.86   14.00 
  -3   5   8  395.76   12.60 
  -3   5   8  407.86   14.20 
   2  -5  -8    9.40    3.10 
   2  -5  -8    8.60    2.20 
  -2   5   8    6.40    3.90 
   1  -5  -8    2.00    1.70 
   1  -5  -8   -2.30    2.40 
  -1   5   8    0.20    3.90 
   0  -5  -8    2.00    2.60 
   0  -5  -8    5.70    2.30 
   0   5   8   -0.90    3.90 
  -1  -5  -8  135.09    7.30 
   1   5   8  152.88   10.20 
  -2  -5  -8   -1.40    2.90 
  -2  -5  -8   -5.50    2.70 
   2   5   8   -1.30    5.10 
  -3  -5  -8    1.60    3.00 
  -3  -5  -8    0.50    3.40 
   3   5   8   -2.40    5.10 
  -4  -5  -8   -6.60    3.50 
  -4  -5  -8   -2.10    3.00 
   4   5   8    2.30    6.70 
  -5  -5  -8   40.00    7.10 
   5   5   8   41.40    8.40 
   5   5   8   18.60    5.00 
  -6  -5  -8   15.70    6.50 
   6   5   8   18.50    7.70 
   6   5   8   17.60    5.30 
  -7  -5  -8    2.60    5.80 
   7   5   8    6.40    4.70 
  10  -6  -8    6.90    6.20 
 -10   6   8   17.50    8.20 
   9  -6  -8   -0.40    4.50 
  -9   6   8   11.60    7.50 
   8  -6  -8    4.60    4.80 
  -8   6   8    7.00    6.50 
  -8   6   8    3.20    2.30 
   7  -6  -8    9.40    4.40 
  -7   6   8    4.90    5.40 
   6  -6  -8   74.79    7.50 
  -6   6   8   74.29    8.10 
   5  -6  -8    6.20    3.60 
  -5   6   8   14.20    4.40 
  -5   6   8   12.60    3.80 
   4  -6  -8   96.39    7.50 
  -4   6   8  102.29    7.50 
  -4   6   8   96.79    6.80 
   3  -6  -8    0.50    3.00 
  -3   6   8   -4.90    3.50 
  -3   6   8   -1.10    2.50 
   2  -6  -8   55.09    6.00 
   2  -6  -8   62.79    4.10 
  -2   6   8   70.59    7.20 
   1  -6  -8   35.20    3.40 
   1  -6  -8   36.70    4.60 
  -1   6   8   29.80    5.70 
   0  -6  -8 1062.19   28.30 
   0  -6  -8 1118.99   30.20 
   0   6   8 1154.28   32.80 
  -1  -6  -8   -5.30    2.90 
  -1  -6  -8   -1.80    2.20 
   1   6   8    4.80    4.80 
  -2  -6  -8    6.70    3.40 
  -2  -6  -8    4.60    3.20 
   2   6   8   -2.40    4.90 
  -3  -6  -8   10.30    4.20 
  -3  -6  -8    9.60    4.00 
   3   6   8    8.70    5.80 
  -4  -6  -8   10.00    4.00 
  -4  -6  -8    9.70    4.60 
   4   6   8    0.60    5.90 
  -5  -6  -8   -2.30    5.10 
  -5  -6  -8    5.70    4.20 
   5   6   8  -12.80    6.10 
  -6  -6  -8  121.19   10.60 
  -6  -6  -8  152.68   13.00 
   6   6   8  140.59   12.80 
  10  -7  -8   19.00    6.30 
 -10   7   8   -0.30    6.90 
   9  -7  -8   21.10    7.00 
  -9   7   8   40.80    9.00 
   8  -7  -8    5.20    4.70 
  -8   7   8   14.70    6.50 
  -8   7   8    2.50    2.50 
   7  -7  -8  117.89    9.90 
  -7   7   8  119.19    7.40 
  -7   7   8  118.59   10.20 
  -6   7   8    2.50    3.00 
  -6   7   8    3.30    4.50 
   5  -7  -8   -0.70    2.80 
  -5   7   8   -2.20    3.50 
  -5   7   8   -3.90    2.80 
   4  -7  -8    2.50    3.50 
  -4   7   8   -2.00    3.70 
  -4   7   8   -1.20    3.00 
   3  -7  -8   65.29    7.00 
  -3   7   8   64.49    5.00 
  -3   7   8   86.79    8.20 
   2  -7  -8    1.20    3.50 
  -2   7   8   11.80    4.60 
   1  -7  -8 1012.30   28.40 
  -1   7   8  984.80   30.10 
   0  -7  -8    4.60    2.10 
   0  -7  -8    3.20    3.20 
   0   7   8    2.20    5.20 
  -1  -7  -8    9.80    3.70 
  -1  -7  -8    3.70    2.40 
   1   7   8    3.80    5.40 
  -2  -7  -8   20.30    4.70 
  -2  -7  -8   20.10    4.10 
   2   7   8   17.90    6.30 
  -3  -7  -8  346.47   14.50 
  -3  -7  -8  307.87   14.10 
   3   7   8  324.27   16.70 
  -4  -7  -8    0.00    6.50 
   4   7   8   18.80    7.30 
  -5  -7  -8  249.68   13.60 
  -5  -7  -8  226.88   14.30 
   5   7   8  222.48   15.20 
  -6  -7  -8   -5.90    4.80 
  -6  -7  -8   -5.60    4.60 
   6   7   8    1.30    6.30 
  10  -8  -8    7.80    5.70 
 -10   8   8   -1.70    6.90 
   9  -8  -8   -3.80    5.70 
  -9   8   8   -0.60    6.50 
   8  -8  -8   36.30    6.70 
  -8   8   8   35.60    7.80 
  -8   8   8   30.70    4.50 
   7  -8  -8    2.40    4.00 
  -7   8   8    2.40    5.00 
  -7   8   8    6.50    3.30 
   6  -8  -8  110.09    9.30 
  -6   8   8   96.39    7.40 
  -6   8   8  117.09    8.70 
   5  -8  -8   -0.50    3.00 
  -5   8   8   10.30    4.20 
  -5   8   8    2.70    3.70 
   4  -8  -8  231.58   11.70 
  -4   8   8  243.78   12.00 
  -4   8   8  220.58    8.90 
   3  -8  -8    7.90    3.90 
  -3   8   8    5.70    4.40 
   2  -8  -8   40.50    5.70 
  -2   8   8   38.10    6.50 
   1  -8  -8    0.60    3.10 
  -1   8   8   -1.70    4.60 
   0  -8  -8   50.69    6.00 
   0   8   8   52.89    8.00 
  -1  -8  -8    7.80    3.70 
  -1  -8  -8   -4.50    2.00 
   1   8   8    3.40    5.40 
  -2  -8  -8   33.70    5.80 
  -2  -8  -8   27.00    4.50 
   2   8   8   28.90    7.50 
  -3  -8  -8    1.20    3.50 
   3   8   8   -6.80    5.70 
  -4  -8  -8    8.80    5.00 
  -4  -8  -8    1.80    4.70 
   4   8   8   13.10    7.40 
  -5  -8  -8    2.20    5.00 
  -5  -8  -8    6.70    5.40 
   5   8   8   11.60    7.40 
   9  -9  -8   26.70    7.70 
  -9   9   8   48.70    8.70 
   8  -9  -8    2.40    4.90 
  -8   9   8    6.70    3.40 
  -8   9   8    1.90    5.70 
   7  -9  -8   10.10    4.90 
  -7   9   8    7.50    5.10 
  -7   9   8    8.30    3.60 
   6  -9  -8    0.70    3.90 
  -6   9   8    3.10    4.20 
  -6   9   8   -0.40    3.40 
   5  -9  -8  224.48   12.90 
  -5   9   8  203.18   11.40 
  -5   9   8  218.18    9.60 
   4  -9  -8    4.70    3.70 
  -4   9   8    5.70    4.20 
   3  -9  -8  103.59    8.50 
  -3   9   8  117.39    9.50 
   2  -9  -8   -3.20    3.30 
  -2   9   8    0.90    4.50 
   1  -9  -8    7.00    3.90 
  -1   9   8   20.90    5.70 
   0  -9  -8    5.80    3.70 
   0   9   8    9.80    5.10 
  -1  -9  -8    0.40    3.90 
  -1  -9  -8    1.10    2.10 
   1   9   8    1.00    5.80 
  -2  -9  -8    2.20    4.60 
  -2  -9  -8    2.10    2.80 
   2   9   8   -5.20    5.60 
  -3  -9  -8   52.79    7.50 
  -3  -9  -8   69.69    7.20 
   3   9   8   78.79   10.80 
  -4  -9  -8   10.30    5.30 
  -4  -9  -8   -0.80    4.10 
   4   9   8   -1.70    6.70 
  -5  -9  -8    5.90    5.20 
  -5  -9  -8    0.90    4.20 
   5   9   8    8.30   10.10 
   9 -10  -8    2.90    5.50 
  -9  10   8   13.60    6.30 
   8 -10  -8  108.39   10.80 
  -8  10   8  122.69   10.00 
  -8  10   8  102.89   10.60 
   7 -10  -8   -5.80    4.00 
  -7  10   8    8.20    4.90 
  -7  10   8    9.40    4.10 
   6 -10  -8   26.40    5.90 
  -6  10   8   39.40    5.30 
  -6  10   8   29.40    5.40 
   5 -10  -8    7.70    4.70 
  -5  10   8    7.20    4.30 
   4 -10  -8   59.59    7.30 
  -4  10   8   79.79    9.10 
   3 -10  -8    2.80    3.70 
  -3  10   8    6.10    5.00 
   2 -10  -8  246.18   12.70 
  -2  10   8  233.58   14.20 
   1 -10  -8   -8.20    3.00 
  -1  10   8    2.50    5.20 
   0  10   8  319.77   16.80 
  -1 -10  -8   26.80    5.90 
   1  10   8   21.30    7.30 
  -2 -10  -8   18.10    5.60 
  -2 -10  -8   23.00    3.90 
   2  10   8   16.80    7.50 
  -3 -10  -8   -1.90    3.50 
  -3 -10  -8    3.30    5.10 
   3  10   8    8.00    6.70 
  -4 -10  -8   28.80    5.90 
  -4 -10  -8   26.80    6.80 
   4  10   8   25.00    8.40 
   9 -11  -8   12.40    6.10 
  -9  11   8   34.90    6.60 
  -9  11   8   33.10    7.60 
   8 -11  -8    2.30    5.70 
  -8  11   8   -2.50    5.00 
  -8  11   8    4.20    4.10 
   7 -11  -8   -1.50    5.00 
  -7  11   8    7.60    4.50 
  -7  11   8    4.50    4.40 
   6 -11  -8    0.60    3.70 
  -6  11   8    4.50    4.40 
   5 -11  -8   50.09    7.60 
  -5  11   8   60.49    8.00 
   4 -11  -8   11.60    4.60 
  -4  11   8    5.40    4.90 
   3 -11  -8   86.89    8.90 
  -3  11   8   78.89    9.50 
   2 -11  -8    0.20    4.30 
  -2  11   8    4.80    5.60 
   1 -11  -8   14.10    5.10 
  -1  11   8    5.40    6.00 
   0 -11  -8    8.40    4.90 
   0  11   8    4.70    6.30 
  -1 -11  -8  143.19   11.60 
   1  11   8  151.28   13.00 
  -2 -11  -8   -0.60    4.50 
   2  11   8   -3.10    6.40 
  -3 -11  -8   70.99    9.30 
   3  11   8   45.90    9.50 
  -4 -11  -8   14.80    6.30 
   4  11   8   20.20    7.70 
   9 -12  -8    6.30    5.80 
  -9  12   8   -2.50    9.60 
  -9  12   8    8.60    4.00 
   8 -12  -8   -4.90    4.80 
  -8  12   8    2.40    6.10 
  -8  12   8    3.90    4.00 
   7 -12  -8   -4.10    4.60 
  -7  12   8    2.70    4.30 
   6 -12  -8   48.60    7.80 
  -6  12   8   50.29    7.50 
   5 -12  -8    0.40    4.30 
  -5  12   8   -2.30    4.50 
   4 -12  -8   14.40    5.30 
  -4  12   8   10.90    6.00 
   3 -12  -8   -7.80    3.30 
  -3  12   8   -8.90    4.90 
   2 -12  -8   56.89    8.00 
  -2  12   8   71.49    9.90 
   1 -12  -8    3.10    4.40 
  -1  12   8    1.90    6.40 
   0 -12  -8  162.18   12.30 
   0  12   8  190.18   14.30 
  -1 -12  -8   -0.90    4.20 
   1  12   8    4.90    6.80 
  -2 -12  -8   22.00    6.80 
   2  12   8   22.30    8.70 
  -3 -12  -8   -6.70    5.10 
   3  12   8    4.10    6.70 
   8 -13  -8   -1.60    5.10 
  -8  13   8    6.10    4.40 
   7 -13  -8    8.70    6.00 
  -7  13   8    4.70    4.50 
   6 -13  -8    4.10    4.90 
  -6  13   8    2.50    4.50 
   5 -13  -8   -5.00    3.90 
  -5  13   8   -2.20    4.80 
   4 -13  -8    2.60    4.50 
  -4  13   8   -0.50    5.40 
   3 -13  -8  124.09   11.10 
  -3  13   8  112.69   11.70 
   2 -13  -8   -2.50    4.20 
  -2  13   8    3.90    6.20 
   1 -13  -8   -3.70    4.10 
  -1  13   8   -8.80    5.70 
   0 -13  -8    9.00    5.70 
   0  13   8   10.00    7.00 
  -1 -13  -8    5.70    5.20 
   1  13   8   11.80    9.70 
  -2 -13  -8    0.90    5.30 
   2  13   8   -4.10    6.40 
   8 -14  -8   37.60    8.40 
   7 -14  -8    8.20    6.10 
  -7  14   8   12.50    5.40 
   6 -14  -8    8.60    6.40 
  -6  14   8  -10.40    4.30 
   5 -14  -8    2.00    4.60 
  -5  14   8    0.30    4.90 
   4 -14  -8   -0.90    4.60 
  -4  14   8   -1.70    5.50 
   3 -14  -8    6.00    5.30 
  -3  14   8   -3.50    5.70 
   2 -14  -8  186.28   13.40 
  -2  14   8  183.48   14.90 
   1 -14  -8   11.20    5.70 
  -1  14   8    2.20    7.10 
   0 -14  -8   -1.00    6.60 
   0  14   8   -4.50    6.90 
  -1 -14  -8   -1.10    4.70 
   1  14   8   -9.00    6.60 
   7 -15  -8   34.30    7.70 
  -7  15   8   30.00    7.30 
   6 -15  -8   -3.10    5.20 
  -6  15   8   -3.00    4.80 
   5 -15  -8   75.29    9.90 
  -5  15   8  100.29   14.30 
   4 -15  -8   -3.80    4.80 
  -4  15   8    4.40   10.20 
   3 -15  -8   29.20    8.50 
  -3  15   8   30.60    9.60 
   2 -15  -8    4.10    5.50 
  -2  15   8    3.80    6.90 
   1 -15  -8    7.00    5.70 
  -1  15   8   -8.20    6.80 
   0 -15  -8    8.60    5.60 
   0  15   8    7.10    7.50 
   6 -16  -8   32.40    8.00 
  -6  16   8   47.30    8.60 
   5 -16  -8    0.00    5.40 
  -5  16   8    4.70    6.30 
   4 -16  -8   70.89   10.00 
  -4  16   8   63.89    9.90 
   3 -16  -8   -3.80    4.80 
  -3  16   8    5.20    6.40 
   2 -16  -8   22.50    7.50 
  -2  16   8   16.20    8.00 
   1 -16  -8   -0.60    5.50 
   0  18  -9   47.60    7.70 
   0 -18   9   38.80    7.70 
  -1  18  -9   -1.00    4.00 
   1 -18   9   -4.00    5.00 
  -2  18  -9   10.40    5.00 
   2 -18   9    1.90    5.60 
  -3  18  -9    0.70    4.30 
   3 -18   9    3.50    5.20 
  -4  18  -9   10.80    5.80 
   4 -18   9   21.00    5.60 
   1  17  -9    5.30    4.00 
  -1 -17   9    1.10    4.70 
   0  17  -9    2.90    3.80 
  -1  17  -9   16.80    5.60 
   1 -17   9   24.90    6.10 
  -2  17  -9    5.80    5.20 
   2 -17   9    5.00    4.80 
  -3  17  -9    4.10    4.50 
   3 -17   9    5.40    4.30 
  -4  17  -9    9.30    4.80 
   4 -17   9    8.40    4.60 
  -5  17  -9   76.19   10.70 
   5 -17   9   71.79    8.10 
  -6  17  -9    2.20    4.80 
   6 -17   9  -10.80    3.50 
   3  16  -9    2.90    4.00 
  -3 -16   9    7.80    5.00 
   2  16  -9    5.80    4.30 
  -2 -16   9    0.30    4.60 
   1  16  -9    4.70    4.30 
  -1 -16   9    1.40    4.20 
   0  16  -9   -0.80    3.60 
   0 -16   9    7.30    4.60 
  -1  16  -9    6.50    4.30 
   1 -16   9   -1.60    4.00 
  -2  16  -9  109.69   10.10 
   2 -16   9   93.49    9.30 
  -3  16  -9   -0.80    3.70 
   3 -16   9   -2.00    3.80 
  -4  16  -9   19.50    4.40 
  -4  16  -9   18.20    6.00 
   4 -16   9   17.20    5.10 
  -5  16  -9   12.60    5.60 
  -5  16  -9    2.20    3.80 
   5 -16   9    9.20    4.60 
  -6  16  -9    6.40    4.50 
  -6  16  -9   12.10    5.90 
   6 -16   9    5.70    4.30 
   3  15  -9    3.50    4.10 
   3  15  -9    4.60    5.30 
  -3 -15   9    4.60    5.40 
   2  15  -9    4.50    3.90 
  -2 -15   9   11.80    5.40 
  -2 -15   9    6.20    3.70 
   1  15  -9   20.50    5.50 
  -1 -15   9   14.60    5.30 
  -1 -15   9    7.70    3.20 
   0  15  -9    7.80    4.40 
   0 -15   9    9.60    3.00 
   0 -15   9   10.60    4.80 
  -1  15  -9   95.39    9.30 
   1 -15   9   93.29    8.90 
  -2  15  -9    5.80    2.60 
  -2  15  -9    8.90    4.60 
   2 -15   9    0.10    3.80 
  -3  15  -9   71.99    9.50 
  -3  15  -9   77.79    5.90 
   3 -15   9   71.89    8.10 
  -4  15  -9   12.20    3.40 
  -4  15  -9   15.10    5.40 
   4 -15   9   14.50    4.60 
  -5  15  -9   32.50    5.40 
  -5  15  -9   35.50    7.50 
   5 -15   9   26.50    5.40 
  -6  15  -9    9.10    4.30 
  -6  15  -9    6.60    4.90 
   6 -15   9    3.90    4.30 
  -7  15  -9    9.80    6.20 
  -7  15  -9   -0.20    4.50 
   4  14  -9   34.20    7.00 
   4  14  -9   22.30    5.10 
  -4 -14   9   39.20    6.70 
   3  14  -9   15.40    5.70 
   3  14  -9    7.10    4.20 
  -3 -14   9   32.20    6.20 
   2  14  -9   21.60    5.20 
   2  14  -9   26.70    5.60 
  -2 -14   9   19.70    4.40 
   1  14  -9    7.80    4.50 
  -1 -14   9   12.40    3.40 
  -1 -14   9   15.70    5.00 
   0  14  -9   26.80    5.80 
   0 -14   9   21.50    5.30 
  -1  14  -9   16.60    3.20 
  -1  14  -9   15.20    5.10 
   1 -14   9   13.50    4.60
[truncated: 375,198 more chars]
