# Supplementary material for: Protic Ionic Liquid as Reagent, Catalyst, and Solvent: 1‐Methylimidazolium Thiocyanate
Source: Angew Chem Int Ed Engl. 2021 Feb 26;60(14):7927–34. doi: 10.1002/anie.202016593 (PMC8048580; doi:10.1002/anie.202016593)
Supplement: Supplementary file 1 — Supplementary [file ANIE-60-7927-s002.zip › 2m.cif]

 
data_C1947
 
_audit_creation_method            SHELXL-2013
_chemical_name_systematic
;
 ?
;
_chemical_name_common             ?
_chemical_melting_point           ?
_chemical_formula_moiety          
 'C16 H20 N2 O4 S' 
_chemical_formula_sum
 'C16 H20 N2 O4 S' 
_chemical_formula_weight          336.40

loop_
 _atom_type_symbol
 _atom_type_description
 _atom_type_scat_dispersion_real
 _atom_type_scat_dispersion_imag
 _atom_type_scat_source
 'C'  'C'   0.0046   0.0021
 'International Tables Vol C Tables 4.2.6.8 and 6.1.1.4'
 'H'  'H'   0.0000   0.0000
 'International Tables Vol C Tables 4.2.6.8 and 6.1.1.4'
 'N'  'N'   0.0084   0.0041
 'International Tables Vol C Tables 4.2.6.8 and 6.1.1.4'
 'O'  'O'   0.0146   0.0077
 'International Tables Vol C Tables 4.2.6.8 and 6.1.1.4'
 'S'  'S'   0.1460   0.1530
 'International Tables Vol C Tables 4.2.6.8 and 6.1.1.4'
 
_space_group_crystal_system       monoclinic
_space_group_IT_number            14
_space_group_name_H-M_alt         'P 21/n'
_space_group_name_Hall            '-P 2yn'
 
_shelx_space_group_comment
;
The symmetry employed for this shelxl refinement is uniquely defined
by the following loop, which should always be used as a source of
symmetry information in preference to the above space-group names.
They are only intended as comments.
;
 
loop_
 _space_group_symop_operation_xyz
 'x, y, z'
 '-x+1/2, y+1/2, -z+1/2'
 '-x, -y, -z'
 'x-1/2, -y-1/2, z-1/2'
 
_cell_length_a                    13.834(3)
_cell_length_b                    6.8680(14)
_cell_length_c                    19.583(4)
_cell_angle_alpha                 90
_cell_angle_beta                  108.17(3)
_cell_angle_gamma                 90
_cell_volume                      1767.8(7)
_cell_formula_units_Z             4
_cell_measurement_temperature     100(2)
_cell_measurement_reflns_used     500 
_cell_measurement_theta_min       2.5 
_cell_measurement_theta_max       30.0 
 
_exptl_crystal_description        prism 
_exptl_crystal_colour             colourless 
_exptl_crystal_density_meas       ? 
_exptl_crystal_density_method     ?              
_exptl_crystal_density_diffrn     1.264          
_exptl_crystal_F_000              712
_exptl_transmission_factor_min    ?                                             
_exptl_transmission_factor_max    ?                                             
_exptl_crystal_size_max           0.18
_exptl_crystal_size_mid           0.15
_exptl_crystal_size_min           0.10
_exptl_absorpt_coefficient_mu     0.264
_shelx_estimated_absorpt_T_min    0.953
_shelx_estimated_absorpt_T_max    0.974
_exptl_absorpt_correction_type    'multi-scan'          
_exptl_absorpt_correction_T_min   0.959                 
_exptl_absorpt_correction_T_max   0.987                 
_exptl_absorpt_process_details    'Scala (Evans, 2006)' 
 
_exptl_special_details
;
 ?
;
 
_diffrn_ambient_temperature       100(2)
_diffrn_radiation_wavelength      0.78790
_diffrn_radiation_type            synchrotron        
_diffrn_source                    ?                                         
_diffrn_measurement_device_type   'Rayonix SX165 CCD' 
_diffrn_measurement_method        '/f scan'           
_diffrn_detector_area_resol_mean  ? 
_diffrn_reflns_number             18035
_diffrn_reflns_av_unetI/netI      0.0403
_diffrn_reflns_av_R_equivalents   0.0541
_diffrn_reflns_limit_h_min        -17
_diffrn_reflns_limit_h_max        17
_diffrn_reflns_limit_k_min        -8
_diffrn_reflns_limit_k_max        8
_diffrn_reflns_limit_l_min        -24
_diffrn_reflns_limit_l_max        24
_diffrn_reflns_theta_min          2.392
_diffrn_reflns_theta_max          30.407
_diffrn_reflns_theta_full         28.212
_diffrn_measured_fraction_theta_max   0.950
_diffrn_measured_fraction_theta_full  0.956
_diffrn_reflns_Laue_measured_fraction_max    0.950
_diffrn_reflns_Laue_measured_fraction_full   0.956
_diffrn_reflns_point_group_measured_fraction_max   0.950
_diffrn_reflns_point_group_measured_fraction_full  0.956
_reflns_number_total              3720
_reflns_number_gt                 3295
_reflns_threshold_expression      'I > 2\s(I)'
_reflns_Friedel_coverage          0.000
_reflns_Friedel_fraction_max      .
_reflns_Friedel_fraction_full     .
 
_reflns_special_details
;
 Reflections were merged by SHELXL according to the crystal
 class for the calculation of statistics and refinement.
 
 _reflns_Friedel_fraction is defined as the number of unique
 Friedel pairs measured divided by the number that would be
 possible theoretically, ignoring centric projections and
 systematic absences.
;
 
_computing_data_collection        'Marccd (Doyle, 2011)'         
_computing_cell_refinement        'iMosflm (Battye et al., 2011)'
_computing_data_reduction         'iMosflm'                      
_computing_structure_solution     'SHELXT (Sheldrick, 2015)'     
_computing_structure_refinement   'SHELXL (Sheldrick, 2015)'     
_computing_molecular_graphics     'SHELXTL (Sheldrick, 2015)'    
_computing_publication_material   'SHELXTL'                      
 
_refine_special_details
;
 ?
;
_refine_ls_structure_factor_coef  Fsqd
_refine_ls_matrix_type            full
_refine_ls_weighting_scheme       calc
_refine_ls_weighting_details
'w=1/[\s^2^(Fo^2^)+(0.0475P)^2^+0.4646P] where P=(Fo^2^+2Fc^2^)/3'
_atom_sites_solution_primary      difmap
_atom_sites_solution_secondary    difmap
_atom_sites_solution_hydrogens    mixed
_refine_ls_hydrogen_treatment     mixed
_refine_ls_extinction_method      SHELXL
_refine_ls_extinction_coef        0.007(1)
_refine_ls_extinction_expression
 'Fc^*^=kFc[1+0.001xFc^2^\l^3^/sin(2\q)]^-1/4^'
_refine_ls_number_reflns          3720
_refine_ls_number_parameters      216
_refine_ls_number_restraints      0
_refine_ls_R_factor_all           0.0399
_refine_ls_R_factor_gt            0.0356
_refine_ls_wR_factor_ref          0.1005
_refine_ls_wR_factor_gt           0.0971
_refine_ls_goodness_of_fit_ref    1.066
_refine_ls_restrained_S_all       1.066
_refine_ls_shift/su_max           0.001
_refine_ls_shift/su_mean          0.000
 
loop_
 _atom_site_label
 _atom_site_type_symbol
 _atom_site_fract_x
 _atom_site_fract_y
 _atom_site_fract_z
 _atom_site_U_iso_or_equiv
 _atom_site_adp_type
 _atom_site_occupancy
 _atom_site_site_symmetry_order  
 _atom_site_calc_flag
 _atom_site_refinement_flags_posn
 _atom_site_refinement_flags_adp
 _atom_site_refinement_flags_occupancy
 _atom_site_disorder_assembly
 _atom_site_disorder_group
S1 S 0.62602(3) 0.14485(5) 0.55716(2) 0.03178(12) Uani 1 1 d . . . . .
O1 O 0.88298(8) 0.31550(15) 0.55208(5) 0.0351(2) Uani 1 1 d . . . . .
O2 O 0.86083(7) 0.33663(13) 0.66254(5) 0.0285(2) Uani 1 1 d . . . . .
O3 O 0.62522(7) 0.63136(13) 0.62883(5) 0.0292(2) Uani 1 1 d . . . . .
O4 O 0.79269(7) 0.72108(13) 0.66329(5) 0.0281(2) Uani 1 1 d . . . . .
N1 N 0.59283(8) 0.44991(17) 0.46395(6) 0.0283(2) Uani 1 1 d . . . . .
H1 H 0.5326(13) 0.405(3) 0.4355(9) 0.034 Uiso 1 1 d . U . . .
N2 N 0.61227(9) 0.66240(16) 0.14397(6) 0.0308(3) Uani 1 1 d . . . . .
C2 C 0.64780(10) 0.36288(18) 0.52516(7) 0.0262(3) Uani 1 1 d . . . . .
C3 C 0.73823(9) 0.50278(17) 0.56333(7) 0.0243(3) Uani 1 1 d . . . . .
C4 C 0.74225(10) 0.64591(18) 0.50114(7) 0.0271(3) Uani 1 1 d . . . . .
H4A H 0.7603 0.7793 0.5199 0.033 Uiso 1 1 calc R U . . .
H4B H 0.7928 0.6011 0.4783 0.033 Uiso 1 1 calc R U . . .
C5 C 0.63196(10) 0.64080(18) 0.44604(7) 0.0273(3) Uani 1 1 d . . . . .
H5 H 0.5907 0.7499 0.4564 0.033 Uiso 1 1 calc R U . . .
C6 C 0.83604(10) 0.37633(18) 0.59143(7) 0.0264(3) Uani 1 1 d . . . . .
C7 C 0.94796(11) 0.2033(2) 0.69065(8) 0.0351(3) Uani 1 1 d . . . . .
H7A H 0.9321 0.0774 0.6662 0.053 Uiso 1 1 calc R U . . .
H7B H 0.9613 0.1850 0.7424 0.053 Uiso 1 1 calc R U . . .
H7C H 1.0083 0.2592 0.6820 0.053 Uiso 1 1 calc R U . . .
C8 C 0.71074(9) 0.62156(17) 0.62248(7) 0.0240(3) Uani 1 1 d . . . . .
C9 C 0.77607(11) 0.84599(18) 0.71993(7) 0.0298(3) Uani 1 1 d . . . . .
H9A H 0.7353 0.9595 0.6978 0.045 Uiso 1 1 calc R U . . .
H9B H 0.8419 0.8895 0.7524 0.045 Uiso 1 1 calc R U . . .
H9C H 0.7400 0.7719 0.7472 0.045 Uiso 1 1 calc R U . . .
C10 C 0.62765(10) 0.64752(18) 0.36658(7) 0.0263(3) Uani 1 1 d . . . . .
C11 C 0.56255(9) 0.77965(19) 0.31795(7) 0.0278(3) Uani 1 1 d . . . . .
H11 H 0.5219 0.8666 0.3350 0.033 Uiso 1 1 calc R U . . .
C12 C 0.55673(9) 0.78501(19) 0.24470(7) 0.0280(3) Uani 1 1 d . . . . .
H12 H 0.5124 0.8754 0.2134 0.034 Uiso 1 1 calc R U . . .
C13 C 0.61674(9) 0.65603(18) 0.21674(7) 0.0259(3) Uani 1 1 d . . . . .
C14 C 0.68180(10) 0.52078(19) 0.26608(7) 0.0281(3) Uani 1 1 d . . . . .
H14 H 0.7222 0.4324 0.2494 0.034 Uiso 1 1 calc R U . . .
C15 C 0.68631(10) 0.51774(19) 0.33869(7) 0.0286(3) Uani 1 1 d . . . . .
H15 H 0.7298 0.4265 0.3701 0.034 Uiso 1 1 calc R U . . .
C16 C 0.66473(12) 0.5138(2) 0.11408(8) 0.0388(3) Uani 1 1 d . . . . .
H16A H 0.7368 0.5092 0.1427 0.058 Uiso 1 1 calc R U . . .
H16B H 0.6587 0.5473 0.0643 0.058 Uiso 1 1 calc R U . . .
H16C H 0.6336 0.3863 0.1154 0.058 Uiso 1 1 calc R U . . .
C17 C 0.53306(11) 0.7816(2) 0.09326(8) 0.0392(3) Uani 1 1 d . . . . .
H17A H 0.4658 0.7398 0.0943 0.059 Uiso 1 1 calc R U . . .
H17B H 0.5374 0.7653 0.0446 0.059 Uiso 1 1 calc R U . . .
H17C H 0.5434 0.9190 0.1072 0.059 Uiso 1 1 calc R U . . .
 
loop_
 _atom_site_aniso_label
 _atom_site_aniso_U_11
 _atom_site_aniso_U_22
 _atom_site_aniso_U_33
 _atom_site_aniso_U_23
 _atom_site_aniso_U_13
 _atom_site_aniso_U_12
S1 0.03025(19) 0.02803(19) 0.0362(2) -0.00054(12) 0.00908(14) -0.00514(12)
O1 0.0321(5) 0.0418(5) 0.0347(6) -0.0018(4) 0.0151(4) 0.0051(4)
O2 0.0262(5) 0.0313(5) 0.0266(5) 0.0022(3) 0.0063(4) 0.0044(3)
O3 0.0237(5) 0.0344(5) 0.0296(5) -0.0028(4) 0.0084(4) -0.0010(3)
O4 0.0253(4) 0.0304(5) 0.0282(5) -0.0068(3) 0.0075(4) -0.0033(3)
N1 0.0221(5) 0.0355(6) 0.0255(6) -0.0015(4) 0.0048(4) -0.0046(4)
N2 0.0300(6) 0.0372(6) 0.0262(6) 0.0029(4) 0.0100(5) 0.0047(4)
C2 0.0235(6) 0.0303(6) 0.0254(7) -0.0038(5) 0.0084(5) -0.0015(5)
C3 0.0213(6) 0.0268(6) 0.0240(7) -0.0008(4) 0.0057(5) -0.0018(4)
C4 0.0246(6) 0.0329(6) 0.0225(7) 0.0009(5) 0.0054(5) -0.0030(5)
C5 0.0242(6) 0.0314(6) 0.0254(7) -0.0008(5) 0.0063(5) -0.0005(5)
C6 0.0239(6) 0.0279(6) 0.0271(7) -0.0020(5) 0.0076(5) -0.0027(4)
C7 0.0283(7) 0.0351(7) 0.0397(9) 0.0077(6) 0.0073(6) 0.0073(5)
C8 0.0236(6) 0.0242(5) 0.0227(7) 0.0028(4) 0.0050(5) 0.0005(4)
C9 0.0352(7) 0.0275(6) 0.0267(7) -0.0051(5) 0.0096(5) -0.0019(5)
C10 0.0233(6) 0.0299(6) 0.0246(7) -0.0003(5) 0.0060(5) -0.0005(5)
C11 0.0241(6) 0.0309(6) 0.0281(7) -0.0008(5) 0.0078(5) 0.0020(5)
C12 0.0235(6) 0.0307(6) 0.0288(7) 0.0041(5) 0.0066(5) 0.0036(5)
C13 0.0220(6) 0.0297(6) 0.0251(7) 0.0008(5) 0.0063(5) -0.0025(4)
C14 0.0250(6) 0.0298(6) 0.0293(7) -0.0010(5) 0.0081(5) 0.0034(5)
C15 0.0249(6) 0.0301(6) 0.0280(7) 0.0024(5) 0.0041(5) 0.0038(5)
C16 0.0445(8) 0.0441(8) 0.0314(8) 0.0011(6) 0.0172(6) 0.0085(6)
C17 0.0347(7) 0.0568(9) 0.0279(8) 0.0116(6) 0.0120(6) 0.0106(7)
 
_geom_special_details
;
 All esds (except the esd in the dihedral angle between two l.s. planes)
 are estimated using the full covariance matrix.  The cell esds are taken
 into account individually in the estimation of esds in distances, angles
 and torsion angles; correlations between esds in cell parameters are only
 used when they are defined by crystal symmetry.  An approximate (isotropic)
 treatment of cell esds is used for estimating esds involving l.s. planes.
;
 
loop_
 _geom_bond_atom_site_label_1
 _geom_bond_atom_site_label_2
 _geom_bond_distance
 _geom_bond_site_symmetry_2
 _geom_bond_publ_flag
S1 C2 1.6862(13) . ?
O1 C6 1.2255(16) . ?
O2 C6 1.3540(17) . ?
O2 C7 1.4765(16) . ?
O3 C8 1.2295(16) . ?
O4 C8 1.3513(15) . ?
O4 C9 1.4759(15) . ?
N1 C2 1.3430(18) . ?
N1 C5 1.5012(16) . ?
N1 H1 0.900(18) . ?
N2 C13 1.4078(17) . ?
N2 C16 1.4749(17) . ?
N2 C17 1.4761(18) . ?
C2 C3 1.5696(17) . ?
C3 C6 1.5568(18) . ?
C3 C8 1.5577(17) . ?
C3 C4 1.5796(17) . ?
C4 C5 1.5705(18) . ?
C4 H4A 0.9900 . ?
C4 H4B 0.9900 . ?
C5 C10 1.5392(19) . ?
C5 H5 1.0000 . ?
C7 H7A 0.9800 . ?
C7 H7B 0.9800 . ?
C7 H7C 0.9800 . ?
C9 H9A 0.9800 . ?
C9 H9B 0.9800 . ?
C9 H9C 0.9800 . ?
C10 C11 1.4165(18) . ?
C10 C15 1.4240(18) . ?
C11 C12 1.4118(19) . ?
C11 H11 0.9500 . ?
C12 C13 1.4343(18) . ?
C12 H12 0.9500 . ?
C13 C14 1.4366(18) . ?
C14 C15 1.4039(19) . ?
C14 H14 0.9500 . ?
C15 H15 0.9500 . ?
C16 H16A 0.9800 . ?
C16 H16B 0.9800 . ?
C16 H16C 0.9800 . ?
C17 H17A 0.9800 . ?
C17 H17B 0.9800 . ?
C17 H17C 0.9800 . ?
 
loop_
 _geom_angle_atom_site_label_1
 _geom_angle_atom_site_label_2
 _geom_angle_atom_site_label_3
 _geom_angle
 _geom_angle_site_symmetry_1
 _geom_angle_site_symmetry_3
 _geom_angle_publ_flag
C6 O2 C7 115.07(10) . . ?
C8 O4 C9 116.09(10) . . ?
C2 N1 C5 116.88(10) . . ?
C2 N1 H1 123.8(11) . . ?
C5 N1 H1 119.2(11) . . ?
C13 N2 C16 120.57(11) . . ?
C13 N2 C17 119.16(11) . . ?
C16 N2 C17 118.08(12) . . ?
N1 C2 C3 107.34(11) . . ?
N1 C2 S1 127.58(10) . . ?
C3 C2 S1 125.09(10) . . ?
C6 C3 C8 114.60(10) . . ?
C6 C3 C2 107.62(10) . . ?
C8 C3 C2 109.37(10) . . ?
C6 C3 C4 112.57(10) . . ?
C8 C3 C4 108.84(10) . . ?
C2 C3 C4 103.19(10) . . ?
C5 C4 C3 104.81(10) . . ?
C5 C4 H4A 110.8 . . ?
C3 C4 H4A 110.8 . . ?
C5 C4 H4B 110.8 . . ?
C3 C4 H4B 110.8 . . ?
H4A C4 H4B 108.9 . . ?
N1 C5 C10 111.06(10) . . ?
N1 C5 C4 101.70(10) . . ?
C10 C5 C4 114.65(11) . . ?
N1 C5 H5 109.7 . . ?
C10 C5 H5 109.7 . . ?
C4 C5 H5 109.7 . . ?
O1 C6 O2 124.34(12) . . ?
O1 C6 C3 122.72(12) . . ?
O2 C6 C3 112.90(11) . . ?
O2 C7 H7A 109.5 . . ?
O2 C7 H7B 109.5 . . ?
H7A C7 H7B 109.5 . . ?
O2 C7 H7C 109.5 . . ?
H7A C7 H7C 109.5 . . ?
H7B C7 H7C 109.5 . . ?
O3 C8 O4 124.67(12) . . ?
O3 C8 C3 124.73(11) . . ?
O4 C8 C3 110.50(10) . . ?
O4 C9 H9A 109.5 . . ?
O4 C9 H9B 109.5 . . ?
H9A C9 H9B 109.5 . . ?
O4 C9 H9C 109.5 . . ?
H9A C9 H9C 109.5 . . ?
H9B C9 H9C 109.5 . . ?
C11 C10 C15 117.51(12) . . ?
C11 C10 C5 121.00(11) . . ?
C15 C10 C5 121.46(11) . . ?
C12 C11 C10 121.51(12) . . ?
C12 C11 H11 119.2 . . ?
C10 C11 H11 119.2 . . ?
C11 C12 C13 121.02(12) . . ?
C11 C12 H12 119.5 . . ?
C13 C12 H12 119.5 . . ?
N2 C13 C12 121.29(11) . . ?
N2 C13 C14 121.42(11) . . ?
C12 C13 C14 117.29(12) . . ?
C15 C14 C13 120.75(11) . . ?
C15 C14 H14 119.6 . . ?
C13 C14 H14 119.6 . . ?
C14 C15 C10 121.91(12) . . ?
C14 C15 H15 119.0 . . ?
C10 C15 H15 119.0 . . ?
N2 C16 H16A 109.5 . . ?
N2 C16 H16B 109.5 . . ?
H16A C16 H16B 109.5 . . ?
N2 C16 H16C 109.5 . . ?
H16A C16 H16C 109.5 . . ?
H16B C16 H16C 109.5 . . ?
N2 C17 H17A 109.5 . . ?
N2 C17 H17B 109.5 . . ?
H17A C17 H17B 109.5 . . ?
N2 C17 H17C 109.5 . . ?
H17A C17 H17C 109.5 . . ?
H17B C17 H17C 109.5 . . ?
 
loop_
 _geom_torsion_atom_site_label_1
 _geom_torsion_atom_site_label_2
 _geom_torsion_atom_site_label_3
 _geom_torsion_atom_site_label_4
 _geom_torsion
 _geom_torsion_site_symmetry_1
 _geom_torsion_site_symmetry_2
 _geom_torsion_site_symmetry_3
 _geom_torsion_site_symmetry_4
 _geom_torsion_publ_flag
C5 N1 C2 C3 3.30(14) . . . . ?
C5 N1 C2 S1 -176.98(9) . . . . ?
N1 C2 C3 C6 -136.62(11) . . . . ?
S1 C2 C3 C6 43.65(14) . . . . ?
N1 C2 C3 C8 98.31(12) . . . . ?
S1 C2 C3 C8 -81.41(12) . . . . ?
N1 C2 C3 C4 -17.41(13) . . . . ?
S1 C2 C3 C4 162.87(9) . . . . ?
C6 C3 C4 C5 139.95(10) . . . . ?
C8 C3 C4 C5 -91.88(11) . . . . ?
C2 C3 C4 C5 24.22(12) . . . . ?
C2 N1 C5 C10 134.73(12) . . . . ?
C2 N1 C5 C4 12.31(14) . . . . ?
C3 C4 C5 N1 -22.04(12) . . . . ?
C3 C4 C5 C10 -141.95(10) . . . . ?
C7 O2 C6 O1 -2.87(18) . . . . ?
C7 O2 C6 C3 175.04(10) . . . . ?
C8 C3 C6 O1 -160.51(12) . . . . ?
C2 C3 C6 O1 77.62(15) . . . . ?
C4 C3 C6 O1 -35.42(16) . . . . ?
C8 C3 C6 O2 21.55(14) . . . . ?
C2 C3 C6 O2 -100.33(12) . . . . ?
C4 C3 C6 O2 146.64(10) . . . . ?
C9 O4 C8 O3 1.27(17) . . . . ?
C9 O4 C8 C3 177.81(10) . . . . ?
C6 C3 C8 O3 -133.62(12) . . . . ?
C2 C3 C8 O3 -12.70(16) . . . . ?
C4 C3 C8 O3 99.35(14) . . . . ?
C6 C3 C8 O4 49.85(13) . . . . ?
C2 C3 C8 O4 170.76(10) . . . . ?
C4 C3 C8 O4 -77.18(12) . . . . ?
N1 C5 C10 C11 114.49(13) . . . . ?
C4 C5 C10 C11 -130.94(12) . . . . ?
N1 C5 C10 C15 -63.57(15) . . . . ?
C4 C5 C10 C15 51.00(16) . . . . ?
C15 C10 C11 C12 -0.84(18) . . . . ?
C5 C10 C11 C12 -178.97(11) . . . . ?
C10 C11 C12 C13 0.08(19) . . . . ?
C16 N2 C13 C12 -172.59(12) . . . . ?
C17 N2 C13 C12 -9.70(19) . . . . ?
C16 N2 C13 C14 7.65(19) . . . . ?
C17 N2 C13 C14 170.54(13) . . . . ?
C11 C12 C13 N2 -179.16(12) . . . . ?
C11 C12 C13 C14 0.61(18) . . . . ?
N2 C13 C14 C15 179.25(12) . . . . ?
C12 C13 C14 C15 -0.51(18) . . . . ?
C13 C14 C15 C10 -0.26(19) . . . . ?
C11 C10 C15 C14 0.94(19) . . . . ?
C5 C10 C15 C14 179.06(12) . . . . ?
 
loop_
 _geom_hbond_atom_site_label_D 
 _geom_hbond_atom_site_label_H 
 _geom_hbond_atom_site_label_A 
 _geom_hbond_distance_DH 
 _geom_hbond_distance_HA 
 _geom_hbond_distance_DA 
 _geom_hbond_angle_DHA 
 _geom_hbond_site_symmetry_A 
N1 H1 O3  0.900(18) 2.168(18) 3.0485(18) 165.6(15) 3_666
 
_refine_diff_density_max    0.281
_refine_diff_density_min   -0.202
_refine_diff_density_rms    0.043

_shelxl_version_number 2013-4

_shelx_res_file
;
TITL C1947 in P2(1)/n
CELL 0.78790  13.8341   6.8680  19.5832  90.000 108.173  90.000
ZERR    4.00   0.0028   0.0014   0.0039   0.000   0.030   0.000
LATT 1
SYMM 0.5-X, 0.5+Y, 0.5-Z
SFAC C H N O S
DISP C 0.0046 0.0021 14.4496
DISP H -0 0 0.6281
DISP N 0.0084 0.0041 25.4502
DISP O 0.0146 0.0077 42.9339
DISP S 0.146 0.153 720.211
UNIT 64 80 8 16 4
TEMP -173.0
SIZE 0.10 0.15 0.18

L.S. 12
BOND $H
ACTA
CONF
EQIV $1 -x+1, -y+1, -z+1
HTAB N1 O3_$1

WGHT    0.047500    0.464600
EXTI    0.007358
FVAR       0.90029
S1    5    0.626020    0.144853    0.557161    11.00000    0.03025    0.02803 =
         0.03618   -0.00054    0.00908   -0.00514
O1    4    0.882980    0.315502    0.552084    11.00000    0.03207    0.04183 =
         0.03466   -0.00176    0.01505    0.00510
O2    4    0.860828    0.336633    0.662537    11.00000    0.02625    0.03127 =
         0.02659    0.00223    0.00630    0.00438
O3    4    0.625218    0.631364    0.628834    11.00000    0.02366    0.03442 =
         0.02964   -0.00277    0.00839   -0.00097
O4    4    0.792694    0.721080    0.663289    11.00000    0.02529    0.03041 =
         0.02815   -0.00681    0.00751   -0.00333
N1    3    0.592828    0.449906    0.463950    11.00000    0.02210    0.03549 =
         0.02549   -0.00146    0.00476   -0.00458
H1    2    0.532643    0.404765    0.435504    11.00000   -1.20000
N2    3    0.612270    0.662395    0.143969    11.00000    0.03005    0.03715 =
         0.02616    0.00290    0.00997    0.00471
C2    1    0.647797    0.362876    0.525159    11.00000    0.02345    0.03027 =
         0.02541   -0.00385    0.00840   -0.00153
C3    1    0.738226    0.502779    0.563335    11.00000    0.02130    0.02684 =
         0.02395   -0.00081    0.00573   -0.00183
C4    1    0.742248    0.645914    0.501141    11.00000    0.02465    0.03293 =
         0.02248    0.00088    0.00535   -0.00301
AFIX  23
H4A   2    0.760339    0.779318    0.519936    11.00000   -1.20000
H4B   2    0.792849    0.601119    0.478299    11.00000   -1.20000
AFIX   0
C5    1    0.631964    0.640803    0.446040    11.00000    0.02421    0.03142 =
         0.02538   -0.00076    0.00630   -0.00049
AFIX  13
H5    2    0.590740    0.749940    0.456373    11.00000   -1.20000
AFIX   0
C6    1    0.836045    0.376330    0.591428    11.00000    0.02391    0.02788 =
         0.02710   -0.00199    0.00762   -0.00268
C7    1    0.947956    0.203350    0.690647    11.00000    0.02827    0.03512 =
         0.03973    0.00768    0.00727    0.00725
AFIX 137
H7A   2    0.932142    0.077370    0.666198    11.00000   -1.50000
H7B   2    0.961269    0.185049    0.742399    11.00000   -1.50000
H7C   2    1.008290    0.259164    0.682003    11.00000   -1.50000
AFIX   0
C8    1    0.710740    0.621560    0.622481    11.00000    0.02365    0.02422 =
         0.02267    0.00275    0.00503    0.00047
C9    1    0.776074    0.845994    0.719932    11.00000    0.03520    0.02752 =
         0.02673   -0.00507    0.00964   -0.00189
AFIX 137
H9A   2    0.735343    0.959497    0.697830    11.00000   -1.50000
H9B   2    0.841864    0.889527    0.752352    11.00000   -1.50000
H9C   2    0.739980    0.771899    0.747223    11.00000   -1.50000
AFIX   0
C10   1    0.627647    0.647519    0.366579    11.00000    0.02332    0.02987 =
         0.02456   -0.00026    0.00597   -0.00052
C11   1    0.562550    0.779648    0.317948    11.00000    0.02415    0.03087 =
         0.02805   -0.00081    0.00783    0.00196
AFIX  43
H11   2    0.521879    0.866647    0.335009    11.00000   -1.20000
AFIX   0
C12   1    0.556729    0.785007    0.244701    11.00000    0.02346    0.03073 =
         0.02876    0.00415    0.00657    0.00358
AFIX  43
H12   2    0.512379    0.875438    0.213450    11.00000   -1.20000
AFIX   0
C13   1    0.616740    0.656028    0.216745    11.00000    0.02202    0.02973 =
         0.02508    0.00077    0.00627   -0.00250
C14   1    0.681803    0.520776    0.266076    11.00000    0.02496    0.02979 =
         0.02931   -0.00104    0.00813    0.00344
AFIX  43
H14   2    0.722236    0.432389    0.249373    11.00000   -1.20000
AFIX   0
C15   1    0.686309    0.517741    0.338687    11.00000    0.02488    0.03007 =
         0.02804    0.00245    0.00415    0.00381
AFIX  43
H15   2    0.729755    0.426461    0.370127    11.00000   -1.20000
AFIX   0
C16   1    0.664728    0.513834    0.114075    11.00000    0.04452    0.04412 =
         0.03145    0.00106    0.01723    0.00847
AFIX 137
H16A  2    0.736767    0.509218    0.142744    11.00000   -1.50000
H16B  2    0.658708    0.547274    0.064268    11.00000   -1.50000
H16C  2    0.633564    0.386302    0.115351    11.00000   -1.50000
AFIX   0
C17   1    0.533063    0.781646    0.093262    11.00000    0.03467    0.05678 =
         0.02786    0.01160    0.01204    0.01059
AFIX 137
H17A  2    0.465824    0.739799    0.094328    11.00000   -1.50000
H17B  2    0.537374    0.765327    0.044581    11.00000   -1.50000
H17C  2    0.543403    0.918984    0.107210    11.00000   -1.50000

AFIX   0
HKLF 4

REM  C1947 in P2(1)/n
REM R1 =  0.0356 for    3295 Fo > 4sig(Fo)  and  0.0399 for all    3720 data
REM    216 parameters refined using      0 restraints

END

WGHT      0.0475      0.4646

REM Highest difference peak  0.281,  deepest hole -0.202,  1-sigma level  0.043
Q1    1   0.7431  0.5704  0.5321  11.00000  0.05    0.28
Q2    1   0.7271  0.5577  0.5885  11.00000  0.05    0.25
Q3    1   0.6278  0.6473  0.3987  11.00000  0.05    0.23
Q4    1   0.7926  0.4524  0.5838  11.00000  0.05    0.22
Q5    1   0.6151  0.6699  0.1757  11.00000  0.05    0.21
Q6    1   0.6564  0.6035  0.3570  11.00000  0.05    0.20
Q7    1   0.5927  0.7165  0.2350  11.00000  0.05    0.19
Q8    1   0.6804  0.6601  0.4722  11.00000  0.05    0.18
Q9    1   0.7016  0.4364  0.5513  11.00000  0.05    0.17
Q10   1   0.6321  0.5951  0.1345  11.00000  0.05    0.16
Q11   1   0.6451  0.3296  0.5950  11.00000  0.05    0.15
Q12   1   0.6046  0.6995  0.3455  11.00000  0.05    0.14
Q13   1   0.4826  0.8199  0.1989  11.00000  0.05    0.14
Q14   1   0.7993  0.5159  0.4682  11.00000  0.05    0.14
Q15   1   0.9383  0.2107  0.5891  11.00000  0.05    0.14
Q16   1   0.9024  0.1542  0.5551  11.00000  0.05    0.14
Q17   1   0.6370  0.5772  0.2394  11.00000  0.05    0.14
Q18   1   0.6593  0.3475  0.6427  11.00000  0.05    0.14
Q19   1   0.6092  0.5522  0.4490  11.00000  0.05    0.14
Q20   1   0.6268  0.3274  0.5522  11.00000  0.05    0.13
;
_shelx_res_checksum   58235

_shelx_hkl_file
;
   0   0   1    0.10    0.07
   0   0  -1   -0.01    0.05
   0   0  -1    0.09    0.09
   0   0   2  328.49   22.66
   0   0   2  378.44   26.10
   0   0  -2  342.65   23.63
   0   0  -2  364.02   25.10
   0   0   3    0.01    0.34
   0   0   3   -0.01    0.31
   0   0  -3    0.31    0.33
   0   0  -3    0.22    0.26
   0   0   4 1287.63   88.78
   0   0   4 1204.65   83.05
   0   0  -4 1313.45   90.58
   0   0   5    0.12    0.37
   0   0   5    0.93    0.42
   0   0   6    1.73    0.45
   0   0   6    1.18    0.43
   0   0   7    0.38    0.41
   0   0   7    0.92    0.39
   0   0   8  269.11   19.15
   0   0   8  283.40   20.19
   0  -1   0    0.31    1.10
   0  -1   0    0.04    0.92
   0   1   0   -0.21    0.88
   0   1   0    0.24    1.06
   0  -1   2  349.73   24.51
   0  -1   2  328.89   23.06
   0  -1  -2  369.26   25.72
   0  -1  -2  366.90   25.53
   0   1   2  361.79   25.22
   0   1   2  366.64   25.52
   0   1  -2  333.34   23.39
   0   1  -2  331.77   23.31
   0  -1   3  133.70    9.70
   0  -1   3  117.31    8.66
   0  -1  -3  151.79   10.76
   0  -1  -3  137.77    9.82
   0   1   3  153.50   10.89
   0   1   3  137.77    9.82
   0   1  -3  147.99   10.66
   0   1  -3  157.43   11.33
   0  -1   4 3271.83  224.94
   0  -1   4 2988.69  205.54
   0  -1  -4 3336.06  229.26
   0  -1  -4 2949.36  202.65
   0   1   4 2900.86  199.38
   0   1  -4 2980.82  205.01
   0   1  -4 2860.23  196.76
   0  -1   5    2.08    1.09
   0  -1   5    2.56    1.11
   0  -1  -5    4.65    0.75
   0  -1  -5    4.23    0.73
   0   1  -5    2.06    1.06
   0   1  -5    3.47    1.10
   0  -1   6 5935.43  407.67
   0  -1   6 5342.94  367.16
   0   1  -6 5476.64  376.21
   0  -1   7  961.23   66.45
   0  -1   7 1164.67   80.38
   0  -1  -7 1048.40   72.74
   0  -1  -7 1004.75   69.71
   0   1  -7 1006.32   69.59
   0   1  -7 1006.32   69.55
   0  -1   8 1597.90  110.08
   0  -1   8 1533.67  105.74
   0   1  -8 1584.79  109.26
   0  -1   9   50.44    4.02
   0  -1   9   55.88    4.42
   0   1  -9   56.33    4.37
   0  -1  10 2202.19  151.66
   0  -1  10 2253.31  155.07
   0   1 -10 2153.69  148.12
   0  -1  11   42.77    3.47
   0  -1  11   42.75    3.53
   0   1 -11   35.97    3.04
   0  -1  12    0.72    0.94
   0  -1  12    1.28    1.02
   0  -1  13   35.58    2.94
   0  -1  13   34.65    2.96
   0  -1  15  181.55   12.77
   0  -1  15  181.16   12.75
   0  -2   0 4526.29  311.32
   0  -2   0 5379.64  369.92
   0   2   0 5082.08  349.34
   0   2   0 5357.36  368.21
   0  -2   1  181.42   13.32
   0  -2   1  184.83   13.54
   0  -2  -1  202.92   14.77
   0  -2  -1  181.55   13.25
   0   2   1  166.34   12.18
   0   2   1  187.58   13.71
   0   2  -1  200.56   14.62
   0   2  -1  159.66   11.82
   0  -2   2  670.10   46.80
   0  -2   2  756.35   52.63
   0  -2  -2  653.84   45.54
   0  -2  -2  712.30   49.61
   0   2   2  653.84   45.58
   0   2   2  692.90   48.24
   0   2  -2  684.12   47.75
   0   2  -2  618.19   43.19
   0  -2   3  556.71   38.94
   0  -2  -3  640.21   44.53
   0  -2  -3  617.53   43.10
   0   2   3  625.27   43.53
   0   2   3  683.60   47.58
   0   2  -3  598.39   41.78
   0   2  -3  784.40   54.60
   0  -2   4   -0.83    1.39
   0  -2   4    1.25    1.44
   0  -2  -4   -0.03    1.09
   0  -2  -4    0.77    1.09
   0   2   4    0.94    1.11
   0   2   4    0.08    1.10
   0   2  -4    0.09    1.15
   0   2  -4    0.13    1.19
   0  -2   5    2.37    1.51
   0  -2   5    6.38    1.63
   0  -2  -5    6.15    1.36
   0  -2  -5    6.10    1.31
   0   2   5    5.24    1.31
   0   2   5    7.73    1.39
   0   2  -5    5.14    1.59
   0   2  -5    5.03    1.56
   0  -2   6  465.48   32.74
   0  -2   6  437.29   30.80
   0  -2  -6  450.40   31.49
   0  -2  -6  464.03   32.39
   0   2   6  457.74   31.93
   0   2  -6  483.83   33.88
   0   2  -6  427.72   30.11
   0  -2   7   44.14    4.04
   0  -2   7   48.79    4.25
   0  -2  -7   43.07    3.47
   0  -2  -7   50.97    4.06
   0   2   7   49.80    3.98
   0   2  -7   55.54    4.82
   0   2  -7   44.65    4.08
   0  -2   8  422.22   29.74
   0  -2   8  406.62   28.68
   0  -2  -8  431.66   29.97
   0  -2  -8  467.18   32.43
   0   2   8  449.88   31.29
   0   2  -8  514.50   36.07
   0  -2   9   45.26    4.14
   0  -2   9   50.39    4.40
   0  -2  -9   49.14    3.80
   0  -2  -9   49.93    3.85
   0   2   9   47.91    3.72
   0   2  -9   51.84    4.51
   0  -2  10   41.67    3.84
   0  -2  10   39.78    3.67
   0  -2 -10   44.61    3.34
   0  -2 -10   45.45    3.49
   0   2 -10   56.54    4.88
   0  -2  11   -0.05    1.39
   0  -2  11    1.15    1.31
   0  -2 -11    0.34    0.45
   0  -2 -11    0.94    0.45
   0   2 -11    0.60    1.39
   0  -2  12  170.15   12.39
   0  -2  12  195.44   14.24
   0   2 -12  174.21   12.62
   0  -2  13   63.16    5.22
   0  -2  13   68.91    5.61
   0   2 -13   67.06    5.47
   0  -2  14    0.24    1.31
   0  -2  14   -0.07    1.42
   0   2 -14   -0.25    1.39
   0  -2  15 1423.56   98.36
   0  -2  15 1444.53   99.73
   0  -2  16    6.88    1.86
   0  -2  16    9.79    1.98
   0  -2  17  224.15   16.03
   0  -2  17  207.37   14.92
   0  -2  18    1.60    1.80
   0  -2  18   -0.51    1.65
   0  -2  19   39.30    3.47
   0  -2  19   36.24    3.21
   0  -3   0   -0.33    1.60
   0  -3   0    0.64    1.19
   0   3   0   -0.30    1.23
   0   3   0   -1.00    1.72
   0  -3   1  593.15   41.61
   0  -3   1  492.87   34.79
   0  -3  -1  539.67   37.96
   0  -3  -1  567.33   39.88
   0   3   1  567.72   39.93
   0   3   1  517.91   36.47
   0   3  -1  518.69   36.55
   0   3  -1  514.11   36.26
   0  -3   2   19.53    2.83
   0  -3   2   17.12    2.54
   0  -3  -2   19.68    2.50
   0  -3  -2   19.91    2.63
   0   3   2   15.99    2.37
   0   3   2   18.00    2.49
   0   3  -2   13.62    2.45
   0   3  -2   24.30    3.11
   0  -3   3    3.62    1.69
   0  -3   3    7.89    2.02
   0  -3  -3    4.52    1.61
   0  -3  -3    5.65    1.64
   0   3   3    4.69    1.66
   0   3   3    7.17    1.80
   0   3  -3    2.12    1.56
   0   3  -3    4.69    1.72
   0  -3   4  341.47   24.45
   0  -3   4  367.16   26.20
   0  -3  -4  304.90   21.83
   0  -3  -4  310.01   22.09
   0   3   4  288.12   20.68
   0   3   4  305.82   21.84
   0   3  -4  264.13   19.10
   0  -3   5 1078.68   74.95
   0  -3   5 1046.04   72.70
   0  -3  -5 1117.22   77.48
   0  -3  -5 1173.32   81.32
   0   3   5 1184.07   82.02
   0   3   5 1159.30   80.35
   0   3  -5 1234.80   85.65
   0   3  -5 1020.74   70.88
   0  -3   6    5.89    2.10
   0  -3   6    7.64    2.03
   0  -3  -6    1.72    1.31
   0  -3  -6    2.06    1.39
   0   3   6    4.76    1.52
   0   3  -6    2.16    1.81
   0   3  -6    6.04    2.08
   0  -3   7 3363.59  231.62
   0  -3   7 3516.95  242.11
   0  -3  -7 3214.15  221.27
   0  -3  -7 4022.93  276.72
   0   3   7 3076.51  211.83
   0   3  -7 3364.90  231.75
   0   3  -7 3168.27  218.38
   0  -3   8    8.85    2.19
   0  -3   8    7.50    1.90
   0  -3  -8   10.05    1.90
   0  -3  -8    7.03    1.61
   0   3   8   11.43    1.84
   0   3  -8    8.02    1.81
   0   3  -8    8.69    2.06
   0  -3   9  467.83   32.99
   0  -3   9  474.13   33.57
   0  -3  -9  428.38   29.95
   0  -3  -9  446.73   31.22
   0   3   9  427.72   29.98
   0   3  -9  466.39   32.98
   0  -3  10  501.39   35.42
   0  -3 -10  429.03   30.03
   0  -3 -10  408.59   28.54
   0   3  10  390.23   27.36
   0   3 -10  425.10   30.21
   0  -3  11  379.35   27.02
   0  -3  11  373.06   26.57
   0  -3 -11  383.29   26.86
   0  -3 -11  367.82   25.67
   0   3  11  404.26   28.22
   0   3 -11  381.98   27.09
   0  -3  12  156.51   11.73
   0  -3  12  177.09   13.19
   0  -3 -12  170.15   12.15
   0  -3 -12  163.59   11.75
   0   3 -12  155.99   11.67
   0  -3  13  138.03   10.49
   0  -3  13  131.48   10.03
   0  -3 -13  136.06    9.74
   0  -3 -13  125.00    8.87
   0   3 -13  128.72    9.87
   0  -3  14  550.68   38.79
   0  -3  14  600.10   42.08
   0   3 -14  549.11   38.58
   0  -3  15   34.53    3.71
   0  -3  15   34.67    3.66
   0   3 -15   37.31    3.72
   0  -3  16   13.99    2.66
   0  -3  16   15.99    2.84
   0   3 -16   19.83    2.75
   0  -3  17    4.69    2.36
   0  -3  17    6.44    2.36
   0  -3  18   33.94    3.93
   0  -3  18   36.32    4.01
   0  -3  19   16.20    3.22
   0  -3  19    9.80    3.25
   0  -3  20   13.48    3.87
   0  -3  20   26.16    4.05
   0  -3  21    0.03    2.98
   0  -3  21    1.27    3.55
   0  -4   0 2313.61  159.66
   0  -4   0 2116.99  146.29
   0  -4   1   16.70    2.83
   0  -4   1   14.03    2.45
   0  -4  -1    8.40    2.15
   0  -4  -1   10.07    2.20
   0   4   1    9.99    2.43
   0   4   1   12.22    2.49
   0   4  -1   13.87    2.70
   0   4  -1   10.29    2.52
   0  -4   2 1281.07   88.93
   0  -4   2 1382.92   95.98
   0  -4  -2 1312.14   90.92
   0  -4  -2 1363.26   94.56
   0   4   2 1320.00   91.60
   0   4   2 1536.29  106.37
   0   4  -2 1169.26   81.27
   0   4  -2 1168.08   81.23
   0  -4   3  138.95   10.75
   0  -4   3  106.44    8.53
   0  -4  -3  112.81    8.87
   0  -4  -3  120.02    9.53
   0   4   3  147.07   11.19
   0   4   3  146.94   11.22
   0   4  -3  108.33    8.59
   0   4  -3  124.63    9.78
   0  -4   4   67.11    6.00
   0  -4   4   65.71    5.89
   0  -4  -4   74.32    6.34
   0   4   4   73.92    6.33
   0   4   4   76.75    6.38
   0   4  -4   72.61    6.32
   0   4  -4   93.54    7.83
   0  -4   5    3.97    2.27
   0  -4   5    4.93    1.98
   0  -4  -5    9.23    2.03
   0  -4  -5    5.44    1.81
   0   4   5    6.40    2.08
   0   4  -5    7.63    2.16
   0   4  -5    3.84    2.08
   0  -4   6   11.77    2.39
   0  -4   6   17.12    3.03
   0  -4  -6   12.94    2.48
   0  -4  -6   14.38    2.52
   0   4   6   12.22    2.29
   0   4  -6   12.40    2.49
   0   4  -6   11.57    2.53
   0  -4   7   83.00    7.05
   0  -4   7   86.63    7.20
   0  -4  -7   96.06    7.81
   0  -4  -7  100.96    8.06
   0   4   7   87.46    7.09
   0   4  -7   90.08    7.42
   0   4  -7   85.94    7.37
   0  -4   8   60.84    5.64
   0  -4   8   65.76    5.90
   0  -4  -8   54.53    4.68
   0  -4  -8   50.53    4.57
   0   4   8   52.50    4.80
   0   4  -8   40.78    4.25
   0  -4   9  408.06   29.14
   0  -4   9  364.67   26.07
   0  -4  -9  384.07   27.20
   0  -4  -9  414.09   29.13
   0   4   9  402.56   28.48
   0   4  -9  351.96   25.19
   0  -4  10   69.22    6.10
   0  -4  10   64.78    5.83
   0  -4 -10   66.76    5.57
   0  -4 -10   68.82    5.65
   0   4  10   61.74    5.28
   0   4 -10   54.81    5.09
   0  -4  11   82.92    7.01
   0  -4  11   85.36    7.10
   0  -4 -11   84.22    6.54
   0  -4 -11   73.03    5.69
   0   4  11   74.27    6.03
   0   4 -11   72.02    6.10
   0  -4  12  828.05   57.91
   0  -4  12  825.30   57.68
   0  -4 -12  766.70   53.34
   0  -4 -12  878.12   60.87
   0   4  12  810.35   56.34
   0   4 -12  782.83   54.71
   0  -4  13  267.41   19.45
   0  -4  13  214.06   15.85
   0  -4 -13  220.74   15.74
   0  -4 -13  208.03   14.89
   0   4 -13  211.04   15.47
   0  -4  14  474.00   33.52
   0  -4  14  534.42   37.66
   0  -4 -14  510.31   35.60
   0  -4 -14  533.90   37.19
   0   4 -14  495.89   35.01
   0  -4  15  186.92   13.96
   0  -4  15  173.42   13.06
   0  -4 -15  181.42   12.89
   0  -4 -15  183.38   13.04
   0   4 -15  208.42   15.38
   0  -4  16  103.67    8.40
   0  -4  16  107.51    8.73
   0   4 -16   85.87    7.29
   0  -4  17   92.87    7.88
   0  -4  17   80.54    7.03
   0   4 -17   86.59    7.38
   0  -4  18   40.79    5.02
   0  -4  18   42.97    5.01
   0  -4  19    7.88    3.66
   0  -4  19    9.82    3.84
   0  -4  20   -1.65    3.80
   0  -4  20   -3.21    3.71
   0  -4  21   30.84    5.94
   0  -4  21   28.42    5.64
   0  -5   0   -0.68    2.16
   0  -5   0   -1.13    1.85
   0   5   0   -0.16    2.23
   0   5   0   -1.13    1.53
   0  -5   1    1.49    1.66
   0  -5   1    0.21    2.10
   0  -5  -1    0.34    2.19
   0  -5  -1    2.57    1.78
   0   5   1   -0.89    2.08
   0   5   1    1.59    2.01
   0   5  -1    4.63    1.84
   0   5  -1    3.66    2.23
   0  -5   2  602.98   42.56
   0  -5   2  739.44   51.76
   0  -5  -2  572.57   40.36
   0  -5  -2  622.51   43.89
   0   5   2  594.07   41.92
   0   5  -2  572.05   40.48
   0   5  -2  575.72   40.68
   0  -5   3   45.85    4.86
   0  -5   3   46.43    4.68
   0  -5  -3   63.72    5.74
   0  -5  -3   58.70    5.69
   0   5   3   54.53    5.27
   0   5  -3   53.42    5.16
   0   5  -3   52.11    5.14
   0  -5   4 2573.16  177.49
   0  -5  -4 2735.70  188.76
   0  -5  -4 2928.39  201.74
   0   5   4 2333.27  161.10
   0   5  -4 2484.02  171.59
   0   5  -4 2362.11  163.07
   0  -5   5    9.40    2.49
   0  -5   5    9.56    2.49
   0  -5  -5    7.07    1.98
   0  -5  -5   11.92    2.48
   0   5   5   13.50    2.63
   0   5  -5   10.51    2.25
   0   5  -5    9.07    2.43
   0  -5   6  540.98   38.28
   0  -5   6  528.00   37.38
   0  -5  -6  552.65   38.88
   0  -5  -6  534.29   37.71
   0  -5   7  115.00    9.25
   0  -5   7  120.33    9.60
   0  -5  -7  113.81    8.70
   0  -5  -7  113.33    8.99
   0   5   7  110.44    8.80
   0   5  -7  123.38    9.74
   0  -5   8  709.42   49.82
   0  -5  -8  608.62   42.77
   0  -5  -8  629.46   44.03
   0   5   8  685.17   48.02
   0   5  -8  657.12   46.21
   0  -5   9  620.68   43.70
   0  -5   9  568.51   40.15
   0  -5  -9  562.35   39.51
   0  -5  -9  589.87   41.40
   0   5   9  599.05   42.08
   0   5  -9  675.08   47.44
   0  -5  10  308.83   22.38
   0  -5  10  343.83   24.84
   0  -5 -10  377.26   26.81
   0  -5 -10  354.84   25.18
   0   5  10  368.74   26.33
   0   5 -10  354.05   25.42
   0  -5  11   42.93    4.47
   0  -5  11   49.10    4.84
   0  -5 -11   44.67    4.39
   0  -5 -11   44.46    4.29
   0   5  11   47.66    4.65
   0   5 -11   45.34    4.44
   0  -5  12   31.33    3.88
   0  -5  12   29.28    3.72
   0  -5 -12   34.28    3.60
   0  -5 -12   28.71    3.41
   0   5  12   34.29    3.79
   0   5 -12   23.48    3.32
   0  -5  13  373.19   26.81
   0  -5  13  366.25   26.31
   0  -5 -13  378.31   26.85
   0  -5 -13  337.01   23.86
   0   5  13  347.24   24.74
   0   5 -13  333.08   23.91
   0  -5  14   39.85    4.51
   0  -5  14   46.40    4.77
   0  -5 -14   44.41    4.27
   0  -5 -14   42.50    4.13
   0   5 -14   44.57    4.72
   0  -5  15  100.02    8.34
   0  -5  15  101.03    8.38
   0  -5 -15  110.36    8.69
   0  -5 -15  125.14    9.56
   0   5 -15   96.31    8.14
   0  -5  16  138.69   11.17
   0  -5  16  138.03   10.93
   0  -5 -16  133.44   10.07
   0  -5 -16  138.82   10.45
   0   5 -16  123.31    9.86
   0  -5  17   29.01    4.37
   0  -5  17   27.92    4.39
   0   5 -17   36.91    4.73
   0  -5  18   26.83    4.93
   0  -5  18   21.26    4.18
   0   5 -18   24.70    4.51
   0  -5  19  107.08    9.45
   0  -5  19  102.05    9.03
   0  -6   0 2856.30  196.89
   0  -6   0 2296.57  158.61
   0   6   0 3349.17  230.84
   0  -6   1   84.26    7.25
   0  -6   1   92.92    7.88
   0  -6  -1   83.43    7.13
   0  -6  -1   75.74    6.62
   0   6   1   88.91    7.50
   0   6  -1   96.54    8.14
   0  -6   2   49.65    4.94
   0  -6   2   49.47    4.76
   0  -6  -2   51.95    5.05
   0  -6  -2   43.00    4.56
   0   6   2   57.23    5.44
   0   6  -2   64.05    5.98
   0  -6   3  160.45   12.26
   0  -6   3  188.50   14.22
   0  -6  -3  181.03   13.41
   0  -6  -3  197.41   14.86
   0   6   3  161.49   12.28
   0   6  -3  207.64   15.45
   0  -6   4    2.66    2.07
   0  -6   4   -1.31    2.10
   0  -6  -4   -1.04    1.65
   0  -6  -4   -2.14    1.84
   0   6   4   -1.52    2.23
   0   6  -4   -2.45    2.01
   0  -6   5    3.92    2.35
   0  -6   5    6.11    2.65
   0  -6  -5    2.43    1.97
   0  -6  -5    1.91    1.94
   0   6   5    3.05    2.29
   0   6  -5    4.42    2.28
   0  -6   6   12.26    2.52
   0  -6   6   10.46    2.86
   0  -6  -6    9.33    2.20
   0  -6  -6    6.02    2.35
   0   6   6    6.71    2.40
   0   6  -6   12.77    2.86
   0  -6   7   53.30    5.14
   0  -6   7   54.44    5.41
   0  -6  -7   59.20    5.54
   0  -6  -7   65.37    5.70
   0   6   7   62.83    5.86
   0   6  -7   66.14    6.02
   0  -6   8   67.77    6.06
   0  -6   8   63.92    5.87
   0  -6  -8   66.83    5.99
   0  -6  -8   53.63    4.90
   0   6   8   57.15    5.37
   0   6  -8   46.31    4.69
   0  -6   9   39.42    4.37
   0  -6   9   37.70    4.30
   0  -6  -9   33.58    3.79
   0  -6  -9   44.75    4.61
   0   6   9   37.02    4.30
   0   6  -9   29.56    3.74
   0  -6  10  281.30   20.49
   0  -6  10  372.67   26.98
   0  -6 -10  331.38   23.67
   0  -6 -10  312.89   22.59
   0   6  10  343.31   24.70
   0   6 -10  320.89   23.21
   0  -6  11   32.35    3.87
   0  -6  11   27.36    3.67
   0  -6 -11   29.56    3.72
   0  -6 -11   28.52    3.64
   0   6  11   33.39    4.05
   0   6 -11   34.03    4.00
   0  -6  12   72.17    6.67
   0  -6  12   91.29    7.75
   0  -6 -12   76.53    6.63
   0  -6 -12   68.48    6.12
   0   6  12   69.45    6.46
   0   6 -12   69.85    6.33
   0  -6  13  388.01   27.75
   0  -6  13  414.75   29.68
   0  -6 -13  424.05   30.12
   0  -6 -13  344.62   24.83
   0   6  13  464.30   32.98
   0   6 -13  434.41   31.07
   0  -6  14  156.78   12.14
   0  -6  14  154.94   12.01
   0  -6 -14  151.93   11.82
   0  -6 -14  160.58   12.40
   0   6 -14  152.97   12.02
   0  -6  15   96.25    8.32
   0  -6  15   84.13    7.47
   0  -6 -15   83.87    7.69
   0  -6 -15   85.13    7.86
   0   6 -15   92.20    8.18
   0  -6  16   27.55    4.57
   0  -6  16   28.69    4.69
   0  -6 -16   28.92    4.93
   0  -6 -16   25.29    5.01
   0   6 -16   20.33    4.26
   0  -6  17   -1.97    3.50
   0  -6  17    2.06    4.38
   0  -6 -17    0.46    4.10
   0  -6 -17   -1.34    4.30
   0   6 -17    0.89    3.47
   0  -7   0    1.40    2.54
   0  -7   0    0.94    2.08
   0   7   0    0.83    2.33
   0  -7   1    2.54    2.41
   0  -7   1    2.71    2.53
   0  -7  -1    1.80    2.22
   0  -7  -1    3.96    2.69
   0   7   1    3.66    2.66
   0   7  -1    0.18    2.20
   0  -7   2   41.06    4.54
   0  -7   2   47.41    4.69
   0  -7  -2   49.63    5.06
   0  -7  -2   40.31    4.29
   0   7   2   44.00    4.50
   0   7  -2   46.10    4.88
   0  -7   3   48.96    5.07
   0  -7  -3   39.19    4.56
   0  -7  -3   45.79    4.57
   0   7   3   54.77    5.48
   0   7  -3   47.50    5.06
   0  -7   4   16.78    3.24
   0  -7   4   17.84    3.03
   0  -7  -4   24.79    4.04
   0  -7  -4   16.62    3.26
   0   7   4   11.93    3.21
   0   7  -4   16.20    3.22
   0  -7   5   13.19    2.98
   0  -7   5    7.90    2.56
   0  -7  -5   18.42    3.17
   0  -7  -5   17.62    3.30
   0   7   5    8.64    3.07
   0   7  -5   16.69    3.00
   0  -7   6   16.02    3.05
   0  -7   6   13.48    3.25
   0  -7  -6   15.93    3.22
   0  -7  -6   15.42    3.22
   0   7   6   14.71    3.47
   0   7  -6    9.31    2.91
   0  -7   7  303.46   22.02
   0  -7   7  331.64   24.08
   0  -7  -7  269.51   19.61
   0  -7  -7  281.96   20.49
   0   7   7  303.46   22.11
   0   7  -7  346.45   25.00
   0  -7   8   41.41    4.57
   0  -7   8   43.53    4.76
   0  -7  -8   44.71    4.61
   0  -7  -8   46.36    5.05
   0   7   8   39.14    4.67
   0   7  -8   43.78    4.89
   0  -7   9   40.20    4.65
   0  -7   9   42.73    4.72
   0  -7  -9   46.17    5.14
   0  -7  -9   44.33    4.81
   0   7   9   47.18    5.09
   0   7  -9   44.67    5.13
   0  -7  10   15.63    3.53
   0  -7  10   15.32    3.47
   0  -7 -10   16.20    3.51
   0  -7 -10    8.43    3.26
   0   7  10   13.51    3.54
   0   7 -10    8.74    3.41
   0  -7  11  118.53    9.79
   0  -7  11  117.86    9.65
   0  -7 -11  109.34    9.25
   0  -7 -11  113.40    9.50
   0   7  11  112.91    9.62
   0   7 -11  122.65   10.09
   0  -7  12   33.60    4.29
   0  -7  12   38.53    4.88
   0  -7 -12   30.54    4.59
   0  -7 -12   30.91    4.61
   0   7  12   42.09    5.79
   0   7 -12   36.51    4.54
   0  -7  13    5.89    3.51
   0  -7  13    4.44    3.43
   0  -7 -13    8.60    3.93
   0  -7 -13    7.62    3.89
   0   7  13   -0.93    3.93
   0   7 -13    5.69    3.58
   0  -7  14    1.21    3.71
   0  -7  14    5.75    3.45
   0  -7 -14    5.96    4.56
   0  -7 -14    5.49    4.60
   0   7 -14    4.59    3.32
   0  -8   0  425.76   30.37
   0  -8   0  369.26   26.57
   0   8   0  412.52   29.59
   0  -8   1  488.81   34.74
   0  -8   1  463.51   33.18
   0  -8  -1  538.23   38.16
   0  -8  -1  468.75   33.39
   0  -8   2   69.96    6.27
   0  -8   2   59.33    5.65
   0  -8  -2   68.49    6.34
   0  -8  -2   89.20    7.69
   0   8   2   66.58    6.53
   0   8  -2   66.20    6.03
   0  -8   3  126.43   10.20
   0  -8   3  143.01   11.34
   0  -8  -3  163.33   12.64
   0  -8  -3  146.55   11.48
   0   8   3  132.66   10.79
   0   8  -3  156.64   12.15
   0  -8   4   37.46    4.81
   0  -8   4   40.79    4.95
   0  -8  -4   46.69    4.86
   0  -8  -4   41.38    4.73
   0   8   4   41.30    4.88
   0   8  -4   60.44    6.17
   0  -8   5  172.51   13.13
   0  -8   5  162.80   12.69
   0  -8  -5  133.44   10.53
   0  -8  -5  166.21   12.87
   0   8   5  161.49   12.61
   0   8  -5  188.23   14.37
   0  -8   6   41.96    4.55
   0  -8   6   34.74    4.42
   0  -8  -6   35.41    4.38
   0  -8  -6   38.81    4.59
   0   8   6   32.59    4.50
   0   8  -6   44.78    5.14
   0  -8   7    3.43    3.22
   0  -8   7    6.45    3.38
   0  -8  -7    6.48    3.58
   0  -8  -7    2.32    3.30
   0   8   7    2.28    3.41
   0   8  -7    5.51    3.08
   0  -8   8    4.14    3.55
   0  -8   8    4.37    3.17
   0  -8  -8    3.19    2.87
   0  -8  -8    4.82    3.64
   0   8   8    5.15    3.97
   0   8  -8    2.58    3.34
   0  -8   9   17.01    4.06
   0  -8   9   18.81    3.24
   0  -8  -9   19.90    4.54
   0  -8  -9   20.30    4.22
   0   8   9   13.74    4.25
   0   8  -9   13.03    4.04
   0  -8  10    3.62    3.38
   0  -8 -10    5.19    4.16
   0  -8 -10    1.40    3.92
  -1   0  10    0.07    0.42
  -1   0  10    0.16    0.45
   1   0  -9 2213.99  152.58
  -1   0   9 2267.73  156.25
  -1   0   9 2238.90  154.28
   1   0  -8    0.29    0.58
  -1   0   8    0.18    0.51
  -1   0   8   -0.63    0.51
   1   0  -7 3638.86  250.24
  -1   0   7 3263.96  224.54
  -1   0   7 3035.88  208.81
   1   0  -6   -0.26    0.54
  -1   0   6   -0.05    0.60
  -1   0   6    0.25    0.64
   1   0  -5  743.50   51.31
  -1   0   5  708.63   48.91
   1   0  -4   -0.46    0.60
  -1   0   4    0.00    0.63
   1   0  -2   -0.17    0.56
  -1   0   2    0.20    0.62
   1   0   0    0.29    0.58
  -1   0   0    0.04    0.45
   1   0   1    0.54    0.54
  -1   0  -1   -0.29    0.52
   1   0   2   -0.12    0.51
  -1   0  -2    1.18    0.56
   1   0   3    0.04    0.56
  -1   0  -3    1.00    0.62
   1   0   4    0.42    0.59
  -1   0  -4   -0.16    0.51
   1   0   5  471.51   32.61
  -1   0  -5  427.59   29.59
   1   0   6   -0.56    0.50
   1   0   6    0.51    0.58
  -1   0  -6    0.84    0.50
   1   0   7  715.84   49.42
   1   0   7  755.69   52.18
  -1   0  -7  784.79   54.16
   1   0   8    0.43    0.49
   1   0   8    0.20    0.45
  -1   0  -8    0.17    0.42
   1   0   9   61.18    4.38
   1   0   9   67.81    4.85
  -1   0  -9   74.42    5.36
  -1  -1  16   23.71    2.04
  -1  -1  16   22.91    1.94
  -1  -1  15   45.39    3.59
  -1  -1  15   45.73    3.58
  -1  -1  14   12.03    1.60
  -1  -1  14   12.41    1.53
  -1  -1  13    0.85    1.04
  -1  -1  13    0.77    1.09
  -1  -1  12   29.65    2.67
  -1  -1  12   33.81    2.92
  -1  -1  11   31.92    2.82
  -1  -1  11   31.22    2.77
   1   1 -11   29.43    2.66
  -1  -1  10    0.41    0.98
  -1  -1  10    0.97    1.00
   1   1 -10    2.08    0.97
   1  -1  -9 1614.94  113.40
   1  -1  -9 1743.40  122.31
  -1  -1   9 1595.28  109.95
  -1  -1   9 1680.48  115.88
   1   1  -9 1705.39  117.46
  -1   1   9 1764.38  122.98
   1  -1  -8  851.38   58.78
   1  -1  -8  885.20   61.08
  -1  -1   8  889.53   61.53
  -1  -1   8  890.58   61.62
   1   1  -8  888.61   61.57
   1   1  -8  845.62   58.55
  -1   1   8  884.15   61.02
   1  -1  -7 1563.82  107.65
   1  -1  -7 1552.02  106.85
  -1  -1   7 1439.29   99.23
  -1  -1   7 1580.86  108.94
   1   1  -7 1427.49   98.46
   1   1  -7 1553.33  107.12
  -1   1   7 1567.75  107.91
   1  -1  -6 1163.36   80.16
   1  -1  -6 1074.75   74.05
  -1  -1   6 1079.99   74.61
  -1  -1   6 1105.95   76.38
   1   1  -6 1301.13   89.77
   1   1  -6 1136.75   78.54
  -1   1   6 1118.79   77.09
   1  -1  -5 2181.22  149.96
  -1  -1   5 2369.98  163.20
  -1  -1   5 2486.64  171.06
   1   1  -5 2278.22  156.91
   1   1  -5 2333.27  160.71
  -1   1   5 2367.36  162.80
   1  -1  -4   20.63    1.98
  -1  -1   4   22.56    2.43
  -1  -1   4   25.52    2.54
   1   1  -4   25.06    2.50
   1   1  -4   24.33    2.40
  -1   1   4   23.94    2.19
   1  -1  -3  567.85   39.32
  -1  -1   3  642.44   44.61
  -1  -1   3  618.58   43.00
   1   1  -3  616.09   42.79
   1   1  -3  626.18   43.48
  -1   1   3  631.43   43.73
   1  -1  -2  662.89   45.96
  -1  -1   2  645.19   44.78
  -1  -1   2  728.17   50.49
   1   1  -2  568.90   39.56
   1   1  -2  702.87   48.79
  -1   1   2  653.71   45.28
   1  -1  -1  891.63   61.67
  -1  -1   1  776.40   53.76
  -1  -1   1  691.33   47.90
   1   1  -1  978.66   67.61
   1   1  -1  918.50   63.50
  -1   1   1  948.38   65.52
   1  -1   0 2170.73  149.43
  -1  -1   0 2477.47  170.41
  -1  -1   0 2704.24  186.01
   1   1   0 2567.91  176.57
   1   1   0 2613.79  179.71
  -1   1   0 2866.78  197.15
   1  -1   1 3894.47  267.67
  -1  -1  -1 3949.53  271.34
  -1  -1  -1 3806.65  261.64
   1   1   1 4106.83  282.09
   1   1   1 4392.59  301.75
  -1   1  -1 3739.79  257.05
   1  -1   2 2177.29  149.83
   1  -1   2 2075.04  142.88
  -1  -1  -2 2130.10  146.55
  -1  -1  -2 1995.08  137.24
   1   1   2 1934.78  133.18
   1   1   2 1917.74  131.87
  -1   1  -2 1776.17  122.34
   1  -1   3 1732.92  119.39
   1  -1   3 1749.96  120.61
  -1  -1  -3 1667.37  114.80
  -1  -1  -3 1731.60  119.17
   1   1   3 1667.37  114.74
   1   1   3 1828.61  125.88
  -1   1  -3 1561.20  107.58
   1  -1   4  242.90   17.22
   1  -1   4  260.07   18.39
  -1  -1  -4  274.49   19.12
  -1  -1  -4  282.88   19.77
   1   1   4  270.03   18.88
  -1   1  -4  259.28   18.39
   1  -1   5  357.33   25.05
   1  -1   5  389.97   27.28
  -1  -1  -5  355.37   24.68
  -1  -1  -5  370.83   25.72
   1   1   5  354.97   24.67
  -1   1  -5  375.29   26.28
   1  -1   6 3640.17  250.24
   1  -1   6 3780.43  259.81
   1   1   6 3590.36  246.96
  -1   1  -6 3313.77  227.82
   1  -1   7 2321.48  159.79
   1  -1   7 2199.57  151.40
  -1  -1  -7 2258.56  155.86
  -1  -1  -7 2182.53  150.48
   1   1   7 2250.69  155.20
  -1   1  -7 2355.56  162.15
   1  -1   8 1314.76   90.74
   1  -1   8 1381.61   95.32
  -1   1  -8 1344.91   92.79
   1  -1   9  633.65   43.95
   1  -1   9  593.54   41.23
  -1   1  -9  584.11   40.49
   1  -1  10   20.57    2.04
   1  -1  10   23.65    2.29
  -1   1 -10   19.89    2.01
   1  -1  11  451.45   31.43
   1  -1  11  497.33   34.54
  -1   1 -11  432.18   30.10
   1  -1  12 1190.36   82.08
   1  -1  12 1120.10   77.31
  -1   1 -12 1057.97   73.00
   1  -1  13   46.11    3.63
   1  -1  13   42.46    3.43
  -1   1 -13   53.22    4.14
   1  -1  14    8.44    1.27
   1  -1  14    5.53    1.06
   1  -1  15   19.19    1.69
   1  -1  15   19.07    1.68
  -1  -2  19   18.77    2.36
  -1  -2  19   15.30    2.29
  -1  -2  18  270.82   19.24
  -1  -2  18  240.01   17.12
  -1  -2  17   78.41    6.29
  -1  -2  17   84.98    6.63
  -1  -2  16 1571.68  108.59
  -1  -2  16 1721.12  118.79
  -1  -2  15  143.40   10.60
  -1  -2  15  140.39   10.43
  -1  -2  14 1029.00   71.31
  -1  -2  14 1182.37   81.77
  -1  -2  13   -1.09    1.60
  -1  -2  13    2.44    1.65
  -1  -2  12   37.03    3.46
  -1  -2  12   37.79    3.59
   1   2 -12   27.63    2.84
   1   2 -12   27.63    2.73
   1  -2 -11    4.50    0.89
   1  -2 -11    3.81    0.79
  -1  -2  11    4.67    1.59
  -1  -2  11    5.31    1.59
   1   2 -11    3.70    1.57
   1   2 -11    2.62    1.64
  -1   2  11    4.94    0.90
   1  -2 -10  196.49   13.86
   1  -2 -10  213.53   15.07
  -1  -2  10  211.31   15.28
  -1  -2  10  232.15   16.75
   1   2 -10  187.58   13.71
   1   2 -10  187.58   13.75
  -1   2  10  178.53   12.64
   1  -2  -9  785.84   54.36
   1  -2  -9  697.62   48.25
  -1  -2   9  708.11   49.31
  -1  -2   9  834.87   58.07
   1   2  -9  742.06   51.62
   1   2  -9  689.50   48.00
  -1   2   9  743.11   51.44
   1  -2  -8    0.49    0.83
   1  -2  -8   -0.18    0.88
  -1  -2   8    2.94    1.52
  -1  -2   8    3.66    1.55
   1   2  -8    1.31    1.44
   1   2  -8    1.31    1.42
  -1   2   8   -0.08    0.89
   1  -2  -7  691.86   48.02
   1  -2  -7  744.29   51.65
  -1  -2   7  744.94   51.94
  -1  -2   7  739.57   51.54
   1   2  -7  792.00   55.17
   1   2  -7  764.34   53.25
  -1   2   7  775.09   53.69
   1  -2  -6    6.19    1.47
   1  -2  -6    4.98    1.22
  -1  -2   6    2.91    1.40
  -1  -2   6    4.95    1.66
   1   2  -6    6.16    1.59
   1   2  -6    3.45    1.49
  -1   2   6    3.70    1.23
   1  -2  -5  656.59   45.64
   1  -2  -5  648.99   45.12
  -1  -2   5  611.11   42.72
  -1  -2   5  622.51   43.53
   1   2  -5  631.69   44.14
   1   2  -5  715.71   49.85
  -1   2   5  608.49   42.33
   1  -2  -4 2628.21  180.89
   1  -2  -4 2334.59  160.84
  -1  -2   4 2504.99  172.64
  -1  -2   4 3076.51  211.83
   1   2  -4 2957.23  203.70
   1   2  -4 2744.88  189.02
  -1   2   4 2545.63  175.26
   1  -2  -3  259.94   18.61
   1  -2  -3  254.83   18.19
  -1  -2   3  274.75   19.65
  -1  -2   3  350.38   24.92
   1   2  -3  227.56   16.44
  -1   2   3  229.40   16.46
   1  -2  -2 1077.24   74.61
   1  -2  -2 1027.95   71.28
  -1  -2   2 1206.36   83.53
  -1  -2   2 1044.60   72.40
   1   2  -2  944.85   65.63
   1   2  -2 1160.08   80.39
  -1   2   2 1075.53   74.49
   1  -2  -1  469.67   32.99
   1  -2  -1  356.68   25.26
  -1  -2   1  367.43   26.03
  -1  -2   1  369.00   26.16
   1   2  -1  477.67   33.56
  -1   2   1  489.20   34.30
   1  -2   0 2886.44  198.85
   1  -2   0 2823.52  194.53
  -1  -2   0 2653.12  182.73
  -1  -2   0 2384.40  164.25
   1   2   0 2953.30  203.31
   1   2   0 2558.74  176.31
  -1   2   0 2520.72  173.68
   1  -2   1 6621.00  454.99
   1  -2   1 5420.28  372.54
  -1  -2  -1 6091.42  418.55
  -1  -2  -1 6135.99  421.56
   1   2   1 5320.65  365.72
   1   2   1 6432.24  442.01
  -1   2  -1 6406.02  440.18
   1  -2   2 4639.02  318.92
   1  -2   2 5690.31  391.02
  -1  -2  -2 4985.08  342.52
  -1  -2  -2 6078.31  417.76
   1   2   2 4890.70  336.23
   1   2   2 5547.43  381.32
  -1   2  -2 4793.70  329.54
   1  -2   3   63.99    5.37
   1  -2   3   63.35    5.37
  -1  -2  -3   55.40    4.57
  -1  -2  -3   50.03    4.22
   1   2   3   58.40    4.80
   1   2   3   48.71    4.17
  -1   2  -3   61.43    5.18
   1  -2   4  157.82   11.65
   1  -2   4  145.90   10.92
  -1  -2  -4  165.30   11.98
  -1  -2  -4  155.60   11.30
   1   2   4  187.71   13.55
   1   2   4  167.26   12.14
  -1   2  -4  150.09   11.13
   1  -2   5    5.52    1.64
   1  -2   5    4.95    1.55
  -1  -2  -5    4.81    1.31
  -1  -2  -5    6.08    1.46
   1   2   5    6.45    1.39
   1   2   5    6.83    1.40
  -1   2  -5    6.33    1.61
   1  -2   6  466.39   32.82
   1  -2   6  469.41   32.99
  -1  -2  -6  481.60   33.60
  -1  -2  -6  429.17   30.00
   1   2   6  467.57   32.63
   1   2   6  408.85   28.55
  -1   2  -6  453.55   31.93
   1  -2   7   74.14    6.00
   1  -2   7   69.04    5.66
  -1  -2  -7   68.83    5.20
  -1  -2  -7   72.04    5.39
   1   2   7   79.15    6.00
   1   2   7   67.35    5.14
  -1   2  -7   69.04    5.70
   1  -2   8  746.52   51.96
   1  -2   8  798.69   55.59
  -1  -2  -8  723.05   49.99
  -1  -2  -8  760.41   52.58
   1   2   8  716.50   49.61
  -1   2  -8  711.78   49.56
   1  -2   9  224.94   16.24
   1  -2   9  204.49   14.84
  -1  -2  -9  234.90   16.52
  -1  -2  -9  205.54   14.48
  -1   2  -9  196.62   14.34
   1  -2  10  358.51   25.36
   1  -2  10  337.15   23.88
  -1  -2 -10  357.59   24.88
  -1  -2 -10  336.23   23.33
  -1   2 -10  382.76   27.08
   1  -2  11  180.50   13.12
   1  -2  11  163.98   12.05
  -1   2 -11  176.18   12.77
   1  -2  12 1692.28  116.77
   1  -2  12 1658.20  114.42
  -1   2 -12 1760.44  121.42
   1  -2  13  354.58   25.02
   1  -2  13  373.85   26.39
  -1   2 -13  372.67   26.23
   1  -2  14   58.78    4.93
   1  -2  14   58.24    4.82
  -1   2 -14   59.75    4.94
   1  -2  15  204.62   14.77
   1  -2  15  203.31   14.72
  -1   2 -15  191.64   13.71
   1  -2  16  709.94   49.37
   1  -2  16  711.39   49.47
   1  -2  17  623.56   43.40
   1  -2  17  593.02   41.36
   1  -2  18  125.11    9.22
   1  -2  18   96.94    7.37
  -1  -3  22   31.12    4.13
  -1  -3  22   31.13    4.13
  -1  -3  21  113.81    9.39
  -1  -3  21  100.86    8.39
  -1  -3  20  272.00   19.85
  -1  -3  20  283.27   20.53
  -1  -3  19    6.75    2.66
  -1  -3  19   11.52    2.92
  -1  -3  18  511.09   35.97
  -1  -3  18  514.76   36.22
  -1  -3  17   37.10    3.95
  -1  -3  17   32.25    3.70
  -1  -3  15  102.11    8.13
  -1  -3  15  113.57    8.83
   1   3 -15  104.70    8.23
   1  -3 -14 2122.23  146.55
   1  -3 -14 2064.55  142.62
  -1  -3  14 2423.72  167.26
  -1  -3  14 2126.16  146.81
   1   3 -14 2126.16  146.68
   1  -3 -13  387.22   26.95
   1  -3 -13  364.67   25.39
  -1  -3  13  396.53   28.17
  -1  -3  13  404.13   28.71
   1   3 -13  309.88   22.27
  -1   3  13  387.35   27.02
   1  -3 -12   35.55    3.15
   1  -3 -12   31.21    2.95
  -1  -3  12   23.95    3.01
  -1  -3  12   32.35    3.42
   1   3 -12   33.40    3.30
   1   3 -12   34.76    3.54
  -1   3  12   31.59    2.87
   1  -3 -11  116.91    8.61
   1  -3 -11  115.23    8.49
  -1  -3  11  134.75   10.34
  -1  -3  11  116.78    9.12
   1   3 -11  143.67   10.83
   1   3 -11  144.98   11.12
  -1   3  11  118.73    8.78
   1  -3 -10  808.52   56.09
   1  -3 -10  765.79   53.05
  -1  -3  10  878.26   61.23
  -1  -3  10  763.56   53.30
   1   3 -10  756.35   52.92
   1   3 -10  734.59   51.38
  -1   3  10  786.89   54.61
   1  -3  -9  358.64   25.29
   1  -3  -9  330.59   23.23
  -1  -3   9  308.96   22.30
  -1  -3   9  366.25   26.06
   1   3  -9  291.53   20.93
   1   3  -9  344.35   24.54
  -1   3   9  355.23   25.04
   1  -3  -8 3477.63  239.36
   1  -3  -8 3604.78  248.01
  -1  -3   8 3357.03  231.23
  -1  -3   8 3459.28  238.18
   1   3  -8 4106.83  282.48
   1   3  -8 3359.65  231.36
  -1   3   8 3446.17  237.13
   1  -3  -7  283.40   20.21
   1  -3  -7  299.92   21.30
  -1  -3   7  268.72   19.43
  -1  -3   7  283.40   20.48
   1   3  -7  289.30   21.04
   1   3  -7  279.08   20.13
  -1   3   7  348.42   24.72
   1  -3  -6    5.96    1.70
   1  -3  -6    2.20    1.36
  -1  -3   6    5.58    2.03
  -1  -3   6    0.21    1.85
   1   3  -6    1.00    1.66
   1   3  -6    3.12    1.82
  -1   3   6    5.70    1.66
   1  -3  -5    7.17    1.77
   1  -3  -5    8.13    1.85
  -1  -3   5    8.94    2.19
  -1  -3   5    6.04    2.06
   1   3  -5    8.42    2.07
   1   3  -5   10.25    2.29
  -1   3   5    8.30    1.87
   1  -3  -4 4635.09  318.79
   1  -3  -4 4009.82  275.80
  -1  -3   4 4368.99  300.57
  -1  -3   4 4029.49  277.37
   1   3  -4 3468.45  238.83
   1   3  -4 3471.07  239.10
  -1   3   4 3532.68  243.16
   1  -3  -3  111.71    8.56
  -1  -3   3  111.74    8.73
  -1  -3   3  108.30    8.55
   1   3  -3  120.06    9.31
   1   3  -3  127.96    9.80
  -1   3   3  103.03    8.13
   1  -3  -2    5.68    1.94
   1  -3  -2    6.02    1.72
  -1  -3   2    2.66    1.87
  -1  -3   2    7.07    1.91
   1   3  -2    4.99    1.99
   1   3  -2    7.09    2.07
  -1   3   2    7.03    1.89
   1  -3  -1  609.40   42.77
   1  -3  -1  489.99   34.61
  -1  -3   1  487.76   34.33
  -1  -3   1  487.89   34.42
   1   3  -1  470.06   33.22
   1   3  -1  452.63   31.93
  -1   3   1  516.86   36.43
   1  -3   0  842.73   58.74
  -1  -3   0  961.62   66.90
  -1  -3   0  966.08   67.21
   1   3   0  769.19   53.70
   1   3   0  859.38   59.87
  -1   3   0  848.50   59.16
   1  -3   1    6.75    1.98
   1  -3   1    6.38    1.86
  -1  -3  -1    6.99    1.95
  -1  -3  -1    8.94    2.07
   1   3   1    6.04    2.02
   1   3   1    6.53    1.97
  -1   3  -1    6.29    1.86
   1  -3   2 1890.21  130.62
   1  -3   2 1837.78  126.90
  -1  -3  -2 2059.31  142.22
   1   3   2 2155.00  148.78
   1   3   2 1896.77  130.98
  -1   3  -2 1760.44  121.74
   1  -3   3    4.09    1.94
   1  -3   3    1.31    1.55
  -1  -3  -3    1.17    1.52
  -1  -3  -3    1.47    1.56
   1   3   3    1.65    1.60
   1   3   3    1.22    1.46
  -1   3  -3   -0.03    1.70
   1  -3   4 1254.07   86.99
   1  -3   4 1212.12   84.13
  -1  -3  -4 1314.76   91.06
  -1  -3  -4 1318.69   91.26
   1   3   4 1384.23   95.77
   1   3   4 1291.17   89.39
  -1   3  -4 1308.73   90.68
   1  -3   5  127.79    9.92
   1  -3   5  165.56   12.41
  -1  -3  -5  122.37    9.28
  -1  -3  -5  129.01    9.69
   1   3   5  126.11    9.56
   1   3   5  139.47   10.49
  -1   3  -5  127.90    9.79
   1  -3   6 1410.45   97.66
   1  -3   6 1481.24  102.59
  -1  -3  -6 1403.90   97.04
  -1  -3  -6 1418.32   98.02
   1   3   6 1520.56  105.09
   1   3   6 1528.43  105.59
  -1   3  -6 1377.68   95.47
   1  -3   7   23.69    2.98
   1  -3   7   25.78    3.12
  -1  -3  -7   26.64    2.92
  -1  -3  -7   22.86    2.63
   1   3   7   28.83    2.96
   1   3   7   23.27    2.63
  -1   3  -7   23.87    2.81
   1  -3   8   46.60    4.40
   1  -3   8   46.11    4.52
  -1  -3  -8   50.55    4.17
  -1  -3  -8   46.94    4.10
   1   3   8   40.86    3.66
   1   3   8   48.84    4.21
  -1   3  -8   44.11    4.16
   1  -3   9  581.88   40.85
   1  -3   9  647.55   45.41
  -1  -3  -9  637.19   44.33
  -1  -3  -9  633.26   43.97
   1   3   9  602.46   41.96
  -1   3  -9  631.82   44.33
   1  -3  10   98.98    7.93
   1  -3  10  124.73    9.69
  -1  -3 -10  118.32    8.70
  -1  -3 -10  102.81    7.64
  -1   3 -10  103.45    8.25
   1  -3  11   47.82    4.40
   1  -3  11   42.14    4.18
  -1  -3 -11   46.53    3.83
  -1  -3 -11   48.91    4.08
  -1   3 -11   52.59    4.69
   1  -3  12  690.54   48.30
   1  -3  12  694.61   48.61
  -1  -3 -12  718.99   49.71
  -1  -3 -12  664.46   46.01
  -1   3 -12  832.11   58.02
   1  -3  13  259.94   18.77
   1  -3  13  241.85   17.59
  -1  -3 -13  232.67   16.25
  -1  -3 -13  233.07   16.32
  -1   3 -13  237.26   17.22
   1  -3  14  155.73   11.76
   1  -3  14  167.65   12.52
  -1   3 -14  160.97   12.03
   1  -3  15  143.14   10.97
   1  -3  15  158.22   11.88
  -1   3 -15  132.66   10.12
   1  -3  16    1.38    2.15
   1  -3  16    3.98    2.25
  -1   3 -16    3.24    2.06
   1  -3  17   44.75    4.54
   1  -3  17   49.97    4.71
  -1   3 -17   50.60    4.69
   1  -3  18   74.05    6.45
   1  -3  18   72.57    6.28
   1  -3  19   96.79    8.00
   1  -3  19   84.02    7.29
   1  -3  20    4.13    3.22
   1  -3  20    4.57    3.66
   1  -3  21   15.99    3.49
   1  -3  21   18.69    3.80
  -1  -4  21    0.80    4.10
  -1  -4  21    0.25    4.05
  -1  -4  20   30.06    4.85
  -1  -4  20   25.74    4.75
  -1  -4  19   47.83    5.44
  -1  -4  19   40.37    4.97
  -1  -4  18    2.77    3.05
  -1  -4  18    2.28    2.86
  -1  -4  17   57.65    5.53
  -1  -4  17   49.31    5.09
   1  -4 -16   79.74    5.85
   1  -4 -16   78.64    5.82
  -1  -4  16   81.32    7.05
  -1  -4  16   85.87    7.37
   1   4 -16   89.83    7.51
   1  -4 -15   33.01    2.98
   1  -4 -15   33.23    3.05
  -1  -4  15   36.57    3.96
  -1  -4  15   31.41    3.91
   1   4 -15   33.71    3.81
   1  -4 -14  138.29   10.07
   1  -4 -14  144.45   10.59
  -1  -4  14  128.58   10.08
  -1  -4  14  135.28   10.50
   1   4 -14  152.06   11.51
  -1   4  14  138.16   10.26
   1  -4 -13   31.53    3.17
   1  -4 -13   34.04    3.29
  -1  -4  13   35.10    4.01
  -1  -4  13   36.72    3.93
   1   4 -13   34.99    3.83
  -1   4  13   30.61    3.26
   1  -4 -12  138.03   10.11
   1  -4 -12  146.03   10.76
  -1  -4  12  146.81   11.25
  -1  -4  12  138.42   10.75
   1   4 -12  151.53   11.42
  -1   4  12  133.57   10.01
   1  -4 -11   36.27    3.64
   1  -4 -11   32.57    3.19
  -1  -4  11   32.42    3.83
  -1  -4  11   39.91    4.09
   1   4 -11   42.79    4.42
   1   4 -11   40.23    4.10
  -1   4  11   41.32    3.85
   1  -4 -10   33.39    3.36
   1  -4 -10   27.38    2.90
  -1  -4  10   34.07    3.88
  -1  -4  10   39.72    4.01
   1   4 -10   28.94    3.51
   1   4 -10   33.81    3.79
  -1   4  10   30.95    3.32
   1  -4  -9    8.28    2.01
   1  -4  -9   10.42    1.87
  -1  -4   9   15.01    3.09
  -1  -4   9    6.83    2.12
   1   4  -9    9.01    2.06
   1   4  -9    8.60    2.44
  -1   4   9    5.82    2.01
   1  -4  -8   87.21    7.03
   1  -4  -8   82.74    6.66
  -1  -4   8   86.25    7.13
  -1  -4   8   89.42    7.58
   1   4  -8   89.27    7.41
   1   4  -8   88.19    7.34
  -1   4   8   87.18    7.10
   1  -4  -7  192.43   14.33
   1  -4  -7  179.19   13.46
  -1  -4   7  169.10   12.78
  -1  -4   7  160.18   12.27
   1   4  -7  166.08   12.54
   1   4  -7  148.12   11.55
  -1   4   7  149.30   11.23
   1  -4  -6    6.86    1.99
   1  -4  -6    6.76    1.89
  -1  -4   6    6.20    2.15
  -1  -4   6    7.50    2.08
   1   4  -6    3.89    1.93
   1   4  -6    4.90    2.10
  -1   4   6    5.83    1.99
   1  -4  -5   90.21    7.21
   1  -4  -5   87.26    7.09
  -1  -4   5   94.00    7.67
  -1  -4   5   94.09    7.75
   1   4  -5   96.18    7.83
   1   4  -5  131.08   10.32
  -1   4   5  101.84    8.06
   1  -4  -4   -0.09    1.51
   1  -4  -4    2.06    1.89
  -1  -4   4   -0.31    1.93
  -1  -4   4    2.29    2.07
   1   4  -4   -0.85    2.03
   1   4  -4    0.42    1.95
  -1   4   4   -1.64    1.63
   1  -4  -3  839.06   58.61
   1  -4  -3  872.09   60.82
  -1  -4   3  839.72   58.66
  -1  -4   3  867.38   60.67
   1   4  -3  720.96   50.56
   1   4  -3  913.39   63.65
  -1   4   3  880.61   61.44
   1  -4  -2   -0.26    1.84
   1  -4  -2   -2.54    1.73
  -1  -4   2   -1.49    1.66
  -1  -4   2    2.08    2.01
   1   4  -2   -0.08    1.87
   1   4  -2    0.49    1.69
  -1   4   2    1.39    1.95
   1  -4  -1 3612.64  248.80
   1  -4  -1 3346.55  230.44
  -1  -4   1 3859.08  265.70
  -1  -4   1 3245.61  223.76
   1   4  -1 2638.70  181.94
   1   4  -1 3054.23  210.52
  -1   4   1 3353.10  231.10
   1  -4   0   36.94    3.89
   1  -4   0   43.18    4.57
  -1  -4   0   38.59    3.78
  -1  -4   0   29.99    3.24
   1   4   0   31.46    3.43
   1   4   0   36.41    3.84
  -1   4   0   35.12    3.92
   1  -4   1    0.96    2.06
   1  -4   1    1.02    1.64
  -1  -4  -1   -1.26    1.86
  -1  -4  -1   -1.70    1.77
   1   4   1   -0.37    1.97
   1   4   1   -0.37    1.82
  -1   4  -1    1.98    2.06
   1  -4   2  499.56   35.46
   1  -4   2  479.37   33.96
  -1  -4  -2  532.20   37.56
  -1  -4  -2  460.10   32.64
   1   4   2  502.83   35.59
   1   4   2  439.78   31.22
  -1   4  -2  561.82   39.63
   1  -4   3   21.47    3.15
   1  -4   3   17.75    2.70
  -1  -4  -3   16.18    2.67
  -1  -4  -3   13.91    2.54
   1   4   3   11.60    2.27
   1   4   3   17.15    2.60
  -1   4  -3   14.50    2.63
   1  -4   4   89.91    7.50
   1  -4   4  110.31    8.93
  -1  -4  -4   81.21    6.69
  -1  -4  -4   79.55    6.54
   1   4   4   96.44    7.79
   1   4   4   83.22    6.95
  -1   4  -4   80.28    6.91
   1  -4   5  885.33   61.81
   1  -4   5  900.28   62.88
  -1  -4  -5  886.78   61.73
  -1  -4  -5  789.12   55.02
   1   4   5  777.98   54.39
   1   4   5  746.65   52.12
  -1   4  -5  907.09   63.27
   1  -4   6  124.50    9.79
   1  -4   6  134.23   10.50
  -1  -4  -6  160.31   12.14
  -1  -4  -6  122.35    9.62
   1   4   6  139.21   10.66
   1   4   6  129.86    9.92
  -1   4  -6  138.82   10.76
   1  -4   7   25.04    3.17
   1  -4   7   18.57    2.92
  -1  -4  -7   24.32    2.96
  -1  -4  -7   21.65    2.88
   1   4   7   26.52    3.16
   1   4   7   27.12    3.16
  -1   4  -7   17.00    2.90
   1  -4   8   13.03    2.66
   1  -4   8    8.56    2.41
  -1  -4  -8   12.37    2.20
  -1  -4  -8   10.24    1.90
   1   4   8   14.43    2.43
  -1   4  -8   10.68    2.28
   1  -4   9  155.73   11.86
  -1  -4  -9  157.04   11.57
  -1  -4  -9  149.43   11.10
   1   4   9  156.25   11.64
  -1   4  -9  153.63   11.73
   1  -4  10   75.98    6.75
   1  -4  10   59.90    5.47
  -1  -4 -10   67.34    5.45
  -1  -4 -10   63.26    5.37
   1   4  10   72.45    5.96
  -1   4 -10   69.25    6.02
   1  -4  11  426.94   30.39
   1  -4  11  348.16   24.93
  -1  -4 -11  361.79   25.35
  -1  -4 -11  366.90   25.85
  -1   4 -11  356.55   25.46
   1  -4  12  492.61   34.87
   1  -4  12  477.01   33.78
  -1  -4 -12  519.22   36.28
  -1  -4 -12  475.04   33.27
  -1   4 -12  434.54   30.79
   1  -4  13  156.91   11.98
   1  -4  13  164.51   12.48
  -1  -4 -13  174.86   12.66
  -1  -4 -13  162.94   11.77
  -1   4 -13  172.11   12.85
   1  -4  14   12.96    2.77
   1  -4  14    8.05    2.45
  -1  -4 -14   13.33    1.95
  -1  -4 -14   12.09    1.84
  -1   4 -14   15.60    2.79
   1  -4  15  377.52   27.03
   1  -4  15  359.56   25.77
  -1  -4 -15  356.28   24.88
  -1  -4 -15  357.33   24.96
  -1   4 -15  383.81   27.38
   1  -4  16    1.78    2.53
   1  -4  16    6.54    2.96
  -1   4 -16    7.01    2.66
   1  -4  17  183.52   13.99
   1  -4  17  166.34   12.75
  -1   4 -17  162.15   12.36
   1  -4  18    0.33    3.28
   1  -4  18   -1.27    2.95
  -1   4 -18    3.13    3.15
   1  -4  19   24.09    4.56
   1  -4  19   30.29    4.78
   1  -4  20  135.93   11.44
   1  -4  20  136.33   11.42
  -1  -5  20   69.49    7.60
  -1  -5  19   50.18    6.12
  -1  -5  19   55.19    6.13
  -1  -5  18   -0.14    3.24
  -1  -5  18    6.91    3.68
   1  -5 -17    0.73    2.49
   1  -5 -17    0.83    2.37
  -1  -5  17    2.37    3.15
  -1  -5  17   -0.31    3.08
   1   5 -17    0.20    2.62
   1  -5 -16   33.88    3.96
   1  -5 -16   46.61    4.44
  -1  -5  16   34.51    4.40
  -1  -5  16   44.21    4.84
   1   5 -16   61.53    5.95
   1  -5 -15   97.64    7.79
   1  -5 -15   96.39    7.60
  -1  -5  15  110.32    9.01
  -1  -5  15  101.69    8.31
   1   5 -15  106.48    8.81
  -1   5  15   91.82    7.47
   1  -5 -14    5.47    2.23
   1  -5 -14    8.10    2.32
  -1  -5  14    1.31    2.54
  -1  -5  14    5.96    2.70
   1   5 -14    7.50    2.46
  -1   5  14    7.41    2.48
   1  -5 -13  936.98   65.12
   1  -5 -13  933.97   64.90
  -1  -5  13  939.86   65.55
  -1  -5  13  982.60   68.45
   1   5 -13  927.94   64.68
  -1   5  13  982.86   68.27
   1  -5 -12  103.14    8.06
   1  -5 -12   94.42    7.59
  -1  -5  12  109.97    8.83
  -1  -5  12  107.70    8.69
   1   5 -12  108.24    8.68
  -1   5  12   91.39    7.43
   1  -5 -11    1.10    1.89
   1  -5 -11    2.23    2.03
  -1  -5  11   -2.87    2.10
  -1  -5  11    3.92    2.19
   1   5 -11   -0.45    2.27
  -1   5  11    1.76    2.07
   1  -5 -10   36.02    3.64
   1  -5 -10   36.51    3.92
  -1  -5  10   46.76    4.84
  -1  -5  10   51.80    5.07
   1   5 -10   42.38    4.46
   1   5 -10   39.10    4.18
  -1   5  10   43.48    4.37
   1  -5  -9 1582.17  109.55
   1  -5  -9 1340.98   92.82
  -1  -5   9 1477.30  102.45
  -1  -5   9 1317.38   91.51
   1   5  -9 1572.99  109.00
   1   5  -9 1559.89  107.97
  -1   5   9 1398.65   96.95
   1  -5  -8   80.03    6.44
   1  -5  -8   80.60    6.92
  -1  -5   8   67.98    6.12
  -1  -5   8   77.97    6.78
   1   5  -8   83.83    7.28
   1   5  -8   69.54    6.31
  -1   5   8   74.23    6.36
   1  -5  -7  820.19   57.19
   1  -5  -7  855.05   59.56
  -1  -5   7  934.36   65.24
  -1  -5   7  833.56   58.33
   1   5  -7  907.49   63.33
   1   5  -7  877.60   61.40
   1  -5  -6   92.23    7.64
   1  -5  -6   92.40    7.55
  -1  -5   6  111.24    9.06
  -1  -5   6  100.11    8.28
   1   5  -6   98.17    8.07
  -1   5   6   97.46    7.93
   1  -5  -5  340.68   24.38
   1  -5  -5  295.85   21.38
  -1  -5   5  278.81   20.29
  -1  -5   5  343.17   24.74
   1   5  -5  318.92   23.18
   1   5  -5  323.38   23.33
  -1   5   5  294.67   21.33
   1  -5  -4   43.55    4.47
   1  -5  -4   46.94    4.39
  -1  -5   4   47.77    4.72
  -1  -5   4   42.89    4.47
   1   5  -4   52.84    5.06
  -1   5   4   48.25    4.77
   1  -5  -3  283.79   20.68
   1  -5  -3  317.74   22.98
  -1  -5   3  281.43   20.57
  -1  -5   3  303.98   22.07
   1   5  -3  307.65   22.34
   1   5  -3  326.13   23.53
  -1   5   3  316.17   22.86
   1  -5  -2   13.34    2.67
   1  -5  -2   11.22    2.61
  -1  -5   2   14.39    2.73
  -1  -5   2   24.85    3.43
   1   5  -2   15.95    2.90
   1   5  -2   18.05    3.21
  -1   5   2   14.39    2.95
   1  -5  -1  151.79   11.73
   1  -5  -1  135.93   10.57
  -1  -5   1  136.85   10.68
  -1  -5   1  118.92    9.62
   1   5  -1  126.34   10.00
   1   5  -1  132.26   10.39
  -1   5   1  152.45   11.81
   1  -5   0   90.92    7.75
   1  -5   0   96.01    8.02
  -1  -5   0   93.82    7.76
  -1  -5   0   97.12    7.83
   1   5   0   72.97    6.31
   1   5   0   62.63    5.83
   1  -5   1  111.53    8.80
   1  -5   1  117.76    9.49
  -1  -5  -1  125.56    9.86
   1   5   1  175.13   13.36
  -1   5  -1  139.73   11.00
   1  -5   2   95.30    7.85
   1  -5   2   92.54    7.81
  -1  -5  -2   76.34    6.62
  -1  -5  -2   94.92    7.80
   1   5   2   96.18    7.96
   1   5   2   82.07    6.93
  -1   5  -2   99.23    8.26
   1  -5   3   35.35    3.91
   1  -5   3   39.53    4.23
  -1  -5  -3   38.96    4.17
  -1  -5  -3   41.17    4.04
   1   5   3   32.76    3.89
   1   5   3   33.32    3.78
  -1   5  -3   32.13    3.71
   1  -5   4   39.89    4.14
  -1  -5  -4   50.44    4.69
  -1  -5  -4   41.45    4.27
   1   5   4   43.44    4.39
   1   5   4   41.66    4.26
  -1   5  -4   38.56    4.02
   1  -5   5  780.73   54.74
   1  -5   5  844.57   59.11
  -1  -5  -5  854.40   59.68
   1   5   5  810.62   56.68
   1   5   5  814.81   56.97
  -1   5  -5  788.33   55.23
   1  -5   6   86.34    7.22
   1  -5   6   84.35    7.24
  -1  -5  -6   72.96    6.12
  -1  -5  -6   78.30    6.50
   1   5   6   75.15    6.48
   1   5   6   75.15    6.44
  -1   5  -6   75.02    6.51
   1  -5   7   11.89    2.62
   1  -5   7   10.58    2.62
  -1  -5  -7   13.10    2.33
  -1  -5  -7   12.54    2.69
   1   5   7   10.55    2.41
  -1   5  -7   11.44    2.54
   1  -5   8  185.61   13.92
   1  -5   8  190.73   14.34
  -1  -5  -8  185.09   13.79
  -1  -5  -8  179.45   13.32
   1   5   8  204.36   15.10
  -1   5  -8  165.16   12.57
   1  -5   9  495.76   35.18
   1  -5   9  548.84   38.83
  -1  -5  -9  535.08   37.67
  -1  -5  -9  516.47   36.27
   1   5   9  526.04   37.10
  -1   5  -9  609.80   42.98
   1  -5  10  374.11   26.79
   1  -5  10  378.70   27.12
  -1  -5 -10  367.16   26.12
  -1  -5 -10  355.76   25.35
   1   5  10  401.77   28.55
  -1   5 -10  366.25   26.22
   1  -5  11   -0.98    2.22
   1  -5  11    3.51    2.44
  -1  -5 -11    1.57    1.86
  -1  -5 -11    4.59    1.87
   1   5  11    1.32    2.25
  -1   5 -11    0.25    1.82
   1  -5  12   20.86    3.30
   1  -5  12   21.31    3.22
  -1  -5 -12   27.40    3.25
  -1  -5 -12   17.32    2.82
  -1   5 -12   24.30    3.28
   1  -5  13  112.50    9.11
   1  -5  13  127.45   10.11
  -1  -5 -13  121.46    9.31
  -1  -5 -13  126.23    9.57
  -1   5 -13  129.73   10.19
   1  -5  14  164.12   12.45
   1  -5  14  159.40   12.28
  -1  -5 -14  158.22   11.92
  -1  -5 -14  165.16   12.19
  -1   5 -14  164.90   12.57
   1  -5  15  121.06    9.83
   1  -5  15  101.69    8.60
  -1  -5 -15  112.39    8.82
  -1  -5 -15  121.12    9.35
  -1   5 -15  111.58    9.10
   1  -5  16    0.77    3.33
   1  -5  16   -0.76    2.91
  -1  -5 -16    0.39    2.46
  -1  -5 -16   -1.91    2.36
  -1   5 -16    3.55    3.07
   1  -5  17   14.48    3.91
   1  -5  17   12.07    3.96
  -1   5 -17   13.80    3.72
   1  -5  18    8.86    3.95
   1  -5  18    0.79    4.12
  -1   5 -18    8.47    3.93
   1  -5  19   24.20    5.22
   1  -5  19   41.24    6.00
  -1   5 -19   40.60    5.73
   1  -6 -17   22.59    4.72
   1  -6 -17   23.71    4.97
  -1  -6  17   24.41    4.85
  -1  -6  17   19.95    4.43
   1   6 -17   16.54    4.14
   1  -6 -16  377.65   27.24
   1  -6 -16  348.94   25.30
  -1  -6  16  338.85   24.66
  -1  -6  16  323.77   23.61
   1   6 -16  461.67   33.12
   1  -6 -15    5.73    3.51
   1  -6 -15    2.98    3.19
  -1  -6  15    1.01    2.91
  -1  -6  15    2.95    3.03
   1   6 -15    2.62    3.36
  -1   6  15    4.42    3.72
   1  -6 -14   19.98    3.84
   1  -6 -14   20.83    3.53
  -1  -6  14   18.61    3.75
  -1  -6  14   25.63    3.60
   1   6 -14   21.58    3.76
  -1   6  14   18.38    4.10
   1  -6 -13   19.82    3.58
   1  -6 -13   18.90    3.33
  -1  -6  13   21.71    3.76
  -1  -6  13   14.04    3.05
   1   6 -13   25.73    3.92
  -1   6  13   15.47    3.50
   1  -6 -12   76.92    6.79
   1  -6 -12   58.83    5.52
  -1  -6  12   63.59    5.91
  -1  -6  12   57.98    5.61
   1   6 -12   71.62    6.42
  -1   6  12   68.53    6.40
   1  -6 -11   89.03    7.39
   1  -6 -11   74.89    6.62
  -1  -6  11   82.79    7.24
  -1  -6  11   65.32    6.25
   1   6 -11   68.31    6.37
  -1   6  11   82.14    7.22
   1  -6 -10   34.65    4.06
   1  -6 -10   29.19    3.63
  -1  -6  10   31.75    4.08
   1   6 -10   23.71    3.54
  -1   6  10   23.79    3.46
   1  -6  -9   91.21    7.39
   1  -6  -9   84.25    6.97
  -1  -6   9   77.02    6.70
  -1  -6   9  100.44    8.26
   1   6  -9   90.92    7.67
  -1   6   9   81.77    6.97
   1  -6  -8   87.66    7.29
   1  -6  -8   92.16    7.56
  -1  -6   8   85.02    7.28
  -1  -6   8   87.93    7.43
   1   6  -8   90.70    7.62
  -1   6   8   78.26    6.67
   1  -6  -7   36.56    4.05
   1  -6  -7   42.35    4.22
  -1  -6   7   39.39    4.47
  -1  -6   7   49.10    4.73
   1   6  -7   39.44    3.98
   1   6  -7   57.01    5.60
  -1   6   7   43.10    4.57
   1  -6  -6   19.82    3.12
   1  -6  -6   11.64    2.36
  -1  -6   6   12.27    3.05
  -1  -6   6   16.07    3.21
   1   6  -6    6.24    2.57
   1   6  -6   12.09    2.95
  -1   6   6   11.97    2.79
   1  -6  -5  147.21   11.42
   1  -6  -5  135.93   10.58
  -1  -6   5  116.76    9.35
  -1  -6   5  115.25    9.24
   1   6  -5  143.67   11.17
   1   6  -5  145.63   11.27
  -1   6   5  132.00   10.36
   1  -6  -4    5.34    2.11
   1  -6  -4    2.25    2.32
  -1  -6   4   -1.72    2.22
  -1  -6   4    0.47    2.23
   1   6  -4    1.82    2.35
   1   6  -4    2.23    2.22
  -1   6   4    2.31    2.33
   1  -6  -3  403.74   28.97
   1  -6  -3  462.85   32.78
   1   6  -3  406.36   29.15
   1   6  -3  465.34   33.12
  -1   6   3  406.49   29.07
   1  -6  -2   25.93    3.60
   1  -6  -2   19.71    3.04
  -1  -6   2   21.07    3.24
  -1  -6   2   15.40    2.99
   1   6  -2   24.29    3.22
   1   6  -2   18.86    3.16
  -1   6   2   19.75    3.26
   1  -6  -1   14.24    2.43
   1  -6  -1   15.57    2.67
  -1  -6   1    9.39    2.62
  -1  -6   1   16.15    3.11
   1   6  -1   12.94    2.90
   1   6  -1   12.02    2.70
  -1   6   1   14.79    2.50
   1  -6   0  151.01   11.64
   1  -6   0  156.25   12.05
  -1  -6   0  152.19   11.75
   1   6   0  158.35   12.23
   1   6   0  142.88   11.14
  -1   6   0  165.16   12.64
   1  -6   1   33.36    3.81
   1  -6   1   27.45    3.66
  -1  -6  -1   42.03    4.38
  -1  -6  -1   40.50    4.37
   1   6   1   31.84    3.84
   1   6   1   26.79    3.29
  -1   6  -1   29.72    3.64
   1  -6   2  739.57   51.78
   1  -6   2  823.33   57.60
  -1  -6  -2  758.84   53.38
   1   6   2  813.76   56.99
   1   6   2  825.69   57.76
  -1   6  -2  726.46   50.97
   1  -6   3   -2.83    2.29
   1  -6   3   -0.63    2.03
  -1  -6  -3   -2.35    2.27
  -1  -6  -3    0.59    1.90
   1   6   3   -0.14    1.81
   1   6   3   -0.45    2.36
  -1   6  -3   -0.58    2.37
   1  -6   4   -0.54    1.76
   1  -6   4    1.55    1.60
  -1  -6  -4    3.24    2.31
  -1  -6  -4    2.08    2.22
   1   6   4    0.46    2.36
  -1   6  -4   -2.32    1.55
   1  -6   5  604.82   42.76
   1  -6   5  651.22   45.92
  -1  -6  -5  694.21   48.61
  -1  -6  -5  687.92   48.23
   1   6   5  796.33   55.79
  -1   6  -5  656.59   46.17
   1  -6   6   70.25    5.99
   1  -6   6   88.68    7.55
  -1  -6  -6   88.60    7.45
  -1  -6  -6   64.06    5.57
   1   6   6   77.30    6.75
  -1   6  -6   83.71    7.22
   1  -6   7  296.12   21.52
   1  -6   7  300.70   21.88
  -1  -6  -7  311.06   22.40
  -1  -6  -7  290.22   20.96
   1   6   7  331.90   23.92
  -1   6  -7  327.44   23.58
   1  -6   8   93.25    7.81
   1  -6   8   90.25    7.66
  -1  -6  -8   81.40    6.86
  -1  -6  -8   84.72    6.91
   1   6   8   84.86    7.28
  -1   6  -8   99.02    8.17
   1  -6   9    0.90    2.48
   1  -6   9    0.98    2.48
  -1  -6  -9    5.81    2.33
  -1  -6  -9   -0.89    2.16
   1   6   9    2.88    2.54
  -1   6  -9    0.14    2.28
   1  -6  10  141.05   11.02
   1  -6  10  157.43   12.18
  -1  -6 -10  192.43   14.33
  -1  -6 -10  167.52   12.74
   1   6  10  168.97   12.96
  -1   6 -10  138.55   10.84
   1  -6  11    3.51    2.16
   1  -6  11    6.12    3.07
  -1  -6 -11    6.88    2.56
  -1  -6 -11    3.12    2.43
   1   6  11    2.88    2.92
  -1   6 -11    2.90    2.54
   1  -6  12  469.93   33.47
  -1  -6 -12  443.85   31.49
  -1  -6 -12  460.10   32.57
  -1   6 -12  473.34   33.58
   1  -6  13   24.70    3.58
   1  -6  13   31.45    4.27
  -1  -6 -13   33.06    4.47
  -1  -6 -13   31.71    4.17
  -1   6 -13   35.81    4.37
   1  -6  14   22.24    3.95
   1  -6  14   24.75    3.80
  -1  -6 -14   29.10    4.39
  -1  -6 -14   24.11    4.19
  -1   6 -14   20.79    3.84
   1  -6  15   78.96    7.25
   1  -6  15   73.17    7.04
  -1  -6 -15   66.79    6.95
  -1  -6 -15   69.81    6.89
  -1   6 -15   81.18    7.43
   1  -6  16  288.38   21.34
   1  -6  16  275.01   20.50
  -1  -6 -16  290.87   21.43
  -1  -6 -16  290.87   21.48
  -1   6 -16  274.88   20.37
  -1  -6 -17    2.15    4.29
  -1  -6 -17    7.42    4.65
  -1   6 -17    5.39    4.69
   1  -7 -14    4.93    4.48
   1  -7 -14    5.09    3.97
  -1  -7  14    2.96    3.60
  -1  -7  14    0.26    3.45
   1   7 -14    2.23    3.59
  -1   7  14    3.89    4.73
   1  -7 -13    1.93    3.95
   1  -7 -13    5.72    3.66
  -1  -7  13    8.14    3.76
  -1  -7  13   11.60    3.45
   1   7 -13    9.32    3.60
  -1   7  13   10.91    4.64
   1  -7 -12  171.59   13.36
  -1  -7  12  152.71   11.95
  -1  -7  12  169.36   13.04
   1   7 -12  156.78   12.30
  -1   7  12  155.99   12.41
   1  -7 -11   38.58    4.84
   1  -7 -11   45.33    5.30
  -1  -7  11   37.97    4.72
  -1  -7  11   37.29    4.72
   1   7 -11   48.42    5.30
  -1   7  11   38.81    5.23
   1  -7 -10  104.12    8.85
   1  -7 -10  123.56   10.00
  -1  -7  10  107.92    8.99
   1   7 -10  134.75   10.74
  -1   7  10  146.68   11.75
   1  -7  -9   43.03    4.82
   1  -7  -9   42.47    4.65
  -1  -7   9   47.35    5.13
  -1  -7   9   43.62    4.99
   1   7  -9   37.91    4.60
  -1   7   9   33.06    4.48
   1  -7  -8  120.03    9.67
   1  -7  -8  140.91   11.02
  -1  -7   8  117.46    9.49
  -1  -7   8  126.56   10.21
   1   7  -8  124.38   10.00
  -1   7   8  107.32    8.87
   1  -7  -7  239.75   17.54
   1  -7  -7  212.75   15.76
  -1  -7   7  250.89   18.43
  -1  -7   7  240.54   17.80
   1   7  -7  231.89   17.22
  -1   7   7  258.50   19.02
   1  -7  -6   88.01    7.54
  -1  -7   6   81.47    7.21
  -1  -7   6   83.38    7.22
   1   7  -6   95.65    8.21
  -1   7   6   88.09    7.69
   1  -7  -5    2.25    2.45
   1  -7  -5    1.57    2.66
  -1  -7   5   -0.60    2.27
  -1  -7   5    0.25    1.87
   1   7  -5    0.71    1.95
  -1   7   5   -0.04    2.66
   1  -7  -4   19.70    3.22
   1  -7  -4   17.58    3.09
  -1  -7   4   12.98    2.95
  -1  -7   4   19.62    3.55
   1   7  -4   13.79    3.28
  -1   7   4   14.86    3.20
   1  -7  -3   14.90    2.99
   1  -7  -3   18.13    3.12
  -1  -7   3   12.73    3.03
  -1  -7   3   22.40    3.55
   1   7  -3   12.31    3.32
  -1   7   3   14.27    2.87
   1  -7  -2  182.21   13.83
   1  -7  -2  173.03   13.27
  -1  -7   2  237.78   17.37
  -1  -7   2  187.19   14.22
   1   7  -2  171.59   13.17
  -1   7   2  190.99   14.47
   1  -7  -1   23.27    3.68
   1  -7  -1   16.41    2.96
  -1  -7   1   20.80    3.45
  -1  -7   1   19.56    3.40
   1   7  -1   21.34    3.55
  -1   7   1   18.61    3.25
   1  -7   0   73.24    6.54
   1  -7   0   75.73    6.67
  -1  -7   0   71.52    6.57
  -1  -7   0   77.01    6.54
   1   7   0   72.74    6.54
  -1   7   0   74.47    6.49
   1  -7   1   91.12    7.50
   1  -7   1   78.83    6.93
  -1  -7  -1   83.92    7.38
  -1  -7  -1   91.92    7.73
   1   7   1   87.75    7.42
  -1   7  -1  108.73    8.78
   1  -7   2   93.92    7.89
   1  -7   2   85.79    7.45
  -1  -7  -2   97.21    8.19
  -1  -7  -2   90.60    7.47
   1   7   2   93.91    8.14
  -1   7  -2   93.10    7.89
   1  -7   3   29.80    3.88
   1  -7   3   23.14    3.60
  -1  -7  -3   25.98    3.58
  -1  -7  -3   21.10    3.51
   1   7   3   25.23    3.88
  -1   7  -3   26.95    3.84
   1  -7   4    8.85    2.62
   1  -7   4   11.86    2.48
  -1  -7  -4   14.17    3.11
  -1  -7  -4   10.16    2.91
   1   7   4   11.29    2.74
  -1   7  -4   11.52    2.50
   1  -7   5   42.17    4.56
   1  -7   5   59.29    5.89
  -1  -7  -5   44.71    4.80
  -1  -7  -5   42.69    4.67
   1   7   5   49.23    4.99
  -1   7  -5   40.87    4.69
   1  -7   6  201.21   15.18
  -1  -7  -6  210.13   15.55
  -1  -7  -6  212.09   15.77
   1   7   6  179.85   13.79
  -1   7  -6  203.70   15.26
   1  -7   7   13.34    3.04
   1  -7   7   14.13    3.12
  -1  -7  -7   17.57    3.21
  -1  -7  -7   16.91    3.28
   1   7   7   12.01    3.32
  -1   7  -7   11.12    2.74
   1  -7   8  385.78   27.71
   1  -7   8  381.71   27.45
  -1  -7  -8  377.91   27.06
  -1  -7  -8  364.93   26.19
   1   7   8  501.13   35.60
  -1   7  -8  398.10   28.48
   1  -7   9   17.89    3.38
   1  -7   9   13.20    2.75
  -1  -7  -9   14.56    3.54
  -1  -7  -9   11.88    3.16
   1   7   9   20.74    4.04
  -1   7  -9    9.90    2.84
   1  -7  10   44.11    4.86
   1  -7  10   41.84    4.50
  -1  -7 -10   35.52    4.54
  -1  -7 -10   57.19    5.99
   1   7  10   30.07    4.76
  -1   7 -10   41.97    4.89
   1  -7  11   13.84    3.76
   1  -7  11   16.41    3.50
  -1  -7 -11   15.95    3.83
  -1  -7 -11   13.95    3.70
   1   7  11   14.92    3.89
  -1   7 -11   19.70    4.01
   1  -7  12  127.57   10.45
   1  -7  12  119.70    9.90
  -1  -7 -12  120.39   10.11
  -1  -7 -12  103.91    9.06
  -1   7 -12  128.68   10.29
   1  -7  13   72.10    6.84
   1  -7  13   94.85    8.47
  -1  -7 -13   83.68    8.04
  -1  -7 -13   90.67    8.45
  -1   7 -13   83.03    7.63
  -1  -7 -14    8.35    5.23
  -1  -7 -14    9.82    4.71
   1  -8 -10   15.34    4.56
   1  -8 -10   11.02    4.04
  -1  -8  10   11.30    3.19
  -1  -8  10    8.47    3.88
   1   8 -10    9.49    3.93
  -1   8  10   12.83    4.71
   1  -8  -9   18.85    4.48
   1  -8  -9   24.72    4.12
  -1  -8   9   21.27    4.27
  -1  -8   9   21.68    3.81
   1   8  -9   30.11    4.76
  -1   8   9   22.06    4.78
   1  -8  -8   -0.66    3.38
   1  -8  -8   -1.11    3.16
  -1  -8   8   -1.01    3.01
  -1  -8   8    0.97    3.43
   1   8  -8    1.59    3.22
  -1   8   8   -1.43    3.12
   1  -8  -7    3.49    3.04
   1  -8  -7    0.59    2.98
  -1  -8   7    2.52    2.31
  -1  -8   7    0.34    2.06
   1   8  -7    2.74    2.43
  -1   8   7    1.13    3.40
   1  -8  -6  148.25   11.73
   1  -8  -6  140.78   11.18
   1   8  -6  108.64    9.27
  -1   8   6  136.20   11.06
   1  -8  -5   30.94    4.23
   1  -8  -5   39.44    4.73
  -1  -8   5   30.33    3.92
  -1  -8   5   37.15    4.47
   1   8  -5   39.73    4.78
  -1   8   5   28.03    4.37
   1  -8  -4    8.40    3.15
   1  -8  -4    5.35    2.87
  -1  -8   4    8.04    3.17
  -1  -8   4    8.23    2.62
   1   8  -4    3.97    3.22
  -1   8   4    4.00    2.74
   1  -8  -3   83.29    7.43
   1  -8  -3   88.07    7.92
  -1  -8   3   68.40    6.50
  -1  -8   3   70.23    6.46
   1   8  -3   77.10    7.20
  -1   8   3   76.58    7.13
   1  -8  -2    4.76    2.66
   1  -8  -2    8.43    2.46
  -1  -8   2    3.57    2.53
  -1  -8   2    9.86    3.24
   1   8  -2    4.52    3.36
  -1   8   2    4.60    2.39
   1  -8  -1  142.75   11.30
   1  -8  -1  129.02   10.43
  -1  -8   1  138.95   10.89
  -1  -8   1  136.06   10.81
   1   8  -1  136.33   11.06
  -1   8   1  147.99   11.68
   1  -8   0  132.13   10.50
  -1  -8   0  112.94    9.14
  -1  -8   0  124.48   10.00
   1  -8   1   39.73    4.92
   1  -8   1   39.06    4.47
  -1  -8  -1   25.09    3.97
  -1  -8  -1   30.45    4.34
   1   8   1   35.41    4.76
  -1   8  -1   30.75    4.22
   1  -8   2  152.71   11.88
   1  -8   2  190.73   14.52
  -1  -8  -2  163.20   12.58
  -1  -8  -2  184.30   14.03
   1   8   2  170.15   13.32
  -1   8  -2  195.71   14.81
   1  -8   3  139.87   11.17
   1  -8   3  152.84   11.68
  -1  -8  -3  178.40   13.74
  -1  -8  -3  132.92   10.47
   1   8   3  177.09   13.76
  -1   8  -3  165.03   12.82
   1  -8   4   24.56    3.79
   1  -8   4   20.91    3.57
  -1  -8  -4   19.73    3.53
  -1  -8  -4   19.11    3.85
   1   8   4   22.39    4.18
  -1   8  -4   15.61    3.29
   1  -8   5   16.75    3.67
   1  -8   5   24.29    4.22
  -1  -8  -5   19.14    3.66
  -1  -8  -5   17.97    3.75
   1   8   5   12.14    3.83
  -1   8  -5   17.41    3.72
   1  -8   6    3.67    2.43
   1  -8   6    2.10    2.77
  -1  -8  -6   -0.97    2.99
  -1  -8  -6    0.37    3.33
   1   8   6    2.39    3.63
  -1   8  -6   -0.38    2.54
   1  -8   7   -1.69    3.07
   1  -8   7   -1.84    3.38
  -1  -8  -7    1.23    3.28
  -1  -8  -7   -0.10    3.07
   1   8   7   -0.56    3.71
  -1   8  -7   -2.32    2.78
   1  -8   8    6.38    3.66
   1  -8   8    1.43    2.25
  -1  -8  -8   -3.72    3.74
  -1  -8  -8    0.84    3.40
   1   8   8    2.01    3.85
  -1   8  -8    0.08    3.43
   1  -8   9   34.37    4.47
   1  -8   9   42.35    5.54
  -1  -8  -9   35.00    5.13
  -1  -8  -9   36.81    5.37
   1   8   9   37.32    5.73
  -1   8  -9   35.59    4.92
   2   0 -13   -0.33    0.52
  -2   0  13    0.13    0.58
  -2   0  13    0.62    0.59
   2   0 -12  335.31   23.33
  -2   0  12  357.86   24.85
  -2   0  12  389.84   27.06
   2   0 -11    1.30    0.72
  -2   0  11    0.37    0.72
  -2   0  11    0.97    0.79
   2   0 -10 3194.49  219.69
  -2   0  10 3789.61  260.59
  -2   0  10 3804.02  261.51
   2   0  -9    0.31    0.75
  -2   0   9    0.33    0.71
  -2   0   9    0.87    0.79
   2   0  -8 4880.21  335.31
  -2   0   8 4890.70  335.97
  -2   0   8 4784.52  328.76
   2   0  -7    0.56    0.79
  -2   0   7    0.00    0.79
   2   0  -6 3801.40  261.25
  -2   0   6 3543.17  243.55
   2   0  -5    1.85    0.97
  -2   0   5   -0.34    0.87
   2   0  -4 3210.22  220.61
  -2   0   4 3227.26  221.79
   2   0  -3    1.05    1.04
  -2   0   3    0.16    0.97
   2   0  -2  488.94   34.03
  -2   0   2  526.43   36.57
   2   0  -1    0.41    0.94
  -2   0   1   -1.40    0.90
   2   0   1    0.41    0.97
  -2   0  -1   -0.07    0.88
   2   0   2   35.21    3.01
  -2   0  -2   33.40    2.82
   2   0   3    0.71    0.87
  -2   0  -3    2.36    0.98
   2   0   4 1782.73  122.73
  -2   0  -4 1637.22  112.64
   2   0   5    0.00    0.76
  -2   0  -5    0.24    0.69
   2   0   6  223.63   15.70
  -2   0  -6  214.58   15.09
   2   0   7    0.13    0.73
  -2   0  -7    0.84    0.63
   2   0   8   36.83    2.91
  -2   0  -8   39.90    3.11
   2   0   9    0.14    0.60
   2   0   9    0.25    0.66
  -2   0  -9    1.74    0.68
   2   0  10  875.63   60.51
   2   0  10  813.76   56.25
  -2   0 -10  800.65   55.30
  -2  -1  17  135.80    9.67
  -2  -1  17  128.33    9.14
  -2  -1  16    0.81    1.05
  -2  -1  16    1.32    1.06
  -2  -1  15   10.05    1.47
  -2  -1  15    8.26    1.43
  -2  -1  14   35.72    3.05
  -2  -1  14   35.69    3.22
   2   1 -14   44.91    3.76
  -2  -1  13    1.68    1.27
  -2  -1  13    1.60    1.10
   2   1 -13    1.11    1.09
  -2  -1  12    4.75    1.40
  -2  -1  12    2.75    1.21
   2   1 -12    1.80    1.05
   2  -1 -11  513.06   35.50
   2  -1 -11  511.49   35.42
  -2  -1  11  469.15   32.76
  -2  -1  11  531.41   37.04
   2   1 -11  457.09   31.91
  -2   1  11  505.19   34.99
   2  -1 -10  142.75   10.03
  -2  -1  10  138.29   10.16
  -2  -1  10  160.31   11.57
   2   1 -10  135.15    9.78
  -2   1  10  134.36    9.49
   2  -1  -9    9.74    1.11
  -2  -1   9   14.98    1.91
  -2  -1   9    9.11    1.46
   2   1  -9   15.59    1.85
  -2   1   9   12.18    1.34
   2  -1  -8 1681.79  115.80
  -2  -1   8 1822.05  125.64
  -2  -1   8 1776.17  122.48
   2   1  -8 1714.56  118.32
  -2   1   8 1739.47  119.72
   2  -1  -7 1827.30  125.75
  -2  -1   7 1860.07  128.23
  -2  -1   7 1831.23  126.23
   2   1  -7 2059.31  141.83
  -2   1   7 2029.16  139.60
   2  -1  -6  561.56   38.94
  -2  -1   6  633.65   44.14
  -2  -1   6  562.87   39.23
   2   1  -6  610.45   42.59
  -2   1   6  576.24   39.99
   2  -1  -5 1765.69  121.61
  -2  -1   5 1743.40  120.27
  -2  -1   5 1531.05  105.69
   2   1  -5 1723.74  118.88
  -2   1   5 1887.59  129.99
   2  -1  -3 1979.35  136.20
  -2  -1   3 1870.55  128.91
  -2  -1   3 1866.62  128.64
   2   1  -3 1862.69  128.43
  -2   1   3 2162.87  148.91
   2  -1  -2  944.19   65.38
  -2  -1   2 1051.28   72.74
  -2  -1   2  885.07   61.33
   2   1  -2 1025.46   71.02
  -2   1   2 1081.43   74.76
   2  -1   1  904.86   62.68
  -2  -1  -1  900.41   62.29
  -2  -1  -1  909.98   62.92
   2   1   1  961.23   66.51
  -2   1  -1  974.21   67.44
   2  -1   2 5242.00  360.08
  -2   1  -2 4747.82  326.27
   2  -1   3 3560.21  244.86
  -2  -1  -3 3960.01  272.13
  -2  -1  -3 3616.58  248.53
   2   1   3 3644.10  250.50
  -2   1  -3 3554.97  244.47
   2  -1   4    9.32    1.63
  -2  -1  -4   13.00    1.46
  -2  -1  -4   12.58    1.51
   2   1   4   11.36    1.48
  -2   1  -4   17.58    2.08
   2  -1   5  575.06   40.07
  -2  -1  -5  580.17   40.18
  -2  -1  -5  550.02   38.12
   2   1   5  521.19   36.17
  -2   1  -5  523.41   36.47
   2  -1   6   -0.68    1.07
   2  -1   6    0.51    1.04
  -2  -1  -6    2.22    0.75
  -2  -1  -6    0.39    0.72
   2   1   6    0.10    0.73
  -2   1  -6    0.26    1.00
   2  -1   7  218.12   15.53
   2  -1   7  192.30   13.79
  -2  -1  -7  200.03   13.97
  -2  -1  -7  200.56   14.05
   2   1   7  208.68   14.64
  -2   1  -7  196.36   14.08
   2  -1   8   31.81    2.95
   2  -1   8   26.27    2.50
  -2  -1  -8   25.60    1.99
  -2  -1  -8   34.13    2.66
   2   1   8   35.22    2.73
  -2   1  -8   32.68    2.94
   2  -1   9  319.84   22.47
   2  -1   9  307.00   21.67
  -2  -1  -9  317.09   22.05
  -2  -1  -9  320.24   22.27
   2   1   9  321.94   22.39
  -2   1  -9  317.74   22.26
   2  -1  10    3.89    1.26
   2  -1  10    4.78    1.28
  -2   1 -10    4.97    1.23
   2  -1  11  970.41   67.09
   2  -1  11  988.50   68.33
  -2   1 -11  999.90   69.07
   2  -1  12    8.05    1.55
   2  -1  12    7.56    1.42
  -2   1 -12   12.82    1.59
   2  -1  13  720.17   49.89
   2  -1  13  802.75   55.54
  -2   1 -13  698.80   48.37
   2  -1  14  119.89    8.65
   2  -1  14  116.31    8.43
  -2   1 -14  108.43    7.84
   2  -1  15   93.28    6.71
   2  -1  15   82.32    5.99
  -2  -2  20   21.34    2.66
  -2  -2  20   27.06    2.88
  -2  -2  19  375.03   26.39
  -2  -2  19  425.89   29.86
  -2  -2  18   82.39    6.59
  -2  -2  18   84.06    6.67
  -2  -2  17 1235.19   85.47
  -2  -2  17 1316.07   90.98
  -2  -2  16  264.79   18.94
  -2  -2  16  287.20   20.53
  -2  -2  15  134.49   10.13
  -2  -2  15  158.74   11.69
   2   2 -15  130.60    9.66
  -2  -2  14   29.57    3.07
  -2  -2  14   32.17    3.16
   2   2 -14   27.63    3.16
   2  -2 -13   81.49    5.85
   2  -2 -13   72.65    5.24
  -2  -2  13   66.75    5.62
  -2  -2  13   77.80    6.21
   2   2 -13   80.01    6.32
  -2   2  13   83.20    5.98
   2  -2 -12   77.80    5.69
  -2  -2  12   91.05    7.13
  -2  -2  12   95.53    7.51
   2   2 -12   72.90    5.77
  -2   2  12   82.52    6.06
   2  -2 -11  814.55   56.29
   2  -2 -11  842.34   58.20
  -2  -2  11  964.38   66.93
  -2  -2  11  769.85   53.56
   2   2 -11  953.10   66.17
  -2   2  11  829.36   57.30
   2  -2 -10  452.89   31.53
   2  -2 -10  537.18   37.35
  -2  -2  10  499.43   35.06
  -2  -2  10  496.80   34.91
   2   2 -10  523.94   36.68
   2   2 -10  475.70   33.39
  -2   2  10  488.02   33.94
   2  -2  -9  517.38   35.93
   2  -2  -9  513.45   35.68
  -2  -2   9  506.37   35.56
  -2  -2   9  486.58   34.25
   2   2  -9  494.05   34.59
   2   2  -9  512.53   35.94
  -2   2   9  512.01   35.62
   2  -2  -8  221.66   15.68
   2  -2  -8  223.10   15.90
  -2  -2   8  218.25   15.82
  -2  -2   8  216.68   15.70
   2   2  -8  232.54   16.94
   2   2  -8  203.57   14.85
  -2   2   8  198.85   14.20
   2  -2  -7  670.62   46.63
   2  -2  -7  670.23   46.53
  -2  -2   7  748.09   52.14
  -2  -2   7  659.74   46.14
   2   2  -7  670.49   46.85
   2   2  -7  720.43   50.15
  -2   2   7  779.42   54.02
   2  -2  -6  569.42   39.74
   2  -2  -6  499.29   34.87
  -2  -2   6  488.68   34.36
  -2  -2   6  647.02   45.30
   2   2  -6  620.81   43.38
  -2   2   6  665.25   46.23
   2  -2  -5 7423.22  509.78
  -2  -2   5 6712.75  461.28
  -2  -2   5 6953.95  477.80
   2   2  -5 7479.59  513.84
   2   2  -5 6756.01  464.30
  -2   2   5 6820.24  468.49
   2  -2  -4   42.94    3.80
  -2  -2   4   36.31    3.58
  -2  -2   4   37.75    3.68
   2   2  -4   40.39    3.84
   2   2  -4   41.97    3.88
  -2   2   4   39.89    3.66
   2  -2  -3   41.08    3.75
  -2  -2   3   57.96    5.01
  -2  -2   3   44.96    4.26
   2   2  -3   47.12    4.35
   2   2  -3   44.83    4.22
  -2   2   3   42.21    3.80
   2  -2  -2 1171.49   81.06
  -2  -2   2 1516.63  104.84
  -2  -2   2 1225.76   84.93
   2   2  -2 1376.37   95.24
   2   2  -2 1086.41   75.39
  -2   2   2 1243.58   86.04
   2  -2  -1 1854.82  128.04
  -2  -2   1 2069.80  142.75
  -2  -2   1 2023.92  139.60
   2   2  -1 1694.90  117.02
   2   2  -1 1882.35  129.96
  -2   2   1 2271.67  156.51
   2  -2   0 3541.86  243.81
  -2  -2   0 3047.68  209.86
   2   2   0 3140.75  216.29
   2   2   0 3189.25  219.43
  -2   2   0 3245.61  223.37
   2  -2   1 9989.82  685.96
  -2  -2  -1 9999.00  686.61
   2  -2   2    3.33    1.55
   2  -2   2    0.01    1.40
  -2  -2  -2    0.62    1.26
  -2  -2  -2    2.45    1.40
   2   2   2    1.98    1.47
   2   2   2    2.73    1.47
  -2   2  -2    1.98    1.44
   2  -2   3  310.54   22.18
   2  -2   3  350.65   24.98
  -2  -2  -3  365.46   25.78
  -2  -2  -3  315.25   22.28
   2   2   3  331.25   23.46
   2   2   3  312.37   22.14
  -2   2  -3  317.09   22.57
   2  -2   4  212.75   15.49
   2  -2   4  196.23   14.34
  -2  -2  -4  190.46   13.71
  -2  -2  -4  192.04   13.87
   2   2   4  210.13   15.11
  -2   2  -4  201.08   14.60
   2  -2   5  864.62   60.15
   2  -2   5  889.66   61.83
  -2  -2  -5  884.81   61.27
  -2  -2  -5  878.52   60.90
   2   2   5  920.59   63.76
  -2   2  -5  895.69   62.16
   2  -2   6 1378.99   95.42
   2  -2   6 1388.17   96.02
  -2  -2  -6 1479.93  102.13
  -2  -2  -6 1592.66  109.74
   2   2   6 1424.87   98.33
  -2   2  -6 1789.28  123.56
   2  -2   7  174.08   12.87
   2  -2   7  153.50   11.42
  -2  -2  -7  162.80   11.64
  -2  -2  -7  172.51   12.30
   2   2   7  170.01   12.24
  -2   2  -7  180.76   13.29
   2  -2   8    8.69    1.84
   2  -2   8    8.06    1.82
  -2  -2  -8    8.36    1.28
  -2  -2  -8    9.48    1.36
   2   2   8    9.88    1.43
  -2   2  -8    8.43    1.70
   2  -2   9 1348.84   93.34
   2  -2   9 1434.05   99.12
  -2  -2  -9 1377.68   94.98
  -2  -2  -9 1385.55   95.48
   2   2   9 1356.71   93.51
  -2   2  -9 1360.64   94.13
   2  -2  10  198.07   14.45
   2  -2  10  207.77   15.06
  -2  -2 -10  197.67   13.87
  -2  -2 -10  198.72   13.95
   2   2  10  217.73   15.28
  -2   2 -10  187.71   13.72
   2  -2  11  493.13   34.58
   2  -2  11  479.24   33.68
  -2  -2 -11  469.01   32.65
  -2  -2 -11  519.87   36.15
  -2   2 -11  514.11   35.92
   2  -2  12  191.25   13.93
   2  -2  12  196.23   14.21
  -2   2 -12  192.95   14.00
   2  -2  13  110.11    8.42
   2  -2  13   87.72    6.80
  -2   2 -13   92.22    7.04
   2  -2  14  259.94   18.63
   2  -2  14  232.54   16.79
  -2   2 -14  231.89   16.65
   2  -2  15  472.29   33.14
   2  -2  15  474.13   33.31
  -2   2 -15  440.83   30.84
   2  -2  16   66.41    5.51
   2  -2  16   73.10    5.95
  -2   2 -16   71.89    5.75
   2  -2  17  491.30   34.34
   2  -2  17  506.64   35.42
   2  -2  18   -0.66    1.78
   2  -2  18    1.48    1.74
  -2  -3  23  249.71   18.05
  -2  -3  23  232.02   16.84
  -2  -3  22    4.12    3.78
  -2  -3  22    0.66    3.38
  -2  -3  21  203.31   15.24
  -2  -3  21  196.49   14.83
  -2  -3  20   19.10    3.54
  -2  -3  20   16.91    3.34
  -2  -3  19    2.90    2.52
  -2  -3  19   -0.16    2.45
  -2  -3  18   13.17    2.84
  -2  -3  18   13.87    2.78
  -2  -3  16    4.99    2.14
  -2  -3  16    4.93    2.20
   2  -3 -15   14.50    1.53
   2  -3 -15   15.04    1.44
  -2  -3  15   13.49    2.50
  -2  -3  15    8.21    2.19
   2   3 -15   14.04    2.20
  -2   3  15   11.56    1.36
   2  -3 -14   31.08    2.70
   2  -3 -14   30.90    2.61
  -2  -3  14   34.85    3.75
  -2  -3  14   29.06    3.42
   2   3 -14   31.59    3.54
  -2   3  14   33.02    2.91
   2  -3 -13 2659.67  183.12
   2  -3 -13 2358.18  162.28
  -2  -3  13 2359.49  162.80
  -2  -3  13 2359.49  162.80
   2   3 -13 2539.07  175.13
   2   3 -13 2393.57  165.03
  -2   3  13 2894.31  199.25
   2  -3 -12    1.87    1.25
   2  -3 -12    0.66    1.32
  -2  -3  12   -1.86    1.57
  -2  -3  12    1.94    1.63
   2   3 -12   -0.54    1.73
   2   3 -12   -0.12    1.60
  -2   3  12    1.32    1.31
   2  -3 -11  624.87   43.55
   2  -3 -11  624.48   43.34
  -2  -3  11  511.62   36.13
  -2  -3  11  596.69   41.89
   2   3 -11  630.90   44.24
   2   3 -11  626.71   43.98
  -2   3  11  638.50   44.44
   2  -3 -10  424.05   29.66
   2  -3 -10  463.12   32.35
  -2  -3  10  408.59   28.97
  -2  -3  10  444.37   31.50
   2   3 -10  509.91   35.93
   2   3 -10  438.21   30.91
  -2   3  10  428.38   30.07
   2  -3  -9   52.72    4.60
   2  -3  -9   57.44    4.86
  -2  -3   9   49.33    4.54
  -2  -3   9   59.49    5.26
   2   3  -9   54.36    4.81
   2   3  -9   55.82    4.92
  -2   3   9   46.86    4.17
   2  -3  -8   20.91    2.52
  -2  -3   8   19.83    2.81
  -2  -3   8   16.07    2.54
   2   3  -8   16.57    2.49
   2   3  -8   23.48    3.16
  -2   3   8   16.41    2.25
   2  -3  -7 4954.93  340.55
   2  -3  -7 4494.83  308.96
  -2  -3   7 5400.61  371.36
  -2  -3   7 4781.90  329.02
   2   3  -7 4839.58  333.08
   2   3  -7 5231.52  359.82
  -2   3   7 4675.73  321.55
   2  -3  -6  129.86    9.87
   2  -3  -6  114.42    8.77
  -2  -3   6  113.50    8.91
  -2  -3   6  123.89    9.66
   2   3  -6  111.70    8.78
   2   3  -6  109.74    8.63
  -2   3   6  119.90    9.23
   2  -3  -5  676.65   47.33
   2  -3  -5  735.51   51.31
  -2  -3   5  737.08   51.61
  -2  -3   5  787.28   55.00
   2   3  -5  699.46   48.99
   2   3  -5  638.11   44.87
  -2   3   5  748.22   52.18
   2  -3  -4  654.89   45.88
   2  -3  -4  681.24   47.61
  -2  -3   4  605.47   42.52
  -2  -3   4  627.62   44.03
   2   3  -4  530.10   37.38
   2   3  -4  694.61   48.64
  -2   3   4  552.65   38.79
   2  -3  -3 1461.57  101.18
   2  -3  -3 1579.55  109.26
  -2  -3   3 1599.21  110.67
  -2  -3   3 1666.06  115.25
   2   3  -3 1861.38  128.63
   2   3  -3 1799.77  124.37
  -2   3   3 1532.36  106.03
   2  -3  -2  919.15   63.99
   2  -3  -2  946.16   65.82
  -2  -3   2  930.03   64.77
  -2  -3   2  924.00   64.40
   2   3  -2  862.92   60.17
   2   3  -2 1007.90   70.09
  -2   3   2  833.95   58.14
   2  -3  -1 1061.90   73.69
   2  -3  -1  954.81   66.45
  -2  -3   1 1027.17   71.36
  -2  -3   1 1013.40   70.47
   2   3  -1 1023.10   71.11
   2   3  -1  990.07   68.82
  -2   3   1  878.52   61.20
   2  -3   0   29.78    3.20
   2  -3   0   36.55    3.88
  -2  -3   0   32.84    3.55
  -2  -3   0   36.00    3.80
   2   3   0   39.48    4.01
   2   3   0   33.85    3.60
  -2   3   0   30.10    3.43
   2  -3   1    3.81    1.69
   2  -3   1   -0.43    1.32
  -2  -3  -1    0.59    1.63
  -2  -3  -1    1.23    1.44
   2   3   1    1.31    1.49
  -2   3  -1   -0.71    1.35
   2  -3   2   67.85    5.82
   2  -3   2   86.59    6.99
  -2  -3  -2   71.39    5.91
  -2  -3  -2   71.40    5.98
   2   3   2   68.79    5.69
  -2   3  -2   58.23    5.13
   2  -3   3 2216.61  152.97
   2  -3   3 2300.50  158.74
  -2  -3  -3 2608.55  179.71
  -2  -3  -3 2320.17  160.05
   2   3   3 2444.70  168.57
   2   3   3 2493.20  171.85
  -2   3  -3 2452.56  169.23
   2  -3   4 3746.35  257.97
   2  -3   4 3338.68  229.92
  -2  -3  -4 2936.26  202.26
  -2  -3  -4 2822.21  194.40
   2   3   4 3114.53  214.45
   2   3   4 2929.70  201.87
  -2   3  -4 2953.30  203.57
   2  -3   5   80.60    6.69
   2  -3   5   73.20    6.16
  -2  -3  -5   73.92    5.95
  -2  -3  -5   85.13    6.65
   2   3   5   81.32    6.58
   2   3   5   80.04    6.42
  -2   3  -5   73.01    6.13
   2  -3   6  493.92   34.88
   2  -3   6  540.45   38.07
  -2  -3  -6  495.62   34.79
  -2  -3  -6  481.21   33.81
   2   3   6  517.52   36.30
   2   3   6  534.42   37.46
  -2   3  -6  509.65   35.93
   2  -3   7   13.38    2.25
   2  -3   7   15.09    2.56
  -2  -3  -7   15.68    2.25
  -2  -3  -7   12.82    2.11
   2   3   7   10.87    2.01
  -2   3  -7   13.02    2.16
   2  -3   8 1605.77  111.05
   2  -3   8 1456.33  100.88
  -2  -3  -8 1504.83  103.83
  -2  -3  -8 1582.17  109.11
   2   3   8 1479.93  102.18
  -2   3  -8 1690.97  116.82
   2  -3   9   94.22    7.68
   2  -3   9   91.23    7.47
  -2  -3  -9   91.73    6.89
  -2  -3  -9   86.86    6.72
   2   3   9   87.03    6.74
  -2   3  -9   75.08    6.38
   2  -3  10   19.07    2.78
   2  -3  10   14.20    2.37
  -2  -3 -10   15.39    2.01
  -2  -3 -10   19.77    2.20
   2   3  10   18.43    2.28
  -2   3 -10   19.37    2.79
   2  -3  11 2447.32  168.70
   2  -3  11 2581.02  177.88
  -2  -3 -11 2650.50  182.47
  -2  -3 -11 2442.07  168.05
  -2   3 -11 2765.85  190.59
   2  -3  12   29.02    3.26
   2  -3  12   36.79    3.79
  -2  -3 -12   34.66    2.84
  -2  -3 -12   27.16    2.44
  -2   3 -12   24.38    3.09
   2  -3  13  499.69   35.18
  -2  -3 -13  460.89   32.01
  -2  -3 -13  471.24   32.77
  -2   3 -13  463.90   32.74
   2  -3  14  187.84   13.91
   2  -3  14  214.45   15.73
  -2   3 -14  189.81   13.92
   2  -3  15   24.80    3.29
   2  -3  15   27.82    3.49
  -2   3 -15   31.03    3.47
   2  -3  16   30.45    3.62
   2  -3  16   32.22    3.75
  -2   3 -16   32.02    3.66
   2  -3  17  153.76   11.67
   2  -3  17  133.44   10.38
  -2   3 -17  168.31   12.48
   2  -3  18   -1.17    2.69
   2  -3  18   -3.32    2.61
  -2   3 -18   -0.56    2.56
   2  -3  19   10.70    3.51
   2  -3  19   18.14    3.79
   2  -3  20    2.12    3.57
   2  -3  20    9.54    3.91
   2  -3  21   66.37    5.86
   2  -3  21   61.78    5.58
  -2  -4  21    5.75    4.17
  -2  -4  21   15.21    4.51
  -2  -4  20   13.71    4.04
  -2  -4  20   27.09    4.44
  -2  -4  19  132.26   10.59
  -2  -4  19  132.92   10.72
  -2  -4  18  178.40   13.57
  -2  -4  18  152.32   11.80
  -2  -4  17   29.13    3.91
  -2  -4  17   28.47    3.75
   2  -4 -16   18.55    2.24
   2  -4 -16   18.74    2.31
  -2  -4  16   23.42    3.32
  -2  -4  16   15.59    2.99
  -2   4  16   17.39    2.23
   2  -4 -15   26.14    2.83
   2  -4 -15   27.93    3.01
  -2  -4  15   22.97    3.25
  -2  -4  15   26.30    3.55
  -2   4  15   30.73    3.20
   2  -4 -14   59.83    5.01
   2  -4 -14   56.60    4.71
  -2  -4  14   59.09    5.43
  -2  -4  14   69.16    5.99
   2   4 -14   57.20    5.23
   2   4 -14   60.52    5.53
  -2   4  14   61.39    5.15
   2  -4 -13   97.18    7.60
   2  -4 -13   95.59    7.43
  -2  -4  13   94.43    7.68
  -2  -4  13  101.08    8.25
   2   4 -13   84.01    6.91
   2   4 -13   98.39    8.01
  -2   4  13   97.16    7.60
   2  -4 -12   96.66    7.33
   2  -4 -12  104.16    7.97
  -2  -4  12   91.40    7.56
  -2  -4  12  122.20    9.65
   2   4 -12   96.15    7.71
   2   4 -12   97.80    7.93
  -2   4  12  102.97    8.02
   2  -4 -11  451.97   31.84
   2  -4 -11  451.71   31.79
  -2  -4  11  393.90   28.08
  -2  -4  11  481.99   34.23
   2   4 -11  481.99   34.25
   2   4 -11  406.09   29.10
  -2   4  11  446.21   31.42
   2  -4 -10  135.02   10.16
   2  -4 -10  113.74    8.63
  -2  -4  10  124.53    9.77
  -2  -4  10  130.98   10.19
   2   4 -10  121.55    9.52
   2   4 -10  124.42    9.73
  -2   4  10  119.70    9.20
   2  -4  -9  193.48   13.99
   2  -4  -9  189.15   13.89
  -2  -4   9  199.90   14.92
  -2  -4   9  184.56   13.92
   2   4  -9  194.00   14.52
   2   4  -9  198.85   14.64
  -2   4   9  189.81   14.01
   2  -4  -8   53.97    4.89
   2  -4  -8   48.66    4.59
  -2  -4   8   45.84    4.71
  -2  -4   8   50.86    4.85
   2   4  -8   49.54    4.88
   2   4  -8   54.53    5.18
  -2   4   8   43.18    4.27
   2  -4  -7    2.04    1.72
   2  -4  -7    3.32    1.90
  -2  -4   7    4.48    2.02
  -2  -4   7    2.27    2.24
   2   4  -7    2.88    1.91
   2   4  -7    2.01    2.19
  -2   4   7    4.19    1.84
   2  -4  -6  589.61   41.28
   2  -4  -6  577.94   40.53
  -2  -4   6  523.15   37.00
  -2  -4   6  702.60   49.33
   2   4  -6  571.13   40.29
   2   4  -6  594.85   41.80
  -2   4   6  710.21   49.68
   2  -4  -5  452.89   31.91
   2  -4  -5  519.48   36.79
  -2  -4   5  606.26   42.79
  -2  -4   5  501.92   35.50
   2   4  -5  535.87   37.91
   2   4  -5  499.29   35.46
  -2   4   5  459.45   32.56
   2  -4  -4   95.70    7.90
   2  -4  -4   90.07    7.38
  -2  -4   4  100.00    8.06
   2   4  -4   92.06    7.62
   2   4  -4   90.59    7.39
  -2   4   4   92.64    7.55
   2  -4  -3 1094.94   76.09
   2  -4  -3 1239.26   86.03
  -2  -4   3 1182.11   82.16
   2   4  -3 1263.77   87.75
   2   4  -3 1656.89  114.72
  -2   4   3 1338.36   92.79
   2  -4  -2  245.52   17.87
   2  -4  -2  271.34   19.60
  -2  -4   2  261.90   19.02
  -2  -4   2  243.29   17.84
   2   4  -2  312.11   22.61
   2   4  -2  247.62   18.14
  -2   4   2  254.56   18.59
   2  -4  -1  605.08   42.65
   2  -4  -1  543.86   38.41
  -2  -4   1  678.35   47.64
  -2  -4   1  602.59   42.42
   2   4  -1  527.87   37.24
  -2   4   1  598.52   42.14
   2  -4   0  127.95    9.95
   2  -4   0  121.29    9.44
  -2  -4   0  126.99    9.88
  -2  -4   0  139.47   10.68
   2   4   0  138.69   10.79
  -2   4   0  115.23    9.12
   2  -4   1 1546.78  107.16
   2  -4   1 1637.22  113.36
  -2  -4  -1 1436.67   99.43
  -2  -4  -1 1642.47  113.74
   2   4   1 1466.82  101.68
   2   4   1 1483.86  102.83
  -2   4  -1 1609.70  111.47
   2  -4   2  803.67   56.21
   2  -4   2  753.07   52.80
  -2  -4  -2  902.37   63.00
  -2  -4  -2  709.42   49.68
   2   4   2  823.20   57.56
   2   4   2  821.10   57.35
  -2   4  -2  670.49   47.07
   2  -4   3  209.34   15.63
   2  -4   3  276.45   20.07
  -2  -4  -3  242.24   17.57
  -2  -4  -3  239.36   17.60
   2   4   3  235.82   17.29
   2   4   3  230.57   16.96
  -2   4  -3  206.19   15.35
   2  -4   4  109.73    8.82
   2  -4   4  115.54    9.31
  -2  -4  -4  109.86    8.59
  -2  -4  -4  102.80    7.97
   2   4   4  107.46    8.48
   2   4   4  120.16    9.49
  -2   4  -4  114.25    9.11
   2  -4   5   51.96    4.90
   2  -4   5   54.15    5.14
  -2  -4  -5   55.41    5.06
  -2  -4  -5   53.19    4.71
   2   4   5   46.85    4.56
   2   4   5   46.36    4.40
  -2   4  -5   39.74    3.98
   2  -4   6  215.11   15.99
   2  -4   6  269.90   19.66
  -2  -4  -6  263.21   19.09
  -2  -4  -6  262.17   19.03
   2   4   6  251.55   18.30
   2   4   6  248.01   18.04
  -2   4  -6  227.82   16.90
   2  -4   7  277.37   20.23
   2  -4   7  275.01   20.02
  -2  -4  -7  258.63   18.51
  -2  -4  -7  271.60   19.52
   2   4   7  302.67   21.81
   2   4   7  274.23   19.79
  -2   4  -7  287.33   20.83
   2  -4   8  668.65   46.95
   2  -4   8  844.57   59.00
  -2  -4  -8  684.25   47.78
  -2  -4  -8  742.32   51.62
   2   4   8  691.46   48.38
   2   4   8  725.41   50.64
  -2   4  -8  663.28   46.56
   2  -4   9  568.64   40.11
   2  -4   9  689.50   48.37
  -2  -4  -9  626.44   43.78
  -2  -4  -9  596.43   41.68
   2   4   9  678.35   47.43
  -2   4  -9  646.24   45.49
   2  -4  10  652.66   45.84
   2  -4  10  655.28   46.00
  -2  -4 -10  618.45   43.01
  -2  -4 -10  623.82   43.56
  -2   4 -10  700.64   49.10
   2  -4  11  124.29    9.74
   2  -4  11  123.60    9.78
  -2  -4 -11  133.44   10.00
  -2  -4 -11  137.77   10.25
  -2   4 -11  136.98   10.57
   2  -4  12  229.40   16.91
   2  -4  12  240.01   17.57
  -2  -4 -12  235.16   16.79
  -2  -4 -12  248.40   17.71
  -2   4 -12  252.86   18.34
   2  -4  13   25.55    3.41
   2  -4  13   24.50    3.41
  -2  -4 -13   21.56    2.54
  -2  -4 -13   20.88    2.53
  -2   4 -13   22.89    3.11
   2  -4  14  127.78    9.95
   2  -4  14  139.21   10.81
  -2  -4 -14  134.10    9.70
  -2  -4 -14  144.58   10.49
  -2   4 -14  149.04   11.34
   2  -4  15    4.95    2.52
   2  -4  15    5.60    2.69
  -2   4 -15    3.89    2.40
   2  -4  16    5.69    3.01
   2  -4  16   -0.01    2.58
  -2   4 -16    3.66    2.50
   2  -4  17  167.13   12.89
   2  -4  17  180.37   13.83
  -2   4 -17  177.88   13.55
   2  -4  18    4.50    3.43
   2  -4  18   -0.22    3.57
  -2   4 -18   -1.56    2.84
   2  -4  19   30.50    5.24
   2  -4  19   24.92    4.78
  -2   4 -19   40.44    5.45
   2  -4  20    8.82    4.94
   2  -4  20   13.12    5.36
  -2  -5  20    7.30    4.55
  -2  -5  20    7.56    4.16
  -2  -5  19   79.37    7.48
  -2  -5  19   60.40    6.67
   2  -5 -18   17.07    2.78
   2  -5 -18   21.77    2.99
  -2  -5  18   25.19    4.65
  -2  -5  18   26.62    4.46
   2  -5 -17   10.12    2.96
   2  -5 -17    5.19    2.62
  -2  -5  17    7.13    3.47
  -2  -5  17    4.52    3.13
   2  -5 -16  171.98   12.75
   2  -5 -16  152.71   11.48
  -2  -5  16  138.82   10.96
  -2  -5  16  149.04   11.63
  -2   5  16  155.46   11.82
   2  -5 -15   17.17    2.90
   2  -5 -15   13.83    2.70
  -2  -5  15   18.59    3.30
  -2  -5  15   15.13    3.26
   2   5 -15   15.83    3.36
  -2   5  15   17.09    2.99
   2  -5 -14   44.35    4.21
   2  -5 -14   44.37    4.35
  -2  -5  14   38.66    4.23
  -2  -5  14   46.00    4.93
   2   5 -14   41.89    4.47
  -2   5  14   43.99    4.59
   2  -5 -13    1.38    1.94
   2  -5 -13   -0.77    2.12
  -2  -5  13   -0.04    2.16
  -2  -5  13    4.81    2.37
   2   5 -13    1.85    2.14
   2   5 -13    1.39    2.29
  -2   5  13    2.31    2.32
   2  -5 -12  116.13    8.99
   2  -5 -12  112.02    8.77
  -2  -5  12  104.79    8.60
  -2  -5  12  109.36    8.86
   2   5 -12  139.47   10.83
  -2   5  12  128.37    9.92
   2  -5 -11    2.67    1.87
   2  -5 -11    3.58    2.04
  -2  -5  11    7.34    2.58
  -2  -5  11   -0.04    2.20
   2   5 -11    2.58    2.27
   2   5 -11    2.54    2.16
  -2   5  11    4.95    2.12
   2  -5 -10  117.70    9.24
   2  -5 -10  113.86    8.99
  -2  -5  10  125.03    9.95
  -2  -5  10  117.11    9.44
   2   5 -10  113.62    8.97
   2   5 -10  133.57   10.50
  -2   5  10  112.99    8.95
   2  -5  -9    4.38    2.11
   2  -5  -9    4.48    2.10
  -2  -5   9    5.81    2.16
  -2  -5   9    2.95    1.91
   2   5  -9    3.66    1.70
   2   5  -9    1.26    2.29
  -2   5   9    8.93    2.31
   2  -5  -8  105.53    8.42
   2  -5  -8  108.10    8.40
  -2  -5   8  122.27    9.78
  -2  -5   8  105.34    8.51
   2   5  -8   98.90    8.27
   2   5  -8  110.92    8.99
  -2   5   8  102.82    8.31
   2  -5  -7    1.10    1.86
   2  -5  -7    7.89    2.29
  -2  -5   7    3.79    2.12
  -2  -5   7    4.43    2.20
   2   5  -7    6.87    2.45
   2   5  -7    0.13    1.87
  -2   5   7    3.76    2.01
   2  -5  -6  573.75   40.50
   2  -5  -6  458.92   32.61
  -2  -5   6  561.43   39.70
   2   5  -6  528.26   37.41
   2   5  -6  468.10   33.27
  -2   5   6  501.39   35.50
   2  -5  -5    0.30    1.66
   2  -5  -5    3.03    2.18
  -2  -5   5    3.22    2.02
  -2  -5   5   -0.56    1.69
   2   5  -5    4.57    2.32
   2   5  -5    2.54    1.78
  -2   5   5    2.90    2.14
   2  -5  -4  423.92   30.20
   2  -5  -4  413.44   29.48
  -2  -5   4  459.97   32.74
  -2  -5   4  513.84   36.44
   2   5  -4  404.13   28.76
   2   5  -4  352.35   25.38
  -2   5   4  437.16   31.13
   2  -5  -3   35.48    4.17
   2  -5  -3   20.59    3.22
  -2  -5   3   29.44    3.66
  -2  -5   3   32.88    3.92
   2   5  -3   27.45    3.85
   2   5  -3   23.91    3.34
  -2   5   3   27.25    3.60
   2  -5  -2  183.25   13.79
   2  -5  -2  168.05   12.61
  -2  -5   2  190.07   14.38
  -2  -5   2  188.76   14.29
   2   5  -2  188.76   14.24
   2   5  -2  191.12   14.46
  -2   5   2  168.05   12.83
   2  -5  -1  146.42   11.22
   2  -5  -1  143.80   11.18
  -2  -5   1  129.69   10.22
  -2  -5   1  128.51   10.28
   2   5  -1  148.78   11.61
   2   5  -1  136.06   10.67
  -2   5   1  131.87   10.37
   2  -5   0  151.14   11.59
   2  -5   0  200.03   15.02
  -2  -5   0  178.93   13.41
  -2  -5   0  170.15   12.91
   2   5   0  160.71   12.45
   2   5   0  190.46   14.31
  -2   5   0  193.35   14.46
   2  -5   1   69.71    6.20
   2  -5   1   53.57    5.07
  -2  -5  -1   66.66    5.95
  -2  -5  -1   61.56    5.66
   2   5   1   64.32    5.87
   2   5   1   60.02    5.61
  -2   5  -1   59.64    5.56
   2  -5   2   72.04    6.37
  -2  -5  -2   69.46    6.27
  -2  -5  -2   90.00    7.56
   2   5   2   74.87    6.65
   2   5   2   72.37    6.48
  -2   5  -2   78.53    6.80
   2  -5   3  240.01   17.71
   2  -5   3  310.67   22.43
  -2  -5  -3  268.20   19.41
  -2  -5  -3  282.61   20.57
   2   5   3  313.55   22.80
   2   5   3  299.52   21.80
  -2   5  -3  242.24   17.81
   2  -5   4  671.14   47.19
   2  -5   4  787.02   55.15
  -2  -5  -4  680.45   47.74
  -2  -5  -4  667.87   46.91
   2   5   4  698.15   48.96
   2   5   4  790.43   55.36
  -2   5  -4  633.79   44.65
   2  -5   5  749.92   52.55
   2  -5   5  768.54   53.86
  -2  -5  -5  881.01   61.50
  -2  -5  -5  784.79   54.96
   2   5   5  741.27   51.95
   2   5   5  721.61   50.61
  -2   5  -5  729.21   51.17
   2  -5   6  239.88   17.64
  -2  -5  -6  231.36   16.91
  -2  -5  -6  208.29   15.22
   2   5   6  211.04   15.65
   2   5   6  227.30   16.67
  -2   5  -6  239.10   17.59
   2  -5   7   46.70    4.76
   2  -5   7   38.46    4.23
  -2  -5  -7   55.25    5.15
  -2  -5  -7   42.38    4.30
   2   5   7   38.87    4.13
   2   5   7   45.81    4.63
  -2   5  -7   53.90    5.35
   2  -5   8  690.54   48.53
   2  -5   8  622.91   43.91
  -2  -5  -8  601.15   42.18
  -2  -5  -8  650.30   45.62
   2   5   8  644.27   45.17
   2   5   8  655.15   45.97
  -2   5  -8  703.52   49.35
   2  -5   9 1147.50   79.87
   2  -5   9 1079.34   75.12
  -2  -5  -9 1165.98   80.80
  -2  -5  -9 1111.84   77.14
  -2   5  -9 1060.72   73.85
   2  -5  10   85.79    7.26
   2  -5  10   77.33    6.71
  -2  -5 -10   78.03    6.51
  -2  -5 -10   78.19    6.50
  -2   5 -10   81.14    6.83
   2  -5  11    1.34    2.28
   2  -5  11    1.09    2.37
  -2  -5 -11    4.34    1.85
  -2  -5 -11    2.46    2.22
  -2   5 -11    3.50    2.32
   2  -5  12    3.04    2.35
   2  -5  12    2.25    2.35
  -2  -5 -12    0.64    1.82
  -2  -5 -12    1.89    2.16
  -2   5 -12    2.04    2.22
   2  -5  13   77.08    6.71
   2  -5  13   80.24    7.03
  -2  -5 -13   75.83    6.34
  -2  -5 -13   83.43    6.83
  -2   5 -13   75.65    6.69
   2  -5  14    8.64    3.05
   2  -5  14    9.56    3.19
  -2  -5 -14    8.04    2.54
  -2  -5 -14    4.93    2.63
  -2   5 -14    9.36    3.01
   2  -5  15    8.45    3.03
   2  -5  15    1.14    3.08
  -2  -5 -15   -0.22    2.56
  -2  -5 -15    4.00    2.41
  -2   5 -15   -1.00    2.79
   2  -5  16   51.57    5.77
   2  -5  16   46.21    5.40
  -2  -5 -16   50.87    4.60
  -2  -5 -16   42.20    4.13
  -2   5 -16   65.38    6.58
   2  -5  17  104.60    8.97
   2  -5  17  100.88    9.07
  -2   5 -17  100.67    8.97
   2  -5  18   42.34    5.49
   2  -5  18   46.61    6.21
  -2   5 -18   50.65    6.13
   2  -6 -18   17.60    5.05
   2  -6 -18   21.37    5.14
  -2  -6  18   24.43    4.84
  -2  -6  18   23.80    4.85
   2  -6 -17  216.02   16.39
   2  -6 -17  200.69   15.42
  -2  -6  17  241.32   18.25
  -2  -6  17  179.45   14.03
   2  -6 -16   -0.14    3.50
   2  -6 -16   -1.23    3.36
  -2  -6  16    1.46    3.46
  -2  -6  16   -0.83    2.75
  -2   6  16    3.43    4.09
   2  -6 -15    0.67    3.36
   2  -6 -15   -0.98    3.12
  -2  -6  15    2.52    2.53
  -2  -6  15    0.55    3.12
   2   6 -15   -1.89    2.90
  -2   6  15   -2.46    3.15
   2  -6 -14  148.25   11.63
   2  -6 -14  158.48   12.13
  -2  -6  14  144.19   11.42
  -2  -6  14  140.52   11.00
   2   6 -14  122.47    9.75
  -2   6  14  144.58   11.39
   2  -6 -13   60.06    5.91
   2  -6 -13   60.15    5.66
  -2  -6  13   63.34    6.04
  -2  -6  13   61.58    5.86
   2   6 -13   66.47    6.34
  -2   6  13   56.72    5.68
   2  -6 -12   13.95    3.19
   2  -6 -12   19.68    3.17
  -2  -6  12   18.04    3.04
  -2  -6  12   19.54    3.59
   2   6 -12   19.99    3.21
  -2   6  12   17.74    3.38
   2  -6 -11    7.77    2.67
   2  -6 -11   10.04    2.49
  -2  -6  11    6.34    2.90
  -2  -6  11    9.67    3.05
   2   6 -11    5.22    2.71
   2   6 -11    5.30    2.86
  -2   6  11    6.99    2.75
   2  -6 -10    4.90    2.37
   2  -6 -10    1.48    2.23
  -2  -6  10    3.26    2.58
  -2  -6  10    3.89    2.57
   2   6 -10   10.87    2.66
   2   6 -10    2.92    2.75
  -2   6  10    3.76    2.49
   2  -6  -9   96.94    7.80
   2  -6  -9   97.96    8.00
  -2  -6   9   94.24    7.85
  -2  -6   9   79.57    6.97
   2   6  -9   92.86    7.81
   2   6  -9   96.06    8.25
  -2   6   9   81.42    6.99
   2  -6  -8    2.62    2.19
   2  -6  -8   -0.45    2.23
  -2  -6   8    0.60    2.37
  -2  -6   8    4.48    2.57
   2   6  -8    1.51    2.45
   2   6  -8    0.52    2.49
  -2   6   8    1.49    2.58
   2  -6  -7   82.01    7.03
   2  -6  -7   84.34    6.86
  -2  -6   7  100.23    8.23
  -2  -6   7   96.12    8.07
   2   6  -7   85.70    7.35
   2   6  -7   86.65    7.52
  -2   6   7   64.10    5.75
   2  -6  -6   94.33    7.83
   2  -6  -6  102.10    8.28
  -2  -6   6   88.27    7.54
  -2  -6   6   81.61    6.97
   2   6  -6   73.71    6.48
   2   6  -6   93.88    7.94
  -2   6   6   82.70    7.01
   2  -6  -5   77.61    6.49
   2  -6  -5   93.51    7.75
  -2  -6   5   95.31    7.90
  -2  -6   5   97.84    8.11
   2   6  -5   99.48    8.19
  -2   6   5   86.48    7.24
   2  -6  -4   21.01    2.79
   2  -6  -4   30.82    3.95
  -2  -6   4   24.80    3.54
  -2  -6   4   28.97    3.47
   2   6  -4   27.24    3.41
   2   6  -4   33.82    4.09
  -2   6   4   24.15    3.41
   2  -6  -3   74.47    6.45
   2  -6  -3   76.20    6.65
  -2  -6   3   81.76    7.00
   2   6  -3   74.30    6.70
   2   6  -3   63.48    5.91
  -2   6   3   68.65    6.10
   2  -6  -2   22.40    3.26
   2  -6  -2   21.73    3.34
  -2  -6   2   15.63    3.04
  -2  -6   2   29.43    3.84
   2   6  -2   25.31    3.67
   2   6  -2   19.89    3.41
  -2   6   2   17.85    3.21
   2  -6  -1 1322.63   91.68
   2  -6  -1 1219.46   84.78
  -2  -6   1 1283.69   89.16
  -2  -6   1 1677.86  116.19
   2   6  -1 1215.92   84.67
   2   6  -1 1382.92   96.02
  -2   6   1 1194.43   83.11
   2  -6   0  258.10   19.03
   2  -6   0  267.67   19.64
  -2  -6   0  284.84   20.79
   2   6   0  249.71   18.42
   2   6   0  264.92   19.35
  -2   6   0  249.32   18.43
   2  -6   1  247.09   18.18
   2  -6   1  266.62   19.44
  -2  -6  -1  252.99   18.71
  -2  -6  -1  233.72   17.28
   2   6   1  229.92   17.09
   2   6   1  238.70   17.79
  -2   6  -1  238.18   17.71
   2  -6   2   39.73    4.38
   2  -6   2   38.01    4.10
  -2  -6  -2   34.96    3.76
  -2  -6  -2   37.14    4.10
   2   6   2   41.57    4.47
   2   6   2   34.28    3.72
  -2   6  -2   39.05    4.16
   2  -6   3   21.86    3.34
   2  -6   3   33.06    3.89
  -2  -6  -3   30.40    3.54
  -2  -6  -3   23.37    2.94
   2   6   3   31.16    3.66
   2   6   3   27.16    3.70
  -2   6  -3   29.13    3.71
   2  -6   4  324.69   23.56
   2  -6   4  290.48   21.10
  -2  -6  -4  265.18   19.36
  -2  -6  -4  281.70   20.48
   2   6   4  243.55   17.96
   2   6   4  289.30   21.03
  -2   6  -4  253.51   18.56
   2  -6   5  124.00    9.91
   2  -6   5  115.29    9.28
  -2  -6  -5  132.26   10.37
  -2  -6  -5  117.96    9.10
   2   6   5  128.53   10.15
   2   6   5  117.80    9.46
  -2   6  -5  111.56    8.99
   2  -6   6    9.67    2.84
   2  -6   6    5.75    2.36
  -2  -6  -6    9.41    2.57
  -2  -6  -6   11.69    2.67
   2   6   6   11.68    2.98
   2   6   6    8.59    2.62
  -2   6  -6    9.25    2.69
   2  -6   7    0.28    2.27
   2  -6   7    0.72    2.39
  -2  -6  -7    3.20    2.11
  -2  -6  -7   -0.47    2.08
   2   6   7    0.64    2.54
  -2   6  -7   -0.34    2.24
   2  -6   8    7.79    2.77
   2  -6   8    1.85    2.44
  -2  -6  -8    4.68    2.43
  -2  -6  -8    6.07    2.41
   2   6   8    1.36    2.53
  -2   6  -8    2.22    2.19
   2  -6   9  184.96   14.03
   2  -6   9  206.32   15.35
  -2  -6  -9  185.74   13.96
  -2  -6  -9  190.59   14.04
   2   6   9  176.04   13.34
  -2   6  -9  149.30   11.56
   2  -6  10    9.60    3.07
   2  -6  10   12.44    2.90
  -2  -6 -10   10.22    2.63
  -2  -6 -10   12.09    3.11
  -2   6 -10   12.57    3.04
   2  -6  11   70.39    6.41
   2  -6  11   58.37    5.47
  -2  -6 -11   78.92    6.93
  -2  -6 -11   77.60    6.70
  -2   6 -11   65.17    5.95
   2  -6  12    0.39    2.88
   2  -6  12    1.93    2.88
  -2  -6 -12    3.75    2.90
  -2  -6 -12    1.44    2.71
  -2   6 -12   -0.09    2.71
   2  -6  13  129.85   10.49
   2  -6  13  114.62    9.39
  -2  -6 -13  109.82    9.16
  -2  -6 -13  106.26    8.93
  -2   6 -13  103.35    8.63
   2  -6  14   16.36    3.75
   2  -6  14   23.69    4.43
  -2  -6 -14   23.41    4.34
  -2  -6 -14   17.66    4.17
  -2   6 -14   20.45    3.93
   2  -6  15  274.62   20.46
   2  -6  15  266.88   19.79
  -2  -6 -15  273.57   20.36
  -2  -6 -15  278.03   20.59
  -2   6 -15  264.39   19.61
   2  -6  16   20.21    4.40
   2  -6  16   17.03    4.72
  -2  -6 -16   14.04    4.98
  -2  -6 -16   12.92    5.02
  -2   6 -16   20.37    4.46
   2  -7 -15   20.49    4.95
   2  -7 -15   21.45    5.53
  -2  -7  15   36.87    5.74
  -2  -7  15   24.50    4.02
   2   7 -15   22.45    4.60
  -2   7  15   19.15    5.35
   2  -7 -14    1.63    4.29
   2  -7 -14    4.57    4.42
  -2  -7  14    6.66    3.62
  -2  -7  14    4.43    3.12
   2   7 -14    3.78    3.21
  -2   7  14   -3.45    4.06
   2  -7 -13   15.77    4.19
   2  -7 -13   16.18    4.14
  -2  -7  13   23.73    4.37
  -2  -7  13   18.92    3.66
   2   7 -13   17.51    3.95
  -2   7  13   16.96    4.51
   2  -7 -12   22.60    4.26
   2  -7 -12   20.28    3.83
  -2  -7  12   22.70    4.05
  -2  -7  12   23.86    4.05
   2   7 -12   23.61    4.17
  -2   7  12   29.82    4.81
   2  -7 -11  237.13   17.50
   2  -7 -11  286.28   21.13
  -2  -7  11  238.05   17.83
  -2  -7  11  215.11   16.11
   2  -7 -10   62.97    6.10
   2  -7 -10   59.30    5.90
  -2  -7  10   63.97    6.36
  -2  -7  10   70.97    6.38
   2   7 -10   59.97    5.75
  -2   7  10   57.55    5.92
   2  -7  -9    2.82    2.83
   2  -7  -9    4.75    2.71
  -2  -7   9    4.72    2.46
  -2  -7   9    6.92    3.21
   2   7  -9    1.95    2.81
  -2   7   9    9.80    3.28
   2  -7  -8   38.22    4.38
   2  -7  -8   34.84    4.42
  -2  -7   8   44.73    4.95
  -2  -7   8   35.46    4.46
   2  -7  -7   35.67    4.16
   2  -7  -7   32.40    4.09
  -2  -7   7   34.67    4.26
  -2  -7   7   39.23    4.50
   2   7  -7   32.51    4.17
   2   7  -7   31.47    3.53
  -2   7   7   33.94    4.02
   2  -7  -6   84.06    7.16
   2  -7  -6   89.21    7.51
  -2  -7   6   92.06    7.80
   2   7  -6   87.47    7.66
   2   7  -6   86.49    7.45
  -2   7   6   88.60    7.52
   2  -7  -5   22.48    3.51
   2  -7  -5   13.78    3.08
  -2  -7   5   19.12    3.07
  -2  -7   5   12.47    2.90
   2   7  -5   23.42    3.54
   2   7  -5   11.99    2.92
  -2   7   5   15.70    2.98
   2  -7  -4   17.85    2.91
   2  -7  -4   23.18    3.59
  -2  -7   4   16.87    3.34
  -2  -7   4   18.23    3.13
   2   7  -4   21.60    3.68
   2   7  -4   14.85    2.96
  -2   7   4   17.71    3.41
   2  -7  -3  382.76   27.46
   2  -7  -3  333.21   24.16
  -2  -7   3  332.03   24.00
   2   7  -3  433.88   31.05
   2   7  -3  396.92   28.47
  -2   7   3  344.22   24.81
   2  -7  -2   92.83    7.77
   2  -7  -2   92.47    8.01
  -2  -7   2   79.54    7.16
   2   7  -2  107.92    8.90
   2   7  -2   80.50    7.17
  -2   7   2   95.40    8.23
   2  -7  -1  843.65   58.96
   2  -7  -1  773.26   54.24
  -2  -7   1  684.12   48.08
  -2  -7   1  740.88   51.96
   2   7  -1  699.59   49.13
   2   7  -1  812.19   56.79
  -2   7   1  782.83   54.83
   2  -7   0   75.90    6.45
   2  -7   0   81.02    7.13
  -2  -7   0   60.69    5.73
  -2  -7   0   64.93    5.86
   2   7   0   82.60    7.20
   2   7   0   66.79    6.02
  -2   7   0   77.90    6.93
   2  -7   1  105.10    8.39
  -2  -7  -1  135.02   10.84
  -2  -7  -1  109.97    9.11
   2   7   1  116.55    9.52
   2   7   1  105.15    8.85
  -2   7  -1  111.03    9.22
   2  -7   2   12.49    2.94
   2  -7   2    8.48    2.96
  -2  -7  -2    4.80    2.36
  -2  -7  -2   14.42    3.12
   2   7   2   13.40    2.62
   2   7   2   16.25    3.29
  -2   7  -2   13.59    3.29
   2  -7   3    1.02    2.06
   2  -7   3    0.22    1.80
  -2  -7  -3    2.84    2.24
  -2  -7  -3    4.06    2.49
   2   7   3    1.55    2.29
  -2   7  -3    3.21    1.99
   2  -7   4   16.16    3.07
   2  -7   4   16.73    3.36
  -2  -7  -4   14.56    2.88
  -2  -7  -4   18.00    2.98
   2   7   4   14.81    3.04
  -2   7  -4   14.86    3.26
   2  -7   5  228.87   17.03
  -2  -7  -5  249.32   18.38
  -2  -7  -5  238.70   17.63
   2   7   5  233.33   17.37
  -2   7  -5  203.70   15.21
   2  -7   6   11.02    2.78
   2  -7   6    5.27    2.16
  -2  -7  -6    6.46    2.78
  -2  -7  -6    6.10    2.83
   2   7   6    4.75    3.19
  -2   7  -6    1.10    2.29
   2  -7   7    3.70    2.94
   2  -7   7    0.18    2.70
  -2  -7  -7    2.15    2.83
  -2  -7  -7    1.51    2.48
   2   7   7    3.79    2.74
  -2   7  -7    4.71    2.78
   2  -7   8   27.40    4.12
   2  -7   8   23.36    3.96
  -2  -7  -8   19.91    3.59
  -2  -7  -8   18.08    3.40
   2   7   8   21.81    4.05
  -2   7  -8   19.79    3.62
   2  -7   9   69.85    6.67
   2  -7   9   79.27    7.12
  -2  -7  -9   66.96    6.44
  -2  -7  -9   73.45    6.67
  -2   7  -9   80.34    7.05
   2  -7  10   19.14    3.89
   2  -7  10    7.80    2.96
  -2  -7 -10    3.97    3.22
  -2  -7 -10   11.12    3.59
  -2   7 -10   12.49    3.32
  -2  -7 -11  138.69   11.34
  -2  -7 -11  133.70   10.97
  -2   7 -11  114.15    9.45
   2  -7  12    5.13    3.20
   2  -7  12    2.75    2.67
  -2  -7 -12    8.45    4.09
  -2  -7 -12    8.87    4.09
  -2   7 -12    2.56    3.22
   2  -7  13  127.02   10.49
   2  -7  13  142.88   11.76
  -2  -7 -13  150.48   12.52
  -2  -7 -13  143.54   11.88
  -2   7 -13  149.70   11.93
   2  -8 -10   10.60    4.29
   2  -8 -10   12.61    3.93
  -2  -8  10   11.72    4.00
  -2  -8  10   13.21    3.95
   2   8 -10   18.92    4.47
  -2   8  10   12.28    4.44
   2  -8  -9  327.18   23.99
   2  -8  -9  312.37   22.69
  -2  -8   9  275.80   20.30
  -2  -8   9  350.25   25.43
   2   8  -9  318.27   23.12
  -2   8   9  295.99   21.81
   2  -8  -8   32.38    4.72
   2  -8  -8   36.26    4.76
  -2  -8   8   34.44    4.31
  -2  -8   8   35.34    4.44
   2   8  -8   26.79    4.09
  -2   8   8   30.19    4.63
   2  -8  -7   25.84    3.79
   2  -8  -7   21.63    3.93
  -2  -8   7   36.73    4.50
  -2  -8   7   24.72    4.05
   2   8  -7   33.22    4.68
  -2   8   7   33.06    4.71
   2  -8  -6   60.93    6.08
   2  -8  -6   53.19    5.41
  -2  -8   6   47.27    4.97
  -2  -8   6   54.31    5.47
   2   8  -6   62.30    6.04
  -2   8   6   43.31    5.22
   2  -8  -5    6.02    2.84
   2  -8  -5    3.28    3.03
  -2  -8   5    7.03    3.34
  -2  -8   5    5.02    3.16
   2   8  -5    5.89    3.43
  -2   8   5    4.12    2.99
   2  -8  -4   78.34    6.84
   2  -8  -4   82.98    7.59
  -2  -8   4   87.39    7.63
  -2  -8   4   88.86    7.64
   2  -8  -3    8.63    2.74
   2  -8  -3   11.05    3.19
  -2  -8   3   10.80    3.30
  -2  -8   3    8.91    3.25
   2   8  -3    7.50    3.51
  -2   8   3    5.31    3.20
   2  -8  -2   19.91    3.74
   2  -8  -2   24.56    3.98
  -2  -8   2   21.43    3.91
  -2  -8   2   22.19    3.91
   2   8  -2   17.85    3.91
  -2   8   2   19.53    3.80
   2  -8  -1   68.96    6.57
   2  -8  -1   82.04    7.04
  -2  -8   1   85.96    7.54
  -2  -8   1   89.11    7.94
   2  -8   0  190.07   14.43
   2  -8   0  201.08   15.22
  -2  -8   0  190.46   14.41
  -2  -8   0  179.71   13.62
   2   8   0  149.04   11.77
  -2   8   0  166.87   12.77
   2  -8   1  176.04   13.30
   2  -8   1  194.26   14.76
  -2  -8  -1  216.42   16.25
  -2  -8  -1  198.07   14.93
   2   8   1  206.46   15.74
  -2   8  -1  191.77   14.52
   2  -8   2  122.05    9.86
   2  -8   2  100.87    8.51
  -2  -8  -2  100.84    8.44
  -2  -8  -2   89.60    7.66
   2   8   2   97.33    8.32
  -2   8  -2  105.17    8.81
   2  -8   3   20.49    3.97
   2  -8   3    7.85    3.41
  -2  -8  -3   18.86    3.70
  -2  -8  -3   16.29    3.49
   2   8   3    9.90    3.88
  -2   8  -3    8.64    3.30
   2  -8   4   39.08    4.42
   2  -8   4   42.39    4.73
  -2  -8  -4   37.73    4.73
  -2  -8  -4   35.71    4.80
   2   8   4   29.94    4.85
  -2   8  -4   41.45    4.34
   2  -8   5    0.41    2.41
   2  -8   5    3.95    3.33
  -2  -8  -5    3.07    3.08
  -2  -8  -5    1.05    3.13
   2   8   5    4.14    3.79
  -2   8  -5    7.20    3.24
   2  -8   6   20.80    4.01
   2  -8   6   21.65    3.67
  -2  -8  -6   23.39    4.22
  -2  -8  -6   27.09    4.08
   2   8   6   24.43    4.21
  -2   8  -6   20.66    3.60
   2  -8   7    3.81    2.96
   2  -8   7    4.77    3.20
  -2  -8  -7    7.42    3.87
  -2  -8  -7    3.21    3.85
   2   8   7    4.47    4.04
  -2   8  -7    5.61    2.48
   2  -8   8   40.77    5.05
   2  -8   8   38.55    4.69
  -2  -8  -8   39.15    5.41
  -2  -8  -8   38.04    5.03
  -2   8  -8   48.20    5.26
   3   0 -15 1367.19   94.38
  -3   0  15 1276.75   88.14
  -3   0  15 1288.28   88.94
   3   0 -14   -0.20    0.76
  -3   0  14    0.10    0.88
  -3   0  14   -0.33    0.96
   3   0 -13   47.67    3.68
  -3   0  13   38.84    3.15
  -3   0  13   42.23    3.45
   3   0 -12    0.30    0.89
  -3   0  12    0.87    0.97
  -3   0  12    0.28    0.92
   3   0 -11  450.66   31.39
  -3   0  11  437.16   30.46
  -3   0  11  459.05   31.97
   3   0 -10    0.05    0.87
  -3   0  10    0.45    0.96
   3   0  -9  270.16   19.07
  -3   0   9  255.22   18.02
   3   0  -8    0.26    1.11
  -3   0   8   -1.55    1.05
   3   0  -7  980.11   67.80
  -3   0   7  962.28   66.55
   3   0  -6    0.60    1.07
  -3   0   6    0.55    1.04
   3   0  -5  107.24    8.07
  -3   0   5  112.89    8.43
   3   0  -4   -0.79    1.14
  -3   0   4   -0.85    1.26
   3   0  -3  555.92   38.85
  -3   0   3  715.32   49.77
   3   0  -2   -0.66    1.25
  -3   0   2   -0.66    1.30
   3   0   0   -1.18    1.27
  -3   0   0   -0.07    1.09
   3   0   1   48.58    4.14
  -3   0  -1   47.69    4.04
   3   0   2    0.31    1.14
  -3   0  -2    0.54    1.11
   3   0   3 2858.92  196.62
  -3   0  -3 2773.71  190.99
   3   0   4    0.33    1.07
  -3   0  -4    0.08    1.00
   3   0   5   66.35    5.18
  -3   0  -5   73.93    5.69
   3   0   6   -0.66    0.93
  -3   0  -6    0.89    1.02
   3   0   7    1.43    0.96
  -3   0  -7    0.58    0.84
   3   0   8   -0.50    0.96
  -3   0  -8    0.26    0.80
   3   0   9   57.61    4.47
  -3   0  -9   59.60    4.54
   3   0  10   -0.09    0.81
   3   0  10    0.00    0.90
  -3   0 -10    0.64    0.76
   3   0  11 1382.92   95.34
   3   0  11 1358.02   93.67
  -3   0 -11 1399.96   96.53
   3   0  12    1.04    0.67
   3   0  12    0.29    0.64
  -3   0 -12    0.22    0.62
  -3  -1  18    1.65    1.19
  -3  -1  18    1.85    1.22
  -3  -1  17   18.85    2.15
  -3  -1  17   19.16    2.20
  -3  -1  16   43.59    3.67
  -3  -1  16   41.50    3.59
   3   1 -16   48.00    3.78
  -3  -1  15   21.20    2.29
  -3  -1  15   18.52    2.12
   3   1 -15   24.20    2.50
   3  -1 -14  440.96   30.65
   3  -1 -14  420.64   29.23
  -3  -1  14  467.83   32.72
  -3  -1  14  430.87   30.15
   3   1 -14  433.23   30.25
  -3   1  14  432.97   30.08
  -3   1  14  387.09   26.90
   3  -1 -13   17.83    1.66
  -3  -1  13   16.42    2.06
  -3  -1  13   18.94    2.29
   3  -1 -12  448.70   31.20
  -3  -1  12  445.03   31.16
  -3  -1  12  488.55   34.12
   3   1 -12  427.72   29.99
  -3   1  12  453.81   31.54
   3  -1 -11  602.46   41.80
  -3  -1  11  541.11   37.79
  -3  -1  11  545.96   38.07
   3   1 -11  563.79   39.40
  -3   1  11  570.60   39.56
   3  -1 -10  229.00   16.14
  -3  -1  10  238.96   17.12
  -3  -1  10  244.86   17.43
   3   1 -10  244.47   17.37
  -3   1  10  232.02   16.40
   3  -1  -9   19.45    1.97
  -3  -1   9   17.33    2.15
  -3  -1   9   22.24    2.46
   3   1  -9   16.46    2.07
  -3   1   9   22.22    2.23
   3  -1  -8 4299.52  295.59
  -3  -1   8 4333.60  297.95
  -3  -1   8 4291.65  295.07
   3   1  -8 4459.44  306.60
  -3   1   8 4205.14  289.04
   3  -1  -7  341.60   24.08
  -3  -1   7  342.39   24.20
  -3  -1   7  300.84   21.41
   3   1  -7  393.90   27.62
  -3   1   7  353.66   24.83
   3  -1  -6  656.33   45.64
  -3  -1   6  706.14   49.14
  -3  -1   6  658.04   45.93
   3   1  -6  644.01   44.86
  -3   1   6  652.92   45.42
   3  -1  -5 3300.67  227.04
  -3  -1   5 3419.95  235.29
  -3  -1   5 3174.83  218.52
   3   1  -5 3370.14  231.89
  -3   1   5 3346.55  230.18
   3  -1  -4 2565.29  176.57
  -3  -1   4 2679.33  184.43
   3   1  -4 2461.74  169.62
  -3   1   4 2548.25  175.39
   3  -1  -3  170.67   12.48
  -3  -1   3  176.04   12.91
   3   1  -3  146.94   11.00
  -3   1   3  154.55   11.33
   3   1  -2  320.63   22.85
  -3   1   2  266.10   18.99
   3  -1  -1 7417.98  509.65
   3   1  -1 7747.00  532.20
  -3   1   1 6892.34  473.47
   3  -1   0 5443.87  374.24
  -3  -1   0 4802.88  330.20
   3   1   0 4717.67  324.30
  -3   1   0 4805.50  330.33
   3  -1   1 4791.08  329.41
  -3  -1  -1 4829.09  331.77
   3   1   1 4514.49  310.27
  -3   1  -1 4982.46  342.52
   3  -1   2 1415.69   97.87
  -3  -1  -2 1406.52   97.09
   3   1   2 1414.38   97.66
  -3   1  -2 1590.04  109.81
   3  -1   3  146.03   10.85
  -3  -1  -3  149.57   10.89
   3   1   3  144.06   10.57
  -3   1  -3  141.96   10.47
   3  -1   4 4291.65  295.20
  -3  -1  -4 4205.14  289.04
   3   1   4 4518.43  310.67
  -3   1  -4 4486.97  308.44
   3  -1   5  159.66   11.69
  -3  -1  -5  155.07   11.23
   3   1   5  151.93   11.01
  -3   1  -5  152.45   11.16
   3  -1   6  353.79   24.97
  -3  -1  -6  350.91   24.56
   3   1   6  335.83   23.56
  -3   1  -6  332.03   23.36
   3  -1   7 2481.40  170.93
  -3  -1  -7 2554.80  175.78
  -3  -1  -7 2435.52  167.52
   3   1   7 2418.48  166.48
  -3   1  -7 2642.63  181.81
   3  -1   8 1022.58   70.81
   3  -1   8 1018.12   70.50
  -3  -1  -8  998.59   68.94
  -3  -1  -8 1096.25   75.63
   3  -1   9  398.75   28.01
   3  -1   9  370.57   26.03
  -3  -1  -9  371.36   25.89
  -3  -1  -9  389.45   27.06
   3   1   9  419.47   29.14
  -3   1  -9  355.23   24.89
   3  -1  10   89.01    6.84
   3  -1  10   93.88    7.13
  -3  -1 -10   93.24    6.66
  -3  -1 -10   88.74    6.38
   3   1  10   96.83    6.93
  -3   1 -10  101.56    7.66
   3  -1  11   40.24    3.62
   3  -1  11   36.57    3.25
  -3   1 -11   36.85    3.20
   3  -1  12  122.39    8.98
   3  -1  12  126.25    9.29
  -3   1 -12  135.93    9.83
   3  -1  13 1325.25   91.48
   3  -1  13 1240.96   85.75
  -3   1 -13 1266.26   87.37
   3  -1  14  228.87   16.18
   3  -1  14  265.44   18.68
  -3   1 -14  251.68   17.71
   3  -1  15   27.30    2.49
   3  -1  15   22.91    2.20
  -3   1 -15   28.77    2.44
  -3  -2  21    0.13    2.10
  -3  -2  21    0.75    2.22
  -3  -2  20   36.19    3.75
  -3  -2  20   35.71    3.66
  -3  -2  19   33.79    3.51
  -3  -2  19   36.74    3.70
  -3  -2  18    0.28    1.89
  -3  -2  18    1.82    1.78
  -3  -2  17    3.19    1.86
  -3  -2  17    5.43    1.87
   3   2 -17    4.33    1.77
  -3  -2  16    3.83    1.74
  -3  -2  16   -0.34    1.65
   3   2 -16   -0.20    1.44
   3  -2 -15  619.37   43.26
   3  -2 -15  575.85   40.26
  -3  -2  15  528.92   37.08
  -3  -2  15  622.64   43.47
   3   2 -15  602.98   41.99
  -3   2  15  562.35   39.12
   3  -2 -14  190.59   13.44
   3  -2 -14  183.65   12.90
  -3  -2  14  202.79   14.73
  -3  -2  14  197.94   14.46
   3   2 -14  179.98   13.27
  -3   2  14  184.70   13.03
   3  -2 -13    1.48    1.10
   3  -2 -13    4.38    1.19
  -3  -2  13    5.53    1.82
  -3  -2  13    0.14    1.72
   3   2 -13    2.53    1.56
  -3   2  13    2.63    1.21
   3  -2 -12 2384.40  164.12
   3  -2 -12 2372.60  163.20
  -3  -2  12 2364.73  163.07
  -3  -2  12 2071.11  142.88
   3   2 -12 2271.67  156.64
  -3   2  12 2233.65  153.76
   3  -2 -11    0.45    1.10
   3  -2 -11    0.80    1.06
  -3  -2  11    0.09    1.49
  -3  -2  11    0.31    1.55
   3   2 -11    1.38    1.52
  -3   2  11   -1.13    1.09
   3  -2 -10  379.75   26.69
  -3  -2  10  382.37   27.08
  -3  -2  10  396.26   28.08
   3   2 -10  375.29   26.44
  -3   2  10  358.12   25.15
   3  -2  -9 1473.37  101.72
  -3  -2   9 1555.95  107.67
  -3  -2   9 1478.61  102.36
   3   2  -9 1506.14  104.04
  -3   2   9 1444.53   99.69
   3  -2  -8  620.42   43.14
  -3  -2   8  672.85   47.02
  -3  -2   8  605.21   42.38
   3   2  -8  643.22   45.08
  -3   2   8  574.80   40.10
   3  -2  -7 1272.03   88.01
  -3  -2   7 1211.07   83.91
  -3  -2   7 1248.43   86.51
   3   2  -7 1169.39   81.06
  -3   2   7 1265.60   87.50
   3  -2  -6  592.63   41.38
  -3  -2   6  499.95   35.20
  -3  -2   6  538.75   37.88
   3   2  -6  426.28   30.19
  -3   2   6  526.43   36.86
   3  -2  -5 5013.92  344.62
  -3  -2   5 5176.46  356.02
  -3  -2   5 5525.14  380.01
   3   2  -5 5030.96  346.06
  -3   2   5 5434.70  373.59
   3  -2  -4   32.02    3.26
  -3  -2   4   38.18    3.96
  -3  -2   4   32.82    3.36
   3   2  -4   31.67    3.40
  -3   2   4   31.70    3.13
   3  -2  -3  163.72   12.16
  -3  -2   3  149.04   11.19
  -3  -2   3  176.96   13.16
   3   2  -3  151.93   11.44
  -3   2   3  155.86   11.55
   3  -2  -2 1209.63   83.81
  -3  -2   2 1056.92   73.46
  -3  -2   2 1132.95   78.57
   3   2  -2 1121.02   77.78
  -3   2   2 1212.25   83.95
   3  -2  -1 1189.58   82.56
  -3  -2   1 1195.48   82.92
  -3  -2   1 1230.08   85.19
  -3  -2   0  322.86   23.02
  -3  -2   0  304.77   21.71
   3   2   0  347.24   24.74
  -3   2   0  335.18   23.90
   3  -2   1  853.48   59.54
  -3  -2  -1  932.26   64.75
  -3  -2  -1  925.58   64.28
   3   2   1  905.52   62.96
  -3   2  -1  875.24   60.89
   3  -2   2 7086.34  487.10
  -3  -2  -2 6497.78  446.34
  -3  -2  -2 6765.19  464.82
   3  -2   3 4265.44  293.49
  -3  -2  -3 4189.41  288.12
  -3  -2  -3 4323.11  297.30
   3   2   3 4296.90  295.59
  -3   2  -3 3927.24  270.29
   3  -2   4  941.70   65.52
  -3  -2  -4  898.05   62.30
  -3  -2  -4  818.61   56.86
   3   2   4  894.64   62.11
  -3   2  -4  805.24   56.06
   3  -2   5    2.46    1.64
   3  -2   5    6.54    1.90
  -3  -2  -5    4.34    1.35
  -3  -2  -5    4.88    1.36
   3   2   5    4.00    1.49
  -3   2  -5    1.76    1.39
   3  -2   6  424.97   30.07
   3  -2   6  427.33   30.20
  -3  -2  -6  452.76   31.59
  -3  -2  -6  454.86   31.80
   3   2   6  441.49   30.96
  -3   2  -6  426.94   30.16
   3  -2   7   45.53    4.19
   3  -2   7   53.48    4.72
  -3  -2  -7   49.37    3.97
  -3  -2  -7   54.69    4.43
   3   2   7   52.89    4.38
  -3   2  -7   52.68    4.59
   3  -2   8    2.79    1.63
   3  -2   8    1.59    1.64
  -3  -2  -8    0.81    1.15
  -3  -2  -8    3.60    1.17
   3   2   8    3.55    1.23
  -3   2  -8    1.52    1.42
   3  -2   9  171.59   12.69
   3  -2   9  175.26   12.95
  -3  -2  -9  158.87   11.34
  -3  -2  -9  162.94   11.56
   3   2   9  162.94   11.69
  -3   2  -9  201.08   14.71
   3  -2  10  149.17   11.09
   3  -2  10  130.18    9.84
  -3  -2 -10  162.02   11.44
  -3  -2 -10  156.78   11.18
   3   2  10  167.13   11.97
  -3   2 -10  169.10   12.44
   3  -2  11  160.71   11.93
   3  -2  11  159.53   11.76
  -3  -2 -11  163.46   11.54
  -3  -2 -11  174.34   12.26
   3   2  11  172.24   12.19
  -3   2 -11  183.65   13.41
   3  -2  12   88.48    6.97
   3  -2  12   84.46    6.71
  -3   2 -12  101.90    7.83
   3  -2  13 1107.65   76.72
   3  -2  13 1118.53   77.51
  -3   2 -13 1181.06   81.68
   3  -2  14  890.71   61.82
   3  -2  14  933.57   64.77
  -3   2 -14  959.40   66.49
   3  -2  15    3.70    1.85
   3  -2  15    1.99    1.90
  -3   2 -15    5.23    1.77
   3  -2  16  126.09    9.56
   3  -2  16  115.60    8.85
  -3   2 -16  123.57    9.27
   3  -2  17   -1.00    2.08
   3  -2  17    0.03    1.99
  -3   2 -17    0.39    1.72
   3  -2  18   24.89    3.00
   3  -2  18   24.71    2.98
  -3  -3  23   52.30    6.06
  -3  -3  23   50.38    5.72
  -3  -3  22  259.41   19.10
  -3  -3  22  271.34   19.85
  -3  -3  21    3.83    3.30
  -3  -3  21    5.32    3.43
  -3  -3  20   71.57    6.53
  -3  -3  20   74.02    6.61
  -3  -3  19    4.22    2.70
  -3  -3  19    3.15    2.50
  -3  -3  18  240.27   17.57
  -3  -3  18  229.66   16.77
  -3  -3  17    2.81    2.15
  -3  -3  17    2.78    2.20
   3   3 -17    3.64    1.95
   3  -3 -16   64.57    4.85
   3  -3 -16   71.36    5.22
  -3  -3  16   67.76    5.96
  -3  -3  16   66.94    5.86
   3   3 -16   80.07    6.79
  -3   3  16   69.25    5.19
   3  -3 -15   25.61    2.56
   3  -3 -15   27.46    2.62
  -3  -3  15   17.00    2.67
  -3  -3  15   21.56    2.92
   3   3 -15   14.17    2.35
  -3   3  15   22.02    2.36
   3  -3 -14    3.41    1.31
   3  -3 -14    2.31    1.22
  -3  -3  14    0.16    1.81
  -3  -3  14    4.63    2.06
   3   3 -14    1.81    1.77
  -3   3  14    0.88    1.32
   3  -3 -13  148.39   10.84
   3  -3 -13  155.99   11.36
  -3  -3  13  155.73   11.82
  -3  -3  13  172.24   12.85
   3   3 -13  150.09   11.25
  -3   3  13  152.06   11.12
   3  -3 -12  281.70   20.04
   3  -3 -12  297.69   21.10
  -3  -3  12  279.86   20.20
  -3  -3  12  258.10   18.72
   3   3 -12  301.23   21.60
  -3   3  12  313.03   22.22
   3  -3 -11   98.55    7.52
   3  -3 -11  103.12    7.68
  -3  -3  11   91.06    7.37
  -3  -3  11   92.54    7.56
   3   3 -11  117.63    9.22
  -3   3  11  109.64    8.35
   3  -3 -10   17.12    2.41
   3  -3 -10   25.26    2.58
  -3  -3  10   17.41    2.74
  -3  -3  10   19.44    2.90
   3   3 -10   16.25    2.45
   3   3 -10   15.77    2.54
  -3   3  10   20.44    2.58
   3  -3  -9    0.75    1.47
   3  -3  -9   -0.49    1.47
  -3  -3   9    0.45    1.81
  -3  -3   9    1.14    1.85
   3   3  -9    1.05    1.91
   3   3  -9    0.75    1.68
  -3   3   9    1.42    1.43
   3  -3  -8 1189.31   82.32
   3  -3  -8 1051.28   72.84
  -3  -3   8 1243.06   86.28
  -3  -3   8  995.57   69.29
   3   3  -8 1143.96   79.57
   3   3  -8 1057.45   73.54
  -3   3   8 1220.91   84.54
   3  -3  -7    7.46    1.64
   3  -3  -7    4.22    1.72
  -3  -3   7    5.18    1.90
  -3  -3   7    6.82    1.93
   3   3  -7    5.18    1.90
   3   3  -7    3.87    1.77
  -3   3   7    5.48    1.72
   3  -3  -6    1.59    1.52
   3  -3  -6    1.98    1.39
  -3  -3   6    0.88    1.61
  -3  -3   6    0.56    1.84
   3   3  -6    2.95    1.93
   3   3  -6    2.99    1.95
  -3   3   6    2.78    1.68
   3  -3  -5 2565.29  176.83
   3  -3  -5 2575.78  177.49
  -3  -3   5 2525.97  174.21
  -3  -3   5 2195.64  151.66
   3   3  -5 2532.52  174.86
   3   3  -5 2659.67  183.38
  -3   3   5 2363.42  163.07
   3  -3  -4  267.15   19.30
   3  -3  -4  243.95   17.59
  -3  -3   4  262.17   19.01
  -3  -3   4  224.02   16.49
   3   3  -4  270.82   19.66
   3   3  -4  242.37   17.71
  -3   3   4  227.56   16.60
   3  -3  -3  406.62   28.86
   3  -3  -3  408.98   28.98
  -3  -3   3  458.53   32.56
  -3  -3   3  384.07   27.38
   3   3  -3  440.18   31.21
   3   3  -3  450.66   32.05
  -3   3   3  419.07   29.70
   3  -3  -2  328.76   23.59
   3  -3  -2  303.46   21.89
  -3  -3   2  334.26   23.96
  -3  -3   2  315.78   22.65
   3   3  -2  255.61   18.61
   3   3  -2  292.31   21.08
  -3   3   2  293.76   21.13
   3  -3  -1  158.09   11.99
   3  -3  -1  140.26   10.66
  -3  -3   1  157.82   11.95
  -3  -3   1  147.21   11.19
   3   3  -1  163.59   12.31
   3   3  -1  140.91   10.70
  -3   3   1  154.42   11.65
   3  -3   0  656.33   46.04
   3  -3   0  564.57   39.80
  -3  -3   0  625.79   43.91
  -3  -3   0  674.55   47.19
   3   3   0  599.18   42.12
   3   3   0  667.08   46.70
  -3   3   0  711.78   49.81
   3  -3   1  139.60   10.74
   3  -3   1  134.49   10.29
  -3  -3  -1  137.77   10.36
  -3  -3  -1  154.94   11.63
   3   3   1  138.03   10.51
   3   3   1  130.95   10.01
  -3   3  -1  161.89   12.16
   3  -3   2   11.85    2.33
   3  -3   2   12.60    2.39
  -3  -3  -2   13.29    2.18
  -3  -3  -2   17.38    2.40
   3   3   2   11.89    2.16
   3   3   2   12.74    2.25
  -3   3  -2   15.87    2.58
   3  -3   3  249.19   18.22
   3  -3   3  196.36   14.62
  -3  -3  -3  207.77   15.15
  -3  -3  -3  187.45   13.83
   3   3   3  186.40   13.78
  -3   3  -3  160.97   12.19
   3  -3   4   38.47    3.83
   3  -3   4   38.38    3.92
  -3  -3  -4   36.93    3.45
  -3  -3  -4   34.67    3.62
   3   3   4   36.34    3.72
  -3   3  -4   38.04    3.91
   3  -3   5  376.86   26.90
   3  -3   5  375.42   26.81
  -3  -3  -5  351.04   24.88
  -3  -3  -5  339.90   24.01
   3   3   5  356.41   25.34
  -3   3  -5  332.16   23.82
   3  -3   6   92.81    7.51
   3  -3   6   94.01    7.67
  -3  -3  -6  113.70    8.73
  -3  -3  -6   99.03    7.72
   3   3   6   89.67    7.10
  -3   3  -6  110.57    8.73
   3  -3   7   81.28    6.76
   3  -3   7   77.81    6.62
  -3  -3  -7   75.61    6.11
  -3  -3  -7   84.33    6.51
   3   3   7   76.72    6.27
  -3   3  -7   88.57    7.14
   3  -3   8 1411.76   97.79
   3  -3   8 1561.20  108.10
  -3  -3  -8 1629.36  112.32
  -3  -3  -8 1449.78   99.92
   3   3   8 1402.59   97.04
  -3   3  -8 1222.74   84.72
   3  -3   9    9.82    2.27
   3  -3   9    6.55    2.10
  -3  -3  -9   12.32    1.81
  -3  -3  -9   11.93    2.04
   3   3   9    7.04    1.87
  -3   3  -9   12.45    2.45
   3  -3  10  913.12   63.58
   3  -3  10  875.50   61.06
  -3  -3 -10  964.38   66.79
  -3  -3 -10  996.36   68.92
   3   3  10  940.78   65.23
  -3   3 -10  868.69   60.48
   3  -3  11   21.98    2.99
   3  -3  11   31.93    3.68
  -3  -3 -11   26.01    2.41
  -3  -3 -11   29.19    2.74
   3   3  11   31.63    3.08
  -3   3 -11   33.35    3.63
   3  -3  12  376.47   26.83
   3  -3  12  380.14   27.07
  -3  -3 -12  390.63   27.27
  -3  -3 -12  367.43   25.67
  -3   3 -12  407.41   28.90
   3  -3  13    3.58    1.95
   3  -3  13    0.29    1.86
  -3  -3 -13    1.14    0.93
  -3  -3 -13    0.76    0.89
  -3   3 -13    1.46    1.91
   3  -3  14  204.23   14.98
   3  -3  14  227.69   16.67
  -3   3 -14  220.22   16.01
   3  -3  15   12.91    2.86
   3  -3  15   12.83    2.74
  -3   3 -15   17.72    2.77
   3  -3  16   36.83    4.09
   3  -3  16   37.76    4.18
  -3   3 -16   26.36    3.32
   3  -3  17    9.96    2.96
   3  -3  17   13.71    3.04
  -3   3 -17   10.58    2.96
   3  -3  18  480.03   34.09
   3  -3  18  472.68   33.58
  -3   3 -18  425.63   30.19
   3  -3  19    3.79    3.66
   3  -3  19    1.76    3.71
   3  -3  20   47.91    5.40
   3  -3  20   45.46    5.49
  -3  -4  22   51.55    6.49
  -3  -4  22   52.08    6.99
  -3  -4  21  125.68   10.64
  -3  -4  21  124.78   10.55
  -3  -4  20    2.73    3.22
  -3  -4  20    3.08    3.59
  -3  -4  19    2.44    3.00
  -3  -4  19    2.36    3.16
  -3  -4  18   41.32    4.75
  -3  -4  18   35.26    4.47
   3  -4 -17  195.58   14.00
   3  -4 -17  192.95   13.82
  -3  -4  17  181.68   13.74
  -3  -4  17  208.16   15.47
   3   4 -17  187.97   13.99
  -3   4  17  179.19   12.94
   3  -4 -16   64.10    5.22
   3  -4 -16   71.16    5.77
  -3  -4  16   67.52    6.00
  -3  -4  16   68.75    6.15
   3   4 -16   66.52    5.92
  -3   4  16   64.69    5.41
   3  -4 -15 1079.60   74.77
   3  -4 -15 1089.95   75.48
  -3  -4  15 1075.80   74.81
  -3  -4  15  968.70   67.48
   3   4 -15 1194.16   82.74
  -3   4  15 1095.46   75.90
   3  -4 -14  101.59    7.83
   3  -4 -14   91.31    7.21
  -3  -4  14  102.40    8.31
  -3  -4  14  105.89    8.63
   3   4 -14  100.65    8.26
  -3   4  14  100.95    7.88
   3  -4 -13  730.66   50.85
   3  -4 -13  743.63   51.82
  -3  -4  13  666.16   46.76
  -3  -4  13  703.65   49.41
   3   4 -13  731.05   51.00
  -3   4  13  726.20   50.62
   3  -4 -12 1437.98   99.33
   3  -4 -12 1548.09  107.12
  -3  -4  12 1511.39  104.80
  -3  -4  12 1533.67  106.27
   3   4 -12 1713.25  118.55
   3   4 -12 1405.21   97.53
  -3   4  12 1377.68   95.31
   3  -4 -11    0.43    1.76
   3  -4 -11    0.67    1.52
  -3  -4  11   -0.83    1.98
  -3  -4  11   -2.19    1.93
   3   4 -11    0.50    2.15
   3   4 -11   -0.60    1.90
  -3   4  11    0.00    1.61
   3  -4 -10   50.39    4.38
   3  -4 -10   54.52    4.84
  -3  -4  10   44.16    4.47
  -3  -4  10   50.68    4.81
   3   4 -10   50.70    4.81
   3   4 -10   46.91    4.52
  -3   4  10   46.68    4.39
   3  -4  -9   80.30    6.46
   3  -4  -9   81.28    6.70
  -3  -4   9   80.24    6.79
  -3  -4   9   86.07    7.21
   3   4  -9   76.11    6.45
   3   4  -9   85.52    7.17
  -3   4   9   93.13    7.50
   3  -4  -8    7.77    2.07
   3  -4  -8    7.80    2.16
  -3  -4   8    9.03    2.31
  -3  -4   8   10.59    2.73
   3   4  -8    7.92    2.40
   3   4  -8    6.06    2.11
  -3   4   8   11.92    2.32
   3  -4  -7   51.99    4.80
   3  -4  -7   46.52    4.37
  -3  -4   7   58.33    5.47
  -3  -4   7   54.39    5.11
   3   4  -7   61.43    5.54
   3   4  -7   56.68    5.19
  -3   4   7   56.48    5.15
   3  -4  -6   52.68    4.71
   3  -4  -6   61.69    5.66
  -3  -4   6   46.17    4.68
  -3  -4   6   54.75    5.26
   3   4  -6   59.70    5.62
   3   4  -6   72.24    6.34
   3  -4  -5 1106.86   76.91
   3  -4  -5 1029.79   71.68
  -3  -4   5  867.24   60.51
   3   4  -5  971.32   67.77
   3   4  -5  971.19   67.72
  -3   4   5  995.05   69.30
   3  -4  -4   -0.80    1.70
   3  -4  -4   -0.35    1.59
  -3  -4   4    0.80    1.91
  -3  -4   4    0.72    1.77
   3   4  -4    0.90    1.90
   3   4  -4    0.79    1.43
  -3   4   4    1.35    1.76
   3  -4  -3   82.99    6.89
   3  -4  -3   94.43    7.58
  -3  -4   3   93.62    7.72
  -3  -4   3   83.01    7.00
   3   4  -3   85.75    7.16
   3   4  -3   98.93    8.25
  -3   4   3   85.98    7.22
   3  -4  -2  407.80   29.09
   3  -4  -2  385.91   27.58
  -3  -4   2  307.39   22.26
  -3  -4   2  364.67   26.18
   3   4  -2  382.37   27.37
   3   4  -2  342.00   24.59
  -3   4   2  418.81   29.90
   3  -4  -1  268.33   19.61
   3  -4  -1  346.71   25.00
  -3  -4   1  322.07   23.25
  -3  -4   1  285.63   20.72
   3   4  -1  260.33   19.07
   3   4  -1  272.13   19.78
  -3   4   1  286.15   20.79
   3  -4   0  135.41   10.54
   3  -4   0  136.33   10.47
  -3  -4   0  137.11   10.46
  -3  -4   0  160.58   12.05
   3   4   0  151.01   11.55
   3   4   0  138.55   10.76
  -3   4   0  154.28   11.76
   3  -4   1  909.58   63.59
   3  -4   1 1063.74   74.06
  -3  -4  -1  994.26   69.16
  -3  -4  -1  983.38   68.52
   3   4   1 1148.02   79.79
   3   4   1 1127.31   78.44
  -3   4  -1 1263.64   87.75
   3  -4   2  137.51   10.64
  -3  -4  -2  139.73   10.70
  -3  -4  -2  179.85   13.48
   3   4   2  136.06   10.55
   3   4   2  167.13   12.58
   3  -4   3 1327.87   92.16
   3  -4   3 1343.60   93.27
  -3  -4  -3 1323.94   91.61
  -3  -4  -3 1185.91   82.41
   3   4   3 1281.33   88.90
   3   4   3 1223.92   84.97
  -3   4  -3 1561.20  108.29
   3  -4   4   14.85    2.88
   3  -4   4   12.49    2.75
  -3  -4  -4   11.75    2.20
  -3  -4  -4   10.91    2.28
   3   4   4    9.16    2.28
   3   4   4   11.56    2.49
  -3   4  -4   12.60    2.61
   3  -4   5   31.93    3.68
   3  -4   5   31.76    3.72
  -3  -4  -5   30.77    3.46
  -3  -4  -5   33.69    3.62
   3   4   5   34.75    3.78
   3   4   5   30.29    3.45
  -3   4  -5   27.70    3.20
   3  -4   6  282.48   20.57
   3  -4   6  308.04   22.32
  -3  -4  -6  311.06   22.15
  -3  -4  -6  289.04   20.84
   3   4   6  313.29   22.51
  -3   4  -6  360.61   25.97
   3  -4   7  786.76   55.04
   3  -4   7  700.38   49.13
  -3  -4  -7  674.95   47.18
  -3  -4  -7  821.37   57.03
   3   4   7  727.25   50.85
  -3   4  -7  789.64   55.25
   3  -4   8    1.09    1.82
   3  -4   8    2.82    2.01
  -3  -4  -8    1.18    1.55
  -3  -4  -8    0.94    1.72
   3   4   8   -0.87    1.86
  -3   4  -8    1.64    1.57
   3  -4   9  118.04    9.40
   3  -4   9  110.11    8.76
  -3  -4  -9  111.50    8.56
  -3  -4  -9   98.34    7.79
   3   4   9   96.62    7.72
  -3   4  -9  104.89    8.53
   3  -4  10    1.21    2.02
   3  -4  10    4.29    2.20
  -3  -4 -10   -0.87    1.42
  -3  -4 -10    0.22    1.55
   3   4  10    0.73    1.94
  -3   4 -10    1.72    1.95
   3  -4  11 1148.55   79.84
   3  -4  11 1147.50   79.71
  -3  -4 -11 1118.92   77.57
  -3  -4 -11 1074.62   74.43
   3   4  11 1144.75   79.36
  -3   4 -11 1105.16   76.83
   3  -4  12   47.32    4.67
   3  -4  12   52.98    5.27
  -3  -4 -12   54.85    4.72
  -3  -4 -12   57.14    4.84
  -3   4 -12   56.97    5.16
   3  -4  13  226.12   16.62
   3  -4  13  203.83   15.18
  -3  -4 -13  218.38   15.63
  -3  -4 -13  207.37   14.97
  -3   4 -13  211.04   15.53
   3  -4  14   43.34    4.59
   3  -4  14   41.25    4.46
  -3  -4 -14   44.31    3.84
  -3  -4 -14   47.53    4.06
  -3   4 -14   43.30    4.55
   3  -4  15   35.03    4.21
   3  -4  15   41.23    4.72
  -3   4 -15   38.64    4.29
   3  -4  16   -0.62    2.81
   3  -4  16    0.07    2.75
  -3   4 -16    4.05    2.94
   3  -4  17  212.35   16.07
   3  -4  17  225.33   16.98
  -3   4 -17  226.51   16.84
   3  -4  18    5.40    3.60
   3  -4  18    4.43    3.87
  -3   4 -18    1.49    3.81
   3  -4  19    0.98    4.68
   3  -4  19   13.78    4.81
  -3   4 -19    8.97    4.47
  -3  -5  20    8.51    4.37
  -3  -5  20    9.20    4.57
  -3  -5  19  111.46    9.42
  -3  -5  19  111.54    9.80
   3  -5 -18   -0.45    2.70
   3  -5 -18    3.21    2.95
  -3  -5  18   -0.83    3.47
  -3  -5  18    6.38    3.34
  -3   5  18    0.80    2.70
   3  -5 -17  146.29   11.25
   3  -5 -17  152.32   11.46
  -3  -5  17  165.03   12.79
  -3  -5  17  156.78   12.31
  -3   5  17  164.25   12.39
   3  -5 -16    3.12    2.52
   3  -5 -16    0.96    2.32
  -3  -5  16    0.93    2.77
  -3  -5  16   -0.30    2.50
   3   5 -16    1.13    2.07
  -3   5  16   -0.60    2.54
   3  -5 -15   39.60    4.25
   3  -5 -15   42.23    4.31
  -3  -5  15   41.32    4.63
  -3  -5  15   41.44    4.65
   3   5 -15   35.55    4.06
  -3   5  15   44.27    4.69
   3  -5 -14    1.64    2.18
   3  -5 -14    8.02    2.35
  -3  -5  14    1.13    2.56
  -3  -5  14    5.23    2.63
   3   5 -14    1.63    2.36
  -3   5  14    3.15    2.37
   3  -5 -13  100.75    8.00
   3  -5 -13   77.48    6.51
  -3  -5  13   95.21    7.85
  -3  -5  13   97.60    8.13
   3   5 -13   84.50    7.04
   3   5 -13   97.26    8.02
  -3   5  13   81.80    6.87
   3  -5 -12   98.89    7.93
   3  -5 -12  111.54    8.78
  -3  -5  12  123.65    9.87
  -3  -5  12  117.76    9.42
   3   5 -12  135.02   10.58
   3   5 -12  124.62    9.87
  -3   5  12  120.53    9.41
   3  -5 -11    7.84    2.20
   3  -5 -11   10.91    2.15
  -3  -5  11    8.47    2.56
  -3  -5  11    5.10    2.53
   3   5 -11    3.41    2.48
   3   5 -11    4.85    2.46
  -3   5  11    7.05    2.28
   3  -5 -10    0.49    1.86
   3  -5 -10    3.04    2.03
  -3  -5  10    1.46    1.91
  -3  -5  10    0.42    1.93
   3   5 -10    0.43    1.73
   3   5 -10   -1.04    2.29
  -3   5  10    0.24    2.02
   3  -5  -9    6.28    2.10
   3  -5  -9    4.29    2.11
  -3  -5   9    6.07    2.49
  -3  -5   9    8.27    2.06
   3   5  -9    6.96    2.33
   3   5  -9    5.01    2.29
  -3   5   9    5.18    2.29
   3  -5  -8    0.98    1.85
   3  -5  -8   -0.05    1.94
  -3  -5   8    2.46    1.99
  -3  -5   8   -0.16    2.14
   3   5  -8    2.41    2.22
   3   5  -8   -0.52    2.10
  -3   5   8    0.66    1.85
   3  -5  -7    0.77    1.86
   3  -5  -7    0.26    2.08
  -3  -5   7    2.46    2.15
  -3  -5   7    1.36    2.15
   3   5  -7    2.16    2.04
   3   5  -7    3.93    2.48
  -3   5   7    0.58    1.85
   3  -5  -6  321.42   23.14
   3  -5  -6  347.37   24.87
  -3  -5   6  341.47   24.59
  -3  -5   6  328.36   23.75
   3   5  -6  341.08   24.59
   3   5  -6  361.00   26.06
  -3   5   6  320.24   23.12
   3  -5  -5 1805.01  124.92
   3  -5  -5 1819.43  125.73
  -3  -5   5 2080.28  143.80
  -3  -5   5 1654.27  114.63
   3   5  -5 1715.87  118.83
   3   5  -5 1854.82  128.37
  -3   5   5 1575.62  109.23
   3  -5  -4    2.98    2.37
   3  -5  -4   -0.69    2.07
  -3  -5   4   -1.07    1.98
  -3  -5   4    1.52    1.84
   3   5  -4    2.10    2.16
   3   5  -4    3.92    2.02
  -3   5   4    6.27    2.61
   3  -5  -3  148.12   11.40
   3  -5  -3  167.39   12.75
  -3  -5   3  163.20   12.37
  -3  -5   3  135.67   10.60
   3   5  -3  129.56   10.24
  -3   5   3  154.02   11.84
   3  -5  -2   11.42    2.12
   3  -5  -2   16.32    2.91
  -3  -5   2    9.67    2.43
  -3  -5   2   11.77    2.65
   3   5  -2   17.66    3.04
   3   5  -2   13.11    2.81
  -3   5   2   11.08    2.32
   3  -5  -1  128.74   10.24
   3  -5  -1  152.97   11.67
  -3  -5   1  181.42   13.71
  -3  -5   1  145.37   11.17
   3   5  -1  156.38   12.15
   3   5  -1  155.46   11.92
  -3   5   1  136.33   10.58
   3  -5   0   16.15    2.70
   3  -5   0   14.38    2.63
  -3  -5   0   12.69    2.62
  -3  -5   0   18.47    3.15
   3   5   0   14.21    2.87
   3   5   0   13.74    2.90
  -3   5   0   10.71    2.27
   3  -5   1  275.14   20.19
   3  -5   1  219.04   16.18
  -3  -5  -1  258.10   18.81
  -3  -5  -1  257.84   19.02
   3   5   1  245.78   18.08
   3   5   1  243.42   17.88
  -3   5  -1  264.53   19.53
   3  -5   2    3.71    1.99
   3  -5   2    5.57    2.29
  -3  -5  -2    3.45    1.90
  -3  -5  -2    7.04    2.31
   3   5   2    6.55    2.03
   3   5   2    2.77    2.35
  -3   5  -2    4.59    1.89
   3  -5   3   27.57    3.45
   3  -5   3   35.62    3.98
  -3  -5  -3   34.29    3.76
  -3  -5  -3   41.07    4.21
   3   5   3   44.28    4.65
   3   5   3   30.66    3.74
  -3   5  -3   37.56    3.98
   3  -5   4   11.77    2.67
   3  -5   4    5.15    1.82
  -3  -5  -4    6.23    2.19
  -3  -5  -4    4.30    2.10
   3   5   4    5.30    2.32
   3   5   4    7.60    2.45
  -3   5  -4   12.65    2.65
   3  -5   5  476.88   33.92
   3  -5   5  439.78   31.28
  -3  -5  -5  392.33   28.03
  -3  -5  -5  496.54   35.22
   3   5   5  424.45   30.19
   3   5   5  394.69   28.21
  -3   5  -5  469.54   33.39
   3  -5   6  211.44   15.81
   3  -5   6  172.90   13.13
  -3  -5  -6  162.80   12.18
  -3  -5  -6  196.89   14.64
   3   5   6  196.76   14.73
   3   5   6  165.43   12.60
  -3   5  -6  179.85   13.61
   3  -5   7  437.82   31.20
   3  -5   7  426.94   30.45
  -3  -5  -7  459.58   32.67
  -3  -5  -7  431.13   30.52
   3   5   7  474.00   33.61
  -3   5  -7  401.77   28.85
   3  -5   8   31.24    3.80
   3  -5   8   28.27    3.60
  -3  -5  -8   35.89    3.93
  -3  -5  -8   22.98    2.87
   3   5   8   27.08    3.47
  -3   5  -8   33.20    3.74
   3  -5   9    6.37    2.62
   3  -5   9    6.99    2.62
  -3  -5  -9    2.02    2.08
  -3  -5  -9    5.58    2.15
   3   5   9    7.00    2.43
  -3   5  -9    7.21    2.52
   3  -5  10   48.51    4.92
   3  -5  10   37.86    4.31
  -3  -5 -10   47.32    4.46
  -3  -5 -10   35.71    3.85
   3   5  10   51.48    4.98
  -3   5 -10   42.54    4.44
   3  -5  11    2.06    2.35
   3  -5  11    3.09    2.31
  -3  -5 -11    5.70    2.32
  -3  -5 -11    3.60    2.33
  -3   5 -11    2.65    2.40
   3  -5  12   35.55    4.21
   3  -5  12   32.64    4.17
  -3  -5 -12   30.79    3.54
  -3  -5 -12   29.55    3.49
  -3   5 -12   26.30    3.75
   3  -5  13  476.22   33.82
   3  -5  13  518.83   36.81
  -3  -5 -13  450.27   31.74
  -3  -5 -13  462.85   32.68
  -3   5 -13  479.37   33.94
   3  -5  14    9.91    3.40
   3  -5  14    9.62    3.43
  -3  -5 -14    9.80    2.86
  -3  -5 -14   10.66    2.94
  -3   5 -14   11.52    3.37
   3  -5  15  106.61    9.11
   3  -5  15  114.17    9.54
  -3  -5 -15  102.42    8.39
  -3  -5 -15  123.99    9.69
  -3   5 -15  103.06    8.81
   3  -5  16   37.49    5.47
   3  -5  16   48.83    5.68
  -3   5 -16   47.14    5.52
   3  -5  17   22.61    4.72
   3  -5  17   19.68    4.51
  -3   5 -17   13.74    4.63
   3  -6 -18   28.16    5.45
   3  -6 -18   26.96    5.44
  -3  -6  18   27.78    4.97
  -3  -6  18   38.43    5.43
  -3   6  18   37.71    5.89
   3  -6 -17   79.66    7.63
   3  -6 -17   77.37    7.50
  -3  -6  17   84.72    7.83
  -3  -6  17   87.83    8.05
  -3   6  17   85.53    8.11
   3  -6 -16   15.89    3.76
   3  -6 -16   11.72    3.72
  -3  -6  16   17.74    3.89
  -3  -6  16   16.28    3.85
  -3   6  16   18.34    4.52
   3  -6 -15  235.42   17.50
   3  -6 -15  193.87   14.72
  -3  -6  15  229.53   17.17
  -3  -6  15  213.01   15.97
  -3   6  15  198.72   15.24
   3  -6 -14    0.64    3.00
   3  -6 -14    5.31    2.99
  -3  -6  14    3.28    3.09
  -3  -6  14    3.64    2.84
   3   6 -14    2.88    2.92
  -3   6  14    5.37    3.05
   3  -6 -13   50.65    5.10
   3  -6 -13   45.03    4.88
  -3  -6  13   50.86    5.02
  -3  -6  13   42.92    4.67
   3   6 -13   47.44    5.01
  -3   6  13   37.73    4.51
   3  -6 -12  206.19   15.28
   3  -6 -12  245.52   18.12
  -3  -6  12  222.58   16.70
  -3  -6  12  240.80   17.87
   3   6 -12  224.81   16.78
   3   6 -12  240.67   17.75
  -3   6  12  232.28   17.21
   3  -6 -11    3.51    2.22
   3  -6 -11    4.33    2.50
  -3  -6  11    9.40    3.01
  -3  -6  11    9.66    2.57
   3   6 -11    5.31    2.45
   3   6 -11   10.29    3.07
  -3   6  11    7.50    2.60
   3  -6 -10  652.53   45.73
   3  -6 -10  656.07   46.00
  -3  -6  10  593.41   41.84
  -3  -6  10  734.06   51.55
   3   6 -10  634.57   44.52
  -3   6  10  602.19   42.42
   3  -6  -9  107.70    8.72
   3  -6  -9  112.77    8.99
  -3  -6   9  109.24    8.98
  -3  -6   9  136.72   10.68
   3   6  -9  128.76   10.22
   3   6  -9  108.48    8.93
  -3   6   9  134.88   10.66
   3  -6  -8  154.68   11.86
   3  -6  -8  177.09   13.45
  -3  -6   8  169.10   12.81
  -3  -6   8  174.86   13.36
   3   6  -8  146.03   11.13
   3   6  -8  116.97    9.44
  -3   6   8  157.17   11.99
   3  -6  -7  218.25   16.08
   3  -6  -7  220.09   16.25
  -3  -6   7  246.83   18.12
  -3  -6   7  235.82   17.50
   3   6  -7  218.52   16.40
   3   6  -7  283.53   20.65
  -3   6   7  222.45   16.45
   3  -6  -6  103.62    8.51
   3  -6  -6  111.60    8.87
  -3  -6   6  113.36    9.20
  -3  -6   6   96.48    8.05
   3   6  -6  111.05    9.18
   3   6  -6  102.26    8.48
  -3   6   6  118.05    9.39
   3  -6  -5   28.68    3.47
   3  -6  -5   28.92    3.71
  -3  -6   5   28.81    3.55
  -3  -6   5   26.60    3.58
   3   6  -5   26.57    3.71
   3   6  -5   26.68    3.40
  -3   6   5   36.39    4.13
   3  -6  -4   15.68    2.88
   3  -6  -4   12.95    2.73
  -3  -6   4   14.71    2.88
  -3  -6   4    9.12    2.37
   3   6  -4   17.50    3.03
   3   6  -4   13.03    2.92
  -3   6   4   12.77    2.70
   3  -6  -3    3.58    2.37
   3  -6  -3   -1.06    1.97
  -3  -6   3   -1.72    1.69
  -3  -6   3    2.10    2.27
   3   6  -3    1.23    2.08
   3   6  -3    0.84    2.32
  -3   6   3    0.93    2.28
   3  -6  -2  218.12   16.18
   3  -6  -2  252.99   18.46
  -3  -6   2  216.81   16.16
  -3  -6   2  260.20   19.19
   3   6  -2  199.25   15.02
  -3   6   2  225.33   16.69
   3  -6  -1   32.71    3.91
   3  -6  -1   32.21    3.79
  -3  -6   1   35.29    3.95
  -3  -6   1   35.67    4.13
   3   6  -1   33.07    4.08
   3   6  -1   29.53    3.96
  -3   6   1   31.92    3.83
   3  -6   0  743.50   52.14
   3  -6   0  774.96   54.26
  -3  -6   0  751.50   52.83
  -3  -6   0  788.46   55.26
   3   6   0  723.32   50.79
   3   6   0  704.44   49.60
  -3   6   0  829.89   58.04
   3  -6   1   90.58    7.67
   3  -6   1   77.13    6.61
  -3  -6  -1   77.94    6.86
  -3  -6  -1   80.04    6.93
   3   6   1   87.08    7.56
   3   6   1   83.37    7.21
  -3   6  -1   87.67    7.55
   3  -6   2  129.26   10.16
   3  -6   2  149.83   11.64
  -3  -6  -2  155.73   12.06
  -3  -6  -2  128.51    9.91
   3   6   2  142.88   11.14
  -3   6  -2  155.99   11.95
   3  -6   3  350.38   25.21
   3  -6   3  345.93   24.95
  -3  -6  -3  283.27   20.66
   3   6   3  261.77   19.28
   3   6   3  255.61   18.81
   3  -6   4    3.97    2.29
   3  -6   4    7.52    2.57
  -3  -6  -4    6.80    2.22
  -3  -6  -4    6.65    2.43
   3   6   4    6.66    2.79
   3   6   4    4.94    2.71
  -3   6  -4    3.37    2.29
   3  -6   5   18.09    3.03
   3  -6   5   13.61    2.54
  -3  -6  -5    7.05    2.61
  -3  -6  -5   11.95    2.71
   3   6   5   11.22    2.63
   3   6   5   15.53    3.05
  -3   6  -5   14.92    2.86
   3  -6   6   36.53    4.14
   3  -6   6   40.27    4.31
  -3  -6  -6   37.46    4.14
  -3  -6  -6   45.24    4.71
   3   6   6   43.30    4.97
   3   6   6   36.38    4.22
  -3   6  -6   44.67    4.56
   3  -6   7   51.23    5.05
   3  -6   7   58.33    5.51
  -3  -6  -7   56.17    5.35
  -3  -6  -7   64.65    5.78
   3   6   7   61.54    5.82
  -3   6  -7   60.67    5.77
   3  -6   8  101.75    8.43
   3  -6   8   80.58    7.12
  -3  -6  -8   85.64    7.20
  -3  -6  -8   70.43    6.19
   3   6   8   72.50    6.38
  -3   6  -8   95.74    8.09
   3  -6   9   87.21    7.52
   3  -6   9   70.21    6.41
  -3  -6  -9   66.73    6.10
  -3  -6  -9   76.11    6.69
  -3   6  -9   80.75    6.88
   3  -6  10  197.28   14.92
   3  -6  10  146.68   11.46
  -3  -6 -10  168.83   12.82
  -3  -6 -10  163.33   12.57
  -3   6 -10  194.00   14.71
   3  -6  11  102.78    8.57
   3  -6  11  107.82    8.83
  -3  -6 -11  103.48    8.43
  -3  -6 -11  100.42    8.48
  -3   6 -11   87.77    7.55
   3  -6  12   24.75    4.13
   3  -6  12   19.53    3.68
  -3  -6 -12   22.30    3.71
  -3  -6 -12   17.04    3.84
  -3   6 -12   22.28    3.81
   3  -6  13   49.06    5.41
   3  -6  13   46.31    5.37
  -3  -6 -13   58.07    6.06
  -3  -6 -13   51.33    5.60
  -3   6 -13   51.91    5.57
   3  -6  14    2.70    3.26
   3  -6  14    7.81    3.79
  -3  -6 -14    8.64    4.10
  -3  -6 -14   12.16    4.34
  -3   6 -14    9.11    3.38
   3  -6  15   21.03    4.50
   3  -6  15   27.59    4.89
  -3  -6 -15   20.48    4.97
  -3  -6 -15   22.24    5.09
  -3   6 -15   31.63    4.90
   3  -7 -15   -0.46    4.33
   3  -7 -15   -2.08    4.30
  -3  -7  15   -1.09    3.24
  -3  -7  15    5.28    4.14
  -3   7  15    4.26    4.71
   3  -7 -14  167.39   13.42
   3  -7 -14  177.75   14.08
  -3  -7  14  206.06   15.73
  -3  -7  14  166.61   12.95
  -3   7  14  190.73   14.93
   3  -7 -13   -0.83    3.64
   3  -7 -13    1.72    3.87
  -3  -7  13    0.92    2.81
  -3  -7  13    1.78    3.38
   3   7 -13   -0.52    2.92
  -3   7  13   -2.02    3.68
   3  -7 -12  180.76   14.05
   3  -7 -12  174.73   13.58
  -3  -7  12  182.73   14.03
  -3  -7  12  177.88   13.78
   3   7 -12  156.25   12.32
  -3   7  12  178.93   13.93
   3  -7 -11    8.13    3.21
   3  -7 -11    6.42    3.37
  -3  -7  11    7.31    3.24
  -3  -7  11    7.72    3.33
   3   7 -11    6.42    3.47
   3   7 -11   10.62    3.28
  -3   7  11    8.17    3.46
   3  -7 -10   98.50    8.44
   3  -7 -10   67.84    6.48
  -3  -7  10   74.19    6.95
  -3  -7  10   66.90    6.46
   3   7 -10   71.41    6.53
   3   7 -10   76.98    6.95
  -3   7  10   87.09    7.77
   3  -7  -9   34.44    4.02
   3  -7  -9   21.67    3.62
  -3  -7   9   25.82    3.85
  -3  -7   9   37.79    4.77
   3   7  -9   22.39    3.74
   3   7  -9   31.15    4.29
  -3   7   9   33.95    4.29
   3  -7  -8  253.12   18.52
   3  -7  -8  236.08   17.29
  -3  -7   8  227.82   16.91
  -3  -7   8  256.92   18.97
   3   7  -8  241.98   17.97
  -3   7   8  267.80   19.81
   3  -7  -7  180.76   13.66
   3  -7  -7  227.30   16.86
  -3  -7   7  201.74   15.21
  -3  -7   7  181.29   13.71
   3   7  -7  190.99   14.46
   3   7  -7  213.67   15.78
  -3   7   7  202.26   15.24
   3  -7  -6  287.73   20.83
   3  -7  -6  268.72   19.64
  -3  -7   6  281.70   20.55
  -3  -7   6  246.44   18.29
   3   7  -6  258.89   19.03
   3   7  -6  237.78   17.67
  -3   7   6  265.05   19.48
   3  -7  -5   22.27    3.20
   3  -7  -5   17.60    3.13
  -3  -7   5   21.33    3.36
  -3  -7   5   22.43    3.36
   3   7  -5   17.26    3.54
   3   7  -5   24.37    3.36
  -3   7   5   19.18    3.16
   3  -7  -4  253.78   18.54
  -3  -7   4  239.23   17.70
  -3  -7   4  256.00   18.85
   3   7  -4  214.71   16.08
   3   7  -4  271.08   19.79
  -3   7   4  251.15   18.54
   3  -7  -3   -1.09    2.22
   3  -7  -3    3.64    2.65
  -3  -7   3    0.52    1.99
  -3  -7   3    0.30    2.27
   3   7  -3   -1.57    2.58
   3   7  -3   -1.53    1.97
  -3   7   3    0.08    1.85
   3  -7  -2   46.67    4.47
   3  -7  -2   45.46    4.68
  -3  -7   2   45.01    4.63
  -3  -7   2   46.95    4.82
   3   7  -2   35.05    3.81
   3   7  -2   39.77    4.50
  -3   7   2   52.97    5.30
   3  -7  -1  303.98   22.18
   3  -7  -1  382.89   27.46
  -3  -7   1  332.43   24.01
  -3  -7   1  306.60   22.13
   3   7  -1  364.41   26.26
   3   7  -1  277.11   20.34
  -3   7   1  345.27   24.92
   3  -7   0   70.35    5.99
   3  -7   0   69.16    6.33
  -3  -7   0   57.23    5.61
  -3  -7   0   79.13    7.00
   3   7   0   81.01    7.22
  -3   7   0   79.20    7.03
   3  -7   1   -1.27    2.12
   3  -7   1    0.87    1.73
  -3  -7  -1    1.82    2.20
  -3  -7  -1    2.22    2.65
   3   7   1    3.26    2.81
   3   7   1   -0.22    2.31
  -3   7  -1    1.89    2.19
   3  -7   2   98.64    8.26
   3  -7   2   81.87    6.82
  -3  -7  -2   93.80    7.93
  -3  -7  -2   88.15    7.55
   3   7   2   99.33    8.47
   3   7   2   91.13    7.80
  -3   7  -2  109.60    8.95
   3  -7   3    1.89    2.69
   3  -7   3    4.82    2.46
  -3  -7  -3    7.29    2.99
  -3  -7  -3    7.56    2.45
   3   7   3   10.72    2.99
   3   7   3    5.07    2.88
  -3   7  -3    5.62    2.73
   3  -7   4  451.19   32.21
   3  -7   4  548.97   38.71
  -3  -7  -4  466.26   33.05
   3   7   4  466.00   33.11
   3   7   4  534.69   37.87
  -3   7  -4  473.47   33.56
   3  -7   5   55.33    5.40
   3  -7   5   73.69    6.71
  -3  -7  -5   61.65    5.78
  -3  -7  -5   67.60    6.17
   3   7   5   66.51    6.32
   3   7   5   59.29    5.99
  -3   7  -5   76.47    6.53
   3  -7   6   30.29    4.09
   3  -7   6   39.64    4.65
  -3  -7  -6   27.09    3.66
  -3  -7  -6   32.98    4.05
  -3   7  -6   40.43    4.51
   3  -7   7   22.61    3.91
   3  -7   7   31.09    3.80
  -3  -7  -7   31.26    4.22
  -3  -7  -7   22.72    3.79
  -3   7  -7   25.64    3.70
   3  -7   8   68.24    6.48
   3  -7   8   74.36    6.92
  -3  -7  -8   71.28    6.72
  -3  -7  -8   83.93    7.51
  -3   7  -8   84.50    7.33
   3  -7   9   24.12    3.49
   3  -7   9   25.93    4.21
  -3  -7  -9   24.34    3.98
  -3  -7  -9   21.22    4.22
  -3   7  -9   21.51    3.47
   3  -7  10  113.99    9.61
   3  -7  10  109.73    9.22
  -3  -7 -10  102.94    8.69
  -3  -7 -10  116.45    9.83
  -3   7 -10  125.29   10.32
   3  -7  11   62.85    6.23
   3  -7  11   58.93    6.15
  -3  -7 -11   59.93    6.54
  -3  -7 -11   68.46    6.86
  -3   7 -11   59.83    5.78
   3  -7  12    0.07    3.87
   3  -7  12   -1.81    3.59
  -3  -7 -12    6.74    4.35
  -3  -7 -12   -1.05    4.06
  -3   7 -12    6.25    3.68
   3  -8 -10  116.41    9.80
   3  -8 -10  122.14   10.57
  -3  -8  10  121.32    9.91
  -3  -8  10  139.87   11.51
   3   8 -10  103.46    9.01
  -3   8  10  121.62   10.42
   3  -8  -9   87.47    7.86
   3  -8  -9  115.92    9.86
  -3  -8   9  120.86   10.08
  -3  -8   9  104.41    8.81
   3   8  -9  101.71    8.63
  -3   8   9   97.20    8.63
   3  -8  -8    2.46    3.33
   3  -8  -8    4.29    3.25
  -3  -8   8    0.98    3.07
  -3  -8   8   -1.94    2.96
   3   8  -8    1.51    3.16
  -3   8   8   -2.24    3.26
   3  -8  -7    2.69    3.09
   3  -8  -7   -0.46    3.07
  -3  -8   7   -2.52    2.75
  -3  -8   7   -0.37    3.01
   3   8  -7    1.38    3.13
  -3   8   7    0.31    3.26
   3  -8  -6   13.07    3.42
   3  -8  -6    8.69    3.11
  -3  -8   6    9.63    3.47
  -3  -8   6   13.55    3.41
   3   8  -6   12.44    3.96
  -3   8   6    7.96    3.08
   3  -8  -5    0.85    2.88
   3  -8  -5   -1.90    3.13
  -3  -8   5    1.99    2.70
  -3  -8   5    0.43    3.05
   3   8  -5    2.91    3.11
  -3   8   5   -1.01    2.88
   3  -8  -4    3.29    2.96
   3  -8  -4    7.08    3.34
  -3  -8   4    3.57    2.99
  -3  -8   4    4.01    2.43
   3   8  -4    3.84    3.04
   3   8  -4    6.38    2.49
  -3   8   4    7.67    3.26
   3  -8  -3    0.92    3.24
   3  -8  -3   -0.58    2.88
  -3  -8   3    3.75    2.96
  -3  -8   3   10.24    3.08
   3   8  -3    0.92    2.35
   3   8  -3    2.54    2.91
  -3   8   3    2.94    3.08
   3  -8  -2    2.23    2.40
   3  -8  -2    5.37    2.74
  -3  -8   2   -1.02    2.94
  -3  -8   2   -0.20    2.78
   3   8  -2    1.69    2.33
   3   8  -2    7.03    3.21
  -3   8   2    1.53    2.23
   3  -8  -1  149.57   11.77
  -3  -8   1  168.05   13.00
  -3  -8   1  182.60   13.92
   3   8  -1  143.67   11.57
  -3   8   1  143.80   11.17
   3  -8   0  159.40   12.16
   3  -8   0  200.82   15.17
  -3  -8   0  203.18   15.27
  -3  -8   0  188.89   14.25
   3   8   0  197.80   15.09
  -3   8   0  204.49   15.30
   3  -8   1   71.99    6.66
   3  -8   1   77.10    6.84
  -3  -8  -1   94.21    8.32
  -3  -8  -1   77.16    7.00
   3   8   1   85.26    7.83
  -3   8  -1   77.89    6.76
   3  -8   2  109.82    8.97
   3  -8   2   90.03    7.88
  -3  -8  -2  106.92    8.90
  -3  -8  -2  102.26    8.72
   3   8   2  104.71    8.81
  -3   8  -2   92.81    7.94
   3  -8   3    2.58    3.01
   3  -8   3    2.35    3.17
  -3  -8  -3    0.75    2.79
  -3  -8  -3    1.22    2.99
   3   8   3    2.07    3.13
  -3   8  -3    1.10    3.05
   3  -8   4    7.68    2.88
   3  -8   4    7.20    3.32
  -3  -8  -4    4.84    3.32
  -3  -8  -4    7.43    3.07
   3   8   4    7.22    3.38
  -3   8  -4    0.68    2.66
   3  -8   5    6.63    3.09
   3  -8   5    9.02    3.36
  -3  -8  -5    7.68    3.30
  -3  -8  -5    5.52    3.42
  -3   8  -5    9.79    3.38
   3  -8   6   88.13    7.98
   3  -8   6   86.96    7.72
  -3  -8  -6   82.07    7.29
  -3  -8  -6   63.69    6.45
  -3   8  -6  101.63    8.53
   3  -8   7    2.39    3.32
   3  -8   7    0.41    2.19
  -3  -8  -7    1.18    3.68
  -3  -8  -7    2.53    3.83
  -3   8  -7    0.63    3.37
   4   0 -17    0.56    0.93
  -4   0  17   -0.14    1.05
  -4   0  17    0.10    1.04
   4   0 -16  114.89    8.28
  -4   0  16  124.23    9.02
  -4   0  16  118.73    8.63
   4   0 -15    0.33    1.27
  -4   0  15    0.47    1.15
  -4   0  15    0.89    1.27
   4   0 -14 2111.74  145.37
  -4   0  14 2038.34  140.52
  -4   0  14 2229.72  153.50
   4   0 -13   -1.00    1.05
  -4   0  13    0.52    1.15
  -4   0  13   -1.36    1.19
   4   0 -12  237.26   16.90
  -4   0  12  241.59   17.18
  -4   0  12  265.18   18.80
   4   0 -11    0.34    1.23
  -4   0  11   -0.56    1.05
   4   0 -10 4670.48  320.89
  -4   0  10 4151.39  285.37
   4   0  -9    0.34    1.17
  -4   0   9    0.01    1.10
   4   0  -8   84.34    6.58
  -4   0   8   93.53    7.20
   4   0  -7    0.07    1.04
  -4   0   7   -1.30    1.13
   4   0  -6  154.55   11.39
  -4   0   6  153.63   11.34
   4   0  -5    0.51    1.14
  -4   0   5    0.52    1.35
   4   0  -4   21.38    2.48
  -4   0   4   22.24    2.61
   4   0  -3    0.81    1.53
  -4   0   3    0.12    1.46
   4   0  -2 1991.15  137.37
  -4   0   2 2181.22  150.35
   4   0  -1   -0.39    1.51
  -4   0   1   -0.46    1.28
   4   0   1   -0.03    1.36
  -4   0  -1    1.32    1.43
   4   0   2 3165.65  217.86
  -4   0  -2 3463.21  238.31
   4   0   3   -0.05    1.19
  -4   0  -3    0.34    1.26
   4   0   4 3927.24  270.03
  -4   0  -4 4178.92  287.33
   4   0   5   -0.54    1.13
  -4   0  -5    0.34    1.02
   4   0   7   -0.10    1.22
  -4   0  -7    0.20    0.94
   4   0   8  945.11   65.45
  -4   0  -8  938.29   64.89
   4   0   9   -0.46    1.15
  -4   0  -9   -0.09    1.13
   4   0  10 4729.47  325.22
  -4   0 -10 4776.66  328.23
   4   0  11    2.28    1.17
  -4   0 -11    0.18    1.07
   4   0  12 4026.87  276.98
   4   0  12 3700.47  254.69
  -4   0 -12 3970.50  273.18
   4   0  13    0.25    0.89
   4   0  13   -0.04    0.89
  -4   0 -13    0.14    0.80
  -4  -1  20  165.43   11.76
  -4  -1  20  166.74   11.89
  -4  -1  18    0.31    1.47
  -4  -1  18    0.03    1.46
   4   1 -18    0.04    1.30
  -4  -1  17  140.78   10.32
  -4  -1  17  139.21   10.26
   4   1 -17  128.41    9.54
   4  -1 -16  523.54   36.26
  -4  -1  16  502.44   35.12
  -4  -1  16  476.75   33.33
   4   1 -16  521.97   36.39
  -4   1  16  540.06   37.49
  -4   1  16  503.88   34.95
   4  -1 -15  279.86   19.62
  -4  -1  15  269.51   19.20
  -4  -1  15  262.82   18.69
   4   1 -15  293.76   20.89
  -4   1  15  280.26   19.66
  -4   1  15  273.57   19.18
   4  -1 -14   27.71    2.65
  -4  -1  14   29.90    3.03
  -4  -1  14   29.34    3.01
   4   1 -14   32.40    3.04
  -4   1  14   27.00    2.49
   4  -1 -13  745.73   51.58
  -4  -1  13  878.12   60.98
  -4  -1  13  797.90   55.37
   4   1 -13  785.45   54.41
  -4   1  13  782.17   54.16
   4  -1 -12  987.71   68.25
  -4  -1  12  960.97   66.64
  -4  -1  12  961.62   66.72
   4   1 -12 1002.78   69.53
  -4   1  12  965.43   66.79
   4  -1 -11  170.01   12.31
  -4  -1  11  134.49   10.07
  -4  -1  11  155.86   11.54
   4   1 -11  158.74   11.78
  -4   1  11  139.47   10.20
   4  -1 -10  288.38   20.36
  -4  -1  10  294.02   20.99
  -4  -1  10  293.36   20.88
   4   1 -10  282.09   20.06
  -4   1  10  346.19   24.38
   4  -1  -9  130.26    9.54
  -4  -1   9  141.83   10.55
  -4  -1   9  139.73   10.46
   4   1  -9  129.72    9.77
  -4   1   9  162.02   11.84
   4  -1  -8 1430.11   98.77
  -4  -1   8 1527.12  105.55
  -4  -1   8 1449.78  100.27
   4   1  -8 1475.99  102.13
  -4   1   8 1514.01  104.55
   4  -1  -7 1677.86  115.73
  -4  -1   7 1739.47  120.10
   4   1  -7 1651.64  113.99
  -4   1   7 1736.85  119.81
   4  -1  -6 1329.18   91.80
  -4  -1   6 1184.46   82.03
   4   1  -6 1144.09   79.27
  -4   1   6 1234.41   85.40
   4  -1  -5 1281.20   88.64
  -4  -1   5 1320.00   91.35
   4   1  -5 1437.98   99.45
  -4   1   5 1365.88   94.50
   4  -1  -4 2215.30  152.71
  -4  -1   4 2347.69  161.76
   4   1  -4 2216.61  152.84
  -4   1   4 2307.06  159.00
   4  -1  -3   11.82    2.15
  -4  -1   3    9.11    1.89
   4   1  -3    8.30    1.86
  -4   1   3    9.41    1.84
   4  -1  -1 1702.77  117.59
  -4  -1   1 1943.96  134.10
   4   1  -1 1802.39  124.46
  -4   1   1 1947.89  134.49
   4  -1   0 4152.71  285.63
  -4  -1   0 3999.34  275.14
   4   1   0 3651.97  251.29
  -4   1   0 3662.46  251.94
   4  -1   1 1126.26   78.18
  -4  -1  -1 1142.26   79.11
   4   1   1 1216.84   84.27
  -4   1  -1 1199.93   83.08
   4  -1   2  394.69   27.99
  -4  -1  -2  452.24   31.72
   4   1   2  387.61   27.40
  -4   1  -2  383.94   27.13
   4  -1   3  532.33   37.40
  -4  -1  -3  509.78   35.69
   4   1   3  529.97   37.10
  -4   1  -3  517.91   36.28
   4   1   4 5071.60  348.55
  -4   1  -4 5552.67  381.71
   4  -1   5   62.42    5.24
  -4  -1  -5   80.07    6.15
   4   1   5   72.97    5.78
  -4   1  -5   76.70    6.16
   4  -1   6 2404.06  165.69
  -4  -1  -6 2355.56  162.15
   4   1   6 2520.72  173.55
  -4   1  -6 2304.44  158.74
   4  -1   7   27.71    2.95
  -4  -1  -7   35.94    3.11
   4   1   7   27.68    2.78
  -4   1  -7   33.58    3.24
   4  -1   8   29.73    3.01
  -4  -1  -8   34.19    3.05
   4   1   8   33.44    3.04
  -4   1  -8   26.23    2.77
   4  -1   9   49.88    4.34
  -4  -1  -9   48.85    3.81
  -4  -1  -9   46.52    3.75
   4   1   9   43.69    3.66
  -4   1  -9   47.56    4.01
   4  -1  10  549.89   38.43
   4  -1  10  538.49   37.61
  -4  -1 -10  541.77   37.61
  -4  -1 -10  556.18   38.50
   4   1  10  574.41   39.86
  -4   1 -10  540.59   37.76
   4  -1  11  345.67   24.36
   4  -1  11  371.88   26.24
  -4  -1 -11  367.43   25.59
  -4  -1 -11  353.66   24.62
   4   1  11  350.65   24.49
  -4   1 -11  361.26   25.39
   4  -1  12   28.42    3.00
   4  -1  12   36.73    3.38
  -4  -1 -12   35.09    2.63
  -4  -1 -12   31.50    2.45
   4   1  12   40.68    3.16
  -4   1 -12   33.20    3.09
   4  -1  13   28.27    2.88
   4  -1  13   33.77    3.24
  -4   1 -13   28.77    2.77
   4  -1  14  151.01   10.95
   4  -1  14  154.02   11.19
  -4   1 -14  152.84   10.97
   4  -1  15  248.53   17.60
   4  -1  15  272.52   19.19
  -4   1 -15  236.21   16.67
   4  -1  16  193.74   13.70
   4  -1  16  185.61   13.16
  -4   1 -16  215.37   15.28
  -4  -2  22    7.68    2.86
  -4  -2  22    1.97    2.67
  -4  -2  21   -0.09    2.36
  -4  -2  21   -0.94    2.50
  -4  -2  20   13.25    2.65
  -4  -2  20   13.55    2.71
  -4  -2  19   74.97    6.29
  -4  -2  19   76.28    6.27
   4   2 -19   80.79    6.48
  -4  -2  18  245.65   17.77
  -4  -2  18  228.22   16.57
   4   2 -18  207.11   15.02
  -4  -2  17   12.37    2.28
  -4  -2  17    8.34    2.14
   4   2 -17    8.14    2.24
   4  -2 -16  193.48   13.66
   4  -2 -16  201.87   14.25
  -4  -2  16  201.21   14.73
  -4  -2  16  200.43   14.72
   4   2 -16  209.99   15.19
  -4   2  16  184.04   13.06
   4  -2 -15  369.78   25.80
   4  -2 -15  365.72   25.48
  -4  -2  15  360.74   25.59
  -4  -2  15  364.28   25.88
   4   2 -15  337.80   23.98
  -4   2  15  397.57   27.78
   4  -2 -14  142.88   10.43
   4  -2 -14  129.13    9.41
  -4  -2  14  116.95    9.02
  -4  -2  14  120.88    9.25
   4   2 -14  139.34   10.34
  -4   2  14  131.08    9.58
   4  -2 -13  367.03   25.74
  -4  -2  13  372.28   26.49
  -4  -2  13  428.77   30.27
   4   2 -13  359.43   25.40
  -4   2  13  375.16   26.33
   4  -2 -12   86.78    6.57
  -4  -2  12   76.84    6.31
   4   2 -12   84.23    6.96
  -4   2  12   86.13    6.66
   4  -2 -11   21.94    2.49
  -4  -2  11   23.08    2.92
  -4  -2  11   20.10    2.75
   4   2 -11   23.67    3.05
  -4   2  11   23.36    2.58
   4  -2 -10 1405.21   97.20
  -4  -2  10 1276.35   88.49
  -4  -2  10 1337.05   92.62
   4   2 -10 1378.99   95.38
  -4   2  10 1489.10  102.86
   4  -2  -9  268.46   19.19
  -4  -2   9  283.79   20.46
  -4  -2   9  282.22   20.36
   4   2  -9  251.94   18.27
  -4   2   9  297.82   21.22
   4  -2  -8  743.11   51.70
  -4  -2   8  778.50   54.29
  -4  -2   8  820.58   57.23
   4   2  -8  820.97   57.23
  -4   2   8  753.60   52.46
   4  -2  -7    2.14    1.55
  -4  -2   7    1.31    1.60
  -4  -2   7    0.58    1.56
   4   2  -7    0.28    1.31
  -4   2   7    2.11    1.38
   4  -2  -6   76.85    6.33
  -4  -2   6   63.25    5.54
  -4  -2   6   65.04    5.49
   4   2  -6   65.57    5.58
  -4   2   6   67.02    5.53
   4  -2  -5  591.18   41.37
  -4  -2   5  660.13   46.22
  -4  -2   5  597.61   41.89
   4   2  -5  612.55   43.02
  -4   2   5  602.19   42.14
   4  -2  -4 1254.46   87.04
  -4  -2   4 1271.11   88.13
  -4  -2   4 1168.21   81.06
   4   2  -4 1228.38   85.20
  -4   2   4 1179.22   81.76
   4  -2  -3  696.18   48.76
  -4  -2   3  751.76   52.50
   4   2  -3  782.30   54.66
  -4   2   3  689.76   48.20
   4  -2  -2   -0.30    1.59
  -4  -2   2    1.07    1.76
  -4  -2   2    1.84    1.72
   4   2  -2    0.79    1.68
  -4   2   2    0.16    1.38
  -4  -2   1 3515.64  242.11
  -4  -2   1 3273.14  225.46
   4   2  -1 3021.46  208.29
  -4   2   1 2910.04  200.43
   4  -2   0  261.64   18.98
  -4  -2   0  262.30   19.01
  -4  -2   0  240.27   17.43
   4   2   0  257.05   18.72
  -4   2   0  238.44   17.26
   4  -2   1  130.74    9.98
  -4  -2  -1  127.44    9.65
  -4  -2  -1  144.58   10.88
   4   2   1  121.15    9.39
  -4   2  -1  124.99    9.58
   4  -2   2  690.94   48.29
  -4  -2  -2  749.27   52.18
  -4  -2  -2  793.71   55.30
   4   2   2  722.00   50.43
  -4   2  -2  758.58   52.92
   4  -2   3  553.30   38.85
  -4  -2  -3  607.57   42.51
  -4  -2  -3  517.25   36.36
   4   2   3  579.39   40.57
  -4   2  -3  580.70   40.75
   4  -2   4  216.55   15.83
  -4  -2  -4  229.53   16.57
  -4  -2  -4  190.59   13.91
   4   2   4  232.15   16.79
  -4   2  -4  222.84   16.23
  -4  -2  -5 1036.21   71.83
  -4  -2  -5  857.15   59.47
   4   2   5  869.87   60.43
  -4   2  -5  848.89   59.08
   4  -2   6  325.74   23.39
  -4  -2  -6  257.18   18.46
  -4  -2  -6  248.40   17.77
   4   2   6  254.69   18.22
  -4   2  -6  291.40   20.96
   4  -2   7   29.00    3.19
   4  -2   7   28.48    3.19
  -4  -2  -7   29.11    2.94
  -4  -2  -7   27.06    2.66
   4  -2   8  179.71   13.30
   4  -2   8  151.01   11.36
  -4  -2  -8  172.11   12.49
  -4  -2  -8  164.25   11.82
   4   2   8  158.22   11.56
  -4   2  -8  161.76   11.98
   4  -2   9   32.13    3.42
   4  -2   9   40.90    4.04
  -4  -2  -9   35.97    3.13
  -4  -2  -9   35.50    3.13
   4   2   9   34.33    3.21
  -4   2  -9   38.41    3.70
   4  -2  10  189.68   14.00
   4  -2  10  196.89   14.43
  -4  -2 -10  211.31   15.01
  -4  -2 -10  207.77   14.85
   4   2  10  211.31   15.09
  -4   2 -10  201.61   14.72
   4  -2  11   14.22    2.39
   4  -2  11   14.79    2.35
  -4  -2 -11   15.59    1.74
  -4  -2 -11   15.51    1.68
   4   2  11   13.41    1.77
  -4   2 -11   12.31    2.16
   4  -2  12  145.63   11.05
   4  -2  12  114.25    8.81
  -4  -2 -12  135.93    9.65
  -4  -2 -12  115.46    8.30
   4   2  12  123.66    8.90
  -4   2 -12  137.24   10.39
   4  -2  13  193.22   14.13
   4  -2  13  199.77   14.66
  -4   2 -13  192.69   14.01
   4  -2  14  224.94   16.37
   4  -2  14  202.79   14.72
  -4   2 -14  228.61   16.44
   4  -2  15  139.47   10.50
   4  -2  15  119.94    9.19
  -4   2 -15  158.22   11.65
   4  -2  16   57.01    5.18
   4  -2  16   55.04    4.99
  -4   2 -16   49.86    4.43
   4  -2  17   13.37    2.78
   4  -2  17   14.80    2.92
  -4   2 -17   17.29    2.78
   4  -2  18   -0.30    2.43
   4  -2  18    1.84    2.33
  -4  -3  23    7.24    4.17
  -4  -3  23    1.99    4.44
  -4  -3  22   60.56    6.44
  -4  -3  22   47.54    5.75
  -4  -3  21   75.06    6.92
  -4  -3  21   72.63    6.82
  -4  -3  20   37.66    4.51
  -4  -3  20   39.43    4.54
  -4  -3  19   -2.14    2.49
  -4  -3  19   -1.28    2.50
   4   3 -19   -0.38    2.35
  -4  -3  18   14.27    2.75
  -4  -3  18    9.53    2.78
   4   3 -18   12.19    2.82
   4  -3 -17   32.99    2.95
   4  -3 -17   31.03    2.79
  -4  -3  17   34.72    3.91
  -4  -3  17   34.41    3.91
   4   3 -17   24.75    3.28
  -4   3  17   33.96    3.07
   4  -3 -16    3.32    1.44
   4  -3 -16    2.88    1.39
  -4  -3  16    0.94    1.94
  -4  -3  16    1.81    1.91
   4   3 -16    1.82    2.01
  -4   3  16    2.49    1.52
   4  -3 -15    8.28    1.68
   4  -3 -15    1.74    1.52
  -4  -3  15    3.91    1.95
  -4  -3  15    2.99    2.08
   4   3 -15   -0.01    1.78
  -4   3  15    4.56    1.52
   4  -3 -14  471.64   33.07
   4  -3 -14  457.09   31.93
  -4  -3  14  528.40   37.35
  -4  -3  14  464.95   32.91
   4   3 -14  535.60   37.71
  -4   3  14  513.32   35.90
   4  -3 -13  482.52   33.87
   4  -3 -13  482.25   33.73
  -4  -3  13  582.27   40.96
  -4  -3  13  612.81   43.02
   4   3 -13  536.78   37.62
  -4   3  13  502.57   35.17
   4  -3 -12   26.64    2.95
  -4  -3  12   34.37    3.70
  -4  -3  12   24.67    3.21
   4   3 -12   31.91    3.75
  -4   3  12   35.27    3.41
   4  -3 -11   46.59    4.13
   4  -3 -11   51.92    4.71
  -4  -3  11   53.10    4.97
  -4  -3  11   46.70    4.43
   4   3 -11   50.14    4.73
  -4   3  11   47.03    4.27
   4  -3 -10   64.40    5.44
   4  -3 -10   65.61    5.48
  -4  -3  10   82.53    6.99
  -4  -3  10   59.73    5.37
   4   3 -10   60.10    5.26
  -4   3  10   63.88    5.45
   4  -3  -9  221.27   16.23
   4  -3  -9  206.46   15.05
  -4  -3   9  253.78   18.52
  -4  -3   9  235.16   17.30
   4   3  -9  216.02   15.89
  -4   3   9  206.06   15.07
   4  -3  -8  145.37   10.93
  -4  -3   8  149.57   11.48
  -4  -3   8  151.66   11.60
   4   3  -8  131.74   10.22
  -4   3   8  151.53   11.39
   4  -3  -7   70.90    5.87
  -4  -3   7   61.61    5.51
  -4  -3   7   66.01    5.82
   4   3  -7   69.26    5.95
  -4   3   7   64.43    5.52
   4  -3  -6  111.35    8.87
  -4  -3   6  110.46    8.86
  -4  -3   6   86.55    7.16
   4   3  -6  101.59    8.13
  -4   3   6  109.61    8.61
   4  -3  -5  211.31   15.65
  -4  -3   5  203.70   15.09
  -4  -3   5  192.56   14.37
   4   3  -5  211.44   15.74
  -4   3   5  208.03   15.32
   4  -3  -4    0.14    1.46
  -4  -3   4    1.57    1.73
  -4  -3   4    1.69    1.77
   4   3  -4   -0.52    1.48
  -4   3   4    2.88    1.90
   4  -3  -3  396.66   28.37
  -4  -3   3  453.81   32.14
  -4  -3   3  419.47   29.91
   4   3  -3  400.59   28.63
  -4   3   3  364.67   26.06
   4  -3  -2  125.85    9.87
  -4  -3   2  113.90    8.95
  -4  -3   2   98.14    8.00
   4   3  -2  120.43    9.46
  -4   3   2  101.94    8.04
   4  -3  -1   86.58    7.17
  -4  -3   1   90.20    7.55
  -4  -3   1   89.95    7.45
   4   3  -1   81.95    6.91
  -4   3   1   94.73    7.69
   4  -3   0 2899.55  200.03
  -4  -3   0 3393.74  233.72
  -4  -3   0 2616.41  180.50
   4   3   0 2638.70  181.94
  -4   3   0 2915.28  200.95
   4  -3   1   62.88    5.47
  -4  -3  -1   76.71    6.45
  -4  -3  -1   76.01    6.33
   4   3   1   69.42    5.94
  -4   3  -1   87.64    7.21
   4  -3   2  127.28    9.80
   4  -3   2  142.09   10.97
  -4  -3  -2  131.74   10.08
  -4  -3  -2  150.88   11.57
   4   3   2  133.70   10.22
  -4   3  -2  123.57    9.63
   4  -3   3  133.18   10.32
   4  -3   3  128.07    9.96
  -4  -3  -3  124.83    9.61
  -4  -3  -3  137.77   10.49
   4   3   3  139.21   10.60
  -4   3  -3  129.42   10.05
   4  -3   4  231.89   17.03
   4  -3   4  207.37   15.44
  -4  -3  -4  237.92   17.39
  -4  -3  -4  227.04   16.42
   4   3   4  217.99   15.98
  -4   3  -4  222.19   16.32
   4  -3   5  117.92    9.37
   4  -3   5  110.71    8.85
  -4  -3  -5  104.98    8.19
  -4  -3  -5  105.95    8.43
   4   3   5   92.56    7.39
  -4   3  -5   90.26    7.39
   4  -3   6   50.39    4.85
   4  -3   6   63.10    5.70
  -4  -3  -6   54.71    4.82
  -4  -3  -6   50.17    4.54
   4   3   6   43.98    4.12
  -4   3  -6   45.17    4.47
   4  -3   7  409.50   29.17
   4  -3   7  432.84   30.70
  -4  -3  -7  430.08   30.18
  -4  -3  -7  469.28   33.03
   4   3   7  499.16   35.05
  -4   3  -7  425.49   30.19
   4  -3   8    0.30    1.80
   4  -3   8    0.94    1.98
  -4  -3  -8    4.06    1.65
  -4  -3  -8   -0.37    1.42
   4   3   8    1.98    1.52
  -4   3  -8   -0.33    1.78
   4  -3   9  229.00   16.77
   4  -3   9  223.63   16.39
  -4  -3  -9  231.89   16.77
  -4  -3  -9  207.90   14.97
   4   3   9  230.31   16.60
  -4   3  -9  217.07   16.01
   4  -3  10    0.66    1.97
   4  -3  10    0.76    1.89
  -4  -3 -10    1.32    1.32
  -4  -3 -10    1.97    1.42
   4   3  10    4.18    1.72
  -4   3 -10    0.00    1.59
   4  -3  11   82.45    6.87
   4  -3  11   94.54    7.66
  -4  -3 -11   88.56    6.67
  -4  -3 -11   91.55    7.04
   4   3  11   85.78    6.69
  -4   3 -11   79.21    6.58
   4  -3  12  138.16   10.58
   4  -3  12  153.50   11.68
  -4  -3 -12  149.83   10.83
  -4  -3 -12  143.54   10.46
   4   3  12  147.60   10.81
  -4   3 -12  155.33   11.64
   4  -3  13   14.18    2.78
   4  -3  13   13.28    2.62
  -4  -3 -13   14.29    1.76
  -4  -3 -13   12.72    1.72
  -4   3 -13   11.14    2.48
   4  -3  14   17.42    2.79
   4  -3  14   13.82    2.67
  -4   3 -14   13.38    2.62
   4  -3  15  130.85   10.28
   4  -3  15  127.65   10.00
  -4   3 -15  130.61   10.05
   4  -3  16    1.57    2.65
   4  -3  16    0.26    2.70
  -4   3 -16   -1.73    2.32
   4  -3  17   -0.38    3.20
   4  -3  17   -0.58    3.28
  -4   3 -17   -0.10    2.75
   4  -3  18   17.16    4.23
   4  -3  18   18.64    4.33
  -4   3 -18   20.95    3.84
   4  -3  19  242.77   18.17
   4  -3  19  236.74   17.72
  -4   3 -19  250.37   18.48
  -4  -4  22   -0.28    4.43
  -4  -4  22   -1.56    4.37
  -4  -4  21    3.17    3.96
  -4  -4  21   -1.06    4.00
  -4  -4  20   35.65    4.78
  -4  -4  20   31.59    4.59
  -4  -4  19   79.91    7.10
  -4  -4  19   96.50    8.32
   4   4 -19   77.42    6.88
   4  -4 -18   40.39    3.84
   4  -4 -18   42.03    3.93
  -4  -4  18   34.93    4.39
  -4  -4  18   47.26    4.94
   4   4 -18   47.54    4.84
  -4   4  18   39.86    3.92
   4  -4 -17   16.12    2.57
   4  -4 -17   19.14    2.82
  -4  -4  17   19.31    3.40
  -4  -4  17   18.26    3.22
   4   4 -17   15.11    3.00
  -4   4  17   20.40    2.91
   4  -4 -16   14.63    2.54
   4  -4 -16   16.52    2.49
  -4  -4  16   12.75    2.88
  -4  -4  16   14.60    2.99
   4   4 -16   21.00    3.30
  -4   4  16   14.37    2.57
   4  -4 -15  347.50   24.63
   4  -4 -15  356.02   25.19
  -4  -4  15  337.41   24.24
  -4  -4  15  317.48   22.86
   4   4 -15  371.75   26.40
  -4   4  15  337.67   24.05
   4  -4 -14  450.27   31.74
   4  -4 -14  431.92   30.41
  -4  -4  14  420.91   29.97
  -4  -4  14  408.06   29.14
   4   4 -14  475.04   33.74
  -4   4  14  378.57   26.86
   4  -4 -13    1.73    1.85
   4  -4 -13   -1.28    1.57
  -4  -4  13    2.46    2.19
  -4  -4  13    1.70    2.04
   4   4 -13    2.88    1.98
  -4   4  13    0.25    1.73
   4  -4 -12  292.71   20.97
   4  -4 -12  288.78   20.74
  -4  -4  12  325.48   23.52
  -4  -4  12  275.27   20.04
   4   4 -12  307.78   22.31
  -4   4  12  296.90   21.30
   4  -4 -11   27.32    3.25
   4  -4 -11   34.71    3.72
  -4  -4  11   29.36    3.74
  -4  -4  11   19.98    3.11
   4   4 -11   20.07    3.01
  -4   4  11   19.75    2.83
   4  -4 -10  960.97   66.80
   4  -4 -10  842.60   58.59
  -4  -4  10  941.83   65.78
  -4  -4  10  915.22   63.90
   4   4 -10  977.09   67.98
  -4   4  10  839.19   58.53
   4  -4  -9  294.94   21.26
   4  -4  -9  286.68   20.70
  -4  -4   9  280.52   20.51
   4   4  -9  319.06   23.11
  -4   4   9  313.68   22.56
   4  -4  -8  176.18   13.33
   4  -4  -8  169.49   12.64
  -4  -4   8  176.70   13.41
  -4  -4   8  147.99   11.43
   4   4  -8  195.44   14.62
   4   4  -8  158.61   12.05
  -4   4   8  170.41   12.79
   4  -4  -7  222.32   16.37
   4  -4  -7  219.17   16.07
  -4  -4   7  228.08   16.80
  -4  -4   7  200.43   15.02
   4   4  -7  225.07   16.65
   4   4  -7  233.85   17.01
  -4   4   7  232.54   17.04
   4  -4  -6  223.63   16.45
   4  -4  -6  220.09   16.12
  -4  -4   6  238.44   17.62
  -4  -4   6  250.63   18.38
   4   4  -6  249.58   18.34
   4   4  -6  213.93   15.83
  -4   4   6  239.49   17.51
   4  -4  -5   32.56    3.88
   4  -4  -5   27.87    3.34
  -4  -4   5   32.46    3.68
  -4  -4   5   31.72    3.84
   4   4  -5   36.03    3.79
   4   4  -5   27.42    3.60
  -4   4   5   30.41    3.67
   4  -4  -4  549.24   38.84
   4  -4  -4  695.79   48.82
  -4  -4   4  723.18   50.74
  -4  -4   4  622.12   43.86
   4   4  -4  726.20   50.97
   4   4  -4  596.03   42.00
  -4   4   4  627.36   44.16
   4  -4  -3   13.03    2.58
   4  -4  -3    9.74    2.44
  -4  -4   3   12.40    2.16
  -4  -4   3   19.23    3.13
   4   4  -3   10.55    2.45
   4   4  -3   19.74    3.13
  -4   4   3   14.68    2.54
   4  -4  -2  332.16   24.00
   4  -4  -2  331.64   24.01
  -4  -4   2  324.82   23.46
  -4  -4   2  305.55   22.15
   4   4  -2  263.08   19.26
   4   4  -2  307.13   22.14
  -4   4   2  334.65   24.16
   4  -4  -1  167.39   12.74
   4  -4  -1  193.35   14.42
  -4  -4   1  149.96   11.48
  -4  -4   1  158.22   12.14
   4   4  -1  140.39   10.89
   4   4  -1  152.84   11.76
  -4   4   1  175.91   13.34
   4  -4   0 4112.07  283.14
   4  -4   0 4780.59  329.02
  -4  -4   0 4275.92  294.28
  -4  -4   0 4241.84  291.92
   4   4   0 4077.99  280.65
   4   4   0 4349.33  299.39
  -4   4   0 4289.03  295.33
   4  -4   1  682.68   47.98
   4  -4   1  518.04   36.73
  -4  -4  -1  555.66   39.35
  -4  -4  -1  597.61   42.01
   4   4   1  639.42   44.95
  -4   4  -1  551.20   38.98
   4  -4   2  308.18   22.28
   4  -4   2  295.72   21.54
  -4  -4  -2  246.30   17.89
  -4  -4  -2  278.81   20.16
   4   4   2  273.70   19.89
  -4   4  -2  276.32   20.17
   4  -4   3  233.33   17.26
   4  -4   3  299.39   21.83
  -4  -4  -3  233.85   17.18
  -4  -4  -3  236.60   17.17
   4   4   3  225.72   16.58
  -4   4  -3  273.31   19.96
   4  -4   4  157.43   12.05
   4  -4   4  167.52   12.68
  -4  -4  -4  148.52   11.23
  -4  -4  -4  148.65   11.42
   4   4   4  133.44   10.28
  -4   4  -4  155.60   11.86
   4  -4   5  273.05   19.98
   4  -4   5  332.30   23.99
  -4  -4  -5  354.05   25.31
  -4  -4  -5  297.30   21.48
   4  -4   6   44.74    4.73
   4  -4   6   32.50    3.74
  -4  -4  -6   36.06    3.57
  -4  -4  -6   30.96    3.40
   4   4   6   35.89    3.85
  -4   4  -6   33.99    3.98
   4  -4   7  227.95   16.82
  -4  -4  -7  177.49   13.19
  -4  -4  -7  203.70   15.01
   4   4   7  236.60   17.34
  -4   4  -7  187.58   13.97
   4  -4   8  984.56   68.63
   4  -4   8  990.59   69.05
  -4  -4  -8 1117.61   77.63
  -4  -4  -8 1167.42   80.98
   4   4   8 1012.48   70.40
  -4   4  -8  849.81   59.39
   4  -4   9   25.25    3.49
   4  -4   9   26.95    3.46
  -4  -4  -9   26.53    2.92
  -4  -4  -9   30.57    3.38
   4   4   9   25.88    3.24
  -4   4  -9   26.73    3.24
   4  -4  10 1026.12   71.47
   4  -4  10 1113.29   77.37
  -4  -4 -10 1125.35   78.01
  -4  -4 -10 1034.77   71.77
   4   4  10 1148.81   79.70
  -4   4 -10 1074.75   74.72
   4  -4  11   41.85    4.46
   4  -4  11   47.52    4.92
  -4  -4 -11   36.06    3.55
  -4  -4 -11   36.76    3.46
   4   4  11   43.87    4.35
  -4   4 -11   44.04    4.43
   4  -4  12    1.05    2.19
   4  -4  12   -0.56    2.14
  -4  -4 -12    2.16    1.82
  -4  -4 -12    0.38    1.77
   4   4  12    4.88    2.12
  -4   4 -12   -0.35    2.10
   4  -4  13   67.73    6.10
  -4  -4 -13   72.31    5.74
  -4  -4 -13   72.84    5.92
  -4   4 -13   81.26    6.93
   4  -4  14    1.81    2.78
   4  -4  14    2.36    2.73
  -4  -4 -14    4.47    1.82
  -4  -4 -14    0.14    1.89
  -4   4 -14   -0.66    2.50
   4  -4  15   17.98    3.45
   4  -4  15   18.85    3.72
  -4   4 -15   19.10    3.64
   4  -4  16   92.02    8.21
   4  -4  16   93.25    8.26
  -4   4 -16  115.12    9.44
   4  -4  17   43.87    5.77
   4  -4  17   31.12    4.89
  -4   4 -17   40.16    4.93
   4  -4  18   -1.00    4.43
   4  -4  18   -0.17    4.18
  -4   4 -18    2.27    4.09
  -4  -5  20  122.64   10.64
  -4  -5  20  111.71    9.60
   4  -5 -19    0.60    3.13
   4  -5 -19    2.28    3.11
  -4  -5  19   -0.18    3.38
  -4  -5  19    1.78    3.55
  -4   5  19   -0.89    3.08
   4  -5 -18   -1.93    3.11
   4  -5 -18   -0.39    3.16
  -4  -5  18    2.49    3.17
  -4  -5  18   -1.80    3.25
   4   5 -18   -1.47    2.95
  -4   5  18    4.73    3.41
   4  -5 -17   18.99    3.53
   4  -5 -17   13.46    3.20
  -4  -5  17   13.92    3.25
  -4  -5  17   17.33    3.59
   4   5 -17   15.49    3.43
  -4   5  17   15.55    3.67
   4  -5 -16   43.99    4.61
   4  -5 -16   30.71    3.81
  -4  -5  16   30.46    4.16
  -4  -5  16   36.97    4.52
   4   5 -16   39.51    4.09
  -4   5  16   31.33    4.10
   4  -5 -15   75.71    6.54
   4  -5 -15   71.06    6.19
  -4  -5  15   74.39    6.80
  -4  -5  15   77.02    6.87
   4   5 -15   62.45    5.68
  -4   5  15   63.44    5.82
   4  -5 -14  234.51   17.20
   4  -5 -14  266.49   19.32
  -4  -5  14  252.33   18.42
   4   5 -14  237.39   17.60
  -4   5  14  260.59   18.98
   4  -5 -13  240.54   17.59
   4  -5 -13  249.32   18.04
  -4  -5  13  254.83   18.73
  -4  -5  13  230.05   17.05
   4   5 -13  195.71   14.39
  -4   5  13  253.78   18.48
   4  -5 -12    0.49    2.04
   4  -5 -12    0.54    2.11
  -4  -5  12    0.60    1.99
  -4  -5  12    4.71    2.15
   4   5 -12    1.87    2.46
  -4   5  12   -0.04    2.12
   4  -5 -11   -1.00    1.74
   4  -5 -11   -0.17    1.90
  -4  -5  11   -0.81    2.19
  -4  -5  11    1.91    2.28
   4   5 -11   -1.82    2.14
  -4   5  11    1.39    1.93
   4  -5 -10    2.69    2.07
   4  -5 -10    5.70    2.15
  -4  -5  10    4.95    2.11
  -4  -5  10    0.20    2.03
   4   5 -10    6.49    2.32
   4   5 -10    3.63    2.36
  -4   5  10    5.92    2.12
   4  -5  -9  114.04    8.94
   4  -5  -9  108.96    8.49
  -4  -5   9  124.66    9.80
  -4  -5   9  124.10    9.88
   4   5  -9  119.69    9.57
   4   5  -9  126.00    9.87
  -4   5   9  115.30    9.18
   4  -5  -8  148.65   11.36
   4  -5  -8  163.46   12.54
  -4  -5   8  149.70   11.51
  -4  -5   8  153.24   11.78
   4   5  -8  162.15   12.22
   4   5  -8  172.90   13.24
  -4   5   8  170.01   12.91
   4  -5  -7   34.51    4.01
   4  -5  -7   37.21    4.02
  -4  -5   7   40.98    4.23
  -4  -5   7   35.09    4.06
   4   5  -7   25.53    3.47
   4   5  -7   30.18    3.58
  -4   5   7   36.83    4.04
   4  -5  -6 1014.58   70.68
   4  -5  -6 1064.39   73.84
  -4  -5   6 1090.87   75.95
  -4  -5   6  992.17   69.21
   4   5  -6 1089.43   76.00
   4   5  -6 1149.60   79.97
  -4   5   6 1420.94   98.61
   4  -5  -5  348.42   25.02
   4  -5  -5  336.49   24.17
  -4  -5   5  337.01   24.33
  -4  -5   5  323.25   23.48
   4   5  -5  320.63   23.16
   4   5  -5  304.51   22.05
  -4   5   5  333.47   24.07
   4  -5  -4  393.38   28.16
  -4  -5   4  377.52   27.07
  -4  -5   4  317.61   22.86
   4   5  -4  344.62   24.89
   4   5  -4  385.25   27.63
  -4   5   4  431.13   30.86
   4  -5  -3  245.52   17.89
   4  -5  -3  243.16   17.88
  -4  -5   3  195.71   14.60
  -4  -5   3  192.95   14.48
   4   5  -3  194.66   14.62
   4   5  -3  172.11   13.06
  -4   5   3  211.17   15.78
   4  -5  -2  321.02   23.24
   4  -5  -2  311.98   22.56
  -4  -5   2  280.26   20.50
  -4  -5   2  305.95   22.18
   4   5  -2  269.11   19.70
   4   5  -2  292.45   21.27
  -4   5   2  313.68   22.77
   4  -5  -1  974.86   68.08
   4  -5  -1  992.17   69.19
  -4  -5   1  977.88   68.05
  -4  -5   1  869.47   60.74
   4   5  -1  932.13   65.11
   4   5  -1  963.98   67.28
  -4   5   1 1122.33   78.20
   4  -5   0    1.93    1.86
   4  -5   0    1.02    1.66
  -4  -5   0    0.85    1.95
  -4  -5   0   -0.05    1.99
   4   5   0    3.42    2.04
   4   5   0   -0.87    2.15
  -4   5   0    0.50    1.72
   4  -5   1  525.77   37.29
   4  -5   1  496.15   35.22
  -4  -5  -1  509.65   36.11
  -4  -5  -1  498.38   35.27
   4   5   1  490.12   34.82
   4   5   1  547.01   38.76
  -4   5  -1  551.07   38.97
   4  -5   2  496.80   35.21
   4  -5   2  512.27   36.34
  -4  -5  -2  651.61   45.84
  -4  -5  -2  549.37   38.68
   4   5   2  502.83   35.75
   4   5   2  639.82   45.30
  -4   5  -2  547.27   38.68
   4  -5   3    9.88    2.33
   4  -5   3    7.75    2.46
  -4  -5  -3    7.63    2.16
  -4  -5  -3    6.74    2.27
   4   5   3    5.98    2.19
  -4   5  -3    6.83    2.16
   4  -5   4 1358.02   94.34
   4  -5   4 1524.49  105.76
  -4  -5  -4 1688.35  117.00
  -4  -5  -4 1746.02  120.91
   4   5   4 1545.47  107.08
  -4   5  -4 1329.18   92.31
   4  -5   5    8.72    2.41
   4  -5   5   13.79    2.66
  -4  -5  -5   10.47    2.16
  -4  -5  -5   10.34    2.44
   4   5   5   14.26    2.87
  -4   5  -5   12.62    2.50
   4  -5   6  565.49   39.95
   4  -5   6  552.25   39.00
  -4  -5  -6  638.37   44.80
  -4  -5  -6  684.38   48.02
   4   5   6  578.47   40.77
  -4   5  -6  566.67   40.11
   4  -5   7   -1.65    2.16
   4  -5   7   -0.59    2.23
  -4  -5  -7    0.62    1.81
  -4  -5  -7    1.48    1.81
   4   5   7   -0.96    2.03
  -4   5  -7   -2.79    2.06
   4  -5   8  206.19   15.48
   4  -5   8  196.89   14.79
  -4  -5  -8  194.00   14.26
  -4  -5  -8  214.84   15.85
   4   5   8  199.51   14.90
  -4   5  -8  173.55   13.10
   4  -5   9    1.42    2.16
   4  -5   9   -2.29    2.06
  -4  -5  -9   -1.68    1.99
  -4  -5  -9    1.21    2.31
   4   5   9    0.16    2.25
  -4   5  -9    2.53    2.16
   4  -5  10   76.17    6.72
   4  -5  10   68.75    6.24
  -4  -5 -10   82.46    6.93
  -4  -5 -10   83.93    7.07
   4   5  10   68.62    6.12
  -4   5 -10   71.37    6.28
   4  -5  11   12.85    2.84
   4  -5  11   15.70    2.94
  -4  -5 -11   12.90    2.75
  -4  -5 -11   18.17    2.91
   4   5  11   14.27    3.03
  -4   5 -11   13.48    2.79
   4  -5  12  278.29   20.42
   4  -5  12  263.48   19.31
  -4  -5 -12  319.19   22.85
  -4  -5 -12  302.28   21.72
  -4   5 -12  277.63   20.23
   4  -5  13   97.95    8.38
  -4  -5 -13   72.29    6.34
  -4  -5 -13   80.97    6.95
  -4   5 -13   86.11    7.52
   4  -5  14   78.85    7.28
   4  -5  14   78.48    7.31
  -4  -5 -14   82.53    7.20
  -4  -5 -14   77.52    6.88
  -4   5 -14   84.27    7.58
   4  -5  15   45.42    5.77
   4  -5  15   32.89    5.18
  -4  -5 -15   45.24    4.98
  -4  -5 -15   41.19    4.63
  -4   5 -15   47.81    5.34
   4  -5  16  239.62   18.09
   4  -5  16  230.18   17.68
  -4   5 -16  223.63   16.87
   4  -5  17   15.42    4.71
   4  -5  17    9.99    4.65
  -4   5 -17   14.45    4.81
   4  -6 -18   27.21    5.64
   4  -6 -18   22.23    5.27
  -4  -6  18   21.79    4.61
  -4  -6  18   18.81    4.33
  -4   6  18   29.81    5.74
   4  -6 -17   10.80    4.47
   4  -6 -17    7.33    4.19
  -4  -6  17   10.01    3.81
  -4  -6  17   13.50    3.80
  -4   6  17   10.42    4.73
   4  -6 -16    8.01    3.80
   4  -6 -16    4.63    3.50
  -4  -6  16    7.22    3.32
  -4  -6  16    3.12    3.05
   4   6 -16    3.93    2.61
  -4   6  16    5.47    3.78
   4  -6 -15   82.62    7.37
   4  -6 -15   69.64    6.71
  -4  -6  15  101.14    8.69
  -4  -6  15   83.60    7.22
   4   6 -15   84.00    7.37
  -4   6  15   83.49    7.71
   4  -6 -14    7.80    3.36
   4  -6 -14    9.37    3.22
  -4  -6  14    8.98    3.20
  -4  -6  14   10.28    3.16
   4   6 -14   15.21    3.60
  -4   6  14   11.21    3.36
   4  -6 -13  208.29   15.72
   4  -6 -13  197.67   14.84
  -4  -6  13  201.21   15.17
  -4  -6  13  221.66   16.54
   4   6 -13  196.10   14.60
  -4   6  13  207.11   15.52
   4  -6 -12    8.93    2.96
   4  -6 -12   13.91    3.08
  -4  -6  12   11.54    3.28
  -4  -6  12    8.11    2.87
   4   6 -12    7.94    3.04
  -4   6  12   15.68    3.22
   4  -6 -11  122.25    9.67
   4  -6 -11  110.67    8.97
  -4  -6  11  115.41    9.45
  -4  -6  11  128.17   10.19
   4   6 -11  127.19    9.94
  -4   6  11  137.64   10.88
   4  -6 -10  412.12   29.41
   4  -6 -10  419.20   29.68
  -4  -6  10  420.38   30.00
  -4  -6  10  514.11   36.52
   4   6 -10  419.33   29.97
   4   6 -10  361.92   26.07
  -4   6  10  431.66   30.75
   4  -6  -9  118.98    9.35
   4  -6  -9  140.65   11.00
  -4  -6   9  105.00    8.69
  -4  -6   9  110.99    9.07
   4   6  -9  124.03    9.67
   4   6  -9  110.62    8.95
  -4   6   9  135.54   10.63
   4  -6  -8   93.93    7.88
   4  -6  -8   84.38    7.07
  -4  -6   8   70.96    6.32
  -4  -6   8   82.02    6.91
   4   6  -8   91.71    7.50
   4   6  -8   77.23    6.82
  -4   6   8   88.26    7.47
   4  -6  -7    1.14    2.33
   4  -6  -7    1.01    2.28
  -4  -6   7    3.47    2.46
  -4  -6   7    0.20    2.11
   4   6  -7    4.69    2.54
   4   6  -7    3.63    2.57
  -4   6   7    1.80    2.25
   4  -6  -6   19.52    3.22
   4  -6  -6   16.23    3.07
  -4  -6   6   22.34    3.30
  -4  -6   6   16.75    3.03
   4   6  -6   11.17    2.90
   4   6  -6   18.36    3.12
  -4   6   6   20.44    3.36
   4  -6  -5  470.85   33.44
   4  -6  -5  547.14   38.54
  -4  -6   5  495.89   35.16
  -4  -6   5  492.61   35.03
   4   6  -5  563.92   39.82
   4   6  -5  457.74   32.59
  -4   6   5  475.44   33.75
   4  -6  -4    9.52    2.70
   4  -6  -4    5.87    2.62
  -4  -6   4    5.91    2.23
  -4  -6   4    6.24    2.20
   4   6  -4    7.50    2.57
   4   6  -4   11.77    2.41
  -4   6   4   11.80    2.79
   4  -6  -3  106.10    8.64
   4  -6  -3  105.42    8.60
  -4  -6   3  118.92    9.45
  -4  -6   3  104.45    8.60
   4   6  -3  102.40    8.59
   4   6  -3  122.79    9.79
  -4   6   3   95.15    7.94
   4  -6  -2   -0.75    1.84
   4  -6  -2   -0.54    2.01
  -4  -6   2    0.29    2.11
  -4  -6   2   -1.23    2.22
   4   6  -2   -1.18    2.45
   4   6  -2    0.34    2.50
  -4   6   2   -0.20    1.87
   4  -6  -1   -1.04    2.07
   4  -6  -1    4.33    2.53
  -4  -6   1   -2.36    1.95
  -4  -6   1    3.21    2.28
   4   6  -1    0.63    2.48
   4   6  -1    3.17    2.39
  -4   6   1   -0.17    2.04
   4  -6   0 1110.27   77.13
  -4  -6   0  849.42   59.49
  -4  -6   0  895.69   62.64
   4   6   0 1062.03   74.01
  -4   6   0 1232.97   85.68
   4  -6   1   94.52    7.88
   4  -6   1   77.10    6.65
  -4  -6  -1   92.83    7.73
  -4  -6  -1  103.58    8.39
   4   6   1   95.59    7.93
   4   6   1  130.90   10.41
  -4   6  -1  110.77    8.86
   4  -6   2   36.13    3.96
   4  -6   2   34.30    4.16
  -4  -6  -2   39.40    4.23
  -4  -6  -2   41.75    4.42
   4   6   2   44.61    4.77
   4   6   2   39.98    4.39
  -4   6  -2   55.07    5.31
   4  -6   3   17.07    2.67
   4  -6   3   12.85    3.04
  -4  -6  -3   15.86    2.96
  -4  -6  -3    9.45    2.56
   4   6   3   15.23    2.88
  -4   6  -3   14.34    2.43
   4  -6   4  357.33   25.74
   4  -6   4  352.09   25.39
  -4  -6  -4  379.48   27.15
  -4  -6  -4  392.72   27.92
   4   6   4  376.86   27.04
  -4   6  -4  325.87   23.54
   4  -6   5   95.89    8.09
   4  -6   5   77.02    6.71
  -4  -6  -5   90.11    7.59
   4   6   5   98.30    8.18
  -4   6  -5   85.72    7.31
   4  -6   6   10.70    2.88
   4  -6   6   11.99    2.70
  -4  -6  -6   13.67    2.79
  -4  -6  -6   15.61    2.69
   4   6   6   13.97    2.95
  -4   6  -6   17.71    2.98
   4  -6   7    9.91    2.77
   4  -6   7   14.20    3.12
  -4  -6  -7   11.12    2.70
  -4  -6  -7   10.97    2.87
   4   6   7   12.48    3.15
  -4   6  -7   11.65    2.74
   4  -6   8   30.04    4.18
   4  -6   8   38.28    4.59
  -4  -6  -8   39.47    4.33
  -4  -6  -8   41.80    4.65
   4   6   8   46.55    5.20
  -4   6  -8   39.47    4.54
   4  -6   9    0.05    2.73
   4  -6   9    2.60    2.73
  -4  -6  -9    0.94    2.87
  -4  -6  -9    0.89    2.43
   4   6   9    1.82    2.86
  -4   6  -9    1.35    2.36
   4  -6  10  197.54   14.98
   4  -6  10  171.46   13.17
  -4  -6 -10  192.56   14.50
  -4  -6 -10  187.45   14.33
  -4   6 -10  178.27   13.63
   4  -6  11  112.06    9.33
   4  -6  11   92.02    7.97
  -4  -6 -11   91.64    7.89
  -4  -6 -11  100.87    8.55
  -4   6 -11  103.36    8.56
   4  -6  12  115.52    9.71
   4  -6  12  112.91    9.27
  -4  -6 -12  105.50    8.94
  -4  -6 -12  112.05    9.42
  -4   6 -12  102.11    8.52
   4  -6  13   10.51    3.25
   4  -6  13   14.64    3.98
  -4  -6 -13   11.17    4.29
  -4  -6 -13    8.83    4.01
  -4   6 -13   13.91    3.72
   4  -6  14   12.41    3.91
   4  -6  14    6.34    4.06
  -4  -6 -14   13.99    4.63
  -4  -6 -14   10.67    4.48
  -4   6 -14   17.59    4.29
   4  -7 -15  151.93   12.61
   4  -7 -15  151.53   12.66
  -4  -7  15  147.21   11.73
  -4  -7  15  148.65   11.98
  -4   7  15  145.50   12.11
   4  -7 -14   25.43    4.73
   4  -7 -14   26.71    5.05
  -4  -7  14   22.53    4.50
  -4  -7  14   19.44    4.25
   4   7 -14   19.99    3.92
  -4   7  14   22.40    4.89
   4  -7 -13    1.59    3.78
   4  -7 -13    7.22    3.74
  -4  -7  13    5.40    3.15
  -4  -7  13    0.07    3.30
   4   7 -13    4.52    3.37
  -4   7  13    3.70    3.63
   4  -7 -12    3.53    3.20
   4  -7 -12    2.48    3.47
  -4  -7  12    2.81    2.88
  -4  -7  12    1.46    2.79
   4   7 -12   -3.29    2.63
  -4   7  12    0.16    3.19
   4  -7 -11   17.70    3.63
   4  -7 -11   17.42    3.88
  -4  -7  11   22.34    3.71
  -4  -7  11   23.45    3.60
   4   7 -11   17.71    3.04
  -4   7  11   27.21    4.60
   4  -7 -10   89.25    7.55
   4  -7 -10   90.58    7.77
  -4  -7  10  100.66    8.23
  -4  -7  10   94.16    8.11
   4   7 -10   70.99    6.41
  -4   7  10   78.86    7.04
   4  -7  -9   62.53    6.00
   4  -7  -9   64.96    6.33
  -4  -7   9   53.63    5.35
  -4  -7   9   65.69    6.32
   4   7  -9   50.44    5.13
   4   7  -9   62.07    6.02
  -4   7   9   70.56    6.72
   4  -7  -8    7.98    2.95
   4  -7  -8    7.47    3.19
  -4  -7   8    3.08    3.03
  -4  -7   8    4.98    2.22
   4   7  -8    3.08    2.58
   4   7  -8    7.51    3.11
  -4   7   8    9.73    3.30
   4  -7  -7  303.33   22.18
   4  -7  -7  297.56   21.50
  -4  -7   7  255.48   18.72
  -4  -7   7  286.81   21.00
   4   7  -7  272.13   20.03
   4   7  -7  306.21   22.34
  -4   7   7  317.48   23.10
   4  -7  -6   40.57    4.64
   4  -7  -6   46.25    4.76
  -4  -7   6   41.44    4.67
  -4  -7   6   46.15    5.03
   4   7  -6   60.77    6.03
   4   7  -6   39.82    4.61
  -4   7   6   47.06    5.01
   4  -7  -5    3.67    2.14
   4  -7  -5    5.26    2.66
  -4  -7   5    6.53    2.36
  -4  -7   5    3.03    2.54
   4   7  -5    7.30    2.48
   4   7  -5    0.64    2.56
  -4   7   5    5.61    2.58
   4  -7  -4    7.10    2.67
   4  -7  -4   10.45    2.98
  -4  -7   4    9.87    3.08
  -4  -7   4    8.10    2.29
   4   7  -4   12.99    3.05
   4   7  -4   13.29    3.36
  -4   7   4   14.77    3.21
   4  -7  -3  483.83   34.42
   4  -7  -3  381.06   27.09
  -4  -7   3  402.29   28.60
  -4  -7   3  360.08   25.94
   4   7  -3  372.54   26.81
   4   7  -3  379.62   27.17
  -4   7   3  352.22   25.38
   4  -7  -2   -3.83    2.57
   4  -7  -2    0.77    1.82
  -4  -7   2   -1.02    2.70
  -4  -7   2    0.28    2.58
   4   7  -2   -0.94    2.69
   4   7  -2    0.50    2.74
  -4   7   2   -0.73    2.46
   4  -7  -1    0.50    2.57
   4  -7  -1    0.87    2.37
  -4  -7   1    1.02    1.94
  -4  -7   1    1.89    2.58
   4   7  -1   -0.89    2.22
   4   7  -1   -1.60    2.69
  -4   7   1    0.24    2.49
   4  -7   0   26.65    3.89
   4  -7   0   18.61    3.20
  -4  -7   0   17.60    3.41
  -4  -7   0   15.59    3.21
   4   7   0   17.70    3.58
   4   7   0   23.03    3.54
  -4   7   0   13.29    3.21
   4  -7   1  335.44   24.34
   4  -7   1  368.47   26.44
  -4  -7  -1  314.60   22.68
  -4  -7  -1  302.28   21.88
   4   7   1  354.84   25.55
   4   7   1  363.23   26.16
  -4   7  -1  374.77   26.94
   4  -7   2    1.98    2.49
   4  -7   2    0.60    2.01
  -4  -7  -2    1.59    2.83
  -4  -7  -2    1.14    2.32
   4   7   2   -1.56    2.73
  -4   7  -2   -0.97    2.35
   4  -7   3   71.40    6.62
   4  -7   3   69.28    6.48
  -4  -7  -3   78.40    6.80
  -4  -7  -3   67.89    6.27
   4   7   3   69.76    6.24
  -4   7  -3   72.11    6.62
   4  -7   4    4.68    2.87
   4  -7   4    9.37    3.21
  -4  -7  -4   10.96    2.94
  -4  -7  -4   12.01    3.19
   4   7   4    5.95    2.63
  -4   7  -4    8.72    2.99
   4  -7   5   -1.87    2.37
   4  -7   5   -0.80    2.32
  -4  -7  -5   -1.72    2.87
  -4  -7  -5   -1.30    2.75
   4   7   5    1.13    3.00
  -4   7  -5   -2.73    2.39
   4  -7   6    1.72    3.08
   4  -7   6    1.49    2.45
  -4  -7  -6    0.38    2.88
  -4  -7  -6   -1.87    2.50
   4   7   6    1.52    3.08
  -4   7  -6    3.21    2.22
   4  -7   7   81.82    7.14
   4  -7   7   90.24    8.10
  -4  -7  -7   83.11    7.28
   4   7   7   85.94    7.83
  -4   7  -7   81.35    7.16
   4  -7   8   12.01    3.22
   4  -7   8    9.29    3.30
  -4  -7  -8    7.72    3.50
  -4  -7  -8   14.22    3.49
  -4   7  -8    9.58    3.36
   4  -7   9   83.96    7.55
  -4  -7  -9   88.35    8.06
  -4  -7  -9   89.80    8.02
  -4   7  -9   95.00    8.36
   4  -7  10   10.60    3.70
   4  -7  10    7.17    3.60
  -4  -7 -10    4.37    4.16
  -4  -7 -10    7.12    3.80
  -4   7 -10    5.96    2.92
   4  -7  11    3.83    3.85
   4  -7  11    6.75    3.87
  -4  -7 -11    6.31    4.48
  -4  -7 -11    6.53    4.63
  -4   7 -11    4.27    3.58
   4  -8 -10    7.68    3.76
   4  -8 -10    3.28    4.21
  -4  -8  10    4.08    3.50
  -4  -8  10    2.32    2.40
   4   8 -10    3.58    2.69
  -4   8  10    7.24    4.44
   4  -8  -9   19.64    3.95
   4  -8  -9   16.21    4.18
  -4  -8   9   23.67    4.01
  -4  -8   9   17.70    3.78
   4   8  -9   16.14    3.98
  -4   8   9   17.85    3.92
   4  -8  -8   -2.03    2.46
   4  -8  -8    0.24    3.28
  -4  -8   8    1.19    3.42
  -4  -8   8   -1.31    3.21
   4   8  -8   -1.18    3.15
  -4   8   8   -0.21    2.86
   4  -8  -7    1.49    3.33
   4  -8  -7    1.35    3.13
  -4  -8   7    0.41    2.65
  -4  -8   7    1.11    3.15
   4   8  -7   -0.01    2.73
   4   8  -7    2.83    2.75
  -4   8   7   -0.43    2.78
   4  -8  -6   59.66    5.99
   4  -8  -6   53.99    6.12
  -4  -8   6   51.23    5.41
  -4  -8   6   51.79    5.13
   4   8  -6   43.41    4.75
   4   8  -6   50.09    5.39
  -4   8   6   56.23    6.23
   4  -8  -5   63.54    6.16
   4  -8  -5   59.89    5.94
  -4  -8   5   59.24    5.83
  -4  -8   5   56.20    5.65
   4   8  -5   63.93    6.31
   4   8  -5   64.79    6.32
  -4   8   5   59.97    5.92
   4  -8  -4    0.97    3.22
   4  -8  -4    0.42    2.49
  -4  -8   4   -0.50    2.61
  -4  -8   4    0.28    3.09
   4   8  -4   -0.83    2.94
   4   8  -4    2.52    3.03
  -4   8   4   -0.08    3.11
   4  -8  -3   62.47    5.92
   4  -8  -3   53.09    5.47
  -4  -8   3   51.97    5.31
  -4  -8   3   53.13    5.28
   4   8  -3   57.13    5.57
   4   8  -3   58.15    5.91
  -4   8   3   52.05    5.39
   4  -8  -2    0.20    2.52
   4  -8  -2    4.34    3.08
  -4  -8   2    3.96    2.90
  -4  -8   2    5.54    3.34
   4   8  -2    6.57    3.40
   4   8  -2    0.94    2.46
  -4   8   2    3.98    2.75
   4  -8  -1   13.17    3.33
   4  -8  -1   11.23    3.08
  -4  -8   1   12.77    3.26
  -4  -8   1   11.25    3.58
   4   8  -1   13.51    3.71
  -4   8   1   11.55    2.90
   4  -8   0   18.51    3.63
   4  -8   0   21.04    3.60
  -4  -8   0   20.84    3.74
  -4  -8   0   20.00    3.68
   4   8   0   11.54    3.67
  -4   8   0   14.29    3.07
   4  -8   1    1.04    2.84
   4  -8   1    2.61    2.11
  -4  -8  -1    4.82    3.29
  -4  -8  -1   -2.01    3.11
   4   8   1   13.38    3.76
  -4   8  -1    5.05    2.73
   4  -8   2    5.77    2.39
   4  -8   2   12.87    3.76
  -4  -8  -2    7.50    3.54
  -4  -8  -2    5.95    3.03
   4   8   2    6.83    3.15
  -4   8  -2    6.82    3.34
   4  -8   3    3.42    2.74
   4  -8   3   -0.13    2.86
  -4  -8  -3    0.58    3.38
  -4  -8  -3   -2.46    2.83
   4   8   3    4.14    3.50
  -4   8  -3   -0.90    2.66
   4  -8   4    5.07    3.60
   4  -8   4   16.48    3.97
  -4  -8  -4   17.17    3.58
  -4  -8  -4   18.94    4.18
  -4   8  -4   21.89    4.06
   4  -8   5  131.21   10.55
   4  -8   5  124.14    9.86
  -4  -8  -5  115.98    9.49
  -4  -8  -5  122.01   10.00
  -4   8  -5   94.76    7.88
   4  -8   6   -1.44    3.16
   4  -8   6   -3.29    2.88
  -4  -8  -6    1.78    3.93
  -4  -8  -6    5.11    3.96
  -4   8  -6   -0.28    2.83
   5   0 -19   90.89    6.70
  -5   0  19   82.66    6.19
  -5   0  19   86.08    6.46
   5   0 -18   -0.90    1.18
  -5   0  18   -0.62    1.28
  -5   0  18    0.25    1.39
   5   0 -17    1.55    1.48
  -5   0  17    1.97    1.57
  -5   0  17    2.71    1.56
   5   0 -16   -0.79    1.23
  -5   0  16   -0.22    1.27
  -5   0  16   -0.04    1.40
   5   0 -15  125.13    9.36
  -5   0  15  119.98    8.89
  -5   0  15  126.72    9.48
   5   0 -14   -2.92    1.22
  -5   0  14   -0.18    1.42
  -5   0  14   -0.83    1.35
   5   0 -13    5.05    1.42
  -5   0  13    3.91    1.53
   5   0 -12   -0.33    1.42
  -5   0  12    0.87    1.39
   5   0 -11  291.66   20.87
  -5   0  11  299.00   21.30
   5   0 -10    2.57    1.43
  -5   0  10    0.85    1.34
   5   0  -9   57.23    4.93
  -5   0   9   51.17    4.44
   5   0  -8   -0.42    1.40
  -5   0   8    0.01    1.34
   5   0  -7   54.28    4.64
  -5   0   7   65.07    5.35
   5   0  -6    0.26    1.39
  -5   0   6    0.10    1.25
   5   0  -5  137.11   10.33
  -5   0   5  134.23   10.20
   5   0  -4   -0.09    1.52
  -5   0   4   -1.36    1.34
   5   0  -3 3775.19  259.81
  -5   0   3 3759.46  258.63
   5   0  -2    0.34    1.46
  -5   0   2    0.29    1.57
   5   0  -1 2076.35  143.40
  -5   0   1 2014.74  139.08
   5   0   0    1.52    1.47
  -5   0   0    0.31    1.52
   5   0   1 1141.08   79.17
  -5   0  -1 1022.97   71.01
   5   0   2   -1.07    1.44
  -5   0  -2    0.51    1.14
   5   0   3  455.38   32.12
  -5   0  -3  395.61   27.99
   5   0   4    2.01    1.32
  -5   0  -4    0.80    1.47
   5   0   5 1044.34   72.42
  -5   0  -5  978.93   67.87
   5   0   6   -0.47    1.34
  -5   0  -6   -1.05    1.30
   5   0   7  611.37   42.67
  -5   0  -7  657.90   45.85
   5   0   8    1.94    1.43
  -5   0  -8    0.51    1.25
   5   0   9  378.70   26.68
  -5   0  -9  372.80   26.24
   5   0  10   -0.17    1.39
  -5   0 -10   -0.50    1.18
   5   0  11  169.36   12.28
  -5   0 -11  173.95   12.51
   5   0  12   -0.62    1.34
  -5   0 -12    0.17    1.17
   5   0  13  985.61   68.20
   5   0  13  917.58   63.54
  -5   0 -13 1038.05   71.69
   5   0  14   -0.50    1.25
   5   0  14   -0.29    1.14
  -5   0 -14    0.39    0.84
  -5   0 -14    0.26    0.96
  -5  -1  21  117.48    8.77
  -5  -1  21  129.02    9.54
   5   1 -20   50.44    4.26
  -5  -1  19  317.22   22.48
  -5  -1  19  335.05   23.70
   5   1 -19  323.64   22.90
   5  -1 -18  942.88   65.16
  -5  -1  18  843.26   58.52
  -5  -1  18  809.44   56.22
   5   1 -18  849.81   58.90
  -5   1  18  858.72   59.46
  -5   1  18  860.69   59.54
   5  -1 -17   38.64    3.34
  -5  -1  17   45.01    4.10
  -5  -1  17   42.77    3.91
   5   1 -17   43.26    3.97
  -5   1  17   43.22    3.67
  -5   1  17   45.56    3.84
   5  -1 -16   81.19    6.08
  -5  -1  16   90.04    7.05
  -5  -1  16   99.51    7.80
   5   1 -16  100.51    7.52
  -5   1  16   90.55    6.82
   5  -1 -15    2.37    1.38
  -5  -1  15    1.60    1.48
  -5  -1  15   -0.21    1.32
   5   1 -15    0.62    1.56
  -5   1  15    1.73    1.30
   5  -1 -14  201.21   14.46
  -5  -1  14  213.67   15.60
  -5  -1  14  213.93   15.48
   5   1 -14  201.61   14.67
  -5   1  14  206.85   14.83
   5  -1 -13 1229.69   84.88
  -5  -1  13 1280.42   88.60
  -5  -1  13 1205.44   83.49
   5   1 -13 1280.55   88.48
  -5   1  13 1331.80   91.94
   5  -1 -12  305.16   21.58
  -5  -1  12  375.95   26.62
  -5  -1  12  331.77   23.61
   5   1 -12  313.29   22.36
  -5   1  12  307.91   21.84
   5  -1 -11   -1.66    1.40
  -5  -1  11    3.33    1.55
  -5  -1  11   -1.64    1.48
   5   1 -11   -1.43    1.47
  -5   1  11    0.50    1.28
   5  -1 -10 1100.83   76.26
  -5  -1  10 1081.56   74.99
  -5  -1  10 1095.72   76.01
   5   1 -10 1098.08   75.96
  -5   1  10 1120.89   77.67
   5  -1  -9  818.87   56.90
  -5  -1   9  832.64   57.99
   5   1  -9  836.83   58.27
  -5   1   9  791.61   55.11
   5  -1  -8    5.81    1.81
  -5  -1   8    4.23    1.61
   5   1  -8    4.73    1.86
  -5   1   8    4.95    1.61
   5  -1  -7   76.59    6.37
  -5  -1   7   78.91    6.42
   5   1  -7   67.32    5.64
  -5   1   7   74.80    6.06
   5  -1  -6   -0.20    1.38
  -5  -1   6    3.36    1.68
   5   1  -6    2.45    1.73
  -5   1   6    0.35    1.49
   5  -1  -5  357.73   25.47
  -5  -1   5  322.46   23.03
   5   1  -5  381.19   27.16
  -5   1   5  368.34   26.20
   5  -1  -4  942.35   65.59
  -5  -1   4  869.87   60.53
   5   1  -4  769.33   53.74
  -5   1   4  725.15   50.66
   5  -1  -3   38.15    3.88
  -5  -1   3   32.94    3.43
   5   1  -3   34.42    3.78
  -5   1   3   45.55    4.34
   5  -1  -2  581.61   40.94
  -5  -1   2  589.09   41.34
   5  -1  -1 1673.93  115.79
  -5  -1   1 1930.85  133.31
   5  -1   0  167.13   12.62
  -5  -1   0  208.42   15.23
   5   1   0  183.78   13.66
  -5   1   0  204.75   15.04
   5  -1   1 1683.10  116.43
  -5  -1  -1 1503.52  104.00
   5  -1   2   55.72    4.97
  -5  -1  -2   63.80    5.31
   5   1   2   59.64    5.24
  -5   1  -2   55.92    4.95
   5  -1   3  219.96   16.03
  -5  -1  -3  238.44   17.24
   5   1   3  259.81   18.68
  -5   1  -3  248.80   17.98
   5  -1   4  129.99    9.91
  -5  -1  -4  129.67    9.79
   5   1   4  126.78    9.63
  -5   1  -4  133.97   10.13
   5  -1   5 1406.52   97.39
  -5  -1  -5 1431.42   98.94
   5   1   5 1434.05   99.18
  -5   1  -5 1458.95  100.93
   5  -1   6  993.35   69.02
  -5  -1  -6  961.10   66.66
   5   1   6  879.96   61.11
  -5   1  -6  868.03   60.30
   5  -1   7   95.66    7.54
  -5  -1  -7  105.09    7.85
   5   1   7  100.09    7.71
  -5   1  -7  110.63    8.49
   5  -1   8  219.17   15.97
  -5  -1  -8  212.75   15.24
   5   1   8  201.87   14.59
  -5   1  -8  212.88   15.48
   5  -1   9  326.66   23.29
  -5  -1  -9  305.29   21.56
   5   1   9  359.43   25.34
  -5   1  -9  324.04   22.91
   5  -1  10   47.69    4.40
  -5  -1 -10   52.49    4.19
   5   1  10   46.72    4.01
  -5   1 -10   42.75    3.91
   5  -1  11    7.51    1.90
   5  -1  11    7.85    1.84
  -5  -1 -11    7.77    1.26
  -5  -1 -11    7.52    1.39
   5   1  11    7.71    1.60
  -5   1 -11    6.92    1.60
   5  -1  12  886.38   61.58
   5  -1  12  892.28   61.98
  -5  -1 -12  775.09   53.64
  -5  -1 -12  817.43   56.51
   5   1  12  792.53   54.87
  -5   1 -12  837.49   58.17
   5  -1  13   53.25    4.68
   5  -1  13   50.83    4.54
  -5  -1 -13   49.56    3.76
  -5  -1 -13   51.37    3.83
   5   1  13   48.50    3.76
  -5   1 -13   48.32    4.10
   5  -1  14  190.99   13.87
   5  -1  14  182.21   13.23
  -5   1 -14  179.45   12.98
   5  -1  15   82.56    6.46
   5  -1  15   75.70    6.12
  -5   1 -15   77.25    5.94
  -5   1 -16  181.81   12.90
  -5  -2  23    4.44    3.19
  -5  -2  23    7.29    3.28
  -5  -2  22    1.06    2.79
  -5  -2  22   -3.17    3.13
  -5  -2  21   13.30    3.01
  -5  -2  21   19.49    3.38
   5   2 -21   14.90    2.95
  -5  -2  20    5.62    2.49
  -5  -2  20   10.28    2.57
   5   2 -20   11.35    2.52
  -5  -2  19   66.73    5.83
  -5  -2  19   70.33    6.02
   5   2 -19   64.57    5.44
   5  -2 -18  216.68   15.23
   5  -2 -18  214.19   15.06
  -5  -2  18  197.28   14.55
  -5  -2  18  193.09   14.24
   5   2 -18  208.16   15.14
  -5   2  18  186.14   13.23
  -5   2  18  200.03   14.16
   5  -2 -17   28.39    2.58
   5  -2 -17   21.79    2.32
  -5  -2  17   24.53    2.99
  -5  -2  17   31.26    3.47
   5   2 -17   26.99    3.20
  -5   2  17   26.12    2.63
   5  -2 -16  638.90   44.48
   5  -2 -16  651.48   45.29
  -5  -2  16  621.20   43.59
  -5  -2  16  625.66   43.79
   5   2 -16  613.99   42.81
  -5   2  16  619.89   43.14
   5  -2 -15  441.75   30.90
  -5  -2  15  493.13   34.78
  -5  -2  15  461.54   32.57
   5   2 -15  427.59   30.35
  -5   2  15  404.65   28.41
   5  -2 -14  463.25   32.53
  -5  -2  14  411.60   29.18
  -5  -2  14  426.02   30.15
   5   2 -14  513.45   36.05
  -5   2  14  429.82   30.16
   5  -2 -13  593.94   41.46
  -5  -2  13  571.39   40.14
  -5  -2  13  607.31   42.64
   5   2 -13  610.45   42.59
  -5   2  13  581.09   40.58
   5  -2 -12   72.20    5.64
  -5  -2  12   68.08    5.92
  -5  -2  12   79.75    6.66
   5   2 -12   57.76    5.23
  -5   2  12   69.04    5.62
   5  -2 -11   48.08    4.25
  -5  -2  11   48.74    4.61
  -5  -2  11   49.47    4.61
   5   2 -11   47.29    4.46
  -5   2  11   51.55    4.51
   5  -2 -10  494.84   34.78
  -5  -2  10  532.20   37.48
  -5  -2  10  449.61   31.87
   5   2 -10  499.56   35.14
  -5   2  10  500.87   35.20
   5  -2  -9  197.54   14.26
  -5  -2   9  240.27   17.53
  -5  -2   9  223.10   16.32
   5   2  -9  210.52   15.60
  -5   2   9  206.19   15.02
  -5  -2   8  837.36   58.62
  -5  -2   8  962.93   67.01
   5   2  -8 1241.62   86.27
  -5   2   8 1284.09   88.91
   5  -2  -7   17.66    2.50
  -5  -2   7   23.39    3.00
  -5  -2   7   20.08    2.78
   5   2  -7   14.60    2.44
  -5   2   7   17.76    2.41
   5  -2  -6 3929.86  270.42
  -5  -2   6 4842.20  333.08
  -5  -2   6 3713.58  255.74
   5   2  -6 4167.12  286.94
  -5   2   6 4092.41  281.57
  -5  -2   5  605.86   42.50
  -5  -2   5  694.35   48.62
   5   2  -5  632.74   44.46
  -5   2   5  648.86   45.45
   5  -2  -4  305.82   21.97
  -5  -2   4  338.46   24.16
   5   2  -4  323.77   23.21
  -5   2   4  333.08   23.84
   5  -2  -3  154.28   11.67
  -5  -2   3  156.12   12.01
   5   2  -3  103.80    8.18
  -5   2   3  107.49    8.52
   5  -2  -2 1680.48  116.17
  -5  -2   2 1849.58  127.85
  -5  -2   2 1676.55  115.82
   5   2  -2 1473.37  101.97
  -5   2   2 1687.04  116.73
   5  -2  -1 1106.21   76.87
  -5  -2   1 1200.33   83.25
  -5  -2   1 1184.20   82.18
   5  -2   0  554.35   38.98
  -5  -2   0  612.29   42.93
  -5  -2   0  720.30   50.34
   5   2   0  575.98   40.45
  -5   2   0  618.97   43.47
   5  -2   1  358.90   25.72
  -5  -2  -1  346.45   24.59
  -5  -2  -1  367.29   26.18
   5  -2   2  545.17   38.43
  -5  -2  -2  486.06   34.19
  -5  -2  -2  448.96   31.72
   5   2   2  449.48   31.74
  -5   2  -2  487.63   34.32
   5  -2   3 1989.84  137.51
  -5  -2  -3 2040.96  140.91
  -5  -2  -3 1962.31  135.41
   5   2   3 2050.14  141.44
  -5   2  -3 1964.93  135.67
   5  -2   4    6.48    1.97
  -5  -2  -4    6.79    1.72
  -5  -2  -4    5.75    1.52
   5   2   4    6.55    1.80
  -5   2  -4    7.17    1.94
   5  -2   5  111.81    8.76
  -5  -2  -5  109.80    8.42
  -5  -2  -5  118.98    9.03
   5   2   5  118.53    9.07
  -5   2  -5  106.09    8.26
   5  -2   6   48.29    4.61
  -5  -2  -6   55.83    4.78
  -5  -2  -6   60.68    5.26
   5   2   6   53.57    4.65
  -5   2  -6   51.11    4.67
   5  -2   7    0.62    1.69
  -5  -2  -7   -0.35    1.35
  -5  -2  -7    0.17    1.30
   5   2   7    2.03    1.46
  -5   2  -7    2.46    1.99
   5  -2   8  173.68   12.92
  -5  -2  -8  138.16   10.05
  -5  -2  -8  157.82   11.54
   5   2   8  160.05   11.73
  -5   2  -8  159.79   11.97
   5  -2   9   89.84    7.22
   5  -2   9   79.54    6.58
  -5  -2  -9   91.64    7.08
  -5  -2  -9   89.79    6.93
   5   2   9   85.99    6.71
  -5   2  -9   99.14    7.77
   5  -2  10  891.76   62.05
   5  -2  10  856.50   59.67
  -5  -2 -10  849.02   58.83
  -5  -2 -10  908.27   62.89
   5   2  10  922.95   64.02
  -5   2 -10  943.93   65.61
   5  -2  11  458.40   32.36
   5  -2  11  446.21   31.49
  -5  -2 -11  439.65   30.66
  -5  -2 -11  419.07   29.26
   5   2  11  501.92   35.03
  -5   2 -11  416.06   29.44
   5  -2  12 1652.95  114.38
   5  -2  12 1520.56  105.18
  -5  -2 -12 1593.97  109.95
  -5  -2 -12 1708.01  117.70
   5   2  12 1633.29  112.73
  -5   2 -12 1765.69  121.88
   5  -2  13   47.57    4.57
   5  -2  13   45.68    4.30
  -5  -2 -13   46.00    3.49
  -5  -2 -13   48.74    3.71
   5   2  13   44.21    3.58
  -5   2 -13   47.37    4.46
   5  -2  14   26.65    3.28
   5  -2  14   31.45    3.51
  -5   2 -14   30.62    3.34
   5  -2  15   21.54    3.15
   5  -2  15   17.36    2.91
  -5   2 -15   16.91    2.73
   5  -2  16   48.29    4.86
   5  -2  16   51.71    4.95
  -5   2 -16   64.94    5.64
   5  -2  17   64.35    5.86
   5  -2  17   57.79    5.57
  -5   2 -17   60.57    5.40
   5  -2  18    0.03    2.71
   5  -2  18    0.54    2.92
  -5   2 -18    0.04    2.69
  -5  -3  23   27.08    5.26
  -5  -3  23   24.05    5.41
  -5  -3  22   24.67    4.26
  -5  -3  22   19.36    4.33
  -5  -3  21   11.85    3.49
  -5  -3  21   18.35    3.83
   5   3 -21   13.69    3.33
  -5  -3  20   77.48    6.88
  -5  -3  20   65.57    6.29
   5   3 -20   80.96    6.95
  -5  -3  19    0.21    2.62
  -5  -3  19    2.35    2.58
   5   3 -19    0.76    2.40
  -5   3  19    0.54    1.31
   5  -3 -18  217.07   15.43
   5  -3 -18  217.73   15.51
  -5  -3  18  224.81   16.58
  -5  -3  18  226.64   16.61
   5   3 -18  211.04   15.59
  -5   3  18  225.07   16.07
   5  -3 -17    0.34    1.73
   5  -3 -17   -0.66    1.76
  -5  -3  17    0.51    2.23
  -5  -3  17   -1.10    1.94
   5   3 -17   -2.96    2.20
  -5   3  17   -2.40    1.64
   5  -3 -16   40.44    3.81
   5  -3 -16   42.03    3.81
  -5  -3  16   35.14    3.89
  -5  -3  16   49.41    4.78
   5   3 -16   35.34    3.63
  -5   3  16   42.88    3.92
   5  -3 -15    3.59    1.73
   5  -3 -15    1.80    1.74
  -5  -3  15    7.20    2.22
  -5  -3  15    4.69    2.19
   5   3 -15    1.17    1.97
  -5   3  15    2.20    1.73
   5  -3 -14 1343.60   92.92
   5  -3 -14 1304.67   90.08
  -5  -3  14 1436.67   99.60
   5   3 -14 1263.90   87.66
  -5   3  14 1371.13   94.80
   5  -3 -13   72.32    5.99
   5  -3 -13   68.06    5.57
  -5  -3  13   73.20    6.21
  -5  -3  13   62.79    5.60
   5   3 -13   79.10    6.46
  -5   3  13   72.08    5.87
   5  -3 -12  120.35    9.08
  -5  -3  12  104.77    8.39
  -5  -3  12  121.63    9.48
   5   3 -12   94.85    7.76
  -5   3  12  125.51    9.57
   5  -3 -11  338.32   23.94
  -5  -3  11  418.94   29.86
  -5  -3  11  353.01   25.31
   5   3 -11  370.96   26.52
  -5   3  11  345.01   24.63
   5  -3 -10  152.45   11.47
  -5  -3  10  162.94   12.32
   5   3 -10  163.46   12.27
  -5   3  10  146.55   11.17
   5  -3  -9  288.25   20.88
  -5  -3   9  297.56   21.54
  -5  -3   9  311.06   22.44
   5   3  -9  242.24   17.84
  -5   3   9  264.79   19.12
   5  -3  -8  548.32   38.46
  -5  -3   8  525.77   37.12
  -5  -3   8  496.15   35.17
   5   3  -8  508.21   36.03
  -5   3   8  591.84   41.53
   5  -3  -7  232.02   16.90
  -5  -3   7  251.15   18.46
  -5  -3   7  296.90   21.52
   5   3  -7  240.27   17.51
  -5   3   7  235.69   17.17
   5  -3  -6  384.47   27.57
  -5  -3   6  364.93   26.18
  -5  -3   6  414.75   29.53
   5   3  -6  389.84   27.87
  -5   3   6  373.06   26.62
   5  -3  -5    4.10    1.82
  -5  -3   5    1.94    1.86
  -5  -3   5    2.41    1.87
   5   3  -5    1.15    1.87
  -5   3   5   -0.55    1.76
   5  -3  -4 3440.93  237.00
  -5  -3   4 3547.10  244.34
  -5  -3   4 3222.02  222.05
   5   3  -4 3222.02  222.05
  -5   3   4 3400.29  234.25
   5  -3  -3   15.69    2.66
  -5  -3   3   24.22    3.05
  -5  -3   3   16.21    2.75
   5   3  -3   26.50    3.34
  -5   3   3   17.92    2.82
   5  -3  -2  250.11   18.21
  -5  -3   2  268.85   19.60
  -5  -3   2  244.86   17.92
   5   3  -2  253.65   18.48
  -5   3   2  237.39   17.39
   5  -3  -1   10.67    2.37
  -5  -3   1   12.74    2.31
  -5  -3   1   13.46    2.57
   5   3  -1    9.57    2.12
  -5   3   1   16.79    2.57
   5  -3   0  101.94    8.23
  -5  -3   0  105.43    8.52
  -5  -3   0  109.27    8.65
   5   3   0  101.81    8.13
  -5   3   0   95.42    7.71
   5  -3   1  212.35   15.63
  -5  -3  -1  218.65   16.10
  -5  -3  -1  248.66   18.36
   5   3   1  251.94   18.48
  -5   3  -1  213.14   15.70
   5  -3   2 2300.50  158.87
  -5  -3  -2 2388.33  164.90
  -5  -3  -2 2514.17  173.42
   5   3   2 2356.87  162.67
  -5   3  -2 2442.07  168.44
   5  -3   3  944.85   65.90
  -5  -3  -3  753.07   52.50
   5   3   3  826.61   57.73
  -5   3  -3  794.76   55.49
   5  -3   4    4.69    2.01
  -5  -3  -4    3.97    2.02
  -5  -3  -4    1.69    1.80
   5   3   4    4.48    1.87
  -5   3  -4    2.57    1.97
   5  -3   5   14.41    2.71
   5  -3   5   10.97    2.49
  -5  -3  -5   15.02    2.58
  -5  -3  -5   10.75    2.32
   5   3   5   13.58    2.39
  -5   3  -5   22.80    3.11
   5  -3   6   88.23    7.42
  -5  -3  -6   82.33    6.62
  -5  -3  -6   86.00    6.88
   5   3   6   90.46    7.33
  -5   3  -6   88.27    7.35
   5  -3   7  151.01   11.55
   5  -3   7  176.83   13.37
  -5  -3  -7  195.58   14.31
  -5  -3  -7  187.97   13.67
   5   3   7  157.17   11.80
  -5   3  -7  166.08   12.45
   5  -3   8  620.55   43.62
   5  -3   8  631.16   44.29
  -5  -3  -8  582.14   40.77
  -5  -3  -8  613.86   42.90
   5   3   8  617.53   43.23
  -5   3  -8  658.30   46.08
   5  -3   9    3.45    2.15
   5  -3   9    3.03    1.98
  -5  -3  -9    3.92    1.52
  -5  -3  -9    2.01    1.59
   5   3   9    4.67    1.80
  -5   3  -9    1.78    1.93
   5  -3  10    0.00    1.98
   5  -3  10    0.83    2.03
  -5  -3 -10   -0.41    1.38
  -5  -3 -10    2.04    1.42
   5   3  10    1.76    1.77
  -5   3 -10    0.71    1.86
   5  -3  11    0.88    1.93
   5  -3  11    0.22    1.99
  -5  -3 -11    2.41    1.49
  -5  -3 -11    2.40    1.52
   5   3  11    3.20    1.77
  -5   3 -11    0.54    1.87
   5  -3  12   36.87    3.91
   5  -3  12   39.81    4.26
  -5  -3 -12   33.31    3.26
  -5  -3 -12   40.56    3.68
   5   3  12   39.13    3.75
  -5   3 -12   54.37    5.18
   5  -3  13    0.38    2.19
   5  -3  13    1.15    2.10
  -5  -3 -13    1.38    1.43
  -5  -3 -13    1.59    1.40
   5   3  13   -0.50    1.76
  -5   3 -13   -0.29    1.98
   5  -3  14  301.88   21.81
   5  -3  14  259.02   18.85
  -5   3 -14  255.48   18.57
   5  -3  15   -1.51    2.52
   5  -3  15    1.11    2.61
  -5   3 -15    1.09    2.44
   5  -3  16  182.73   13.88
   5  -3  16  173.68   13.32
  -5   3 -16  171.33   13.06
   5  -3  17   16.41    4.13
   5  -3  17    8.17    3.87
  -5   3 -17    9.14    3.13
   5  -3  18   -1.05    4.16
   5  -3  18    1.93    3.70
  -5   3 -18    1.77    3.97
   5  -3  19   16.39    5.61
   5  -3  19   16.92    5.26
  -5   3 -19   15.64    4.76
  -5  -4  22    2.18    4.09
  -5  -4  22   -0.52    4.29
  -5  -4  21  229.40   17.34
  -5  -4  21  224.81   17.29
  -5  -4  20   69.32    6.76
  -5  -4  20   65.96    6.57
   5   4 -20   69.17    6.65
   5  -4 -19   75.28    6.16
   5  -4 -19   77.65    6.37
  -5  -4  19   96.32    8.25
   5   4 -19   78.65    7.14
  -5   4  19   73.52    6.23
   5  -4 -18   -0.42    2.32
   5  -4 -18   -2.88    2.15
  -5  -4  18    1.87    2.62
  -5  -4  18   -1.19    2.77
   5   4 -18    1.43    2.52
  -5   4  18   -0.90    2.31
   5  -4 -17   63.97    5.57
   5  -4 -17   63.22    5.43
  -5  -4  17   57.41    5.57
  -5  -4  17   67.32    6.12
   5   4 -17   70.16    6.11
  -5   4  17   60.08    5.43
   5  -4 -16   61.67    5.23
   5  -4 -16   57.81    5.14
  -5  -4  16   48.64    4.76
  -5  -4  16   49.82    5.06
   5   4 -16   54.75    5.16
  -5   4  16   57.05    5.16
   5  -4 -15   17.74    2.73
   5  -4 -15   19.73    2.74
  -5  -4  15   18.84    3.08
  -5  -4  15   17.67    3.07
   5   4 -15   22.68    3.24
  -5   4  15   16.19    2.77
   5  -4 -14  108.25    8.39
   5  -4 -14  113.09    8.86
  -5  -4  14   98.89    8.14
  -5  -4  14  104.54    8.39
   5   4 -14  123.77    9.75
  -5   4  14  102.85    8.19
   5  -4 -13   13.54    2.25
   5  -4 -13   12.83    2.39
  -5  -4  13   10.97    2.61
  -5  -4  13    6.29    2.18
   5   4 -13   15.89    2.78
  -5   4  13   14.59    2.58
   5  -4 -12   15.61    2.73
   5  -4 -12   21.63    2.87
  -5  -4  12   13.30    2.75
  -5  -4  12   16.19    2.88
   5   4 -12   16.71    3.05
  -5   4  12   22.24    3.04
   5  -4 -11  543.86   38.20
   5  -4 -11  561.95   39.44
  -5  -4  11  588.56   41.50
  -5  -4  11  572.70   40.43
   5   4 -11  558.28   39.18
  -5   4  11  630.64   44.27
   5  -4 -10   75.08    6.15
   5  -4 -10   79.71    6.72
  -5  -4  10   77.75    6.72
  -5  -4  10   87.51    7.37
   5   4 -10   83.74    6.96
  -5   4  10   74.21    6.28
   5  -4  -9   60.63    5.37
   5  -4  -9   56.01    5.13
  -5  -4   9   56.22    5.35
  -5  -4   9   63.38    5.94
   5   4  -9   69.74    6.41
  -5   4   9   68.01    5.99
   5  -4  -8   20.25    3.12
   5  -4  -8   17.95    2.90
  -5  -4   8   19.16    2.96
  -5  -4   8    9.12    2.62
   5   4  -8   15.66    2.82
  -5   4   8   12.95    2.48
   5  -4  -7   97.79    7.89
  -5  -4   7   95.52    7.89
  -5  -4   7   78.09    6.75
   5   4  -7  108.06    8.73
  -5   4   7  102.77    8.35
   5  -4  -6  389.71   27.75
   5  -4  -6  368.61   26.40
  -5  -4   6  421.56   30.08
  -5  -4   6  360.08   25.80
   5   4  -6  437.69   31.24
  -5   4   6  361.66   25.89
   5  -4  -5    6.23    2.39
   5  -4  -5   12.05    2.69
  -5  -4   5    6.17    2.43
  -5  -4   5    2.87    2.33
   5   4  -5    9.39    2.37
  -5   4   5    3.20    2.27
   5  -4  -4    6.03    1.99
   5  -4  -4    7.66    2.41
  -5  -4   4    8.78    2.40
  -5  -4   4    3.47    2.27
   5   4  -4    3.70    2.28
  -5   4   4    7.59    2.52
   5  -4  -3 1711.94  118.38
   5  -4  -3 1677.86  116.22
  -5  -4   3 1646.40  114.04
  -5  -4   3 1857.44  128.50
   5   4  -3 1732.92  120.02
  -5   4   3 1441.91  100.04
   5  -4  -2  525.12   37.20
   5  -4  -2  647.16   45.55
  -5  -4   2  691.20   48.54
   5   4  -2  579.12   40.86
  -5   4   2  551.73   39.04
   5  -4  -1  379.88   27.09
   5  -4  -1  404.91   29.02
  -5  -4   1  396.39   28.13
  -5  -4   1  363.10   26.02
   5   4  -1  411.21   29.39
  -5   4   1  410.42   29.34
   5  -4   0   -0.35    1.85
   5  -4   0    7.54    2.58
  -5  -4   0    4.43    1.94
  -5  -4   0    1.13    2.07
   5   4   0    3.38    2.22
  -5   4   0    5.52    2.16
   5  -4   1   15.97    2.90
  -5  -4  -1   21.73    3.12
  -5  -4  -1   19.57    3.04
   5   4   1   11.38    2.71
  -5   4  -1   12.30    2.78
   5  -4   2  304.24   22.14
  -5  -4  -2  336.49   24.05
  -5  -4  -2  322.99   23.16
   5   4   2  302.93   21.96
  -5   4  -2  313.42   22.69
   5  -4   3  195.97   14.71
   5  -4   3  231.62   17.17
  -5  -4  -3  257.32   18.81
  -5  -4  -3  234.11   17.15
   5   4   3  198.20   14.80
  -5   4  -3  192.56   14.39
   5  -4   4    8.15    2.48
   5  -4   4   12.14    2.60
  -5  -4  -4   10.01    2.57
  -5  -4  -4    8.35    2.08
   5   4   4    8.11    2.28
  -5   4  -4    5.16    2.27
   5  -4   5  167.79   12.82
   5  -4   5  189.15   14.26
  -5  -4  -5  177.88   13.28
  -5  -4  -5  176.70   13.07
   5   4   5  172.64   12.92
  -5   4  -5  184.30   13.84
   5  -4   6  269.64   19.70
   5  -4   6  294.41   21.38
  -5  -4  -6  277.37   19.90
  -5  -4  -6  270.82   19.70
   5  -4   7  691.46   48.57
   5  -4   7  697.62   48.99
  -5  -4  -7  655.68   45.91
  -5  -4  -7  728.43   50.93
   5   4   7  674.95   47.29
  -5   4  -7  708.63   49.60
   5  -4   8   25.89    3.40
   5  -4   8   29.81    3.59
  -5  -4  -8   33.01    3.29
  -5  -4  -8   29.70    3.33
   5   4   8   23.19    3.16
  -5   4  -8   28.26    3.54
   5  -4   9   50.74    4.94
   5  -4   9   43.11    4.56
  -5  -4  -9   43.78    4.25
  -5  -4  -9   51.86    4.80
   5   4   9   51.24    4.89
  -5   4  -9   56.59    5.32
   5  -4  10  195.71   14.68
   5  -4  10  185.48   13.95
  -5  -4 -10  183.65   13.42
  -5  -4 -10  210.13   15.36
   5   4  10  197.54   14.62
  -5   4 -10  188.76   14.05
   5  -4  11   17.36    3.15
   5  -4  11   23.48    3.36
  -5  -4 -11   17.64    2.75
  -5  -4 -11   20.24    2.87
   5   4  11   24.30    3.20
  -5   4 -11   17.75    2.88
   5  -4  12  116.05    9.28
   5  -4  12  115.41    9.28
  -5  -4 -12  136.20   10.24
  -5  -4 -12  121.64    9.29
   5   4  12  114.11    8.97
  -5   4 -12  117.00    9.25
   5  -4  13   33.15    4.16
   5  -4  13   29.78    3.97
  -5  -4 -13   27.59    3.19
  -5  -4 -13   25.56    3.12
   5   4  13   31.50    3.70
  -5   4 -13   23.12    3.60
   5  -4  14    0.93    2.87
   5  -4  14    0.90    2.84
  -5  -4 -14    1.48    2.12
  -5  -4 -14    0.63    2.27
  -5   4 -14    4.90    2.82
   5  -4  15   66.20    6.41
   5  -4  15   55.43    5.95
  -5   4 -15   48.51    5.10
   5  -4  16    1.51    3.80
   5  -4  16    0.71    3.79
  -5   4 -16    2.50    3.07
   5  -4  17   70.46    7.48
   5  -4  17   65.25    7.33
  -5   4 -17   72.29    7.09
   5  -5 -20   -2.16    3.42
   5  -5 -20   -1.14    3.47
  -5  -5  20   -0.73    4.21
  -5  -5  20    1.07    3.54
   5   5 -20   -0.03    2.99
  -5   5  20    2.33    3.41
   5  -5 -19  102.95    8.81
   5  -5 -19  114.89    9.53
  -5  -5  19   88.68    8.61
  -5  -5  19   99.18    8.82
   5   5 -19  107.50    9.08
  -5   5  19  104.01    8.89
   5  -5 -18   21.89    4.13
   5  -5 -18   27.71    4.34
  -5  -5  18   27.83    4.29
  -5  -5  18   30.12    4.60
   5   5 -18   25.63    4.00
  -5   5  18   30.24    4.46
   5  -5 -17   26.33    4.02
   5  -5 -17   23.35    4.05
  -5  -5  17   23.04    4.00
  -5  -5  17   34.16    4.38
   5   5 -17   32.57    4.52
  -5   5  17   30.57    4.26
   5  -5 -16   64.15    5.83
   5  -5 -16   61.14    5.65
  -5  -5  16   61.07    5.89
  -5  -5  16   52.83    5.35
   5   5 -16   58.31    5.51
  -5   5  16   55.55    5.54
   5  -5 -15   17.12    3.15
   5  -5 -15   17.00    3.13
  -5  -5  15   17.81    3.30
  -5  -5  15   21.47    3.37
   5   5 -15   21.96    3.19
  -5   5  15   19.53    3.37
   5  -5 -14   24.33    3.50
   5  -5 -14   19.30    3.33
  -5  -5  14   22.07    3.20
  -5  -5  14   26.58    3.40
   5   5 -14   14.92    2.84
  -5   5  14   19.65    3.37
   5  -5 -13  538.75   37.83
   5  -5 -13  556.32   39.18
  -5  -5  13  488.68   34.67
  -5  -5  13  558.15   39.47
   5   5 -13  551.20   38.76
  -5   5  13  502.44   35.46
   5  -5 -12    2.75    2.16
   5  -5 -12    1.87    2.06
  -5  -5  12   -1.77    2.35
  -5  -5  12    2.07    2.29
   5   5 -12    2.04    2.43
  -5   5  12   -0.81    2.18
   5  -5 -11   28.63    3.51
   5  -5 -11   29.51    3.57
  -5  -5  11   26.02    3.29
  -5  -5  11   28.09    3.76
   5   5 -11   31.66    3.67
  -5   5  11   30.92    3.66
   5  -5 -10   52.39    4.95
   5  -5 -10   56.97    5.37
  -5  -5  10   54.77    5.32
  -5  -5  10   53.25    5.20
   5   5 -10   52.54    5.11
  -5   5  10   50.40    4.92
   5  -5  -9  177.88   13.20
   5  -5  -9  172.24   13.00
  -5  -5   9  167.52   12.82
  -5  -5   9  186.27   14.12
   5   5  -9  175.52   13.36
  -5   5   9  183.38   13.82
   5  -5  -8   -1.89    1.87
   5  -5  -8    0.24    2.01
  -5  -5   8    4.13    2.35
  -5  -5   8    2.53    1.97
   5   5  -8    1.36    2.19
  -5   5   8    4.52    2.40
   5  -5  -7  396.13   28.22
   5  -5  -7  396.00   28.33
  -5  -5   7  505.59   35.92
  -5  -5   7  430.08   30.70
   5   5  -7  359.17   25.90
  -5   5   7  440.31   31.43
   5  -5  -6   55.13    5.15
   5  -5  -6   49.48    4.56
  -5  -5   6   60.86    5.53
  -5  -5   6   58.67    5.51
   5   5  -6   64.41    5.81
  -5   5   6   57.79    5.35
   5  -5  -5    5.19    2.33
   5  -5  -5    2.41    2.10
  -5  -5   5    3.43    2.27
  -5  -5   5    1.81    2.14
   5   5  -5    0.08    2.08
  -5   5   5   -0.17    2.14
   5  -5  -4   27.84    3.55
  -5  -5   4   19.47    2.79
  -5  -5   4   17.36    2.99
   5   5  -4   29.47    3.67
  -5   5   4   30.52    3.76
   5  -5  -3  106.78    8.55
   5  -5  -3   99.32    8.27
  -5  -5   3  107.71    8.83
  -5  -5   3  109.10    8.83
   5   5  -3   90.79    7.52
  -5   5   3   97.00    8.04
   5  -5  -2    4.30    2.27
   5  -5  -2    2.78    2.08
  -5  -5   2    2.28    1.65
  -5  -5   2    4.13    2.22
   5   5  -2    1.27    2.23
  -5   5   2    4.38    2.36
   5  -5  -1   30.69    3.68
   5  -5  -1   35.65    4.13
  -5  -5   1   26.69    3.50
  -5  -5   1   34.25    3.81
   5   5  -1   22.89    3.17
  -5   5   1   27.68    3.71
   5  -5   0   94.12    7.80
   5  -5   0   68.40    6.16
  -5  -5   0   74.05    6.48
  -5  -5   0   77.65    6.82
   5   5   0   84.78    7.24
  -5   5   0   85.96    7.31
   5  -5   1 1473.37  102.35
   5  -5   1 1575.62  109.19
  -5  -5  -1 1544.16  106.98
  -5  -5  -1 1436.67   99.56
   5   5   1 1744.71  120.86
  -5   5  -1 1538.91  106.73
   5  -5   2   24.92    3.54
   5  -5   2   18.76    3.16
  -5  -5  -2   19.73    3.17
   5   5   2   18.13    3.17
  -5   5  -2    9.58    2.71
   5  -5   3  800.92   56.13
   5  -5   3  872.49   61.11
  -5  -5  -3  822.94   57.62
  -5  -5  -3  827.92   57.79
   5   5   3  818.61   57.32
  -5   5  -3  851.38   59.55
   5  -5   4   48.80    4.97
   5  -5   4   48.72    4.68
  -5  -5  -4   37.95    4.06
  -5  -5  -4   34.61    3.84
   5   5   4   37.52    4.26
  -5   5  -4   53.30    5.36
   5  -5   5  357.59   25.76
   5  -5   5  366.11   26.47
  -5  -5  -5  367.69   26.19
  -5  -5  -5  354.45   25.35
   5   5   5  417.11   29.78
  -5   5  -5  338.72   24.39
   5  -5   6   16.90    3.07
   5  -5   6   17.08    2.84
  -5  -5  -6   17.97    2.98
  -5  -5  -6   21.09    3.13
   5   5   6   19.68    3.21
  -5   5  -6   15.77    2.77
   5  -5   7    3.03    2.41
   5  -5   7    6.08    2.65
  -5  -5  -7    8.39    2.40
  -5  -5  -7    4.95    2.01
   5   5   7    3.40    2.54
  -5   5  -7    7.24    2.53
   5  -5   8    7.47    2.63
   5  -5   8    7.76    2.46
  -5  -5  -8    8.99    2.49
  -5  -5  -8    9.70    2.53
   5   5   8    8.59    2.57
  -5   5  -8    4.05    2.32
   5  -5   9   18.38    3.08
   5  -5   9   25.94    3.66
  -5  -5  -9   19.15    3.11
  -5  -5  -9   19.54    2.95
   5   5   9   14.85    3.11
  -5   5  -9   19.40    2.88
   5  -5  10    4.56    2.39
   5  -5  10    2.92    2.41
  -5  -5 -10    0.31    2.12
  -5  -5 -10    1.78    2.12
   5   5  10    1.19    2.54
  -5   5 -10   -0.52    2.01
   5  -5  11   79.71    7.01
   5  -5  11   71.07    6.55
  -5  -5 -11   81.77    6.88
  -5  -5 -11   69.84    6.27
   5   5  11   76.26    6.75
  -5   5 -11   89.37    7.64
   5  -5  12    4.00    2.83
   5  -5  12    1.99    2.87
  -5  -5 -12    4.75    2.79
  -5  -5 -12    4.18    2.61
   5   5  12   -0.49    2.73
  -5   5 -12   -1.25    2.65
   5  -5  13    3.51    3.17
   5  -5  13    1.78    3.00
  -5  -5 -13    2.57    2.96
  -5  -5 -13    3.09    3.15
  -5   5 -13    4.85    2.86
   5  -5  14   30.12    4.71
   5  -5  14   36.59    5.09
  -5  -5 -14   30.73    4.48
  -5  -5 -14   29.62    4.57
  -5   5 -14   25.78    4.25
   5  -5  15   39.81    5.43
  -5  -5 -15   23.50    4.30
  -5  -5 -15   26.36    4.14
  -5   5 -15   39.95    5.30
   5  -5  16    2.16    4.00
   5  -5  16    4.17    4.35
  -5   5 -16    1.19    4.04
   5  -6 -18   24.09    5.35
   5  -6 -18   21.59    5.32
  -5  -6  18   23.19    4.48
  -5  -6  18   21.86    4.55
   5   6 -18   32.12    5.13
  -5   6  18   17.63    5.47
   5  -6 -17    1.47    3.74
   5  -6 -17    8.01    4.25
  -5  -6  17    7.51    3.68
  -5  -6  17    5.16    3.78
   5   6 -17   10.96    3.43
  -5   6  17    0.92    4.14
   5  -6 -16   11.47    3.59
   5  -6 -16   17.74    4.21
  -5  -6  16   12.72    3.72
  -5  -6  16   10.30    3.68
   5   6 -16   14.35    3.62
  -5   6  16   11.31    4.18
   5  -6 -15   29.45    4.26
   5  -6 -15   28.30    4.40
  -5  -6  15   23.83    3.93
  -5  -6  15   34.37    4.35
   5   6 -15   33.64    4.10
  -5   6  15   32.22    4.76
   5  -6 -14  395.35   28.30
   5  -6 -14  397.57   28.64
  -5  -6  14  379.75   27.32
  -5  -6  14  459.45   32.78
   5   6 -14  418.02   29.90
  -5   6  14  419.47   30.15
   5  -6 -13   37.36    4.39
   5  -6 -13   34.87    4.40
  -5  -6  13   44.21    4.86
  -5  -6  13   42.08    4.84
   5   6 -13   40.66    4.73
  -5   6  13   40.03    4.67
   5  -6 -12  165.69   12.69
   5  -6 -12  171.59   13.04
  -5  -6  12  147.07   11.52
  -5  -6  12  201.21   15.17
   5   6 -12  166.48   12.65
  -5   6  12  144.19   11.30
   5  -6 -11   58.49    5.72
   5  -6 -11   56.93    5.39
  -5  -6  11   60.81    5.86
  -5  -6  11   60.49    5.62
   5   6 -11   67.25    6.08
  -5   6  11   72.04    6.49
   5  -6 -10  135.54   10.63
   5  -6 -10  133.44   10.28
  -5  -6  10  147.60   11.42
  -5  -6  10  158.22   12.22
   5   6 -10  123.09    9.75
  -5   6  10  145.90   11.29
   5  -6  -9   17.07    2.94
   5  -6  -9   19.85    3.21
  -5  -6   9   24.70    3.38
  -5  -6   9   20.95    3.30
   5   6  -9   22.44    3.13
  -5   6   9   24.05    3.21
   5  -6  -8  152.06   11.69
   5  -6  -8  165.43   12.35
  -5  -6   8  134.49   10.46
  -5  -6   8  139.73   10.95
   5   6  -8  144.32   11.23
  -5   6   8  147.34   11.34
   5  -6  -7   13.99    2.52
   5  -6  -7   10.29    2.70
  -5  -6   7   15.86    2.70
  -5  -6   7   16.14    3.11
   5   6  -7   15.22    3.00
  -5   6   7   14.35    2.73
   5  -6  -6    3.79    2.58
   5  -6  -6    6.23    2.29
  -5  -6   6    2.01    2.15
  -5  -6   6    3.45    2.27
   5   6  -6    6.02    2.29
  -5   6   6    3.43    2.39
   5  -6  -5   74.65    6.50
   5  -6  -5   68.01    6.08
  -5  -6   5   77.59    6.83
  -5  -6   5   75.71    6.70
   5   6  -5   85.06    7.50
  -5   6   5   67.21    5.89
   5  -6  -4  113.60    9.19
   5  -6  -4  122.38    9.77
  -5  -6   4  133.05   10.22
  -5  -6   4  127.86   10.11
   5   6  -4  108.69    8.73
  -5   6   4  123.15    9.88
   5  -6  -3  211.44   15.57
   5  -6  -3  239.36   17.72
  -5  -6   3  217.73   16.14
  -5  -6   3  206.85   15.53
   5   6  -3  235.56   17.47
  -5   6   3  250.37   18.48
   5  -6  -2  163.46   12.53
  -5  -6   2  145.90   11.35
   5   6  -2  140.78   10.84
  -5   6   2  159.92   12.27
   5  -6  -1  110.00    8.86
   5  -6  -1   74.77    6.57
  -5  -6   1   94.58    7.84
  -5  -6   1   93.75    7.73
   5   6  -1   90.21    7.71
  -5   6   1   87.52    7.39
   5  -6   0   -1.09    2.10
   5  -6   0    1.28    1.94
  -5  -6   0   -0.50    2.22
  -5  -6   0    1.95    2.36
   5   6   0    2.14    2.56
  -5   6   0    0.52    2.02
   5  -6   1   23.07    3.43
   5  -6   1   26.49    3.72
  -5  -6  -1   31.30    3.83
  -5  -6  -1   30.78    3.37
   5   6   1   34.65    4.00
  -5   6  -1   27.70    3.71
   5  -6   2   33.98    3.95
   5  -6   2   27.67    3.49
  -5  -6  -2   25.84    3.51
  -5  -6  -2   29.07    3.80
   5   6   2   31.77    4.06
  -5   6  -2   26.81    3.42
   5  -6   3    5.32    2.40
   5  -6   3    5.36    2.36
  -5  -6  -3    7.35    2.58
  -5  -6  -3    7.07    2.41
   5   6   3    5.92    2.92
  -5   6  -3    4.40    2.20
   5  -6   4    0.68    2.40
   5  -6   4    2.14    2.48
  -5  -6  -4   -0.83    2.37
  -5  -6  -4   -0.07    2.16
   5   6   4    0.24    2.63
  -5   6  -4    2.29    2.20
   5  -6   5   63.61    5.86
   5  -6   5   57.18    5.61
  -5  -6  -5   63.93    5.61
  -5  -6  -5   61.27    5.61
   5  -6   6    1.06    2.43
   5  -6   6    3.55    2.63
  -5  -6  -6   -0.85    2.48
  -5  -6  -6    1.89    2.18
   5   6   6    2.52    2.71
  -5   6  -6    1.95    1.90
   5  -6   7  209.34   15.66
   5  -6   7  225.33   16.78
  -5  -6  -7  208.95   15.55
  -5  -6  -7  244.47   17.84
   5   6   7  223.89   16.58
  -5   6  -7  217.47   16.23
   5  -6   8  336.36   24.37
   5  -6   8  324.56   23.56
  -5  -6  -8  346.98   24.98
  -5  -6  -8  363.49   26.11
   5   6   8  357.59   25.73
  -5   6  -8  338.98   24.42
   5  -6   9    1.36    2.65
   5  -6   9   -2.48    2.79
  -5  -6  -9    1.82    2.95
  -5  -6  -9    1.11    2.67
   5   6   9   -1.84    3.04
  -5   6  -9   -2.43    2.74
   5  -6  10  175.52   13.57
   5  -6  10  163.98   12.74
  -5  -6 -10  169.10   13.08
  -5  -6 -10  167.13   12.87
   5   6  10  146.81   11.85
  -5   6 -10  160.45   12.53
   5  -6  11    1.86    3.03
   5  -6  11   -0.22    3.08
  -5  -6 -11    0.43    3.38
  -5  -6 -11    4.35    3.40
   5   6  11   -1.01    3.29
  -5   6 -11    0.96    2.74
   5  -6  12  291.92   21.59
   5  -6  12  297.82   21.92
  -5  -6 -12  267.54   19.92
  -5  -6 -12  295.07   21.62
  -5   6 -12  269.90   19.77
   5  -6  13   86.66    7.97
   5  -6  13   72.00    7.17
  -5  -6 -13   77.39    7.67
  -5  -6 -13   79.13    7.84
  -5   6 -13   87.52    8.00
   5  -7 -15    5.45    4.63
   5  -7 -15    7.83    4.64
  -5  -7  15    5.75    4.17
   5   7 -15    7.05    3.75
   5  -7 -14  187.06   14.63
   5  -7 -14  202.92   15.63
  -5  -7  14  203.05   15.49
  -5  -7  14  170.54   13.15
   5   7 -14  183.78   14.12
  -5   7  14  188.50   14.86
   5  -7 -13   41.17    5.24
   5  -7 -13   29.15    4.80
  -5  -7  13   32.71    4.75
  -5  -7  13   31.98    4.51
   5   7 -13   31.03    4.21
  -5   7  13   33.62    5.11
   5  -7 -12  111.49    9.28
   5  -7 -12  110.06    9.31
  -5  -7  12  107.80    9.18
  -5  -7  12  111.53    9.33
   5   7 -12  113.19    9.33
  -5   7  12  121.72   10.19
   5  -7 -11   10.47    3.50
   5  -7 -11   11.48    3.74
  -5  -7  11    5.75    3.28
  -5  -7  11   11.50    3.53
   5   7 -11    5.22    3.38
  -5   7  11    4.68    2.83
   5  -7 -10  217.34   16.32
  -5  -7  10  182.60   13.92
  -5  -7  10  210.78   15.80
   5   7 -10  269.38   19.75
  -5   7  10  219.56   16.42
   5  -7  -9    1.76    2.44
   5  -7  -9    0.76    2.99
  -5  -7   9    1.35    2.90
  -5  -7   9   -1.09    2.70
   5   7  -9    3.95    2.57
  -5   7   9   -1.90    3.00
   5  -7  -8   60.22    6.00
   5  -7  -8   64.31    6.13
  -5  -7   8   49.79    5.03
  -5  -7   8   72.21    6.67
   5   7  -8   63.88    6.11
  -5   7   8   71.07    6.71
   5  -7  -7   10.59    3.13
   5  -7  -7    4.37    2.15
  -5  -7   7    4.64    2.84
  -5  -7   7   -1.36    2.66
   5   7  -7    2.50    2.87
  -5   7   7    4.37    2.87
   5  -7  -6   97.80    8.10
   5  -7  -6   99.06    8.31
  -5  -7   6   91.57    7.93
  -5  -7   6   94.01    7.88
   5   7  -6   94.18    7.77
  -5   7   6   91.22    7.75
   5  -7  -5   20.53    2.98
   5  -7  -5   19.54    3.66
  -5  -7   5   13.83    3.30
  -5  -7   5   26.10    3.71
   5   7  -5   16.39    3.46
  -5   7   5   23.94    3.78
   5  -7  -4  363.62   26.16
   5  -7  -4  342.65   24.62
  -5  -7   4  357.33   25.78
   5   7  -4  374.63   26.91
  -5   7   4  391.68   28.12
   5  -7  -3   -2.96    2.43
   5  -7  -3    1.14    2.41
  -5  -7   3   -2.39    2.61
  -5  -7   3   -1.53    2.48
   5   7  -3   -0.52    2.86
  -5   7   3   -0.18    2.32
   5  -7  -2  109.49    8.72
   5  -7  -2  104.43    8.66
  -5  -7   2  125.05    9.99
  -5  -7   2  137.64   10.95
   5   7  -2  127.77   10.34
  -5   7   2  108.39    8.89
   5  -7  -1   20.21    3.21
   5  -7  -1   22.27    3.40
  -5  -7   1   26.12    3.46
  -5  -7   1   30.06    3.97
   5   7  -1   26.49    3.95
  -5   7   1   22.83    3.50
   5  -7   0  224.94   16.80
   5  -7   0  174.21   13.34
  -5  -7   0  159.40   12.26
  -5  -7   0  171.85   13.21
   5   7   0  174.08   13.24
  -5   7   0  158.74   12.35
   5  -7   1   13.74    3.00
   5  -7   1    3.60    2.81
  -5  -7  -1   16.14    3.22
  -5  -7  -1    9.91    3.08
   5   7   1   10.30    3.13
  -5   7  -1    7.13    2.84
   5  -7   2    1.22    2.94
   5  -7   2    0.03    2.49
  -5  -7  -2   -2.56    2.78
  -5  -7  -2    2.94    2.88
   5   7   2    6.20    3.03
  -5   7  -2    1.17    2.57
   5  -7   3   12.40    3.40
   5  -7   3   14.04    3.15
  -5  -7  -3   19.65    3.38
  -5  -7  -3   13.86    3.26
   5   7   3   15.78    3.16
  -5   7  -3   15.49    3.08
   5  -7   4  195.71   14.93
   5  -7   4  150.22   11.67
  -5  -7  -4  163.07   12.58
  -5  -7  -4  156.12   12.10
   5   7   4  166.61   12.79
  -5   7  -4  173.29   13.30
   5  -7   5   14.22    3.54
   5  -7   5   11.98    3.67
  -5  -7  -5   14.29    3.46
  -5  -7  -5   10.39    3.32
   5   7   5    7.88    3.55
  -5   7  -5   19.69    3.59
   5  -7   6  107.04    8.89
   5  -7   6   95.01    8.28
  -5  -7  -6   97.09    8.28
  -5  -7  -6  100.58    8.69
   5  -7   7    5.60    3.53
   5  -7   7   -1.40    3.21
  -5  -7  -7    3.00    3.24
  -5  -7  -7   -4.71    3.13
   5   7   7    0.28    3.38
  -5   7  -7   -6.08    3.03
   5  -7   8   70.99    6.75
   5  -7   8   66.30    6.57
  -5  -7  -8   71.61    6.88
  -5  -7  -8   79.34    7.55
   5   7   8   73.84    7.25
  -5   7  -8   97.76    8.31
   5  -7   9   13.41    3.95
   5  -7   9   15.43    3.66
  -5  -7  -9   10.43    3.96
  -5  -7  -9   10.85    3.96
  -5   7  -9    8.38    3.38
   5  -7  10   -5.56    3.55
   5  -7  10   -4.78    3.64
  -5  -7 -10    5.90    3.98
  -5  -7 -10    1.70    4.37
  -5   7 -10   -3.66    3.54
   5  -8  -9   23.04    4.56
   5  -8  -9   27.62    4.38
  -5  -8   9   26.61    4.14
  -5  -8   9   24.13    4.38
   5   8  -9   26.58    4.19
  -5   8   9   26.74    4.98
   5  -8  -8   50.41    5.85
   5  -8  -8   60.08    6.08
  -5  -8   8   71.57    7.07
  -5  -8   8   46.47    5.20
   5   8  -8   61.12    6.55
  -5   8   8   56.44    6.17
   5  -8  -7    2.43    2.88
   5  -8  -7    2.02    2.69
  -5  -8   7    0.13    2.69
  -5  -8   7    3.66    2.98
   5   8  -7   -3.33    2.70
  -5   8   7   -0.75    3.22
   5  -8  -6  136.06   10.60
   5  -8  -6  121.93   10.15
  -5  -8   6  147.07   11.76
  -5  -8   6  116.59    9.37
   5   8  -6  119.38    9.82
  -5   8   6  136.85   10.97
   5  -8  -5    0.85    2.74
   5  -8  -5    3.08    3.12
  -5  -8   5   -0.08    3.16
  -5  -8   5   -0.33    3.03
   5   8  -5   -1.27    3.26
  -5   8   5   -4.48    3.15
   5  -8  -4   56.05    6.04
   5  -8  -4   58.65    5.90
  -5  -8   4   60.70    6.16
  -5  -8   4   69.53    6.72
   5   8  -4   56.60    5.74
  -5   8   4   71.30    6.82
   5  -8  -3   12.33    3.26
   5  -8  -3   10.91    2.99
  -5  -8   3   11.06    3.32
  -5  -8   3   10.04    3.07
   5   8  -3   15.83    3.95
  -5   8   3    9.98    3.19
   5  -8  -2    9.16    2.99
   5  -8  -2    2.90    3.00
  -5  -8   2    3.83    2.94
  -5  -8   2    1.44    3.20
   5   8  -2   10.15    3.66
  -5   8   2    4.84    2.53
   5  -8  -1   10.79    3.01
   5  -8  -1   10.63    3.16
  -5  -8   1    9.49    2.84
  -5  -8   1    9.82    3.54
   5   8  -1   10.24    3.78
  -5   8   1    7.14    3.03
   5  -8   0   58.92    5.57
   5  -8   0   37.84    4.89
  -5  -8   0   48.21    5.27
  -5  -8   0   44.76    5.27
   5   8   0   54.36    5.66
  -5   8   0   49.34    5.26
   5  -8   1   14.59    3.37
   5  -8   1   19.82    3.93
  -5  -8  -1   18.85    3.78
  -5  -8  -1   17.98    3.68
   5   8   1   11.00    4.10
  -5   8  -1   22.06    4.16
   5  -8   2   24.41    3.80
   5  -8   2   33.28    4.43
  -5  -8  -2   27.62    4.26
   5   8   2   29.26    4.72
  -5   8  -2   17.71    3.43
   5  -8   3    0.90    2.32
   5  -8   3    2.91    3.32
  -5  -8  -3   -0.64    2.91
  -5  -8  -3    5.06    3.51
   5   8   3    3.08    3.17
  -5   8  -3   -1.22    3.05
   5  -8   4    1.81    2.49
   5  -8   4    8.64    3.19
  -5  -8  -4    1.42    2.95
  -5  -8  -4    2.52    3.37
   5   8   4    0.35    3.40
  -5   8  -4    1.82    2.87
   5  -8   5    8.61    3.68
   5  -8   5   14.76    4.06
  -5  -8  -5   13.57    4.35
  -5  -8  -5   15.28    4.19
   5   8   5    8.21    4.18
  -5   8  -5   14.27    3.54
   6   0 -21   -0.38    1.21
  -6   0  21   -0.76    1.59
  -6   0  21    0.00    1.63
   6   0 -20  203.31   14.55
  -6   0  20  211.44   15.17
  -6   0  20  205.80   14.81
   6   0 -19    1.26    1.76
  -6   0  19    0.05    1.74
  -6   0  19    0.63    1.78
   6   0 -18   28.51    2.88
  -6   0  18   26.86    2.96
  -6   0  18   25.13    2.91
   6   0 -17   -0.73    1.42
  -6   0  17   -1.11    1.51
  -6   0  17   -0.52    1.52
   6   0 -16  500.08   34.85
  -6   0  16  432.97   30.52
  -6   0  16  479.89   33.66
   6   0 -15    1.97    1.63
  -6   0  15   -0.69    1.43
  -6   0  15    0.55    1.38
   6   0 -14  136.33   10.24
  -6   0  14  152.19   11.34
   6   0 -13   -0.03    1.43
  -6   0  13   -0.68    1.47
   6   0 -12  973.29   67.68
  -6   0  12 1104.77   76.64
   6   0 -11    0.71    1.61
  -6   0  11   -0.83    1.46
   6   0 -10   54.54    4.64
  -6   0  10   48.47    4.38
   6   0  -9   -0.84    1.42
  -6   0   9   -0.94    1.49
   6   0  -8   17.09    2.44
  -6   0   8   23.37    2.86
   6   0  -7    0.35    1.60
  -6   0   7    1.46    1.55
   6   0  -6 1278.98   88.64
  -6   0   6 1169.39   81.11
   6   0  -5   -1.53    1.39
  -6   0   5    1.60    1.59
   6   0  -3   -0.62    1.74
  -6   0   3   -2.18    1.59
   6   0  -2 1940.03  133.97
  -6   0   2 1781.42  123.09
   6   0  -1    0.35    1.69
  -6   0   1   -1.89    1.60
   6   0   1   -0.09    1.51
  -6   0  -1   -0.05    1.44
   6   0   2  388.79   27.61
  -6   0  -2  375.55   26.70
   6   0   3    1.09    1.36
  -6   0  -3   -0.76    1.42
   6   0   4 4914.30  338.06
  -6   0  -4 5150.25  354.19
   6   0   5   -0.47    1.53
  -6   0  -5   -0.93    1.39
   6   0   6  135.93   10.29
  -6   0  -6  122.85    9.24
   6   0   7   -0.90    1.51
  -6   0  -7   -0.50    1.39
   6   0   8  119.29    9.16
  -6   0  -8  119.91    9.02
   6   0   9    2.25    1.73
  -6   0  -9    0.17    1.49
   6   0  10    1.02    1.49
  -6   0 -10    0.08    1.26
   6   0  11    0.58    1.69
  -6   0 -11    0.29    1.43
   6   0  12    9.20    2.04
  -6   0 -12    8.31    1.74
   6   0  13   -0.84    1.74
   6   0  13   -1.60    1.63
  -6   0 -13    0.18    1.49
   6   0  14   69.30    5.56
   6   0  14   62.66    5.13
  -6   0 -14   65.42    5.18
   6   0  15    0.80    1.46
   6   0  15   -1.10    1.42
  -6   0 -15   -0.68    1.13
  -6   0 -15   -1.32    1.09
  -6  -1  22   19.58    3.11
  -6  -1  22   20.38    3.20
   6   1 -22   18.10    2.99
  -6  -1  21   82.41    6.83
  -6  -1  21   91.00    7.38
   6   1 -21   91.68    7.16
   6  -1 -20   41.79    3.42
   6  -1 -20   51.66    4.09
  -6  -1  20   52.73    4.93
  -6  -1  20   48.63    4.59
   6   1 -20   53.32    4.69
  -6   1  20   45.85    3.76
  -6   1  20   43.09    3.66
   6  -1 -19    0.21    1.40
  -6  -1  19   -0.42    1.95
  -6  -1  19   -0.84    1.89
   6   1 -19    2.46    1.90
  -6   1  19    1.77    1.57
  -6   1  19    0.93    1.59
   6  -1 -18  170.67   12.30
  -6  -1  18  170.93   12.61
  -6  -1  18  178.67   13.15
   6   1 -18  183.12   13.25
  -6   1  18  174.60   12.66
  -6   1  18  171.98   12.52
   6  -1 -17  339.11   23.91
  -6  -1  17  364.28   25.80
  -6  -1  17  344.22   24.45
   6   1 -17  360.61   25.61
  -6   1  17  405.83   28.63
   6  -1 -16  660.40   45.91
  -6  -1  16  635.10   44.46
  -6  -1  16  665.64   46.47
   6   1 -16  730.79   50.83
  -6   1  16  706.14   49.20
   6  -1 -15  668.00   46.56
  -6  -1  15  675.99   47.20
  -6  -1  15  693.43   48.49
   6   1 -15  660.40   46.14
  -6   1  15  669.05   46.59
   6  -1 -14   48.82    4.50
  -6  -1  14   47.31    4.37
   6  -1 -13   80.35    6.28
  -6  -1  13   95.80    7.69
  -6  -1  13   79.45    6.59
   6   1 -13   89.84    7.16
  -6   1  13   90.32    7.12
   6  -1 -12    1.22    1.59
  -6  -1  12    1.59    1.73
  -6  -1  12   -0.60    1.70
   6   1 -12   -1.26    1.72
  -6   1  12    0.25    1.47
   6  -1 -11   37.42    3.79
  -6  -1  11   47.98    4.50
   6  -1 -10 1833.85  126.63
  -6  -1  10 1924.30  132.92
   6   1 -10 1955.76  135.02
  -6   1  10 1975.42  136.33
   6  -1  -9   10.38    1.95
  -6  -1   9    9.78    2.25
   6   1  -9    7.90    2.18
  -6   1   9    8.86    2.06
   6  -1  -8   76.05    6.38
  -6  -1   8   59.20    5.24
   6   1  -8   56.58    5.20
  -6   1   8   62.43    5.39
   6  -1  -7  397.44   28.20
  -6  -1   7  380.14   27.06
   6   1  -7  359.82   25.60
  -6   1   7  391.54   27.84
   6  -1  -6 1337.05   92.57
  -6  -1   6 1308.86   90.74
   6   1  -6 1203.60   83.57
  -6   1   6 1358.02   94.08
   6  -1  -5 2148.45  148.39
  -6  -1   5 2320.17  160.05
   6   1  -5 2241.52  154.81
  -6   1   5 1832.54  126.67
   6  -1  -4 1599.21  110.57
  -6  -1   4 1399.96   97.03
   6   1  -4 1662.13  114.93
  -6   1   4 1639.85  113.48
   6  -1  -3    0.41    1.42
  -6  -1   3    0.21    1.43
   6   1  -3   -0.62    1.64
  -6   1   3    0.22    1.77
   6  -1  -2 1283.30   88.95
  -6  -1   2 1153.14   80.04
   6   1  -2 1275.04   88.39
  -6   1   2 1363.26   94.47
   6  -1  -1  314.34   22.48
  -6  -1   1  270.95   19.58
   6   1  -1  270.69   19.57
  -6   1   1  235.56   17.17
   6  -1   0  305.29   21.90
  -6  -1   0  309.49   22.18
   6   1   0  310.67   22.27
  -6   1   0  267.67   19.39
   6  -1   1 1541.53  106.64
  -6  -1  -1 1377.68   95.42
   6   1   1 1297.72   89.92
  -6   1  -1 1493.03  103.27
   6  -1   2   33.86    3.50
  -6  -1  -2   38.39    3.81
   6   1   2   29.01    3.26
  -6   1  -2   30.73    3.26
   6  -1   3 3933.80  270.82
  -6  -1  -3 3786.98  260.59
   6   1   3 3743.73  257.71
  -6   1  -3 4049.15  278.68
   6  -1   4  707.06   49.50
  -6  -1  -4  795.67   55.43
   6   1   4  652.14   45.70
  -6   1  -4  752.02   52.49
   6  -1   5  174.73   13.06
  -6  -1  -5  179.06   13.08
   6   1   5  193.35   14.24
  -6   1  -5  180.76   13.51
   6  -1   6  802.88   56.01
  -6  -1  -6  817.69   56.90
   6   1   6  877.73   61.02
  -6   1  -6  800.39   55.85
   6  -1   7  220.48   16.06
  -6  -1  -7  200.29   14.55
   6   1   7  243.16   17.50
  -6   1  -7  214.32   15.56
   6  -1   8  256.53   18.50
  -6  -1  -8  259.54   18.51
   6   1   8  253.65   18.17
  -6   1  -8  255.09   18.38
   6  -1   9   19.57    2.58
  -6  -1  -9   22.22    2.56
   6   1   9   17.98    2.44
  -6   1  -9   18.69    2.36
   6  -1  10    8.23    1.97
  -6  -1 -10    9.61    1.78
   6   1  10    7.38    1.94
  -6   1 -10    8.26    2.02
   6  -1  11   85.32    6.95
  -6  -1 -11   76.13    5.85
  -6  -1 -11   69.60    5.54
   6   1  11   78.74    6.21
  -6   1 -11   78.34    6.20
   6  -1  12  116.31    8.99
   6  -1  12  117.15    9.02
  -6  -1 -12  127.48    9.37
  -6  -1 -12  132.52    9.73
   6   1  12  117.50    8.83
  -6   1 -12  116.41    8.85
   6  -1  13  949.70   65.99
   6  -1  13 1004.36   69.66
  -6  -1 -13 1038.70   71.85
  -6  -1 -13 1004.75   69.49
   6   1  13 1016.15   70.29
  -6   1 -13 1004.75   69.66
   6  -1  14  649.65   45.41
   6  -1  14  621.46   43.39
  -6  -1 -14  624.09   43.43
  -6  -1 -14  560.77   39.08
   6   1  14  642.70   44.65
   6   1  14  672.85   46.76
  -6   1 -14  585.81   40.86
   6  -1  15    2.01    2.15
   6  -1  15   -0.67    1.97
  -6   1 -15    0.31    1.84
  -6   1 -16  194.53   14.00
  -6  -2  24   -0.56    3.67
  -6  -2  24   -0.76    3.79
  -6  -2  23    9.60    4.00
  -6  -2  23   10.00    3.63
  -6  -2  22    1.97    3.33
  -6  -2  22    3.36    3.17
   6   2 -22    7.10    3.19
  -6  -2  21  104.92    8.63
  -6  -2  21  104.49    8.51
   6   2 -21  105.88    8.60
  -6  -2  20   30.84    3.83
  -6  -2  20   30.88    3.92
  -6   2  20   23.99    2.36
  -6   2  20   21.48    2.18
   6  -2 -19  271.47   19.16
   6  -2 -19  239.49   16.96
  -6  -2  19  263.87   19.06
  -6  -2  19  241.32   17.59
   6   2 -19  260.33   18.71
  -6   2  19  249.58   17.74
   6  -2 -18   66.41    5.39
   6  -2 -18   70.26    5.69
  -6  -2  18   64.83    5.74
  -6  -2  18   55.36    5.09
   6   2 -18   71.27    5.91
  -6   2  18   71.20    5.78
   6  -2 -17  668.00   46.43
  -6  -2  17  617.92   43.35
  -6  -2  17  653.71   45.80
   6   2 -17  579.39   40.73
  -6   2  17  687.79   47.85
   6  -2 -16  151.14   11.17
  -6  -2  16  151.01   11.43
  -6  -2  16  144.58   10.93
   6  -2 -15  453.02   31.63
  -6  -2  15  412.91   29.38
  -6  -2  15  432.05   30.63
   6   2 -15  425.23   30.12
  -6   2  15  418.81   29.48
   6  -2 -14  140.65   10.49
  -6  -2  14  136.33   10.50
  -6  -2  14  140.00   10.63
   6   2 -14  147.99   11.08
  -6   2  14  142.62   10.66
   6  -2 -13  937.90   65.11
  -6  -2  13  942.88   65.65
  -6  -2  13 1031.23   71.65
   6   2 -13  979.71   68.14
  -6   2  13  931.21   64.73
   6  -2 -12  106.47    8.18
  -6  -2  12   94.25    7.62
   6   2 -12   97.45    7.97
  -6   2  12  128.45    9.82
   6  -2 -11  300.44   21.69
  -6  -2  11  289.43   20.92
  -6  -2  11  342.65   24.59
   6   2 -11  272.39   19.64
  -6   2  11  257.18   18.57
  -6  -2  10    6.75    2.14
  -6  -2  10   13.30    2.54
   6   2 -10    9.10    1.85
  -6   2  10    3.04    1.85
   6  -2  -9 4949.69  340.42
  -6  -2   9 5024.41  345.67
  -6  -2   9 6109.77  420.12
   6   2  -9 4716.36  324.56
  -6   2   9 3992.78  274.75
   6  -2  -8  651.48   45.67
  -6  -2   8  708.90   49.69
  -6  -2   8  677.96   47.54
   6   2  -8  680.98   47.78
  -6   2   8  661.97   46.32
   6  -2  -7  257.71   18.92
  -6  -2   7  265.57   19.31
  -6  -2   7  261.51   19.02
   6   2  -7  254.43   18.43
  -6   2   7  286.81   20.72
   6  -2  -6  101.42    8.14
  -6  -2   6   98.71    7.97
  -6  -2   6  102.59    8.26
   6   2  -6  101.80    8.31
  -6   2   6   95.72    7.75
   6  -2  -5  600.10   42.22
  -6  -2   5  678.48   47.56
  -6  -2   5  617.92   43.39
   6   2  -5  659.87   46.30
  -6   2   5  681.11   47.75
   6  -2  -4  260.07   19.10
  -6  -2   4  262.03   19.11
  -6  -2   4  267.67   19.39
   6   2  -4  282.09   20.50
  -6   2   4  271.08   19.69
   6  -2  -3  289.30   20.91
  -6  -2   3  327.44   23.50
   6   2  -3  303.46   21.94
  -6   2   3  317.09   22.77
   6  -2  -2  259.28   18.97
  -6  -2   2  273.44   19.82
   6   2  -2  279.99   20.33
  -6   2   2  302.01   21.72
   6  -2  -1  922.43   64.40
  -6  -2   1 1087.46   75.60
   6   2  -1  970.01   67.61
  -6   2   1 1051.42   73.07
   6  -2   0  246.57   17.98
  -6  -2   0  265.18   19.15
   6   2   0  303.19   21.84
  -6   2   0  314.47   22.64
   6  -2   1 2535.14  174.86
  -6  -2  -1 2962.47  204.10
   6   2   1 2789.44  192.30
  -6   2  -1 2788.13  192.30
   6  -2   2 1386.86   96.15
  -6  -2  -2 1485.17  102.77
   6   2   2 1340.98   92.95
  -6   2  -2 1275.17   88.47
   6  -2   3  114.70    9.03
  -6  -2  -3  113.65    8.82
   6   2   3  130.41   10.07
  -6   2  -3  116.36    9.14
   6  -2   4  312.37   22.51
  -6  -2  -4  286.02   20.59
  -6  -2  -4  283.01   20.48
   6   2   4  294.02   21.12
  -6   2  -4  275.27   20.03
   6  -2   5   96.99    8.04
  -6  -2  -5   85.47    6.83
  -6  -2  -5   92.87    7.58
   6   2   5   84.30    6.88
  -6   2  -5   90.55    7.42
   6  -2   6   86.44    7.17
  -6  -2  -6   96.58    7.59
  -6  -2  -6   97.01    7.54
   6   2   6   89.46    7.22
  -6   2  -6   91.13    7.31
   6  -2   7    7.42    2.23
  -6  -2  -7    9.96    2.10
  -6  -2  -7   10.33    1.98
   6   2   7   10.68    2.12
  -6   2  -7   11.72    2.27
   6  -2   8   19.66    2.88
  -6  -2  -8   17.16    2.31
  -6  -2  -8   13.87    2.16
   6   2   8   16.84    2.53
  -6   2  -8   13.02    2.32
   6  -2   9 1849.58  127.98
  -6  -2  -9 1782.73  122.94
  -6  -2  -9 1781.42  122.88
   6   2   9 1856.13  128.16
  -6   2  -9 1781.42  123.09
   6  -2  10   56.21    5.18
   6  -2  10   56.61    5.28
  -6  -2 -10   62.51    5.18
  -6  -2 -10   64.17    5.09
   6   2  10   56.55    4.92
  -6   2 -10   54.90    4.94
   6  -2  11  101.73    8.07
   6  -2  11   89.23    7.25
  -6  -2 -11  109.10    8.18
  -6  -2 -11  102.61    7.71
   6   2  11  102.76    7.97
  -6   2 -11  103.45    8.17
   6  -2  12    3.92    2.39
   6  -2  12    7.16    2.44
  -6  -2 -12    7.04    1.73
  -6  -2 -12    6.58    1.74
   6   2  12    5.54    1.85
  -6   2 -12    6.62    2.14
   6  -2  13   70.02    6.07
   6  -2  13   60.48    5.45
  -6  -2 -13   67.77    5.20
  -6  -2 -13   61.83    4.88
   6   2  13   67.65    5.39
  -6   2 -13   64.90    5.61
   6  -2  14   21.63    3.51
   6  -2  14   19.44    3.19
   6  -2  15  118.25    9.32
   6  -2  15  116.43    9.32
  -6   2 -15  115.00    9.02
   6  -2  16   -1.07    2.90
   6  -2  16    1.56    2.90
  -6   2 -16   -1.38    2.78
   6  -2  17  316.30   22.91
   6  -2  17  310.27   22.44
  -6   2 -17  317.35   22.82
   6  -2  18    0.97    3.33
   6  -2  18    1.65    3.33
  -6   2 -18   -0.88    3.07
  -6  -3  23  156.12   12.77
  -6  -3  23  159.66   12.90
  -6  -3  22  107.21    9.20
  -6  -3  22  104.04    9.08
   6   3 -22  115.39    9.58
  -6  -3  21    3.74    2.99
  -6  -3  21    3.63    3.34
   6   3 -21    2.78    3.17
   6  -3 -20   37.44    3.47
   6  -3 -20   33.18    3.21
  -6  -3  20   37.46    4.60
  -6  -3  20   38.76    4.75
   6   3 -20   38.88    4.57
  -6   3  20   33.61    3.45
   6  -3 -19    0.89    2.03
   6  -3 -19    4.09    2.25
  -6  -3  19    0.80    2.56
  -6  -3  19    0.92    2.63
   6   3 -19    2.02    2.39
  -6   3  19    1.14    2.14
   6  -3 -18  111.12    8.51
   6  -3 -18  119.04    8.99
  -6  -3  18  112.86    9.06
  -6  -3  18  110.18    8.80
   6   3 -18  114.20    9.12
  -6   3  18  116.03    8.97
   6  -3 -17  393.38   27.75
   6  -3 -17  426.28   29.98
  -6  -3  17  409.37   29.10
  -6  -3  17  487.37   34.45
   6   3 -17  421.82   29.97
  -6   3  17  417.89   29.53
   6  -3 -16   34.79    3.41
  -6  -3  16   38.87    4.17
  -6  -3  16   42.38    4.44
   6   3 -16   32.19    3.46
  -6   3  16   31.84    3.43
   6  -3 -15  242.11   17.43
   6  -3 -15  194.13   14.21
  -6  -3  15  198.46   14.77
  -6  -3  15  196.62   14.67
   6   3 -15  220.09   16.20
  -6   3  15  222.32   16.20
   6  -3 -14   16.54    2.24
  -6  -3  14   14.56    2.69
  -6  -3  14   10.85    2.54
   6   3 -14   13.17    2.45
  -6   3  14   17.28    2.53
   6  -3 -13 1667.37  115.35
  -6  -3  13 1601.83  110.97
  -6  -3  13 1580.86  109.44
   6   3 -13 1528.43  105.85
  -6   3  13 1524.49  105.42
   6  -3 -12   44.16    4.17
  -6  -3  12   41.65    4.29
  -6  -3  12   43.81    4.31
   6   3 -12   33.49    3.96
  -6   3  12   37.35    3.79
   6   3 -11  818.22   57.05
  -6   3  11  901.72   62.76
   6  -3 -10  200.43   14.89
  -6  -3  10  199.25   14.92
  -6  -3  10  224.81   16.61
   6   3 -10  208.03   15.32
  -6   3  10  203.05   14.94
   6  -3  -9    6.17    2.11
  -6  -3   9    5.61    2.23
  -6  -3   9    5.54    2.27
   6   3  -9    5.66    2.11
  -6   3   9    6.03    2.11
   6  -3  -8   32.42    3.37
  -6  -3   8   31.37    3.66
  -6  -3   8   31.93    3.67
   6   3  -8   27.23    3.46
  -6   3   8   27.15    3.34
   6  -3  -7   73.72    6.20
  -6  -3   7   67.05    6.06
  -6  -3   7   73.73    6.36
   6   3  -7   75.61    6.41
  -6   3   7   69.02    6.08
   6  -3  -6  430.61   30.65
  -6  -3   6  485.92   34.38
  -6  -3   6  421.56   30.14
   6   3  -6  434.02   30.95
  -6   3   6  470.59   33.35
   6  -3  -5  311.32   22.39
  -6  -3   5  277.76   20.30
  -6  -3   5  276.06   20.17
   6   3  -5  267.93   19.47
  -6   3   5  271.87   19.82
   6  -3  -4   43.52    4.23
  -6  -3   4   44.19    4.48
  -6  -3   4   36.38    3.89
   6   3  -4   38.03    4.13
  -6   3   4   50.35    4.95
   6  -3  -3   49.93    4.76
  -6  -3   3   40.44    4.26
  -6  -3   3   49.52    4.95
   6   3  -3   58.73    5.51
  -6   3   3   45.04    4.50
   6  -3  -2 1359.33   94.27
  -6  -3   2 1440.60   99.92
  -6  -3   2 1702.77  117.88
   6   3  -2 1321.32   91.65
  -6   3   2 1591.35  110.19
   6  -3  -1 6891.03  473.86
  -6  -3   1 5683.75  390.76
   6   3  -1 6564.63  451.32
  -6   3   1 5871.20  403.87
   6  -3   0   16.04    2.84
  -6  -3   0   17.49    2.79
  -6  -3   0   16.90    2.67
   6   3   0   12.96    2.49
  -6   3   0   12.48    2.50
   6  -3   1  929.25   64.79
  -6  -3  -1 1035.42   72.03
  -6  -3  -1  949.83   66.18
   6   3   1  963.46   67.17
  -6   3  -1 1042.24   72.66
   6  -3   2    0.90    2.02
  -6  -3  -2    2.66    1.53
  -6  -3  -2    0.20    1.77
   6   3   2    0.43    1.64
  -6   3  -2   -1.77    1.80
   6  -3   3  675.47   47.53
  -6  -3  -3  623.82   43.64
  -6  -3  -3  615.04   43.15
   6   3   3  664.59   46.64
  -6   3  -3  622.91   43.86
   6  -3   4   52.68    4.99
  -6  -3  -4   55.93    5.03
  -6  -3  -4   45.94    4.48
   6   3   4   42.76    4.23
  -6   3  -4   40.37    4.23
   6  -3   5  685.04   48.13
  -6  -3  -5  709.55   49.67
  -6  -3  -5  803.54   55.95
   6   3   5  727.38   50.90
  -6   3  -5  698.67   48.93
   6  -3   6   13.91    2.77
  -6  -3  -6   13.66    2.04
  -6  -3  -6   14.08    2.28
   6   3   6   13.17    2.40
  -6   3  -6   19.87    2.87
   6  -3   7  463.38   32.89
   6  -3   7  466.79   33.15
  -6  -3  -7  457.35   32.29
  -6  -3  -7  521.58   36.72
   6   3   7  447.78   31.67
  -6   3  -7  374.50   26.79
   6  -3   8  124.20    9.73
   6  -3   8  122.43    9.58
  -6  -3  -8  125.62    9.58
  -6  -3  -8  119.10    9.14
   6   3   8  110.62    8.61
  -6   3  -8  121.23    9.41
   6  -3   9   25.34    3.25
   6  -3   9   32.46    3.88
  -6  -3  -9   27.62    3.15
  -6  -3  -9   25.84    2.96
   6   3   9   34.53    3.72
  -6   3  -9   33.19    3.72
   6  -3  10   95.55    8.02
   6  -3  10   93.04    7.60
  -6  -3 -10   88.35    7.05
  -6  -3 -10   98.13    7.67
   6   3  10   94.76    7.52
  -6   3 -10  108.43    8.53
   6  -3  11  222.32   16.56
   6  -3  11  215.24   15.91
  -6  -3 -11  227.17   16.32
  -6  -3 -11  198.98   14.46
   6   3  11  210.65   15.34
  -6   3 -11  221.01   16.20
   6  -3  12   17.46    3.15
   6  -3  12   20.62    3.20
  -6  -3 -12   20.42    2.65
  -6  -3 -12   20.87    2.50
   6   3  12   18.64    2.95
  -6   3 -12   20.78    3.16
   6  -3  13  102.24    8.40
   6  -3  13  104.07    8.48
  -6  -3 -13  122.38    9.10
  -6  -3 -13  117.17    8.78
   6   3  13  117.00    8.99
  -6   3 -13  124.36    9.82
   6  -3  14    8.01    3.20
   6  -3  14    7.05    2.94
  -6  -3 -14    5.14    1.64
  -6  -3 -14    4.92    1.76
   6   3  14    6.06    2.07
  -6   3 -14    4.50    2.54
   6  -3  15   25.52    3.97
   6  -3  15   29.93    4.31
  -6   3 -15   22.85    3.68
   6  -3  16    5.87    3.66
   6  -3  16   -1.80    3.55
  -6   3 -16    1.91    3.07
   6  -3  17    0.52    4.02
   6  -3  17    2.88    3.97
  -6   3 -17   -0.22    3.70
   6  -3  18  138.42   12.03
   6  -3  18  130.74   11.25
  -6   3 -18  143.14   11.78
  -6  -4  22   47.20    5.95
  -6  -4  22   34.42    5.51
   6   4 -22   26.48    5.07
  -6  -4  21    4.16    3.63
  -6  -4  21    4.42    3.85
   6   4 -21    1.13    3.60
  -6   4  21    1.64    1.70
   6  -4 -20   13.86    3.36
   6  -4 -20    9.02    3.28
  -6  -4  20   14.80    3.80
  -6  -4  20   16.15    4.10
   6   4 -20    9.87    3.45
  -6   4  20   11.38    3.22
   6  -4 -19   22.36    3.55
   6  -4 -19   24.84    3.80
  -6  -4  19   16.27    3.71
  -6  -4  19   22.82    4.04
   6   4 -19   17.36    3.50
  -6   4  19   17.76    3.33
   6  -4 -18  100.02    8.17
   6  -4 -18   92.87    7.52
  -6  -4  18   87.52    7.56
  -6  -4  18  110.19    9.04
   6   4 -18   96.74    8.04
  -6   4  18  114.40    9.16
   6  -4 -17   67.64    5.98
   6  -4 -17   69.58    6.12
  -6  -4  17   69.58    6.25
  -6  -4  17   71.57    6.45
   6   4 -17   73.29    6.37
  -6   4  17   68.84    6.11
   6  -4 -16   24.60    3.16
   6  -4 -16   31.37    3.54
  -6  -4  16   29.56    3.81
  -6  -4  16   28.41    3.84
   6   4 -16   26.24    3.45
  -6   4  16   28.09    3.58
   6  -4 -15   27.36    3.47
   6  -4 -15   22.35    3.09
  -6  -4  15   25.63    3.60
  -6  -4  15   31.72    3.93
   6   4 -15   24.01    3.51
  -6   4  15   25.64    3.50
   6  -4 -14   16.63    2.82
   6  -4 -14   19.78    2.94
  -6  -4  14   18.47    3.15
  -6  -4  14   20.11    3.17
   6   4 -14   20.30    3.08
  -6   4  14   20.66    2.98
   6  -4 -13  185.74   13.84
   6  -4 -13  194.26   14.18
  -6  -4  13  193.48   14.46
  -6  -4  13  177.22   13.46
   6   4 -13  246.17   18.08
  -6   4  13  191.77   14.22
   6  -4 -12  248.53   18.04
   6  -4 -12  242.37   17.75
  -6  -4  12  237.92   17.57
   6   4 -12  261.64   19.19
  -6   4  12  242.11   17.75
   6  -4 -11    0.10    1.98
   6  -4 -11    0.98    1.84
  -6  -4  11   -0.35    1.93
  -6  -4  11   -1.80    2.03
   6   4 -11    1.30    1.91
  -6   4  11    2.10    1.85
   6  -4 -10  219.83   16.08
   6  -4 -10  238.96   17.39
  -6  -4  10  250.37   18.38
  -6  -4  10  220.87   16.39
   6   4 -10  221.40   16.49
  -6   4  10  207.64   15.35
   6  -4  -9  813.76   56.94
   6  -4  -9  786.89   55.12
  -6  -4   9  716.37   50.27
  -6  -4   9  814.81   57.05
   6   4  -9  736.16   51.66
  -6   4   9  838.41   58.58
   6  -4  -8   53.65    4.98
  -6  -4   8   45.18    4.59
  -6  -4   8   49.90    4.93
   6   4  -8   49.06    4.64
  -6   4   8   56.90    5.24
   6  -4  -7   62.58    5.61
  -6  -4   7   43.22    4.46
  -6  -4   7   44.86    4.69
   6   4  -7   34.59    4.01
  -6   4   7   43.66    4.47
   6  -4  -6  624.22   44.00
  -6  -4   6  732.36   51.36
  -6  -4   6  563.13   39.82
   6   4  -6  609.14   43.01
  -6   4   6  666.29   46.82
   6  -4  -5  138.55   10.83
  -6  -4   5  171.72   13.08
  -6  -4   5  125.43    9.98
   6   4  -5  144.72   11.13
  -6   4   5  158.87   12.26
  -6  -4   4  974.47   68.03
  -6  -4   4  989.28   68.88
   6   4  -4  842.86   59.07
  -6   4   4  879.70   61.50
   6  -4  -3    4.16    2.45
  -6  -4   3    2.14    1.99
  -6  -4   3    6.33    2.52
   6   4  -3    1.13    2.10
  -6   4   3    1.72    2.29
   6  -4  -2   76.58    6.50
  -6  -4   2   92.05    7.58
  -6  -4   2  102.53    8.38
   6   4  -2   95.65    8.00
  -6   4   2   86.27    7.34
  -6  -4   1  832.64   58.17
  -6  -4   1  820.32   57.37
   6   4  -1  924.40   64.56
  -6   4   1  867.51   60.68
   6  -4   0   34.92    4.12
  -6  -4   0   41.19    4.42
   6   4   0   33.54    4.04
  -6   4   0   35.44    4.17
   6  -4   1  427.46   30.42
   6  -4   1  461.28   32.81
  -6  -4  -1  347.37   24.80
  -6  -4  -1  432.31   30.83
   6   4   1  472.95   33.61
  -6   4  -1  421.17   30.03
   6  -4   2  144.19   11.22
   6  -4   2  175.00   13.29
  -6  -4  -2  166.87   12.64
   6   4   2  170.80   13.03
  -6   4  -2  155.46   11.89
   6  -4   3  122.81    9.73
   6  -4   3   97.12    8.10
  -6  -4  -3   95.43    7.93
  -6  -4  -3  113.18    9.03
   6   4   3  110.10    8.85
  -6   4  -3  111.07    8.90
   6  -4   4  633.79   44.65
   6  -4   4  618.97   43.64
  -6  -4  -4  734.46   51.44
  -6  -4  -4  643.75   45.08
   6   4   4  710.08   49.82
  -6   4  -4  758.05   53.10
   6  -4   5   20.75    3.32
   6  -4   5   27.42    3.57
  -6  -4  -5   21.39    3.05
  -6  -4  -5   23.11    2.91
   6   4   5   19.41    3.05
  -6   4  -5   24.50    3.30
   6  -4   6  142.62   11.10
  -6  -4  -6  119.59    9.44
  -6  -4  -6  116.76    9.07
   6   4   6  138.95   10.85
  -6   4  -6  128.46   10.19
   6  -4   7    0.68    1.97
   6  -4   7   -0.29    2.25
  -6  -4  -7    1.35    1.97
  -6  -4  -7    3.60    1.85
   6   4   7    2.74    2.18
  -6   4  -7    2.65    2.11
   6  -4   8  436.90   31.12
   6  -4   8  504.01   35.68
  -6  -4  -8  459.18   32.39
  -6  -4  -8  500.74   35.25
   6   4   8  476.09   33.62
  -6   4  -8  464.69   32.95
   6  -4   9 1090.35   75.86
   6  -4   9 1097.95   76.40
  -6  -4  -9 1047.88   72.71
  -6  -4  -9 1121.81   77.76
   6   4   9 1193.12   82.86
  -6   4  -9 1380.30   95.65
   6  -4  10   -2.77    2.35
   6  -4  10    0.13    2.48
  -6  -4 -10    0.08    2.16
  -6  -4 -10    1.28    1.86
   6   4  10   -2.20    2.45
  -6   4 -10    2.31    2.22
   6  -4  11   35.82    4.33
   6  -4  11   48.11    4.93
  -6  -4 -11   31.72    3.64
  -6  -4 -11   35.96    3.81
   6   4  11   41.42    4.54
  -6   4 -11   42.69    4.61
   6  -4  12  123.03    9.79
   6  -4  12  115.94    9.41
  -6  -4 -12  124.79    9.54
  -6  -4 -12  121.25    9.42
   6   4  12  142.75   10.98
  -6   4 -12  123.39    9.79
   6  -4  13    3.26    2.88
   6  -4  13   -1.19    3.01
  -6  -4 -13    1.59    2.52
  -6  -4 -13    2.94    2.71
   6   4  13    2.67    2.67
  -6   4 -13    5.79    2.81
   6  -4  14  156.25   12.43
   6  -4  14  158.87   12.41
  -6  -4 -14  157.69   11.84
  -6  -4 -14  156.12   11.77
  -6   4 -14  166.48   12.95
   6  -4  15    0.14    3.38
   6  -4  15    3.25    3.70
  -6   4 -15   -1.02    3.34
   6  -4  16   17.33    4.68
   6  -4  16   26.33    5.06
  -6   4 -16   23.95    4.72
  -6   4 -17  187.84   14.89
   6  -5 -20   48.37    6.23
   6  -5 -20   37.57    5.51
  -6  -5  20   53.61    6.08
  -6  -5  20   45.60    6.13
   6   5 -20   60.36    6.65
  -6   5  20   47.92    6.10
   6  -5 -19   71.36    6.96
   6  -5 -19   59.08    6.63
  -6  -5  19   51.59    5.95
   6   5 -19   61.31    6.33
  -6   5  19   65.78    6.76
   6  -5 -18   41.08    5.35
   6  -5 -18   43.38    5.19
  -6  -5  18   62.71    6.40
  -6  -5  18   42.30    4.95
   6   5 -18   40.27    4.81
  -6   5  18   40.20    5.24
   6  -5 -17   60.98    6.06
   6  -5 -17   51.08    5.36
  -6  -5  17   60.94    6.04
  -6  -5  17   64.90    6.25
   6   5 -17   47.88    5.28
  -6   5  17   57.45    5.91
   6  -5 -16  225.33   16.73
   6  -5 -16  248.01   18.17
  -6  -5  16  253.12   18.68
  -6  -5  16  237.92   17.59
   6   5 -16  237.65   17.60
  -6   5  16  238.96   17.63
   6  -5 -15   54.54    5.26
   6  -5 -15   46.51    4.85
  -6  -5  15   45.11    4.99
  -6  -5  15   43.99    4.90
   6   5 -15   59.24    5.69
  -6   5  15   49.33    5.07
   6  -5 -14    0.24    2.43
   6  -5 -14   -0.97    2.23
  -6  -5  14   -0.76    2.40
  -6  -5  14    0.96    2.48
   6   5 -14    0.08    2.16
  -6   5  14    0.03    2.40
   6  -5 -13   18.27    3.15
   6  -5 -13   20.11    3.09
  -6  -5  13   16.65    3.20
  -6  -5  13   15.47    2.95
   6   5 -13   12.15    2.78
  -6   5  13    9.60    2.71
   6  -5 -12   31.05    3.67
   6  -5 -12   36.30    3.84
  -6  -5  12   40.73    4.50
  -6  -5  12   38.94    4.40
   6  -5 -11   13.40    2.81
   6  -5 -11   12.86    2.61
  -6  -5  11   10.66    2.66
  -6  -5  11    6.40    2.29
   6   5 -11   12.92    2.65
  -6   5  11    9.67    2.66
   6  -5 -10   16.25    2.69
   6  -5 -10   17.62    3.00
  -6  -5  10   21.65    3.20
  -6  -5  10   22.05    3.30
   6   5 -10   15.36    2.86
  -6   5  10   19.35    3.04
   6  -5  -9   28.06    3.49
   6  -5  -9   32.34    3.64
  -6  -5   9   30.53    3.67
  -6  -5   9   34.34    4.06
   6   5  -9   38.35    4.10
  -6   5   9   35.34    4.02
   6  -5  -8  337.41   24.32
   6  -5  -8  338.85   24.56
  -6  -5   8  294.28   21.42
  -6  -5   8  400.20   28.75
   6   5  -8  357.73   25.67
  -6   5   8  357.73   25.71
   6  -5  -7   28.25    3.60
   6  -5  -7   31.39    3.55
  -6  -5   7   34.99    3.91
  -6  -5   7   34.23    4.12
   6   5  -7   33.95    3.83
  -6   5   7   43.72    4.60
   6  -5  -6   92.28    7.67
  -6  -5   6   93.42    7.88
  -6  -5   6  104.60    8.59
   6   5  -6  116.76    9.32
  -6   5   6   95.70    7.88
   6  -5  -5  459.45   32.78
   6  -5  -5  491.30   34.84
  -6  -5   5  549.37   38.89
  -6  -5   5  439.52   31.30
   6   5  -5  510.96   36.34
  -6   5   5  472.55   33.61
   6  -5  -4   38.75    4.06
   6  -5  -4   34.80    4.08
  -6  -5   4   33.05    3.98
  -6  -5   4   33.85    4.05
   6   5  -4   33.18    4.04
  -6   5   4   43.56    4.63
   6  -5  -3  108.18    8.78
   6  -5  -3  135.15   10.50
  -6  -5   3  122.80    9.77
  -6  -5   3  121.40    9.54
   6   5  -3  109.73    8.97
  -6   5   3  107.91    8.82
   6  -5  -2 1437.98   99.75
   6  -5  -2 1350.15   93.83
  -6  -5   2 1275.96   88.47
  -6  -5   2 1185.12   82.45
   6   5  -2 1204.78   83.85
  -6   5   2 1133.21   78.87
   6  -5  -1    5.83    2.20
   6  -5  -1   10.83    2.73
  -6  -5   1    7.80    2.50
  -6  -5   1   10.84    2.62
   6   5  -1   11.94    2.83
  -6   5   1   10.63    2.65
   6  -5   0  267.15   19.52
   6  -5   0  268.20   19.77
  -6  -5   0  242.50   17.95
  -6  -5   0  235.69   17.43
   6   5   0  268.46   19.77
  -6   5   0  248.40   18.30
   6  -5   1  135.54   10.70
   6  -5   1  169.62   12.94
  -6  -5  -1  127.14    9.80
  -6  -5  -1  130.61   10.25
   6  -5   2  177.22   13.61
   6  -5   2  197.15   14.96
  -6  -5  -2  188.10   14.17
  -6  -5  -2  206.19   15.47
   6   5   2  190.33   14.39
  -6   5  -2  179.19   13.66
   6  -5   3   80.69    7.05
   6  -5   3   68.18    6.06
  -6  -5  -3   88.40    7.54
  -6  -5  -3   70.93    6.17
   6   5   3   90.49    7.64
  -6   5  -3   94.73    7.97
   6  -5   4  109.56    9.03
   6  -5   4   90.26    7.71
  -6  -5  -4   99.40    7.88
  -6  -5  -4   92.13    7.59
   6   5   4   92.68    7.71
  -6   5  -4   94.12    7.94
   6  -5   5   33.66    3.80
   6  -5   5   38.17    4.42
  -6  -5  -5   29.65    3.59
  -6  -5  -5   24.15    3.25
   6  -5   6    2.54    2.48
   6  -5   6    3.72    2.31
  -6  -5  -6    5.11    2.04
  -6  -5  -6    5.01    2.24
   6   5   6    3.32    2.48
  -6   5  -6    3.70    2.33
   6  -5   7   15.34    3.16
   6  -5   7   22.98    3.57
  -6  -5  -7   22.38    3.17
  -6  -5  -7   20.74    3.15
   6   5   7   16.62    3.28
  -6   5  -7   14.73    2.71
   6  -5   8   88.30    7.59
  -6  -5  -8   77.25    6.61
  -6  -5  -8   68.90    5.99
   6   5   8   87.16    7.43
  -6   5  -8   82.52    7.20
   6  -5   9   -0.80    2.65
   6  -5   9    0.04    2.36
  -6  -5  -9    1.17    2.31
  -6  -5  -9    2.45    2.24
   6   5   9    2.69    2.88
  -6   5  -9    0.76    2.69
   6  -5  10   -4.77    2.45
   6  -5  10    2.12    2.77
  -6  -5 -10    2.78    2.79
  -6  -5 -10    2.48    2.57
   6   5  10    0.05    2.98
  -6   5 -10    0.49    2.53
   6  -5  11    1.39    3.01
   6  -5  11   -0.89    2.79
  -6  -5 -11    2.84    2.78
  -6  -5 -11   -2.04    2.94
   6   5  11   -0.83    3.20
  -6   5 -11   -0.07    2.73
   6  -5  12   -1.10    3.22
   6  -5  12   -1.36    3.01
  -6  -5 -12    3.98    3.03
  -6  -5 -12    1.40    3.22
   6   5  12   -0.35    3.40
  -6   5 -12   -2.49    2.81
   6  -5  13    4.60    3.70
   6  -5  13    4.61    3.59
  -6  -5 -13    1.00    3.54
  -6  -5 -13    2.23    3.47
   6   5  13    2.39    3.30
  -6   5 -13    5.95    3.42
   6  -5  14   30.07    4.84
   6  -5  14   40.29    5.40
  -6  -5 -14   31.45    4.88
  -6  -5 -14   28.09    4.77
  -6   5 -14   23.32    4.46
   6  -5  15    3.25    4.27
   6  -5  15    2.24    4.02
  -6  -5 -15   -2.77    4.16
  -6  -5 -15    1.69    4.13
  -6   5 -15   -3.93    3.78
   6  -6 -18   -1.72    4.25
   6  -6 -18   -0.64    4.56
  -6  -6  18    4.05    3.87
  -6  -6  18   -1.02    4.06
   6   6 -18   -1.60    4.01
  -6   6  18   -5.03    4.76
   6  -6 -17   18.82    4.80
   6  -6 -17   14.68    4.52
  -6  -6  17   20.58    4.23
  -6  -6  17   17.13    4.29
   6   6 -17   18.36    3.93
  -6   6  17   21.72    4.72
   6  -6 -16   20.45    4.43
   6  -6 -16   23.44    4.38
  -6  -6  16   20.66    4.06
  -6  -6  16   16.82    3.92
   6   6 -16   15.45    3.32
  -6   6  16   20.11    4.51
   6  -6 -15    4.14    3.51
   6  -6 -15    5.65    3.24
  -6  -6  15    7.88    3.36
  -6  -6  15    3.43    2.75
   6   6 -15    4.60    2.84
  -6   6  15    2.73    3.64
   6  -6 -14  108.94    9.25
   6  -6 -14  110.19    9.06
  -6  -6  14  120.41    9.82
  -6  -6  14  101.52    8.55
   6   6 -14  128.04   10.39
  -6   6  14  126.00   10.32
   6  -6 -13    4.34    3.05
   6  -6 -13    3.68    2.82
  -6  -6  13    5.99    2.52
  -6  -6  13    1.40    2.81
   6   6 -13    1.01    2.56
  -6   6  13    6.24    3.01
   6  -6 -12   60.94    5.72
   6  -6 -12   72.54    6.53
  -6  -6  12   76.67    6.88
  -6  -6  12   72.02    6.53
   6   6 -12   67.46    6.24
  -6   6  12   64.37    6.15
   6  -6 -11  218.25   16.23
   6  -6 -11  264.53   19.43
  -6  -6  11  235.03   17.41
  -6  -6  11  222.71   16.67
   6   6 -11  248.01   18.34
  -6   6  11  225.86   16.77
   6  -6 -10  113.85    9.16
   6  -6 -10  114.16    8.97
  -6  -6  10  139.60   10.97
  -6  -6  10  104.81    8.63
   6  -6  -9   14.59    2.88
   6  -6  -9   14.98    2.82
  -6  -6   9   15.68    3.19
  -6  -6   9   14.24    2.84
   6   6  -9   23.19    3.74
  -6   6   9   11.56    2.63
   6  -6  -8  185.74   13.88
   6  -6  -8  140.78   11.00
  -6  -6   8  131.04   10.38
  -6  -6   8  144.06   11.33
   6   6  -8  161.89   12.48
  -6   6   8  140.13   10.89
   6  -6  -7   20.42    3.45
  -6  -6   7   23.08    3.57
  -6  -6   7   12.48    2.60
   6   6  -7   15.99    2.65
  -6   6   7   13.88    3.03
   6  -6  -6   30.33    3.40
   6  -6  -6   28.59    3.55
  -6  -6   6   40.48    4.63
  -6  -6   6   28.03    3.81
   6   6  -6   30.32    4.13
  -6   6   6   32.36    3.80
   6  -6  -5  171.85   13.13
   6  -6  -5  197.54   14.79
  -6  -6   5  191.25   14.45
  -6  -6   5  199.77   14.81
   6  -6  -4   85.03    7.04
   6  -6  -4   71.75    6.49
  -6  -6   4   84.85    7.35
  -6  -6   4   71.87    6.20
   6   6  -4   64.22    5.98
  -6   6   4   80.85    7.05
   6  -6  -3    2.81    2.56
   6  -6  -3    2.31    2.40
  -6  -6   3    4.30    2.32
  -6  -6   3   -0.13    2.07
   6   6  -3    3.78    2.46
  -6   6   3    3.04    2.45
   6  -6  -2  117.59    9.49
   6  -6  -2   83.76    7.01
  -6  -6   2   93.65    7.60
  -6  -6   2   83.74    7.31
   6   6  -2   93.00    7.76
  -6   6   2   92.27    7.79
   6  -6  -1  354.84   25.55
   6  -6  -1  372.80   26.48
  -6  -6   1  310.93   22.44
  -6  -6   1  330.46   23.96
   6   6  -1  306.08   22.24
  -6   6   1  346.85   24.97
   6  -6   0    1.15    2.10
   6  -6   0    3.36    2.49
  -6  -6   0    1.66    2.35
  -6  -6   0    1.40    2.33
   6   6   0    2.50    2.71
  -6   6   0    3.29    2.12
   6  -6   1    4.69    2.40
   6  -6   1    2.28    2.57
  -6  -6  -1   -1.07    1.85
  -6  -6  -1    1.26    2.37
   6   6   1   -0.08    2.25
  -6   6  -1    5.34    2.40
   6  -6   2    1.13    2.57
   6  -6   2    0.79    2.46
  -6  -6  -2   -1.15    2.03
  -6  -6  -2   -0.39    2.53
   6   6   2    0.08    2.84
  -6   6  -2    0.73    2.29
   6  -6   3  221.66   16.42
   6  -6   3  245.78   17.89
  -6  -6  -3  232.28   17.18
  -6  -6  -3  234.90   17.17
   6  -6   4    2.36    2.33
   6  -6   4   -0.17    2.18
  -6  -6  -4   -0.16    2.37
  -6  -6  -4    1.43    2.31
   6   6   4   -1.53    2.82
  -6   6  -4    2.25    2.19
   6  -6   5  219.96   16.36
   6  -6   5  219.83   16.40
  -6  -6  -5  206.06   15.36
  -6  -6  -5  186.01   13.87
   6   6   5  202.79   15.35
  -6   6  -5  212.75   15.86
   6  -6   6  163.72   12.57
   6  -6   6  149.57   11.73
  -6  -6  -6  188.89   14.17
  -6  -6  -6  181.16   13.70
   6  -6   7   99.36    8.43
   6  -6   7  104.74    8.60
  -6  -6  -7  104.26    8.61
  -6  -6  -7   93.62    7.85
   6   6   7  115.68    9.56
  -6   6  -7  105.02    8.57
   6  -6   8   19.68    3.54
   6  -6   8   13.16    3.09
  -6  -6  -8   16.91    3.43
  -6  -6  -8   16.46    3.47
   6   6   8   18.09    4.13
  -6   6  -8   17.32    3.40
   6  -6   9   93.55    8.23
   6  -6   9   88.94    7.90
  -6  -6  -9   94.50    8.13
  -6  -6  -9  101.27    8.69
   6   6   9  106.61    9.27
  -6   6  -9   84.17    7.17
   6  -6  10   20.48    4.06
   6  -6  10   27.49    4.42
  -6  -6 -10   17.11    4.16
  -6  -6 -10   19.61    3.91
   6   6  10   22.70    4.69
  -6   6 -10   15.45    3.63
   6  -6  11   68.29    6.55
   6  -6  11   65.75    6.69
  -6  -6 -11   68.71    6.86
  -6  -6 -11   63.54    6.86
   6   6  11   84.10    8.00
  -6   6 -11   65.97    6.55
   6  -6  12   25.12    4.59
   6  -6  12   18.95    4.31
  -6  -6 -12   18.71    4.48
  -6  -6 -12   15.01    4.31
  -6   6 -12   21.42    4.39
   6  -7 -14   -0.07    3.87
   6  -7 -14    0.22    3.76
  -6  -7  14    5.23    3.47
  -6  -7  14    2.63    2.60
   6   7 -14    1.64    3.28
  -6   7  14    0.96    4.34
   6  -7 -13  270.69   20.03
   6  -7 -13  295.46   21.81
  -6  -7  13  249.06   18.38
  -6  -7  13  314.07   22.99
   6   7 -13  276.06   20.25
  -6   7  13  243.55   18.29
   6  -7 -12   -0.54    3.13
   6  -7 -12    5.48    3.43
  -6  -7  12   -0.69    3.32
  -6  -7  12   -2.50    2.82
   6   7 -12   -1.98    3.46
  -6   7  12    0.87    3.55
   6  -7 -11  337.41   24.55
   6  -7 -11  316.70   23.10
  -6  -7  11  332.69   24.20
  -6  -7  11  295.99   21.67
   6   7 -11  340.42   24.56
  -6   7  11  297.56   21.79
   6  -7 -10    8.82    2.83
   6  -7 -10    8.45    2.84
  -6  -7  10   11.21    3.22
  -6  -7  10    6.78    3.22
   6   7 -10   11.99    3.58
  -6   7  10    7.12    2.81
   6  -7  -9    1.40    2.49
   6  -7  -9    1.80    3.00
  -6  -7   9   -2.16    2.58
  -6  -7   9    5.61    3.01
   6   7  -9   -1.32    3.04
  -6   7   9    1.13    2.43
   6  -7  -8   11.06    3.20
   6  -7  -8   14.14    3.09
  -6  -7   8   11.67    2.75
  -6  -7   8   10.53    2.96
   6   7  -8   11.22    2.96
  -6   7   8   12.45    2.98
   6  -7  -7   63.58    6.31
   6  -7  -7   53.01    5.36
  -6  -7   7   53.64    5.48
   6   7  -7   84.78    7.35
  -6   7   7   62.36    6.10
   6  -7  -6    2.79    2.66
   6  -7  -6    3.95    2.58
  -6  -7   6    3.78    2.58
  -6  -7   6    1.55    2.88
   6   7  -6    2.82    2.87
  -6   7   6    6.46    2.79
   6  -7  -5   75.73    6.99
   6  -7  -5   70.88    6.25
  -6  -7   5   63.14    5.92
  -6  -7   5   87.31    7.66
   6   7  -5   71.62    6.57
  -6   7   5   93.48    8.04
   6  -7  -4   15.34    2.83
   6  -7  -4   21.37    3.53
  -6  -7   4   22.02    3.68
  -6  -7   4   21.47    3.66
   6   7  -4   17.96    3.83
  -6   7   4   21.67    3.51
   6  -7  -3  153.50   11.93
   6  -7  -3  129.09   10.36
  -6  -7   3  171.46   13.17
  -6  -7   3  148.91   11.50
   6   7  -3  144.45   11.54
  -6   7   3  127.05   10.04
   6  -7  -2    3.51    2.19
   6  -7  -2    4.18    2.66
  -6  -7   2    2.58    2.66
  -6  -7   2    1.60    2.66
   6   7  -2    5.49    3.12
  -6   7   2    1.61    2.39
   6  -7  -1   65.76    6.12
   6  -7  -1   68.19    6.41
  -6  -7   1   69.88    6.40
  -6  -7   1   70.71    6.04
   6   7  -1   72.80    6.76
  -6   7   1   80.16    7.14
   6  -7   0   20.58    3.49
   6  -7   0   27.04    3.88
  -6  -7   0   21.81    3.59
  -6  -7   0   24.04    3.97
   6   7   0   19.99    3.84
  -6   7   0   22.69    3.71
   6  -7   1   62.20    5.91
   6  -7   1   66.24    6.40
  -6  -7  -1   69.63    6.61
  -6  -7  -1   58.93    5.68
   6   7   1   60.60    5.90
  -6   7  -1   51.02    5.14
   6  -7   2    0.30    2.90
   6  -7   2   -3.54    2.70
  -6  -7  -2    1.60    2.95
  -6  -7  -2   -0.80    2.67
   6   7   2   -2.04    3.17
  -6   7  -2   -1.04    2.70
   6  -7   3  271.21   19.90
   6  -7   3  207.24   15.47
  -6  -7  -3  248.01   18.35
  -6  -7  -3  225.07   16.88
   6   7   3  251.94   18.73
  -6   7  -3  198.33   15.01
   6  -7   4   39.17    4.65
   6  -7   4   40.52    4.86
  -6  -7  -4   37.53    4.77
  -6  -7  -4   36.78    4.65
   6   7   4   47.15    5.41
  -6   7  -4   45.62    4.89
   6  -7   5   19.51    3.29
   6  -7   5   21.55    3.93
  -6  -7  -5   12.70    3.24
  -6  -7  -5   19.39    3.60
   6   7   5   16.16    4.05
  -6   7  -5   15.91    3.42
   6  -7   6    7.76    3.55
   6  -7   6    5.72    3.28
  -6  -7  -6    6.32    3.50
  -6  -7  -6    6.33    3.45
   6   7   6    5.26    3.49
  -6   7  -6    7.34    3.20
   6  -7   7   52.63    5.49
   6  -7   7   49.50    5.56
  -6  -7  -7   45.80    5.83
  -6  -7  -7   58.42    6.00
   6   7   7   55.41    6.25
  -6   7  -7   50.79    5.72
   6  -7   8   21.98    3.71
   6  -7   8   23.24    4.44
  -6  -7  -8   20.29    4.27
  -6  -7  -8   22.39    4.56
   6   7   8   25.80    5.05
  -6   7  -8   20.63    3.96
   6  -7   9   -1.23    3.05
   6  -7   9   -1.56    3.05
  -6  -7  -9    0.71    3.79
  -6  -7  -9    1.07    3.88
   6   7   9   -0.93    4.60
  -6   7  -9   -1.40    2.96
   6  -8  -8   19.48    4.25
   6  -8  -8   18.06    3.97
  -6  -8   8   17.70    4.06
  -6  -8   8   11.43    3.49
   6   8  -8   12.43    3.22
  -6   8   8   17.22    4.39
   6  -8  -7   21.37    4.06
   6  -8  -7   17.53    3.87
  -6  -8   7   26.14    4.61
  -6  -8   7   17.03    3.63
   6   8  -7   21.03    4.54
  -6   8   7   16.92    4.01
   6  -8  -6   66.42    6.54
   6  -8  -6   60.39    6.19
  -6  -8   6   58.16    5.60
  -6  -8   6   69.76    6.67
   6   8  -6   58.32    5.83
  -6   8   6   57.22    6.00
   6  -8  -5  158.74   12.33
   6  -8  -5  163.07   12.66
  -6  -8   5  165.16   12.85
  -6  -8   5  179.19   13.59
   6   8  -5  132.39   10.70
  -6   8   5  148.78   11.65
   6  -8  -4   21.68    3.36
   6  -8  -4   23.62    4.18
  -6  -8   4   22.53    3.96
  -6  -8   4   21.63    3.58
   6   8  -4   21.45    4.00
  -6   8   4   25.86    4.33
   6  -8  -3   20.44    3.72
   6  -8  -3   24.37    4.12
  -6  -8   3   18.33    3.47
  -6  -8   3   13.19    2.94
   6   8  -3   12.95    3.34
  -6   8   3   14.55    3.76
   6  -8  -2    5.11    3.36
   6  -8  -2    3.58    2.71
  -6  -8   2    2.40    3.16
  -6  -8   2    7.09    3.12
   6   8  -2    2.11    2.56
  -6   8   2    2.39    3.41
   6  -8  -1   28.20    3.96
   6  -8  -1   50.05    5.47
  -6  -8   1   37.61    4.73
  -6  -8   1   37.57    4.69
   6   8  -1   40.54    5.26
  -6   8   1   53.64    5.70
   6  -8   0   52.94    5.74
   6  -8   0   56.63    5.72
  -6  -8   0   49.98    5.44
  -6  -8   0   62.25    6.40
   6   8   0   52.54    5.94
  -6   8   0   48.95    5.37
   6  -8   1   25.40    3.93
   6  -8   1   37.97    5.06
  -6  -8  -1   34.67    4.72
  -6  -8  -1   29.00    4.48
   6   8   1   35.22    5.03
  -6   8  -1   40.14    4.64
   6  -8   2   19.75    4.29
   6  -8   2   13.28    3.72
  -6  -8  -2   12.31    3.25
  -6  -8  -2    7.73    3.74
   6   8   2   15.90    4.16
  -6   8  -2   15.68    3.79
   6  -8   3  100.97    8.21
   6  -8   3  118.08    9.69
  -6  -8  -3  143.01   11.34
  -6  -8  -3  111.94    9.56
   6   8   3  115.62   10.00
  -6   8  -3  112.02    9.37
   7   0 -22    1.26    2.33
  -7   0  22   -0.85    2.36
  -7   0  22   -0.29    2.36
   7   0 -21  175.26   12.82
  -7   0  21  179.58   13.25
  -7   0  21  193.87   14.20
   7   0 -20    0.85    1.97
  -7   0  20   -0.60    2.10
  -7   0  20   -4.84    2.04
   7   0 -19  437.95   30.86
  -7   0  19  390.76   27.66
  -7   0  19  430.35   30.35
   7   0 -18   -1.99    1.57
  -7   0  18    0.43    2.03
  -7   0  18   -0.04    1.77
   7   0 -17   72.74    6.08
  -7   0  17   74.30    6.15
  -7   0  17   76.40    6.34
   7   0 -16    0.28    1.52
  -7   0  16   -3.46    1.51
  -7   0  16    0.66    1.48
   7   0 -15 1599.21  110.65
  -7   0  15 1559.89  107.87
   7   0 -14    0.05    1.56
  -7   0  14    1.68    1.59
   7   0 -13  142.62   10.59
  -7   0  13  141.57   10.80
   7   0 -12   -0.87    1.72
  -7   0  12    0.33    1.74
   7   0 -11    0.55    1.82
  -7   0  11    0.49    1.72
   7   0 -10   -0.39    1.64
  -7   0  10    1.40    1.76
   7   0  -9   66.59    5.92
  -7   0   9   52.34    4.78
   7   0  -8   -1.06    1.55
  -7   0   8    1.30    1.85
   7   0  -7   20.32    2.65
  -7   0   7   17.18    2.74
   7   0  -6    0.22    1.26
  -7   0   6   -2.07    1.78
   7   0  -5  984.69   68.63
  -7   0   5 1141.08   79.23
   7   0  -4    1.46    1.66
  -7   0   4   -0.04    1.60
   7   0  -3  141.05   10.93
  -7   0   3  155.46   11.76
   7   0  -2    2.36    1.84
  -7   0   2   -1.25    1.23
   7   0  -1  145.63   11.18
  -7   0   1  132.13   10.24
   7   0   0    2.24    1.81
  -7   0   0   -1.34    1.70
   7   0   1  889.00   61.95
  -7   0  -1 1076.98   74.81
   7   0   2   -0.64    1.64
  -7   0  -2    1.39    1.59
   7   0   3  956.51   66.62
  -7   0  -3 1021.92   70.96
   7   0   4   -1.39    1.52
  -7   0  -4    0.68    1.63
   7   0   5 1043.42   72.53
  -7   0  -5 1027.82   71.49
   7   0   6   -0.39    1.63
  -7   0  -6   -0.88    1.72
   7   0   7  116.20    9.02
  -7   0  -7  118.14    9.07
   7   0   8   -0.13    1.74
  -7   0  -8    2.95    1.51
   7   0   9  126.39    9.65
  -7   0  -9  118.17    9.07
   7   0  10   -0.21    1.81
  -7   0 -10    0.89    1.56
   7   0  11 1517.94  104.93
  -7   0 -11 1575.62  108.84
   7   0  12   -0.43    2.06
  -7   0 -12    0.43    1.65
   7   0  13   14.54    2.73
  -7   0 -13   16.78    2.54
   7   0  14    0.38    1.97
   7   0  14   -1.00    2.10
  -7   0 -14   -0.24    1.94
   7   0  15   37.66    3.98
   7   0  15   35.18    3.63
  -7   0 -15   41.12    3.81
  -7   0 -15   31.46    3.24
  -7  -1  24    0.35    2.27
  -7  -1  24    0.88    2.67
  -7  -1  23    9.53    3.32
  -7  -1  23   14.27    3.74
   7   1 -23    8.83    3.07
  -7  -1  22   13.42    3.42
  -7  -1  22   12.81    3.15
   7   1 -22   10.64    3.00
  -7   1  22    8.02    1.46
   7  -1 -21   -0.77    1.89
  -7  -1  21   -1.52    2.57
  -7  -1  21   -0.45    2.41
   7   1 -21   -0.72    2.29
  -7   1  21    1.07    2.25
  -7   1  21    0.66    2.07
   7  -1 -20   26.18    3.03
  -7  -1  20   25.29    3.41
  -7  -1  20   17.13    3.04
   7   1 -20   26.10    3.33
  -7   1  20   28.22    3.30
  -7   1  20   25.94    3.12
   7  -1 -19  143.27   10.58
  -7  -1  19  141.70   10.74
  -7  -1  19  130.98   10.04
   7   1 -19  145.50   10.89
  -7   1  19  159.79   11.82
  -7   1  19  159.27   11.82
   7  -1 -18  309.88   22.01
  -7  -1  18  300.18   21.55
  -7  -1  18  250.76   18.22
   7   1 -18  340.16   24.11
  -7   1  18  287.46   20.51
   7  -1 -17  358.90   25.48
  -7  -1  17  378.70   26.90
  -7  -1  17  339.77   24.28
   7   1 -17  332.95   23.84
  -7   1  17  349.34   24.81
   7  -1 -16    7.79    2.12
  -7  -1  16    7.29    2.04
  -7  -1  16    6.46    2.10
   7   1 -16    8.80    2.04
  -7   1  16    8.86    2.24
  -7  -1  15   38.12    4.00
  -7  -1  15   42.96    4.21
   7   1 -15   35.58    3.87
  -7   1  15   40.71    3.93
   7  -1 -14  204.62   14.89
  -7  -1  14  211.96   15.55
  -7  -1  14  243.29   17.68
   7   1 -14  226.38   16.42
  -7   1  14  226.51   16.41
   7  -1 -13  761.85   52.93
  -7  -1  13  655.41   45.85
  -7  -1  13  779.29   54.39
   7   1 -13  722.79   50.41
  -7   1  13  691.86   48.37
   7  -1 -12  148.12   11.19
  -7  -1  12  148.25   11.23
   7   1 -12  146.68   11.21
  -7   1  12  166.87   12.49
   7  -1 -11   77.37    6.63
  -7  -1  11   71.20    6.12
   7   1 -11   73.62    6.15
  -7   1  11   83.37    6.76
   7  -1 -10  151.66   11.43
  -7  -1  10  153.50   11.64
   7   1 -10  158.48   11.77
  -7   1  10  146.29   11.00
   7  -1  -9 1807.63  124.96
  -7  -1   9 1582.17  109.56
   7   1  -9 1611.01  111.70
  -7   1   9 1747.33  120.75
   7  -1  -8  672.32   47.33
  -7  -1   8  688.97   48.29
   7   1  -8  625.66   44.06
  -7   1   8  604.29   42.42
   7  -1  -7  123.01    9.67
  -7  -1   7  131.87   10.22
   7   1  -7  141.70   10.91
  -7   1   7  123.30    9.62
   7  -1  -6  105.05    8.43
  -7  -1   6  118.94    9.42
   7   1  -6  115.52    9.32
  -7   1   6   96.27    7.83
   7  -1  -5 1815.50  125.62
  -7  -1   5 2006.88  138.69
   7   1  -5 2199.57  151.93
  -7   1   5 2658.36  183.38
   7  -1  -4  545.04   38.47
  -7  -1   4  661.84   46.40
   7  -1  -3  650.04   45.72
  -7  -1   3  738.91   51.73
   7   1  -3  559.33   39.48
  -7   1   3  710.34   49.71
   7  -1  -2  190.07   14.29
  -7  -1   2  163.72   12.39
   7   1  -2  176.04   13.24
  -7   1   2  164.90   12.36
   7  -1  -1  268.06   19.53
  -7  -1   1  243.68   17.83
   7   1  -1  269.24   19.61
  -7   1   1  269.38   19.57
   7  -1   0  397.84   28.41
  -7  -1   0  370.57   26.41
   7   1   0  482.25   34.12
  -7   1   0  422.74   30.08
   7  -1   1  613.21   43.09
  -7  -1  -1  637.85   44.73
   7   1   1  768.15   53.68
  -7   1  -1  613.99   43.14
   7  -1   2   -0.18    1.76
  -7  -1  -2    0.43    1.70
   7   1   2   -0.66    1.70
  -7   1  -2    1.86    1.72
   7  -1   3  521.84   36.87
  -7  -1  -3  488.15   34.33
   7   1   3  575.58   40.54
  -7   1  -3  662.49   46.51
   7  -1   4  776.67   54.33
  -7  -1  -4  736.55   51.53
   7   1   4  807.08   56.33
  -7   1  -4  762.77   53.19
   7  -1   5  387.61   27.63
  -7  -1  -5  435.20   30.84
   7   1   5  461.02   32.56
  -7   1  -5  393.25   27.84
   7  -1   6    0.09    1.78
  -7  -1  -6    0.38    1.49
   7   1   6    1.49    1.97
  -7   1  -6    2.19    1.84
   7  -1   7  111.22    8.80
  -7  -1  -7  115.69    8.91
   7   1   7  111.56    8.70
  -7   1  -7  106.77    8.32
   7  -1   8  240.41   17.57
  -7  -1  -8  254.56   18.26
   7   1   8  217.99   15.91
  -7   1  -8  236.34   17.18
   7  -1   9  911.42   63.50
  -7  -1  -9  930.82   64.70
   7   1   9  899.75   62.54
  -7   1  -9  803.80   56.02
   7  -1  10   45.59    4.54
  -7  -1 -10   43.86    3.96
   7   1  10   42.89    4.13
  -7   1 -10   37.90    3.81
   7  -1  11  891.10   62.09
  -7  -1 -11  808.26   56.09
   7   1  11  857.68   59.63
  -7   1 -11  794.23   55.28
   7  -1  12  178.27   13.24
  -7  -1 -12  160.58   11.75
  -7  -1 -12  164.90   12.11
   7   1  12  193.09   14.07
  -7   1 -12  189.15   13.92
   7  -1  13  426.28   30.16
   7  -1  13  425.49   30.15
  -7  -1 -13  423.00   29.60
  -7  -1 -13  421.17   29.53
   7   1  13  429.43   30.24
  -7   1 -13  382.24   27.04
   7  -1  14   51.90    4.89
   7  -1  14   46.15    4.65
  -7  -1 -14   41.20    3.76
  -7  -1 -14   45.05    3.92
   7   1  14   43.17    4.02
  -7   1 -14   50.74    4.78
   7  -1  15   20.28    3.38
   7  -1  15   31.75    3.93
  -7   1 -15   27.15    3.59
   7  -1  16    2.02    3.00
   7  -1  16    4.61    2.86
  -7   1 -16    1.68    2.52
   7  -1  17    7.01    2.63
   7  -1  17    6.02    2.73
  -7   1 -17    6.24    2.25
  -7  -2  24    2.06    4.71
  -7  -2  24    3.42    4.63
   7   2 -24   -2.78    4.35
  -7  -2  23   70.14    7.20
  -7  -2  23   79.61    7.76
   7   2 -23   82.19    7.58
  -7  -2  22  312.37   22.77
  -7  -2  22  284.45   20.80
   7   2 -22  275.41   20.10
   7  -2 -21   -0.67    1.94
   7  -2 -21    2.22    2.07
  -7  -2  21    1.72    2.92
  -7  -2  21    4.23    3.07
   7   2 -21    0.21    2.86
  -7   2  21    2.03    2.20
  -7   2  21    0.08    2.14
   7  -2 -20  236.74   16.98
   7  -2 -20  228.22   16.37
  -7  -2  20  268.20   19.58
  -7  -2  20  237.39   17.46
   7   2 -20  225.20   16.54
  -7   2  20  237.26   17.16
   7  -2 -19  146.03   10.83
  -7  -2  19  160.31   12.10
  -7  -2  19  149.43   11.44
   7   2 -19  151.14   11.43
  -7   2  19  141.18   10.63
   7  -2 -18   11.35    2.32
  -7  -2  18   10.72    2.46
  -7  -2  18    7.48    2.49
   7   2 -18   10.58    2.40
  -7   2  18    7.37    2.24
   7  -2 -17   21.73    2.62
  -7  -2  17   22.69    3.17
  -7  -2  17   28.76    3.34
   7   2 -17   25.01    3.25
  -7   2  17   26.50    3.16
   7  -2 -16    4.98    1.91
  -7  -2  16    4.00    2.03
  -7  -2  16    2.60    2.04
   7   2 -16    2.61    1.89
  -7   2  16    1.76    1.78
   7  -2 -15   13.59    2.23
  -7  -2  15   10.74    2.57
  -7  -2  15    9.61    2.41
   7   2 -15    9.08    2.41
  -7   2  15    9.27    2.18
   7  -2 -14  362.97   25.92
  -7  -2  14  346.98   24.93
  -7  -2  14  369.00   26.35
   7   2 -14  399.02   28.20
  -7   2  14  371.36   26.41
   7  -2 -13   11.52    2.20
  -7  -2  13    8.72    2.27
  -7  -2  13    8.76    2.27
   7   2 -13    8.95    2.22
  -7   2  13    6.57    1.97
   7  -2 -12  439.00   30.87
  -7  -2  12  419.73   29.90
  -7  -2  12  458.13   32.46
   7   2 -12  424.71   30.27
  -7   2  12  406.62   28.84
   7  -2 -11  221.27   16.23
  -7  -2  11  236.74   17.34
  -7  -2  11  246.44   18.05
   7   2 -11  233.46   17.01
  -7   2  11  249.19   18.12
   7  -2 -10 1209.76   83.92
  -7  -2  10 1186.30   82.39
   7   2 -10 1185.91   82.35
  -7   2  10 1170.18   81.25
   7  -2  -9    7.58    1.97
  -7  -2   9    5.43    2.20
  -7  -2   9    8.69    2.39
   7   2  -9    5.64    2.29
  -7   2   9    4.97    2.12
   7  -2  -8  279.60   20.17
  -7  -2   8  305.82   22.18
  -7  -2   8  269.64   19.58
   7   2  -8  275.67   19.98
  -7   2   8  294.02   21.25
   7  -2  -7   68.53    5.96
  -7  -2   7   59.07    5.47
  -7  -2   7   67.70    5.99
   7   2  -7   68.94    6.04
  -7   2   7   64.55    5.75
   7  -2  -6   31.18    3.38
  -7  -2   6   39.80    4.22
   7   2  -6   45.62    4.54
  -7   2   6   33.61    3.80
   7  -2  -5  811.53   56.65
  -7  -2   5  738.26   51.73
   7   2  -5  687.40   48.15
  -7   2   5  595.77   41.95
   7  -2  -4  251.81   18.42
  -7  -2   4  243.55   17.85
   7   2  -4  291.14   21.17
  -7   2   4  293.89   21.33
   7  -2  -3  178.80   13.32
  -7  -2   3  155.99   11.85
   7   2  -3  153.10   11.68
  -7   2   3  141.96   10.95
   7  -2  -2 1207.40   83.95
  -7  -2   2 1396.03   96.74
   7   2  -2 1402.59   97.24
  -7   2   2 1267.18   88.00
   7  -2  -1 1058.89   73.72
  -7  -2   1 1225.49   85.10
   7   2  -1 1006.59   70.16
  -7   2   1 1102.01   76.70
   7  -2   0 1877.11  129.82
  -7  -2   0 1708.01  118.17
   7   2   0 1757.82  121.70
  -7   2   0 2014.74  139.34
   7  -2   1    2.02    1.85
  -7  -2  -1   -1.40    1.61
   7   2   1    0.04    1.87
  -7   2  -1   -0.16    1.28
   7  -2   2   38.39    4.10
  -7  -2  -2   32.72    3.55
   7   2   2   40.68    4.10
  -7   2  -2   32.68    3.64
   7   2   3   65.96    5.85
  -7   2  -3   63.92    5.61
   7  -2   4  103.53    8.43
  -7  -2  -4   98.19    7.83
   7   2   4  116.74    9.15
  -7   2  -4  107.03    8.55
   7  -2   5  361.92   26.01
  -7  -2  -5  314.86   22.59
   7   2   5  315.78   22.68
  -7   2  -5  340.68   24.49
   7  -2   6   93.06    7.72
  -7  -2  -6  101.46    7.76
  -7  -2  -6  108.65    8.43
   7   2   6  123.28    9.57
  -7   2  -6  101.68    8.00
   7  -2   7    0.49    1.95
  -7  -2  -7    0.07    1.46
  -7  -2  -7    0.05    1.57
   7   2   7   -0.79    1.66
  -7   2  -7    1.04    1.78
   7  -2   8    1.57    1.97
  -7  -2  -8    1.26    1.55
  -7  -2  -8    1.21    1.69
   7   2   8    2.04    1.87
  -7   2  -8    2.63    1.93
   7  -2   9    5.78    2.19
  -7  -2  -9    7.07    1.94
  -7  -2  -9    4.63    1.76
   7   2   9    6.44    2.18
  -7   2  -9    4.05    1.90
   7  -2  10  327.84   23.52
  -7  -2 -10  326.92   23.23
  -7  -2 -10  315.25   22.44
   7   2  10  307.91   21.97
  -7   2 -10  321.55   23.07
   7  -2  11   23.73    3.30
   7  -2  11   24.30    3.42
  -7  -2 -11   26.83    3.05
  -7  -2 -11   28.35    3.01
   7   2  11   26.18    3.16
  -7   2 -11   21.24    2.98
   7  -2  12  105.23    8.42
   7  -2  12  103.73    8.32
  -7  -2 -12   89.82    6.91
  -7  -2 -12   78.44    6.28
   7   2  12  112.10    8.66
  -7   2 -12  108.98    8.66
   7  -2  13   10.53    2.87
   7  -2  13   16.35    3.17
  -7  -2 -13   14.10    2.23
  -7  -2 -13   15.94    2.40
   7   2  13   12.51    2.54
  -7   2 -13   17.28    2.84
   7  -2  14  167.26   12.74
   7  -2  14  180.24   13.54
  -7  -2 -14  166.87   12.03
  -7  -2 -14  184.56   13.24
   7   2  14  182.86   13.30
  -7   2 -14  165.16   12.37
   7  -2  15   47.40    5.30
   7  -2  15   45.37    5.06
  -7   2 -15   46.40    4.77
   7  -2  16  160.84   12.54
   7  -2  16  159.00   12.45
  -7   2 -16  153.37   11.92
   7  -2  17    2.65    4.22
   7  -2  17    7.50    4.25
  -7   2 -17    2.78    3.71
   7  -2  18   25.01    5.54
   7  -2  18   19.92    4.69
  -7   2 -18   17.70    4.31
  -7  -3  23   23.86    5.44
  -7  -3  23   39.85    5.83
   7   3 -23   29.74    5.56
  -7  -3  22   34.32    5.11
  -7  -3  22   27.44    4.75
   7   3 -22   29.07    4.44
   7  -3 -21   36.24    3.96
   7  -3 -21   32.73    3.88
  -7  -3  21   40.70    4.84
  -7  -3  21   38.41    4.88
   7   3 -21   36.13    4.72
  -7   3  21   32.53    3.85
   7  -3 -20   -1.32    2.65
   7  -3 -20    0.09    2.74
  -7  -3  20    1.52    2.94
  -7  -3  20   -0.58    2.74
   7   3 -20    1.25    2.69
  -7   3  20    1.43    2.53
   7  -3 -19   20.21    2.98
   7  -3 -19   22.56    3.29
  -7  -3  19   18.98    3.49
  -7  -3  19   16.90    3.34
   7   3 -19   23.62    3.71
  -7   3  19   19.64    3.30
   7  -3 -18  102.82    8.13
   7  -3 -18  111.98    8.85
  -7  -3  18  113.87    9.23
  -7  -3  18  100.07    8.31
   7   3 -18  104.58    8.43
  -7   3  18   93.99    7.68
   7  -3 -17    8.42    2.45
   7  -3 -17   16.16    2.62
  -7  -3  17   13.80    2.92
  -7  -3  17   15.82    2.90
   7   3 -17   12.07    2.79
  -7   3  17   13.12    2.65
   7  -3 -16  106.56    8.26
  -7  -3  16   97.71    8.00
  -7  -3  16  115.51    9.08
   7   3 -16  112.38    8.69
  -7   3  16  111.05    8.68
   7  -3 -15  362.71   25.92
  -7  -3  15  382.50   27.33
  -7  -3  15  312.50   22.57
   7   3 -15  364.93   26.24
  -7   3  15  299.39   21.55
   7  -3 -14    1.02    1.65
  -7  -3  14    3.62    2.08
  -7  -3  14    7.66    2.29
   7   3 -14    4.78    2.15
  -7   3  14    0.89    2.03
   7  -3 -13    1.52    1.74
  -7  -3  13   -0.34    2.01
  -7  -3  13    1.32    1.89
   7   3 -13   -0.13    2.02
  -7   3  13    1.65    1.80
   7  -3 -12  268.72   19.28
  -7  -3  12  246.70   18.10
  -7  -3  12  239.10   17.58
   7   3 -12  257.05   18.73
  -7   3  12  289.17   20.87
   7  -3 -11  222.84   16.18
  -7  -3  11  196.89   14.81
  -7  -3  11  203.96   15.14
   7   3 -11  211.31   15.52
  -7   3  11  229.40   16.74
   7  -3 -10  538.23   38.11
  -7  -3  10  584.76   41.32
  -7  -3  10  559.59   39.53
   7  -3  -9   64.45    5.79
  -7  -3   9   65.12    6.04
  -7  -3   9   70.76    6.31
   7   3  -9   67.89    6.10
  -7   3   9   63.63    5.73
   7  -3  -8  308.96   22.18
  -7  -3   8  259.68   19.01
  -7  -3   8  313.68   22.78
   7   3  -8  355.37   25.44
  -7   3   8  319.06   23.04
   7  -3  -7  114.91    9.27
  -7  -3   7  120.62    9.58
  -7  -3   7  125.89    9.90
   7   3  -7  120.79    9.62
  -7   3   7  102.14    8.30
   7  -3  -6  710.60   49.88
  -7  -3   6  612.55   43.15
  -7  -3   6  552.38   39.04
   7   3  -6  615.30   43.30
  -7   3   6  598.66   42.18
   7  -3  -5  303.98   21.86
  -7  -3   5  281.17   20.53
   7   3  -5  340.29   24.39
  -7   3   5  305.42   22.13
   7  -3  -4  230.05   16.99
  -7  -3   4  249.84   18.43
  -7  -3   4  220.48   16.16
   7   3  -4  219.30   16.33
  -7   3   4  239.49   17.66
   7  -3  -3  186.14   13.88
  -7  -3   3  198.33   14.89
  -7  -3   3  188.89   14.16
   7   3  -3  219.96   16.19
  -7   3   3  206.85   15.42
   7  -3  -2   24.45    3.26
  -7  -3   2   19.90    2.84
  -7  -3   2   24.20    3.33
   7   3  -2   22.69    3.16
  -7   3   2   32.15    3.97
   7  -3  -1  435.72   31.11
  -7  -3   1  431.39   30.65
  -7  -3   1  490.38   34.74
   7   3  -1  443.98   31.56
  -7   3   1  481.60   34.27
   7  -3   0   22.53    3.05
  -7  -3   0   33.15    3.81
  -7  -3   0   28.84    3.50
   7   3   0   26.57    3.40
  -7   3   0   35.96    4.16
   7  -3   1  338.32   24.42
  -7  -3  -1  332.69   23.87
  -7  -3  -1  303.98   21.92
   7   3   1  358.51   25.72
  -7   3  -1  310.54   22.52
   7  -3   2   33.24    3.66
  -7  -3  -2   34.29    3.54
  -7  -3  -2   30.31    3.45
   7   3   2   33.33    3.80
  -7   3  -2   30.00    3.50
   7  -3   3   30.41    3.85
  -7  -3  -3   28.83    3.54
  -7  -3  -3   25.23    3.24
   7   3   3   25.57    3.41
  -7   3  -3   28.00    3.43
   7  -3   4  100.40    8.22
  -7  -3  -4  106.81    8.38
  -7  -3  -4   98.93    7.93
   7  -3   5   16.63    2.90
  -7  -3  -5   15.21    2.58
  -7  -3  -5   19.51    2.57
   7   3   5   16.15    2.79
  -7   3  -5   19.39    2.91
   7  -3   6   21.39    3.15
  -7  -3  -6   24.37    2.99
  -7  -3  -6   21.13    2.77
   7   3   6   19.06    2.96
  -7   3  -6   22.36    3.21
   7  -3   7  460.36   32.74
  -7  -3  -7  424.05   30.04
  -7  -3  -7  430.21   30.37
   7   3   7  441.88   31.34
  -7   3  -7  427.85   30.48
   7  -3   8  120.81    9.58
   7  -3   8  113.16    9.08
  -7  -3  -8  119.31    9.03
  -7  -3  -8  109.32    8.55
   7   3   8  106.41    8.45
  -7   3  -8   95.68    7.80
   7  -3   9  156.25   11.93
   7  -3   9  194.66   14.69
  -7  -3  -9  154.02   11.47
  -7  -3  -9  179.19   13.29
   7   3   9  167.26   12.58
  -7   3  -9  184.96   13.82
   7  -3  10   73.93    6.53
   7  -3  10   71.03    6.23
  -7  -3 -10   76.16    6.27
  -7  -3 -10   80.22    6.57
   7   3  10   82.84    6.96
  -7   3 -10   80.77    6.75
   7  -3  11    4.97    2.54
   7  -3  11    9.52    2.84
  -7  -3 -11    3.51    1.99
  -7  -3 -11    1.02    1.91
   7   3  11    0.64    2.22
  -7   3 -11    2.14    2.25
   7  -3  12  136.59   10.81
   7  -3  12  137.77   10.85
  -7  -3 -12  142.62   10.63
  -7  -3 -12  152.71   11.43
   7   3  12  139.08   10.63
  -7   3 -12  136.85   10.59
   7  -3  13   -1.64    2.62
   7  -3  13   -0.41    2.88
  -7  -3 -13    0.64    2.15
  -7  -3 -13   -0.83    2.08
   7   3  13    0.34    2.48
  -7   3 -13    2.20    2.65
   7  -3  14   13.75    3.41
   7  -3  14   11.84    3.57
  -7  -3 -14   12.30    2.61
  -7  -3 -14   10.01    2.63
   7   3  14   14.03    3.19
  -7   3 -14   12.52    3.19
   7  -3  15   19.20    4.46
   7  -3  15   17.29    3.97
  -7   3 -15   17.22    4.02
   7  -3  16   13.79    4.30
   7  -3  16    5.05    4.08
  -7   3 -16   12.78    4.17
   7  -3  17    2.78    4.90
   7  -3  17   -2.06    5.03
  -7   3 -17   -2.67    4.43
  -7  -4  22    4.01    4.39
  -7  -4  22    6.21    4.18
   7   4 -22   12.60    5.07
   7  -4 -21    0.45    3.71
   7  -4 -21   -1.35    3.63
  -7  -4  21   -0.88    3.70
  -7  -4  21   -0.30    3.93
   7   4 -21   -0.83    3.70
  -7   4  21   -0.97    3.36
   7  -4 -20   44.52    5.31
   7  -4 -20   49.60    5.43
  -7  -4  20   43.72    5.53
  -7  -4  20   53.39    5.90
   7   4 -20   53.65    5.74
  -7   4  20   54.86    5.86
   7  -4 -19    5.98    3.00
   7  -4 -19   11.75    3.43
  -7  -4  19    8.43    3.16
  -7  -4  19    9.23    3.49
   7   4 -19    6.08    2.91
  -7   4  19    8.85    3.41
   7  -4 -18   19.33    3.60
   7  -4 -18   19.73    3.42
  -7  -4  18   26.20    3.96
  -7  -4  18   22.97    3.83
   7   4 -18   35.34    4.48
  -7   4  18   30.75    4.08
   7  -4 -17   76.98    6.59
   7  -4 -17   76.67    6.70
  -7  -4  17   73.41    6.63
  -7  -4  17   83.64    7.37
   7   4 -17   73.12    6.34
  -7   4  17   82.81    7.21
   7  -4 -16   57.09    5.39
   7  -4 -16   56.68    5.36
  -7  -4  16   48.80    5.03
  -7  -4  16   66.16    5.99
   7   4 -16   68.27    6.13
  -7   4  16   66.29    6.00
   7  -4 -15  399.54   28.30
   7  -4 -15  359.82   25.69
  -7  -4  15  410.29   29.14
  -7  -4  15  409.90   29.27
   7   4 -15  391.54   28.04
  -7   4  15  400.06   28.50
   7  -4 -14   12.13    2.57
   7  -4 -14   10.25    2.57
  -7  -4  14   14.84    2.67
  -7  -4  14   13.96    3.01
   7   4 -14   12.03    2.56
  -7   4  14    8.89    2.52
   7  -4 -13    0.33    1.82
   7  -4 -13    0.56    2.03
  -7  -4  13   -1.01    2.10
  -7  -4  13    4.99    2.18
   7   4 -13    3.09    2.39
  -7   4  13    2.15    2.10
   7  -4 -12   74.91    6.48
  -7  -4  12   57.86    5.54
   7   4 -12   58.75    5.28
  -7   4  12   55.93    5.28
   7  -4 -11  404.91   28.62
  -7  -4  11  375.55   26.92
  -7  -4  11  408.32   29.18
   7   4 -11  422.35   29.98
  -7   4  11  396.00   28.29
   7  -4 -10  230.18   16.92
  -7  -4  10  219.69   16.31
  -7  -4  10  197.28   14.93
   7   4 -10  215.11   16.15
  -7   4  10  264.00   19.32
   7  -4  -9  189.28   14.30
  -7  -4   9  226.38   16.67
  -7  -4   9  171.98   13.07
   7   4  -9  145.24   11.26
  -7   4   9  185.74   13.93
   7  -4  -8  593.28   41.65
  -7  -4   8  542.95   38.42
  -7  -4   8  610.32   43.06
   7   4  -8  579.26   40.88
  -7   4   8  540.98   38.20
   7  -4  -7  984.56   68.57
  -7  -4   7 1181.32   82.07
  -7  -4   7  949.96   66.37
   7   4  -7  933.70   65.32
  -7   4   7  960.18   67.00
   7  -4  -6   12.91    2.96
  -7  -4   6   11.75    2.67
  -7  -4   6    7.29    2.41
   7   4  -6    9.96    2.49
  -7   4   6    7.58    2.36
   7  -4  -5   28.64    3.53
  -7  -4   5   25.59    3.34
  -7  -4   5   24.09    3.13
   7   4  -5   29.74    3.72
  -7   4   5   27.65    3.38
   7  -4  -4    3.78    2.18
  -7  -4   4    0.33    1.90
  -7  -4   4    8.99    2.32
   7   4  -4    6.02    2.25
  -7   4   4    7.73    2.32
   7  -4  -3  134.49   10.64
  -7  -4   3  143.67   11.13
  -7  -4   3  129.27   10.13
   7   4  -3  127.88   10.00
  -7   4   3  127.29   10.05
   7  -4  -2  327.84   23.53
  -7  -4   2  325.09   23.28
  -7  -4   2  312.24   22.60
   7   4  -2  306.73   22.27
  -7   4   2  313.55   22.66
   7  -4  -1 1666.06  115.47
  -7  -4   1 1726.36  119.59
  -7  -4   1 1458.95  101.17
   7   4  -1 1363.26   94.65
  -7   4   1 1342.29   93.21
   7  -4   0  641.00   45.18
  -7  -4   0  581.22   41.06
  -7  -4   0  623.43   43.85
   7   4   0  540.98   38.30
  -7   4   0  592.36   41.80
  -7  -4  -1   56.61    5.06
  -7  -4  -1   62.16    5.66
   7   4   1   75.03    6.69
  -7   4  -1   59.93    5.65
   7  -4   2  103.61    8.55
  -7  -4  -2  101.65    8.22
  -7  -4  -2  101.90    8.18
   7   4   2  109.00    8.83
  -7   4  -2  110.28    8.98
   7  -4   3  317.61   23.02
   7  -4   3  291.53   21.17
  -7  -4  -3  255.61   18.78
  -7  -4  -3  289.69   21.13
   7   4   3  298.08   21.59
  -7   4  -3  313.16   22.65
   7  -4   4    2.92    2.27
   7  -4   4    6.79    2.58
  -7  -4  -4    4.97    1.97
  -7  -4  -4    8.30    2.25
   7   4   4    4.61    2.20
  -7   4  -4    4.57    2.39
   7  -4   5   -1.17    1.98
   7  -4   5    2.87    2.10
  -7  -4  -5    2.27    2.07
  -7  -4  -5    3.17    1.97
   7   4   5    2.08    2.28
  -7   4  -5   -0.41    1.82
   7  -4   6   79.34    7.01
  -7  -4  -6   81.18    6.70
  -7  -4  -6   94.71    7.77
   7   4   6   79.83    6.72
  -7   4  -6   68.99    6.15
   7  -4   7   -0.21    2.57
   7  -4   7   -1.35    1.94
  -7  -4  -7    2.07    1.82
  -7  -4  -7   -0.31    1.97
   7   4   7    1.30    2.31
  -7   4  -7    1.42    2.12
   7  -4   8    8.17    2.66
   7  -4   8    3.19    2.53
  -7  -4  -8    2.50    2.11
  -7  -4  -8    3.85    2.16
   7   4   8    2.58    2.24
  -7   4  -8    2.10    2.15
   7  -4   9  123.56    9.88
   7  -4   9  149.83   11.63
  -7  -4  -9  133.44   10.30
  -7  -4  -9  149.04   11.36
   7   4   9  125.17    9.92
  -7   4  -9  127.87   10.00
   7  -4  10    0.09    2.31
   7  -4  10   -0.75    2.58
  -7  -4 -10    1.78    2.25
  -7  -4 -10   -2.27    2.18
   7   4  10    2.57    2.83
  -7   4 -10   -0.37    2.46
   7  -4  11  182.21   13.83
   7  -4  11  147.60   11.54
  -7  -4 -11  197.67   14.62
  -7  -4 -11  174.47   13.00
   7   4  11  165.30   12.62
  -7   4 -11  165.95   12.72
   7  -4  12    6.59    3.15
   7  -4  12    6.29    3.17
  -7  -4 -12    5.32    2.86
  -7  -4 -12    2.28    2.75
   7   4  12    8.97    3.40
  -7   4 -12    8.89    2.78
   7  -4  13  206.72   15.83
   7  -4  13  206.46   15.69
  -7  -4 -13  228.74   16.95
  -7  -4 -13  199.64   14.86
   7   4  13  198.85   15.05
  -7   4 -13  219.43   16.45
   7  -4  14    8.80    3.92
   7  -4  14    6.86    3.91
  -7  -4 -14    3.43    3.37
  -7  -4 -14    6.92    3.46
   7   4  14    0.34    3.55
  -7   4 -14    6.53    3.60
   7  -4  15    6.91    4.34
   7  -4  15    2.84    4.19
  -7  -4 -15    0.80    2.33
  -7  -4 -15    4.06    2.29
  -7   4 -15    4.52    3.79
  -7   4 -16    2.61    4.51
   7  -5 -20    0.05    4.88
   7  -5 -20    2.70    4.92
  -7  -5  20   -4.26    3.70
  -7  -5  20    5.79    3.79
   7   5 -20    1.82    4.00
  -7   5  20    0.25    4.80
   7  -5 -19  160.58   12.75
   7  -5 -19  146.81   11.90
  -7  -5  19  151.40   12.10
  -7  -5  19  159.13   12.65
   7   5 -19  155.99   12.35
  -7   5  19  156.78   12.62
   7  -5 -18    8.57    3.71
   7  -5 -18   10.42    3.70
  -7  -5  18   14.22    3.79
  -7  -5  18   13.17    3.60
   7   5 -18   13.71    3.54
  -7   5  18   16.31    4.37
   7  -5 -17   50.74    5.62
   7  -5 -17   64.91    6.07
  -7  -5  17   66.13    6.38
  -7  -5  17   64.64    6.07
   7   5 -17   54.49    5.61
  -7   5  17   61.39    6.11
   7  -5 -16   26.02    4.04
   7  -5 -16   22.22    3.68
  -7  -5  16   26.48    3.97
  -7  -5  16   30.54    4.27
   7   5 -16   26.57    4.00
  -7   5  16   17.29    3.40
   7  -5 -15   22.83    3.55
   7  -5 -15   23.52    3.66
  -7  -5  15   17.70    3.21
  -7  -5  15   32.59    4.19
   7   5 -15   18.59    3.42
  -7   5  15   15.90    3.43
   7  -5 -14   89.12    7.51
   7  -5 -14   93.92    7.86
  -7  -5  14   85.36    7.33
  -7  -5  14   89.63    7.58
   7   5 -14   89.11    7.42
  -7   5  14   97.71    8.15
   7  -5 -13  128.19   10.04
   7  -5 -13  132.52   10.28
  -7  -5  13  135.54   10.60
  -7  -5  13  130.96   10.39
   7   5 -13  116.51    9.46
  -7   5  13  136.98   10.78
   7  -5 -12  188.10   13.96
   7  -5 -12  183.25   13.80
  -7  -5  12  171.33   13.08
  -7  -5  12  202.65   15.11
   7   5 -12  192.30   14.24
  -7   5  12  204.75   15.40
   7  -5 -11  247.48   18.15
   7  -5 -11  252.33   18.46
  -7  -5  11  252.07   18.44
  -7  -5  11  219.17   16.31
   7   5 -11  282.22   20.78
  -7   5  11  257.58   18.90
   7  -5 -10   46.50    4.76
   7  -5 -10   46.69    4.54
  -7  -5  10   47.81    4.98
  -7  -5  10   58.25    5.62
   7   5 -10   56.29    5.49
  -7   5  10   51.75    4.98
   7  -5  -9   72.90    6.49
   7  -5  -9   76.79    6.66
  -7  -5   9   81.69    6.89
  -7  -5   9   92.16    7.67
   7   5  -9   86.70    7.24
  -7   5   9   88.26    7.48
   7  -5  -8   50.57    5.19
   7  -5  -8   54.19    5.18
  -7  -5   8   46.00    4.90
  -7  -5   8   57.10    5.51
   7   5  -8   43.77    4.72
  -7   5   8   59.34    5.69
   7  -5  -7   20.75    2.91
   7  -5  -7   31.60    3.85
  -7  -5   7   25.06    3.40
  -7  -5   7   20.83    3.22
   7   5  -7   23.57    3.33
  -7   5   7   23.69    3.19
   7  -5  -6  213.53   15.94
   7  -5  -6  248.80   18.31
  -7  -5   6  228.48   16.87
  -7  -5   6  237.26   17.55
   7   5  -6  230.57   16.95
  -7   5   6  230.18   17.08
   7  -5  -5   25.51    3.42
   7  -5  -5   27.47    3.76
  -7  -5   5   35.72    3.97
   7   5  -5   36.48    4.26
  -7   5   5   36.65    4.26
   7  -5  -4  164.25   12.61
   7  -5  -4  130.02   10.07
  -7  -5   4  144.06   11.21
  -7  -5   4  167.26   12.81
   7   5  -4  121.68    9.66
  -7   5   4  148.52   11.59
   7  -5  -3  153.76   12.02
   7  -5  -3  146.29   11.39
  -7  -5   3  132.92   10.38
  -7  -5   3  161.49   12.37
   7   5  -3  143.80   11.25
  -7   5   3  144.58   11.33
   7  -5  -2  325.09   23.49
   7  -5  -2  329.15   23.71
  -7  -5   2  312.11   22.49
  -7  -5   2  276.45   20.15
   7   5  -2  328.23   23.63
  -7   5   2  362.97   26.09
   7  -5  -1  144.45   11.43
   7  -5  -1  109.59    8.94
  -7  -5   1  105.21    8.69
  -7  -5   1  102.80    8.44
   7  -5   0   23.07    3.33
  -7  -5   0   18.92    3.17
  -7  -5   0   20.84    3.04
   7  -5   1   29.99    3.92
   7  -5   1   33.95    4.01
  -7  -5  -1   22.98    2.95
  -7  -5  -1   26.35    3.38
   7   5   1   23.39    3.40
  -7   5  -1   22.51    3.20
   7  -5   2   45.70    4.92
   7  -5   2   33.73    4.18
  -7  -5  -2   46.01    4.78
  -7  -5  -2   44.06    4.48
   7   5   2   37.83    4.33
  -7   5  -2   40.74    4.35
   7  -5   3   92.57    7.69
   7  -5   3  100.97    8.44
  -7  -5  -3   94.93    7.63
  -7  -5  -3   87.09    7.25
   7   5   3   88.53    7.62
  -7   5  -3   85.56    7.24
   7  -5   4    0.79    1.76
   7  -5   4    0.14    2.32
  -7  -5  -4    1.84    2.02
  -7  -5  -4   -1.95    2.16
   7   5   4    2.50    2.48
  -7   5  -4    0.83    2.01
   7  -5   5  238.31   17.59
   7  -5   5  213.27   15.91
  -7  -5  -5  227.56   16.75
  -7  -5  -5  216.81   15.94
   7   5   5  230.44   17.03
  -7   5  -5  296.25   21.52
   7  -5   6   59.09    5.72
   7  -5   6   48.87    5.15
  -7  -5  -6   43.90    4.37
  -7  -5  -6   57.60    5.39
   7   5   6   51.55    5.16
  -7   5  -6   50.47    4.88
   7  -5   7  536.92   38.07
   7  -5   7  472.29   33.64
  -7  -5  -7  548.71   38.75
  -7  -5  -7  497.07   34.99
   7   5   7  635.49   44.78
  -7   5  -7  675.08   47.43
   7  -5   8    1.42    2.48
   7  -5   8   -0.18    2.66
  -7  -5  -8    2.01    2.43
  -7  -5  -8    2.15    2.50
   7   5   8    0.26    2.83
  -7   5  -8   -2.03    2.56
   7  -5   9  196.36   14.73
   7  -5   9  231.89   17.28
  -7  -5  -9  209.60   15.63
  -7  -5  -9  222.84   16.48
   7   5   9  200.03   15.22
  -7   5  -9  189.41   14.17
   7  -5  10    8.68    3.15
   7  -5  10   10.62    2.95
  -7  -5 -10    6.58    2.79
  -7  -5 -10    8.10    3.38
   7   5  10    6.58    3.67
  -7   5 -10    6.03    3.01
   7  -5  11    0.39    3.05
   7  -5  11    2.65    3.17
  -7  -5 -11    0.21    3.34
  -7  -5 -11   -0.49    3.09
   7   5  11    0.34    3.32
  -7   5 -11    2.71    3.07
   7  -5  12    9.71    3.84
   7  -5  12    6.13    3.84
  -7  -5 -12    8.26    3.88
  -7  -5 -12    4.84    3.76
   7   5  12    3.24    3.71
  -7   5 -12    4.94    3.33
   7  -5  13   53.68    6.10
   7  -5  13   48.24    5.82
  -7  -5 -13   50.41    6.16
  -7  -5 -13   41.91    5.66
   7  -5  14    1.78    4.13
   7  -5  14    1.59    3.96
  -7  -5 -14   -4.47    4.56
  -7  -5 -14    5.89    4.89
  -7   5 -14    0.66    3.78
   7  -6 -17   48.92    6.06
   7  -6 -17   58.62    6.65
  -7  -6  17   57.73    6.04
  -7  -6  17   45.41    5.15
   7   6 -17   55.99    5.89
  -7   6  17   47.03    5.99
   7  -6 -16   12.81    4.09
   7  -6 -16   18.76    4.29
  -7  -6  16   26.83    4.50
  -7  -6  16   15.61    3.40
   7   6 -16   14.79    3.87
  -7   6  16    9.79    4.21
   7  -6 -15  225.33   17.09
   7  -6 -15  235.95   17.72
  -7  -6  15  251.42   18.69
  -7  -6  15  198.85   15.09
   7   6 -15  242.24   18.00
  -7   6  15  230.05   17.26
   7  -6 -14    8.57    3.28
   7  -6 -14    1.39    3.04
  -7  -6  14    3.07    2.79
  -7  -6  14    3.30    2.50
   7   6 -14    7.03    2.84
  -7   6  14    4.01    3.17
   7  -6 -13   11.88    3.37
   7  -6 -13   14.89    3.57
  -7  -6  13    9.99    3.15
  -7  -6  13   11.06    3.08
   7   6 -13   10.54    3.28
  -7   6  13    8.93    3.12
   7  -6 -12   75.40    6.72
   7  -6 -12   73.29    6.57
  -7  -6  12   78.94    7.10
  -7  -6  12   65.91    6.25
   7   6 -12   71.75    6.70
  -7   6  12   77.12    6.93
   7  -6 -11    3.55    2.73
   7  -6 -11    4.29    2.70
  -7  -6  11    4.72    2.87
  -7  -6  11    1.14    2.70
   7   6 -11    0.13    2.60
  -7   6  11    2.57    2.83
   7  -6 -10  287.46   20.93
   7  -6 -10  284.71   20.67
  -7  -6  10  239.62   17.76
  -7  -6  10  254.83   18.68
   7   6 -10  273.44   19.99
  -7   6  10  231.23   17.22
   7  -6  -9    1.68    2.60
   7  -6  -9    2.74    2.29
  -7  -6   9    0.01    2.48
  -7  -6   9   -1.27    2.49
   7   6  -9    2.95    2.79
  -7   6   9   -1.59    2.70
   7  -6  -8   52.14    5.23
   7  -6  -8   53.25    5.28
  -7  -6   8   60.70    5.92
  -7  -6   8   46.63    4.75
   7   6  -8   49.61    4.94
  -7   6   8   48.02    5.14
   7  -6  -7  247.22   18.23
   7  -6  -7  254.96   18.50
  -7  -6   7  246.83   18.15
  -7  -6   7  193.61   14.50
   7   6  -7  241.72   17.87
  -7   6   7  246.83   18.17
   7  -6  -6   30.37    3.83
   7  -6  -6   35.27    3.95
  -7  -6   6   33.75    4.23
  -7  -6   6   42.88    4.40
   7   6  -6   32.34    4.34
  -7   6   6   26.36    3.79
   7  -6  -5  221.01   16.39
   7  -6  -5  236.34   17.49
  -7  -6   5  232.54   17.03
  -7  -6   5  229.00   16.94
   7  -6  -4  123.48    9.96
   7  -6  -4  125.00    9.77
  -7  -6   4  110.14    8.87
   7   6  -4  113.23    9.18
  -7   6   4  100.17    8.34
   7  -6  -3   21.86    3.41
   7  -6  -3   19.49    3.38
  -7  -6   3   13.19    3.08
  -7  -6   3   17.25    2.73
   7   6  -3   12.75    2.44
  -7   6   3   15.64    3.22
   7  -6  -2   58.50    5.34
   7  -6  -2   64.36    5.94
  -7  -6   2   58.50    5.51
  -7  -6   2   64.34    5.69
   7   6  -2   80.67    6.99
  -7   6   2   57.98    5.65
   7  -6  -1   -3.58    2.11
   7  -6  -1   -1.44    2.12
  -7  -6   1   -0.55    2.33
  -7  -6   1   -1.10    2.02
   7   6  -1   -0.69    2.49
  -7   6   1   -2.62    2.22
   7  -6   0  820.45   57.45
   7  -6   0  762.77   53.39
  -7  -6   0  758.97   52.94
  -7  -6   0  748.61   52.55
   7   6   0  626.71   44.23
  -7   6   0  636.93   44.80
   7  -6   1   75.40    6.67
   7  -6   1   86.27    7.33
  -7  -6  -1   72.27    6.48
  -7  -6  -1   76.05    6.74
   7   6   1   71.69    6.57
  -7   6  -1   84.30    7.25
   7  -6   2  103.45    8.53
   7  -6   2   81.70    7.03
  -7  -6  -2   91.59    7.42
  -7  -6  -2  107.92    8.72
   7   6   2   93.10    7.90
  -7   6  -2  101.97    8.27
   7  -6   3  290.48   21.16
   7  -6   3  264.92   19.49
  -7  -6  -3  292.31   21.29
   7   6   3  275.14   20.13
  -7   6  -3  260.72   19.06
   7  -6   4   87.71    7.51
   7  -6   4  108.75    8.83
  -7  -6  -4   99.28    8.06
  -7  -6  -4   79.20    6.72
   7   6   4   82.94    7.18
  -7   6  -4   98.61    8.13
   7  -6   5   86.80    7.64
   7  -6   5   82.60    7.18
  -7  -6  -5   87.37    7.50
  -7  -6  -5   92.64    7.80
   7   6   5   79.80    7.17
  -7   6  -5   86.02    7.42
   7  -6   6    3.63    2.23
   7  -6   6    2.73    2.81
  -7  -6  -6    6.74    2.99
  -7  -6  -6    2.37    2.70
   7   6   6    5.24    3.36
  -7   6  -6    1.97    2.69
   7  -6   7    4.80    2.78
   7  -6   7    2.36    3.30
  -7  -6  -7    9.19    3.20
  -7  -6  -7    4.99    2.95
   7   6   7    9.96    3.59
  -7   6  -7    4.33    3.00
   7  -6   8    0.72    3.05
   7  -6   8    3.76    2.90
  -7  -6  -8    3.60    3.15
  -7  -6  -8   -1.55    2.82
   7   6   8    1.52    3.58
  -7   6  -8   -0.26    2.77
   7  -6   9    6.11    3.60
   7  -6   9    0.77    2.81
  -7  -6  -9   -2.11    3.47
  -7  -6  -9   -1.77    3.54
   7   6   9    0.47    3.89
  -7   6  -9   -0.28    2.40
   7  -6  10    2.27    3.32
   7  -6  10    4.71    3.84
  -7  -6 -10   -0.55    3.71
  -7  -6 -10    1.65    4.19
   7   6  10    5.20    3.85
  -7   6 -10   -1.44    3.15
   7  -6  11  129.90   10.93
  -7  -6 -11  128.71   10.96
  -7  -6 -11  129.90   11.06
   7   6  11  131.35   11.26
  -7   6 -11  129.14   10.66
   7  -7 -14   35.51    5.57
   7  -7 -14   51.75    6.16
  -7  -7  14   54.79    5.87
  -7  -7  14   47.71    5.90
   7   7 -14   33.26    4.90
  -7   7  14   41.83    5.66
   7  -7 -13    9.54    4.12
   7  -7 -13   15.61    4.01
  -7  -7  13   15.99    3.85
  -7  -7  13   14.38    4.00
   7   7 -13    8.26    3.87
  -7   7  13   14.72    4.33
   7  -7 -12   75.53    7.08
   7  -7 -12   76.33    7.18
  -7  -7  12   80.08    7.31
  -7  -7  12   75.77    7.12
   7  -7 -11   28.50    4.23
   7  -7 -11   36.57    4.85
  -7  -7  11   38.80    4.92
  -7  -7  11   29.39    3.81
   7   7 -11   39.91    5.09
  -7   7  11   38.21    4.94
   7  -7 -10   15.83    3.71
   7  -7 -10   17.63    3.78
  -7  -7  10   14.94    3.58
  -7  -7  10   16.27    3.49
   7   7 -10   19.71    4.01
  -7   7  10   14.31    3.74
   7  -7  -9   33.78    4.48
   7  -7  -9   42.35    4.72
  -7  -7   9   42.16    4.78
  -7  -7   9   47.20    4.75
   7   7  -9   43.70    4.61
  -7   7   9   39.59    4.93
   7  -7  -8   32.04    4.04
   7  -7  -8   27.09    4.14
  -7  -7   8   27.04    4.05
  -7  -7   8   31.11    4.18
   7   7  -8   25.01    4.05
  -7   7   8   32.44    4.12
   7  -7  -7   13.54    3.47
   7  -7  -7    8.86    3.43
  -7  -7   7   10.42    3.00
  -7  -7   7    7.28    3.09
   7   7  -7    8.57    3.21
  -7   7   7    7.72    3.25
   7  -7  -6   68.98    6.40
  -7  -7   6   58.74    5.94
   7   7  -6   54.82    5.64
  -7   7   6   37.79    4.39
   7  -7  -5   -0.30    2.65
   7  -7  -5   -0.97    2.73
  -7  -7   5    1.27    2.92
  -7  -7   5    1.04    2.15
   7   7  -5    0.07    2.69
  -7   7   5   -0.46    2.81
   7  -7  -4  124.20   10.13
   7  -7  -4  127.48    9.95
  -7  -7   4  130.13   10.26
  -7  -7   4  129.18   10.25
   7   7  -4  141.44   11.05
  -7   7   4  141.96   11.25
   7  -7  -3    1.48    2.73
   7  -7  -3    0.20    2.96
  -7  -7   3   -2.50    2.67
  -7  -7   3    0.20    1.74
   7   7  -3    0.07    2.24
  -7   7   3    1.64    2.82
   7  -7  -2   33.35    4.37
   7  -7  -2   29.69    4.05
  -7  -7   2   32.60    4.18
  -7  -7   2   39.42    4.48
   7   7  -2   34.65    4.34
  -7   7   2   34.11    4.31
   7  -7  -1   46.01    4.75
   7  -7  -1   51.62    5.05
  -7  -7   1   45.11    4.94
  -7  -7   1   67.89    6.29
   7   7  -1   61.79    6.32
  -7   7   1   53.63    5.41
   7  -7   0  170.54   13.20
   7  -7   0  144.72   11.57
  -7  -7   0  162.67   12.36
  -7  -7   0  139.87   11.05
   7   7   0  145.50   11.52
  -7   7   0  147.99   11.71
   7  -7   1   88.78    8.00
   7  -7   1   71.43    6.66
  -7  -7  -1   80.20    7.04
  -7  -7  -1  103.86    8.73
   7   7   1   81.36    7.48
  -7   7  -1   78.20    6.92
   7  -7   2   -2.31    2.74
   7  -7   2   -0.10    3.01
  -7  -7  -2   -6.00    2.87
  -7  -7  -2    1.80    2.91
   7   7   2    0.75    2.77
  -7   7  -2   -1.13    2.75
   7  -7   3   -0.83    2.62
   7  -7   3    1.49    2.27
  -7  -7  -3    4.68    2.94
  -7  -7  -3    2.39    3.03
   7   7   3    5.58    3.34
  -7   7  -3    3.33    2.79
   7  -7   4  120.54    9.69
  -7  -7  -4  148.78   11.73
   7   7   4  123.64   10.19
  -7   7  -4  133.05   10.58
   7  -7   5    1.46    2.43
   7  -7   5    0.59    3.11
  -7  -7  -5    3.62    3.40
  -7  -7  -5   -0.22    3.34
   7   7   5   -3.47    3.53
  -7   7  -5    1.56    2.63
   7  -7   6   -0.26    3.47
   7  -7   6    0.07    3.07
  -7  -7  -6    2.87    3.33
  -7  -7  -6    1.31    3.79
   7   7   6    3.11    3.60
  -7   7  -6    0.01    2.96
   7  -7   7   13.78    4.10
   7  -7   7   11.65    3.92
  -7  -7  -7    8.42    3.95
  -7  -7  -7   12.30    3.93
   7   7   7   16.40    4.71
  -7   7  -7   12.70    3.70
  -7  -7  -8  116.15   10.72
   7  -8  -6    8.73    3.93
   7  -8  -6    6.51    2.87
  -7  -8   6    7.28    3.46
  -7  -8   6    7.12    3.12
   7   8  -6    4.50    4.09
  -7   8   6    3.71    3.85
   7  -8  -5    0.76    3.53
   7  -8  -5   -0.35    3.41
  -7  -8   5    4.21    3.19
  -7  -8   5   -0.59    3.32
   7   8  -5    5.83    3.51
  -7   8   5    0.76    3.59
   7  -8  -4   -1.78    3.20
   7  -8  -4   -1.38    3.22
  -7  -8   4    0.20    3.03
  -7  -8   4    2.50    3.32
   7   8  -4    1.02    3.87
  -7   8   4    0.85    3.08
   7  -8  -3   12.19    2.90
   7  -8  -3   19.58    3.66
  -7  -8   3   11.92    3.37
  -7  -8   3   13.29    3.71
   7   8  -3   23.57    4.37
  -7   8   3   14.17    2.98
   7  -8  -2   72.19    6.61
   7  -8  -2   84.86    7.50
  -7  -8   2   64.68    6.49
  -7  -8   2   76.63    7.26
   7   8  -2   69.99    7.22
  -7   8   2   74.90    6.88
   7  -8  -1   -0.87    3.43
   7  -8  -1   -0.60    3.05
  -7  -8   1    1.48    2.88
  -7  -8   1    3.47    2.94
   7   8  -1    1.52    2.67
  -7   8   1    1.55    3.45
   7  -8   0   27.68    4.34
  -7  -8   0   30.14    4.82
  -7  -8   0   26.73    4.84
   7   8   0   30.61    5.02
  -8   0  24   38.07    4.05
  -8   0  24   39.18    3.93
   8   0 -23   -2.31    3.15
  -8   0  23    2.88    3.03
  -8   0  23    1.69    3.21
   8   0 -22    2.43    2.75
  -8   0  22    4.02    3.12
  -8   0  22    2.63    2.90
   8   0 -21    0.33    2.31
  -8   0  21    0.89    2.48
  -8   0  21    0.38    2.57
   8   0 -20  144.98   11.00
  -8   0  20  144.58   11.06
  -8   0  20  119.89    9.37
   8   0 -19   -2.20    1.98
  -8   0  19    2.62    2.32
  -8   0  19   -2.29    2.14
   8   0 -18  219.17   15.87
  -8   0  18  218.52   16.01
  -8   0  18  216.81   15.85
   8   0 -17   -0.59    2.15
  -8   0  17   -0.80    1.94
  -8   0  17   -1.23    1.95
   8   0 -16   91.09    7.21
  -8   0  16   83.55    6.83
   8   0 -15    0.42    1.81
  -8   0  15    0.21    1.77
   8   0 -14 2418.48  166.74
  -8   0  14 2717.35  187.19
   8   0 -13    0.66    1.69
  -8   0  13    0.43    1.64
   8   0 -11    0.29    1.76
  -8   0  11    1.06    1.89
   8   0 -10  688.84   48.15
  -8   0  10  658.17   46.18
   8   0  -9   -0.39    1.55
  -8   0   9   -1.57    1.97
   8   0  -8   54.71    5.03
  -8   0   8   66.63    5.96
   8   0  -7   -0.22    1.40
  -8   0   7    0.18    1.99
   8   0  -6  220.48   16.27
  -8   0   6  199.90   14.92
   8   0  -5   -0.85    1.55
  -8   0   5    1.19    1.70
   8   0  -4  100.15    7.94
  -8   0   4  118.24    9.35
   8   0  -3   -0.46    1.46
  -8   0   3    0.50    1.66
   8   0  -2 3784.36  260.59
  -8   0   2 3764.70  259.28
   8   0  -1    2.77    1.84
  -8   0   1    1.64    1.85
   8   0   0 3277.07  225.86
  -8   0   0 3544.48  244.08
   8   0   1   -1.72    2.04
  -8   0  -1   -0.12    1.63
   8   0   2 3189.25  219.83
  -8   0  -2 3262.65  224.81
   8   0   3   -2.70    1.89
  -8   0  -3    1.14    1.80
   8   0   4  275.54   19.96
  -8   0  -4  321.28   22.98
   8   0   5   -1.52    1.81
  -8   0  -5    0.33    1.86
   8   0   6  501.52   35.43
  -8   0  -6  465.34   32.85
   8   0   7   -0.98    1.91
  -8   0  -7   -0.04    1.73
   8   0   8  414.62   29.56
  -8   0  -8  384.20   27.33
   8   0   9    0.51    1.91
  -8   0  -9   -0.22    1.74
   8   0  10 1124.04   78.02
  -8   0 -10 1165.85   80.76
   8   0  11    1.01    2.29
  -8   0 -11   -2.36    1.87
   8   0  12 1083.27   75.24
  -8   0 -12 1104.77   76.57
   8   0  13    0.09    2.49
  -8   0 -13   -2.73    2.11
   8   0  14  431.26   30.49
   8   0  14  426.67   30.19
  -8   0 -14  407.41   28.86
   8   0  15   -1.36    2.79
   8   0  15   -2.25    2.94
  -8   0 -15   -0.38    2.43
  -8   0 -15   -0.47    2.40
   8   0  16  223.23   16.12
   8   0  16  231.10   16.57
  -8   0 -16  231.36   16.56
  -8   0 -16  225.59   16.16
  -8  -1  24   10.03    4.13
  -8  -1  24   18.95    4.59
   8   1 -24   17.92    4.46
   8  -1 -23   11.78    2.67
   8  -1 -23    4.75    2.24
  -8  -1  23   16.95    4.23
  -8  -1  23   12.35    4.17
   8   1 -23   12.36    4.02
  -8   1  23   12.39    2.90
  -8   1  23    9.77    2.73
   8  -1 -22  136.06   10.43
  -8  -1  22  154.68   12.07
  -8  -1  22  124.74   10.00
   8   1 -22  179.71   13.61
  -8   1  22  141.05   10.83
  -8   1  22  142.36   10.95
   8  -1 -21   39.52    4.19
  -8  -1  21   32.21    4.12
  -8  -1  21   36.06    4.39
   8   1 -21   34.08    4.00
  -8   1  21   34.07    4.12
  -8   1  21   42.37    4.50
   8  -1 -20  315.91   22.52
  -8  -1  20  313.68   22.61
  -8  -1  20  351.56   25.18
   8   1 -20  370.83   26.44
  -8   1  20  324.43   23.19
  -8   1  20  313.55   22.48
   8  -1 -19  320.76   22.82
  -8  -1  19  336.36   24.15
  -8  -1  19  371.88   26.53
   8   1 -19  323.51   23.18
  -8   1  19  389.58   27.59
   8  -1 -18    3.30    1.99
  -8  -1  18   -1.15    1.90
  -8  -1  18    2.54    2.08
   8   1 -18    0.88    2.07
  -8   1  18    2.71    2.15
   8  -1 -17   11.44    2.48
  -8  -1  17    7.56    2.23
  -8  -1  17    6.07    2.29
   8   1 -17    6.46    2.35
  -8   1  17    7.24    2.48
   8  -1 -16 1291.43   89.37
  -8  -1  16 1271.63   88.22
  -8  -1  16 1406.52   97.43
   8   1 -16 1331.80   92.19
  -8   1  16 1694.90  117.16
   8  -1 -15  313.16   22.36
  -8  -1  15  307.78   22.11
  -8  -1  15  299.79   21.73
   8   1 -15  329.02   23.66
  -8   1  15  303.19   21.81
   8  -1 -14  340.95   24.36
  -8  -1  14  397.57   28.30
  -8  -1  14  405.57   28.92
   8   1 -14  326.53   23.19
  -8   1  14  344.49   24.56
   8  -1 -13   37.58    3.68
  -8  -1  13   43.07    4.22
   8   1 -13   48.07    4.52
  -8   1  13   37.24    3.85
   8  -1 -12   51.69    4.90
  -8  -1  12   45.01    4.37
   8   1 -12   42.85    4.51
  -8   1  12   57.86    5.24
   8  -1 -11  116.30    9.20
  -8  -1  11  118.70    9.35
   8   1 -11  113.31    8.89
  -8   1  11  140.13   10.75
   8  -1 -10  198.72   14.59
  -8  -1  10  200.56   14.88
   8   1 -10  246.17   18.00
  -8   1  10  202.79   15.01
   8  -1  -9  317.09   22.77
  -8  -1   9  292.71   21.18
   8   1  -9  296.25   21.63
  -8   1   9  288.91   20.92
   8  -1  -8  182.21   13.79
  -8  -1   8  188.50   14.14
   8   1  -8  193.48   14.47
  -8   1   8  167.52   12.60
   8  -1  -7 1500.90  103.94
  -8  -1   7 1612.32  111.70
   8   1  -7 1479.93  102.60
  -8   1   7 1621.49  112.25
   8  -1  -6  441.36   31.33
  -8  -1   6  358.38   25.76
   8   1  -6  501.39   35.62
  -8   1   6  413.96   29.51
   8  -1  -5    3.50    2.16
  -8  -1   5    3.36    2.08
   8   1  -5    0.62    1.80
  -8   1   5    5.02    2.12
   8  -1  -4 1440.60   99.83
  -8  -1   4 1352.78   93.86
   8   1  -4 1195.48   83.17
  -8   1   4 1213.17   84.29
   8  -1  -3   19.20    3.09
  -8  -1   3   10.67    2.50
   8   1  -3    9.88    2.54
  -8   1   3   11.65    2.37
   8  -1  -2   -0.21    1.78
  -8  -1   2    1.94    2.06
   8   1  -2    1.86    1.86
  -8   1   2    3.08    2.06
   8  -1  -1    1.04    2.08
  -8  -1   1    6.02    1.89
   8   1  -1    8.56    2.46
  -8   1   1    3.15    2.03
   8  -1   0  440.83   31.39
  -8  -1   0  460.76   32.65
   8   1   0  478.85   34.02
  -8   1   0  422.87   30.02
   8  -1   1  202.79   15.07
  -8  -1  -1  195.31   14.50
   8   1   1  227.69   16.83
  -8   1  -1  187.97   13.93
   8  -1   2  841.03   58.76
  -8  -1  -2  793.18   55.51
   8   1   2  785.19   54.91
  -8   1  -2  735.90   51.40
   8  -1   3  112.94    9.06
  -8  -1  -3  123.47    9.61
   8   1   3  120.10    9.50
  -8   1  -3  111.01    8.76
   8  -1   4 2190.39  151.27
  -8  -1  -4 2034.41  140.52
   8   1   4 2064.55  142.62
  -8   1  -4 2136.65  147.60
   8  -1   5   78.20    6.61
  -8  -1  -5   84.95    7.04
   8   1   5  102.83    8.19
  -8   1  -5   85.44    7.00
   8  -1   6  237.92   17.39
  -8  -1  -6  231.10   16.80
   8   1   6  230.57   16.91
  -8   1  -6  230.44   16.86
   8  -1   7    1.51    1.93
  -8  -1  -7    1.91    1.72
   8   1   7   -1.25    1.89
  -8   1  -7    0.59    1.73
   8  -1   8  668.00   46.81
  -8  -1  -8  664.85   46.47
   8   1   8  671.41   47.02
  -8   1  -8  660.00   46.18
   8  -1   9   23.54    3.16
  -8  -1  -9   26.39    3.04
   8   1   9   24.25    3.22
  -8   1  -9   25.25    3.09
   8  -1  10  101.38    8.19
  -8  -1 -10  109.69    8.57
   8   1  10   95.28    7.67
  -8   1 -10  100.51    7.98
   8  -1  11    7.43    2.60
  -8  -1 -11    6.72    2.11
   8   1  11    9.56    2.50
  -8   1 -11    8.51    2.33
   8  -1  12  874.06   60.93
  -8  -1 -12  965.95   67.01
  -8  -1 -12  883.50   61.33
   8   1  12  875.50   60.87
  -8   1 -12  876.03   60.93
   8  -1  13  138.82   10.74
   8  -1  13  130.70   10.16
  -8  -1 -13  141.83   10.59
  -8  -1 -13  158.35   11.69
   8   1  13  144.45   11.02
  -8   1 -13  154.02   11.67
   8  -1  14    8.64    2.95
   8  -1  14    1.11    3.09
  -8  -1 -14    3.13    2.39
  -8  -1 -14    6.48    2.44
   8   1  14    7.86    2.71
  -8   1 -14    7.76    2.77
   8  -1  15   38.13    4.93
   8  -1  15   40.68    5.09
  -8  -1 -15   35.20    3.64
  -8  -1 -15   38.07    3.75
   8   1  15   36.30    3.89
   8   1  15   35.60    3.93
  -8   1 -15   41.40    4.65
   8  -1  16    5.87    3.98
   8  -1  16    7.17    3.83
  -8   1 -16   10.62    3.59
   8  -1  17    1.60    3.50
   8  -1  17   -2.44    3.40
  -8   1 -17    1.63    2.99
  -8  -2  24   25.48    6.07
  -8  -2  24   29.07    6.04
   8   2 -24   29.53    5.95
  -8  -2  23    0.67    3.83
  -8  -2  23   -0.92    3.87
   8   2 -23    0.58    3.81
   8  -2 -22   10.51    3.11
   8  -2 -22   23.54    3.79
  -8  -2  22   23.88    4.55
  -8  -2  22   21.22    4.47
   8   2 -22   24.34    4.21
  -8   2  22   24.49    3.70
  -8   2  22   17.85    3.51
   8  -2 -21    3.30    2.60
  -8  -2  21    1.59    3.29
  -8  -2  21    4.92    3.07
   8   2 -21    5.41    3.16
  -8   2  21    1.34    2.83
  -8   2  21    2.41    2.57
   8  -2 -20   25.64    3.32
  -8  -2  20   24.05    3.64
  -8  -2  20   18.68    3.50
   8   2 -20   25.02    3.79
  -8   2  20   22.97    3.41
   8  -2 -19    2.25    2.40
  -8  -2  19   -0.87    2.53
  -8  -2  19    1.48    2.43
   8   2 -19    2.56    2.48
  -8   2  19    0.73    2.24
   8  -2 -18  129.33    9.96
  -8  -2  18  149.70   11.42
   8   2 -18  162.41   12.18
  -8   2  18  181.94   13.55
   8  -2 -17  178.67   13.10
  -8  -2  17  173.03   12.96
  -8  -2  17  163.72   12.44
   8   2 -17  171.98   12.90
  -8   2  17  181.29   13.46
   8  -2 -16   99.45    8.02
  -8  -2  16   93.53    7.72
  -8  -2  16   95.89    7.86
   8   2 -16   84.59    7.04
  -8   2  16   84.55    7.03
   8  -2 -15   -0.93    1.66
  -8  -2  15    0.22    1.87
  -8  -2  15    2.61    1.97
   8   2 -15   -0.33    1.89
  -8   2  15    0.77    1.93
   8  -2 -14  379.75   27.02
  -8  -2  14  373.98   26.69
  -8  -2  14  392.20   28.03
   8   2 -14  404.52   28.67
  -8   2  14  381.71   27.16
   8  -2 -13  328.62   23.37
  -8  -2  13  311.45   22.52
  -8  -2  13  296.77   21.41
   8   2 -13  299.52   21.79
  -8   2  13  329.41   23.63
   8  -2 -12  320.50   22.91
  -8  -2  12  361.66   25.98
  -8  -2  12  304.11   21.97
   8   2 -12  358.77   25.84
  -8   2  12  322.86   23.15
   8  -2 -11   67.98    6.07
  -8  -2  11   66.30    6.00
  -8  -2  11   71.93    6.34
   8  -2 -10  710.86   49.82
  -8  -2  10  644.27   45.34
  -8  -2  10  780.86   54.66
   8   2 -10  710.47   49.79
  -8   2  10  688.32   48.26
   8  -2  -9   60.19    5.28
  -8  -2   9   69.76    6.24
  -8  -2   9   66.58    6.06
   8  -2  -8   17.74    2.82
  -8  -2   8   18.38    2.73
   8   2  -8   16.18    2.67
  -8   2   8   14.88    2.70
   8  -2  -7  126.04   10.01
  -8  -2   7  119.88    9.46
   8   2  -7  109.52    8.77
  -8   2   7  114.68    9.10
   8  -2  -6   10.05    2.35
  -8  -2   6   10.19    2.57
   8   2  -6    5.69    2.28
  -8   2   6    9.74    2.41
   8  -2  -5  787.68   55.19
  -8  -2   5  826.61   57.87
   8   2  -5  776.67   54.36
  -8   2   5  681.50   47.91
   8  -2  -4    2.91    2.08
  -8  -2   4    2.88    2.15
   8   2  -4    0.83    2.01
  -8   2   4    1.72    1.87
   8  -2  -3 1161.13   80.71
  -8  -2   3 1048.01   73.00
   8   2  -3 1051.81   73.20
  -8   2   3 1114.86   77.60
   8  -2  -2  220.74   16.49
  -8  -2   2  225.59   16.73
   8   2  -2  189.68   14.22
  -8   2   2  193.35   14.55
   8  -2  -1  589.87   41.54
  -8  -2   1  547.53   38.63
   8   2  -1  578.21   40.75
  -8   2   1  561.82   39.68
   8  -2   0  228.35   16.91
  -8  -2   0  231.89   17.03
   8   2   0  228.35   16.86
  -8   2   0  210.78   15.72
   8  -2   1  101.35    8.28
  -8  -2  -1  123.32    9.52
   8   2   1  128.07    9.99
  -8   2  -1  145.50   11.22
   8  -2   2   46.68    4.82
  -8  -2  -2   49.47    4.76
   8   2   2   51.14    4.95
  -8   2  -2   60.93    5.66
   8  -2   3   43.65    4.63
  -8  -2  -3   48.32    4.65
   8   2   3   49.86    4.78
  -8   2  -3   51.16    4.98
   8  -2   4   10.49    2.65
  -8  -2  -4   10.22    2.07
   8  -2   5   75.10    6.50
  -8  -2  -5   67.05    5.83
   8   2   5   80.54    6.83
  -8   2  -5   76.11    6.57
   8  -2   6    6.37    2.23
  -8  -2  -6    5.02    1.90
   8   2   6    9.87    2.44
  -8   2  -6    6.49    2.02
   8  -2   7   40.73    4.30
  -8  -2  -7   37.91    3.88
  -8  -2  -7   37.86    3.84
   8   2   7   39.32    4.21
  -8   2  -7   46.23    4.42
   8  -2   8   80.43    6.92
  -8  -2  -8   82.79    6.76
  -8  -2  -8   91.90    7.20
   8   2   8   79.03    6.66
  -8   2  -8   92.79    7.52
   8  -2   9  278.29   20.24
  -8  -2  -9  241.06   17.37
  -8  -2  -9  229.13   16.71
   8   2   9  258.63   18.80
  -8   2  -9  266.62   19.36
   8  -2  10    7.24    2.46
  -8  -2 -10    1.87    1.91
  -8  -2 -10    4.72    2.07
   8   2  10    8.87    2.65
  -8   2 -10    5.19    2.32
   8  -2  11    2.75    2.36
   8  -2  11    3.08    2.49
  -8  -2 -11    2.69    1.91
  -8  -2 -11    2.94    2.01
   8   2  11    2.75    2.43
  -8   2 -11    2.10    2.36
   8  -2  12    4.12    2.50
   8  -2  12   -0.93    2.56
  -8  -2 -12    0.14    1.90
  -8  -2 -12    2.01    2.04
   8   2  12    0.69    2.45
  -8   2 -12   -0.38    2.43
   8  -2  13    7.00    2.79
   8  -2  13    0.68    2.91
  -8  -2 -13   -0.92    2.33
  -8  -2 -13    1.32    2.41
   8   2  13   -1.46    2.66
  -8   2 -13    0.51    2.69
   8  -2  14   -4.18    2.98
   8  -2  14   -3.67    3.36
  -8  -2 -14    0.73    2.49
  -8  -2 -14    1.27    2.48
   8   2  14    0.05    2.75
  -8   2 -14    0.34    2.84
   8  -2  15  136.85   11.09
   8  -2  15  137.24   11.19
   8   2  15  113.74    8.63
  -8   2 -15  130.14   10.41
   8  -2  16   33.03    5.10
   8  -2  16   36.48    5.79
  -8   2 -16   32.30    5.13
   8  -2  17    5.87    5.18
   8  -2  17    9.90    5.40
  -8   2 -17    6.57    4.92
  -8  -3  23   60.97    7.07
  -8  -3  23   68.07    7.39
   8   3 -23   72.93    7.98
   8  -3 -22   48.61    5.26
  -8  -3  22   53.91    6.17
  -8  -3  22   64.83    6.86
   8   3 -22   56.05    6.03
  -8   3  22   55.16    5.66
   8  -3 -21  122.16    9.88
  -8  -3  21  141.57   11.54
  -8  -3  21  141.57   11.44
   8   3 -21  150.09   11.82
  -8   3  21  134.23   10.78
   8  -3 -20    9.08    3.29
   8  -3 -20    7.22    3.20
  -8  -3  20    8.83    3.28
  -8  -3  20   12.94    3.49
   8   3 -20    4.95    3.20
  -8   3  20   12.54    3.49
   8  -3 -19   95.00    7.75
   8  -3 -19  102.03    8.22
  -8  -3  19  104.93    8.73
  -8  -3  19  101.58    8.45
   8   3 -19   77.39    6.84
  -8   3  19   98.55    8.22
   8  -3 -18   10.28    2.54
  -8  -3  18    3.67    2.63
  -8  -3  18    7.86    2.86
   8   3 -18    7.16    2.63
  -8   3  18    6.91    2.62
   8  -3 -17   29.59    3.59
  -8  -3  17   32.12    3.83
  -8  -3  17   26.14    3.71
   8   3 -17   17.43    3.08
  -8   3  17   24.01    3.45
   8  -3 -16   19.09    2.88
  -8  -3  16   16.57    2.83
  -8  -3  16   13.02    2.84
   8   3 -16   15.90    2.84
  -8   3  16   16.54    2.77
   8  -3 -15   91.27    7.52
  -8  -3  15   96.79    8.01
  -8  -3  15   92.78    7.75
   8   3 -15   82.41    6.95
  -8   3  15   87.37    7.20
   8  -3 -14  226.64   16.41
  -8  -3  14  233.07   17.16
  -8  -3  14  233.20   17.15
   8  -3 -13   -1.15    1.98
  -8  -3  13    2.15    2.02
  -8  -3  13    0.75    1.85
   8   3 -13    4.69    2.44
  -8   3  13   -0.52    1.94
   8  -3 -12    2.67    1.87
  -8  -3  12   -0.52    2.08
  -8  -3  12    3.19    1.69
   8   3 -12    3.97    2.29
  -8   3  12   -2.16    1.94
   8  -3 -11   56.99    5.26
  -8  -3  11   57.70    5.43
  -8  -3  11   47.32    4.77
   8   3 -11   49.20    4.72
  -8   3  11   53.84    4.92
   8  -3 -10   85.32    7.25
  -8  -3  10   84.23    7.08
  -8  -3  10  105.51    8.60
   8   3 -10   81.45    7.01
  -8   3  10   82.67    6.87
   8  -3  -9   59.39    5.31
  -8  -3   9   54.71    5.22
  -8  -3   9   56.31    5.31
   8   3  -9   55.42    5.18
  -8   3   9   48.11    4.80
   8  -3  -8   -0.30    1.85
  -8  -3   8    1.15    2.28
  -8  -3   8    0.54    1.43
   8   3  -8    0.52    2.25
  -8   3   8    2.53    1.95
   8  -3  -7  943.27   65.96
  -8  -3   7  753.20   52.79
  -8  -3   7  842.99   58.87
   8   3  -7  795.15   55.82
  -8   3   7  854.14   59.68
   8  -3  -6   11.97    2.44
  -8  -3   6   12.95    2.87
  -8  -3   6    8.80    2.37
   8   3  -6   10.39    2.61
  -8   3   6    5.11    2.43
   8  -3  -5  281.43   20.46
  -8  -3   5  318.66   23.15
  -8  -3   5  317.09   22.91
   8  -3  -4  259.02   19.10
  -8  -3   4  253.51   18.61
  -8  -3   4  238.70   17.50
   8   3  -4  267.02   19.52
  -8   3   4  226.12   16.74
   8  -3  -3  150.75   11.50
  -8  -3   3  166.61   12.83
  -8  -3   3  128.78   10.15
   8   3  -3  146.81   11.51
  -8   3   3  118.29    9.49
   8  -3  -2   64.68    6.00
  -8  -3   2   68.03    5.99
  -8  -3   2   72.20    6.54
   8   3  -2   79.08    7.04
  -8   3   2   80.94    7.07
   8  -3  -1   46.78    4.75
  -8  -3   1   56.68    5.36
  -8  -3   1   49.65    4.82
   8   3  -1   55.09    5.37
  -8   3   1   49.59    5.01
   8  -3   0   62.59    5.70
  -8  -3   0   57.89    5.39
  -8  -3   0   77.34    6.74
   8   3   0   87.30    7.60
  -8   3   0   94.50    7.98
   8  -3   1    3.70    1.89
  -8  -3  -1    2.23    1.74
  -8  -3  -1    3.34    2.16
   8   3   1    2.56    2.02
  -8   3  -1    3.54    1.94
   8  -3   2   15.22    2.60
  -8  -3  -2   18.23    2.79
  -8  -3  -2   17.42    2.81
   8   3   2   15.36    2.91
  -8   3  -2   12.91    2.45
   8  -3   3  187.06   14.20
  -8  -3  -3  213.80   15.91
  -8  -3  -3  198.59   14.84
   8   3   3  194.00   14.54
  -8   3  -3  193.35   14.39
   8  -3   4    0.26    1.85
  -8  -3  -4    3.00    1.74
  -8  -3  -4    3.51    1.86
   8   3   4    6.34    2.43
  -8   3  -4    3.19    2.16
   8  -3   5  155.99   11.99
  -8  -3  -5  148.65   11.29
  -8  -3  -5  139.60   10.75
   8  -3   6  188.10   14.16
  -8  -3  -6  225.59   16.62
  -8  -3  -6  193.09   14.22
   8   3   6  202.26   14.93
  -8   3  -6  200.16   14.89
   8  -3   7  497.85   35.26
  -8  -3  -7  523.28   36.90
  -8  -3  -7  556.32   38.94
   8   3   7  528.13   37.28
  -8   3  -7  530.75   37.52
   8  -3   8   16.73    3.09
  -8  -3  -8   19.85    2.84
  -8  -3  -8   23.06    3.09
   8   3   8   18.51    3.12
  -8   3  -8   19.09    2.96
   8  -3   9   19.03    3.17
   8  -3   9   19.18    3.30
  -8  -3  -9   20.20    2.98
  -8  -3  -9   20.49    2.83
   8   3   9   16.06    2.94
  -8   3  -9   17.66    2.94
   8  -3  10   32.02    4.06
   8  -3  10   39.44    4.57
  -8  -3 -10   33.54    3.70
  -8  -3 -10   34.82    3.68
   8   3  10   29.45    3.78
  -8   3 -10   33.74    3.81
   8  -3  11   84.57    7.38
   8  -3  11   67.64    6.33
  -8  -3 -11   79.95    6.83
  -8  -3 -11   66.54    5.85
   8   3  11   70.75    6.38
  -8   3 -11   69.99    6.34
   8  -3  12   61.87    6.07
   8  -3  12   62.34    6.06
  -8  -3 -12   66.14    5.82
  -8  -3 -12   57.62    5.32
   8   3  12   65.29    6.15
  -8   3 -12   53.73    5.64
   8  -3  13   12.13    3.55
   8  -3  13   16.21    3.92
  -8  -3 -13   11.57    3.17
  -8  -3 -13    5.03    2.92
   8   3  13    6.89    3.50
  -8   3 -13    8.81    3.13
   8  -3  14   92.22    8.36
   8  -3  14   90.46    8.23
  -8  -3 -14   93.15    7.64
  -8  -3 -14   88.83    7.54
   8   3  14   84.52    7.42
  -8   3 -14   91.04    7.98
   8  -3  15   16.21    4.54
   8  -3  15   20.16    4.69
   8   3  15   10.98    2.53
  -8   3 -15   18.05    4.21
   8  -3  16    3.08    4.80
   8  -3  16   -0.10    4.93
  -8   3 -16    5.41    4.13
   8  -4 -21    9.80    4.47
   8  -4 -21   11.23    4.26
  -8  -4  21   11.59    4.18
  -8  -4  21   13.96    4.00
   8   4 -21   11.01    4.06
  -8   4  21   12.72    4.59
   8  -4 -20   26.89    4.44
   8  -4 -20   24.51    4.54
  -8  -4  20   23.99    4.40
  -8  -4  20   27.33    4.56
   8   4 -20   20.40    4.06
  -8   4  20   22.26    4.48
   8  -4 -19    6.88    3.25
   8  -4 -19    2.22    3.21
  -8  -4  19    4.72    3.36
  -8  -4  19    1.47    3.04
   8   4 -19    2.16    2.84
  -8   4  19    3.51    3.54
   8  -4 -18  318.14   23.04
   8  -4 -18  306.86   22.28
  -8  -4  18  287.20   20.99
  -8  -4  18  315.91   22.93
   8   4 -18  306.34   22.31
  -8   4  18  306.73   22.28
   8  -4 -17    6.42    2.66
   8  -4 -17    6.80    3.04
  -8  -4  17   11.02    3.41
  -8  -4  17    7.26    2.99
   8   4 -17    8.53    2.77
  -8   4  17    8.00    3.04
   8  -4 -16  238.83   17.45
   8  -4 -16  230.97   16.92
  -8  -4  16  226.25   16.75
  -8  -4  16  248.01   18.17
   8   4 -16  246.83   17.96
  -8   4  16  263.08   19.24
   8  -4 -15    3.45    2.29
   8  -4 -15    2.16    2.33
  -8  -4  15    3.33    2.56
  -8  -4  15    3.19    2.41
   8   4 -15    2.11    2.58
  -8   4  15    3.15    2.57
   8  -4 -14    4.43    2.43
  -8  -4  14   13.93    2.98
  -8  -4  14   12.10    2.98
   8   4 -14    5.54    2.39
  -8   4  14    7.79    2.46
   8  -4 -13  215.50   15.65
  -8  -4  13  264.39   19.40
  -8  -4  13  270.29   19.74
   8   4 -13  267.28   19.64
  -8   4  13  274.75   19.92
   8  -4 -12  111.13    8.91
  -8  -4  12  103.62    8.44
  -8  -4  12  107.16    8.81
   8   4 -12   91.29    7.47
  -8   4  12   95.00    7.83
   8  -4 -11    2.01    1.94
  -8  -4  11    3.51    2.27
  -8  -4  11   -2.37    2.18
   8   4 -11    2.12    2.41
  -8   4  11    1.09    1.77
   8  -4 -10  366.77   26.43
  -8  -4  10  412.91   29.51
  -8  -4  10  340.16   24.62
   8   4 -10  415.01   29.78
  -8   4  10  395.87   28.30
   8  -4  -9   11.78    2.67
  -8  -4   9    8.34    2.53
  -8  -4   9    8.87    2.06
   8   4  -9   10.58    2.33
  -8   4   9   13.82    2.84
   8  -4  -8   11.52    2.44
  -8  -4   8   11.05    2.75
  -8  -4   8    7.88    2.01
   8   4  -8   10.64    2.24
  -8   4   8   11.08    2.41
   8  -4  -7  168.97   12.96
  -8  -4   7  174.47   13.21
  -8  -4   7  215.50   16.04
   8   4  -7  187.19   14.05
  -8   4   7  172.37   13.10
   8  -4  -6  687.53   48.37
  -8  -4   6  688.45   48.44
  -8  -4   6  757.13   53.19
   8   4  -6  736.42   51.58
  -8   4   6  818.87   57.30
   8  -4  -5  271.08   19.64
  -8  -4   5  265.97   19.28
  -8  -4   5  260.46   19.12
   8   4  -5  276.19   20.24
  -8   4   5  297.16   21.62
   8  -4  -4   -2.28    1.82
  -8  -4   4    3.08    2.25
  -8  -4   4    0.16    1.91
   8   4  -4    1.73    2.08
  -8   4   4    0.20    2.01
   8  -4  -3  605.73   42.72
  -8  -4   3  559.85   39.52
  -8  -4   3  620.15   43.70
   8   4  -3  599.31   42.35
  -8   4   3  566.41   39.98
   8  -4  -2  367.56   26.26
  -8  -4   2  393.25   28.05
  -8  -4   2  423.00   30.27
   8   4  -2  434.93   30.95
  -8   4   2  376.47   27.06
   8  -4  -1  655.81   46.27
  -8  -4   1  687.40   48.28
  -8  -4   1  694.35   48.89
   8   4  -1  665.38   46.82
  -8   4   1  852.83   59.70
   8  -4   0 4017.69  276.72
  -8  -4   0 3689.98  254.17
   8   4   0 3961.32  272.91
  -8   4   0 3143.37  216.68
  -8  -4  -1  791.09   55.42
  -8  -4  -1  680.98   47.64
   8   4   1  882.06   61.69
  -8   4  -1  820.05   57.37
   8  -4   2  254.30   18.60
  -8  -4  -2  248.80   18.15
  -8  -4  -2  294.28   21.47
   8  -4   3   45.28    4.65
  -8  -4  -3   32.67    3.78
  -8  -4  -3   41.71    4.27
   8  -4   4   -0.43    2.11
  -8  -4  -4   -1.14    1.73
  -8  -4  -4    0.94    1.85
   8   4   4    0.05    2.39
  -8   4  -4    1.57    2.24
   8  -4   5   -0.28    2.28
   8  -4   5    1.38    2.12
  -8  -4  -5   -0.83    2.06
  -8  -4  -5   -1.84    2.01
   8   4   5    3.04    2.43
  -8   4  -5   -2.49    1.93
   8  -4   6   64.51    6.06
   8  -4   6   76.42    6.59
  -8  -4  -6   63.68    5.57
  -8  -4  -6   57.44    5.10
   8   4   6   79.04    6.88
  -8   4  -6   74.55    6.54
   8  -4   7    6.11    2.81
   8  -4   7    2.49    2.06
  -8  -4  -7    0.92    2.07
  -8  -4  -7    3.28    2.35
   8   4   7    1.55    2.43
  -8   4  -7    3.17    2.46
   8  -4   8    3.97    2.62
   8  -4   8    1.21    2.65
  -8  -4  -8    0.47    2.39
  -8  -4  -8    2.86    2.35
   8   4   8    3.46    2.46
  -8   4  -8    7.60    2.53
   8  -4   9   45.38    5.06
   8  -4   9   29.15    3.89
  -8  -4  -9   38.42    4.13
  -8  -4  -9   37.42    4.23
   8   4   9   48.45    4.98
  -8   4  -9   45.38    4.72
   8  -4  10  310.80   22.56
   8  -4  10  319.71   23.23
  -8  -4 -10  343.31   24.71
  -8  -4 -10  329.54   23.66
   8   4  10  345.93   24.96
  -8   4 -10  429.95   30.73
   8  -4  11   71.15    6.79
   8  -4  11   68.79    6.54
  -8  -4 -11   63.48    6.03
  -8  -4 -11   64.78    6.08
   8   4  11   65.65    6.59
  -8   4 -11   75.18    6.82
   8  -4  12   -2.16    3.34
   8  -4  12    2.78    3.78
  -8  -4 -12    1.32    3.09
  -8  -4 -12   -0.56    2.98
   8   4  12   -0.30    3.75
  -8   4 -12    1.13    3.05
   8  -4  13    2.92    3.84
   8  -4  13   -1.43    3.91
  -8  -4 -13    2.98    3.63
  -8  -4 -13   -0.54    3.79
   8   4  13    2.50    3.81
  -8   4 -13    5.11    3.47
   8  -4  14   28.88    5.01
   8  -4  14   28.20    5.40
  -8  -4 -14   27.74    4.98
  -8  -4 -14   27.66    4.67
   8   4  14   17.28    5.05
  -8   4 -14   25.21    4.69
   8  -5 -20   17.79    5.90
   8  -5 -20   15.64    5.69
   8   5 -20   17.36    4.76
   8  -5 -19    6.92    4.46
   8  -5 -19   10.37    4.39
  -8  -5  19    4.84    3.60
  -8  -5  19    3.05    3.60
   8   5 -19   10.57    3.91
  -8   5  19    7.93    4.37
   8  -5 -18   85.26    8.05
   8  -5 -18   70.75    6.92
  -8  -5  18   77.44    7.07
  -8  -5  18   73.35    6.74
   8   5 -18   67.39    6.42
  -8   5  18   80.22    7.85
   8  -5 -17   12.27    3.91
   8  -5 -17   12.74    3.59
  -8  -5  17   17.00    3.58
  -8  -5  17   24.16    4.09
   8   5 -17   14.10    3.19
  -8   5  17   11.27    3.71
   8  -5 -16  180.24   13.86
   8  -5 -16  165.16   12.75
  -8  -5  16  163.72   12.69
  -8  -5  16  151.27   11.81
   8   5 -16  172.90   13.17
  -8   5  16  149.70   11.90
   8  -5 -15   64.56    6.19
   8  -5 -15   72.17    6.58
  -8  -5  15   64.79    5.91
  -8  -5  15   64.31    6.11
   8   5 -15   63.52    6.06
  -8   5  15   66.69    6.29
   8  -5 -14   64.17    5.92
   8  -5 -14   61.11    5.74
  -8  -5  14   62.47    5.92
  -8  -5  14   66.63    6.23
   8   5 -14   63.58    6.08
  -8   5  14   62.89    5.96
   8  -5 -13  105.05    8.55
   8  -5 -13  115.79    9.45
  -8  -5  13  109.36    8.93
  -8  -5  13  104.33    8.63
   8   5 -13   99.41    8.15
  -8   5  13  101.63    8.39
   8  -5 -12   39.02    4.19
   8  -5 -12   47.49    4.75
  -8  -5  12   47.67    5.02
  -8  -5  12   42.34    4.57
   8   5 -12   40.43    4.50
  -8   5  12   42.10    4.59
   8  -5 -11   20.84    3.43
   8  -5 -11   21.14    3.15
  -8  -5  11   17.49    3.07
  -8  -5  11   22.47    3.55
   8   5 -11   17.12    3.34
  -8   5  11   14.27    3.08
   8  -5 -10  121.49    9.60
   8  -5 -10   93.79    7.55
  -8  -5  10  115.82    9.31
  -8  -5  10  107.82    8.81
   8   5 -10   86.29    7.13
  -8   5  10  101.69    8.42
   8  -5  -9  168.57   12.81
   8  -5  -9  174.86   13.21
  -8  -5   9  174.08   13.27
  -8  -5   9  173.82   13.17
   8   5  -9  172.64   13.16
  -8   5   9  155.60   11.97
   8  -5  -8   58.74    5.68
   8  -5  -8   67.65    5.98
  -8  -5   8   53.76    5.31
   8   5  -8   69.45    6.27
  -8   5   8   54.15    5.31
   8  -5  -7  171.33   12.92
   8  -5  -7  189.94   14.25
  -8  -5   7  181.29   13.69
  -8  -5   7  172.64   13.17
   8   5  -7  193.35   14.38
  -8   5   7  168.97   12.85
   8  -5  -6  183.91   13.88
   8  -5  -6  178.67   13.48
  -8  -5   6  219.56   16.28
  -8  -5   6  186.53   14.05
   8   5  -6  202.39   15.26
  -8   5   6  177.75   13.49
   8  -5  -5   18.54    3.04
   8  -5  -5   17.03    2.83
  -8  -5   5   14.59    2.69
  -8  -5   5   19.75    3.20
   8   5  -5   15.04    2.95
  -8   5   5   18.92    3.12
   8  -5  -4  395.74   28.33
  -8  -5   4  399.28   28.73
   8   5  -4  225.07   16.91
  -8   5   4  257.58   18.93
   8  -5  -3  119.59    9.58
   8  -5  -3  114.85    9.23
  -8  -5   3  112.14    8.89
  -8  -5   3  134.23   10.63
   8   5  -3  132.26   10.41
  -8   5   3  106.35    8.65
   8  -5  -2   33.30    3.97
   8  -5  -2   35.73    4.18
  -8  -5   2   45.66    4.73
  -8  -5   2   41.07    4.21
   8   5  -2   34.08    4.21
  -8   5   2   36.98    4.22
   8  -5  -1  120.70    9.70
   8  -5  -1  111.84    9.07
  -8  -5   1  145.50   11.22
  -8  -5   1  143.27   11.22
   8   5  -1  136.98   10.87
  -8   5   1  145.90   11.26
   8  -5   0  138.82   10.88
  -8  -5   0  170.01   12.69
  -8  -5   0  173.55   13.07
   8   5   0  164.38   12.61
  -8   5   0  137.37   10.64
   8  -5   1    3.76    2.36
   8  -5   1    1.49    2.40
  -8  -5  -1    3.71    2.43
  -8  -5  -1    2.24    2.01
   8   5   1    2.45    2.41
  -8   5  -1    2.39    2.29
   8  -5   2  564.44   39.98
   8  -5   2  451.58   32.05
  -8  -5  -2  495.89   35.01
  -8  -5  -2  459.71   32.72
   8   5   2  463.38   33.01
  -8   5  -2  513.45   36.44
   8  -5   3    1.68    2.46
   8  -5   3    2.14    2.50
  -8  -5  -3   -1.42    2.01
  -8  -5  -3   -0.83    2.19
   8   5   3    0.51    2.10
  -8   5  -3    0.67    2.31
   8  -5   4  407.14   29.05
   8  -5   4  448.96   32.00
  -8  -5  -4  420.38   29.86
  -8  -5  -4  414.22   29.51
   8   5   4  422.87   30.23
  -8   5  -4  380.93   27.34
   8  -5   5    1.72    2.75
   8  -5   5    1.14    2.49
  -8  -5  -5    1.23    2.32
  -8  -5  -5    1.51    2.39
   8   5   5   -1.10    2.69
  -8   5  -5   -1.77    2.43
   8  -5   6  394.17   28.29
   8  -5   6  536.13   37.99
  -8  -5  -6  417.63   29.62
  -8  -5  -6  462.20   32.78
   8   5   6  440.05   31.30
  -8   5  -6  393.38   28.08
   8  -5   7  105.71    8.78
   8  -5   7   90.88    7.80
  -8  -5  -7   72.25    6.42
  -8  -5  -7   85.14    7.26
   8   5   7   87.48    7.66
  -8   5  -7   92.16    7.97
   8  -5   8  250.89   18.65
   8  -5   8  292.71   21.38
  -8  -5  -8  267.41   19.60
  -8  -5  -8  246.57   18.19
   8   5   8  256.66   19.03
  -8   5  -8  255.35   18.74
   8  -5   9   10.53    3.38
   8  -5   9   18.92    3.55
  -8  -5  -9   15.81    3.46
  -8  -5  -9   16.92    3.74
   8   5   9   15.01    3.91
  -8   5  -9   11.18    3.40
   8  -5  10  144.72   11.55
   8  -5  10  154.55   12.20
  -8  -5 -10  154.28   12.03
  -8  -5 -10  141.31   11.40
   8   5  10  147.73   11.89
  -8   5 -10  192.43   14.66
   8  -5  11   30.54    4.98
   8  -5  11   28.29    4.67
  -8  -5 -11   28.58    4.51
  -8  -5 -11   26.62    4.69
   8   5  11   23.41    4.86
  -8   5 -11   30.31    4.59
   8  -5  12  146.16   11.85
   8  -5  12  179.19   14.18
  -8  -5 -12  149.96   12.23
  -8  -5 -12  136.72   11.35
   8   5  12  132.00   11.34
  -8   5 -12  128.47   10.47
   8  -6 -17    5.34    4.33
   8  -6 -17    6.17    4.75
  -8  -6  17    4.69    3.81
  -8  -6  17    5.79    3.33
   8   6 -17    8.09    3.78
  -8   6  17   12.01    4.31
   8  -6 -16   63.30    6.72
   8  -6 -16   63.22    6.63
  -8  -6  16   50.98    5.73
  -8  -6  16   61.61    5.98
   8   6 -16   55.92    5.68
  -8   6  16   58.86    6.46
   8  -6 -15  309.62   22.74
   8  -6 -15  306.73   22.39
  -8  -6  15  318.79   23.28
  -8  -6  15  281.96   20.70
   8   6 -15  356.68   25.84
  -8   6  15  279.60   20.78
   8  -6 -14   56.76    5.92
   8  -6 -14   45.97    5.27
  -8  -6  14   54.14    5.61
  -8  -6  14   57.81    6.24
   8   6 -14   52.13    5.26
  -8   6  14   51.37    5.66
   8  -6 -13    8.05    3.16
   8  -6 -13    9.52    3.29
  -8  -6  13   13.07    3.57
  -8  -6  13    7.79    3.19
   8   6 -13    4.46    3.09
  -8   6  13    8.21    3.42
   8  -6 -12   -5.47    2.92
   8  -6 -12    2.28    3.04
  -8  -6  12    0.31    2.95
  -8  -6  12    0.85    2.15
   8   6 -12    2.33    2.82
  -8   6  12   -0.22    2.79
   8  -6 -11  134.10   10.62
   8  -6 -11  112.51    9.40
  -8  -6  11  121.40    9.94
  -8  -6  11  123.11   10.13
   8   6 -11  115.76    9.53
  -8   6  11  131.61   10.45
   8  -6 -10   49.39    5.30
   8  -6 -10   54.12    5.27
  -8  -6  10   43.02    4.72
  -8  -6  10   56.59    5.77
   8  -6  -9    1.70    2.78
   8  -6  -9   10.01    2.87
  -8  -6   9    9.67    3.12
  -8  -6   9    7.71    3.00
   8   6  -9   10.96    3.01
  -8   6   9    6.03    3.04
   8  -6  -8  335.18   24.17
   8  -6  -8  302.93   21.96
  -8  -6   8  334.79   24.25
  -8  -6   8  318.01   23.02
   8   6  -8  346.98   25.02
  -8   6   8  319.32   23.20
   8  -6  -7  247.48   18.35
   8  -6  -7  250.24   18.13
  -8  -6   7  235.95   17.51
  -8  -6   7  207.50   15.39
   8   6  -7  252.47   18.57
  -8   6   7  232.28   17.24
   8  -6  -6    0.75    2.29
   8  -6  -6    0.12    1.85
  -8  -6   6   -1.36    2.36
  -8  -6   6   -0.18    2.43
   8   6  -6    2.25    1.98
  -8   6   6   -1.49    2.27
   8  -6  -5  156.64   11.93
   8  -6  -5  144.45   10.98
  -8  -6   5  161.36   12.36
  -8  -6   5  146.94   11.30
   8   6  -5  152.71   12.05
  -8   6   5  170.41   12.96
   8  -6  -4    0.39    2.62
   8  -6  -4    3.57    2.08
  -8  -6   4    2.02    2.57
  -8  -6   4    1.82    2.37
   8   6  -4    1.43    2.66
  -8   6   4    1.73    1.90
   8  -6  -3   71.14    6.02
   8  -6  -3   64.87    5.96
  -8  -6   3   94.39    7.93
  -8  -6   3   67.86    6.24
   8   6  -3   63.30    6.25
  -8   6   3   63.04    5.87
   8  -6  -2   24.46    3.71
   8  -6  -2   28.72    4.13
  -8  -6   2   26.10    3.50
  -8  -6   2   23.63    3.49
   8   6  -2   24.20    3.75
  -8   6   2   19.56    3.51
   8  -6  -1  155.20   12.01
   8  -6  -1  144.45   11.22
  -8  -6   1  158.09   12.18
  -8  -6   1  133.31   10.46
   8   6  -1  148.78   11.68
  -8   6   1  146.81   11.38
   8  -6   0  764.48   53.63
   8  -6   0  694.87   48.84
  -8  -6   0  748.61   52.70
  -8  -6   0  746.25   52.16
   8   6   0  694.87   48.88
  -8   6   0  858.33   60.00
   8  -6   1    8.57    2.65
   8  -6   1   12.87    3.17
  -8  -6  -1   15.19    3.32
  -8  -6  -1   12.16    2.91
   8   6   1    8.13    3.12
  -8   6  -1   13.63    2.88
   8  -6   2  266.75   19.75
   8  -6   2  276.45   20.16
  -8  -6  -2  255.61   18.73
  -8  -6  -2  241.98   17.89
   8  -6   3   29.89    4.09
   8  -6   3   24.72    3.72
  -8  -6  -3   27.34    3.91
  -8  -6  -3   37.65    4.48
   8   6   3   32.04    4.39
  -8   6  -3   22.72    3.45
   8  -6   4    6.21    2.83
   8  -6   4    3.74    2.84
  -8  -6  -4    8.99    3.03
  -8  -6  -4    6.41    2.88
   8   6   4    7.34    3.24
  -8   6  -4    9.73    2.83
   8  -6   5    2.74    3.05
   8  -6   5    4.86    2.45
  -8  -6  -5    4.43    2.87
  -8  -6  -5    3.59    2.60
   8   6   5    2.98    3.03
  -8   6  -5    3.89    2.54
   8  -6   6    2.69    3.30
   8  -6   6    1.23    3.26
  -8  -6  -6    5.49    3.24
  -8  -6  -6    0.71    3.12
   8   6   6    4.92    3.85
  -8   6  -6    4.25    2.99
   8  -6   7   -2.87    3.20
   8  -6   7    1.43    3.45
  -8  -6  -7    1.74    3.09
  -8  -6  -7    4.14    3.40
   8   6   7    0.75    3.71
  -8   6  -7    1.69    2.60
   8  -6   8    3.47    3.60
   8  -6   8    4.77    3.62
  -8  -6  -8    9.57    3.83
  -8  -6  -8   10.51    3.72
   8   6   8    6.62    3.93
  -8   6  -8    5.86    3.74
   8  -6   9   48.04    5.39
   8  -6   9   58.91    6.50
  -8  -6  -9   46.22    5.75
  -8  -6  -9   42.08    5.40
   8   6   9   51.79    6.24
  -8   6  -9   54.87    5.83
   8  -6  10  173.03   13.44
   8  -6  10  154.28   12.36
  -8  -6 -10  171.59   13.84
  -8  -6 -10  165.03   13.34
   8   6  10  167.79   13.75
  -8   6 -10  176.18   13.45
   8  -7 -13    3.09    3.59
   8  -7 -13    3.12    4.06
  -8  -7  13    6.28    3.53
  -8  -7  13    3.32    3.11
   8   7 -13   -0.55    3.36
  -8   7  13   -2.12    3.66
   8  -7 -12   13.17    3.70
   8  -7 -12   10.97    3.67
  -8  -7  12    5.95    3.17
  -8  -7  12    9.98    3.55
   8   7 -12    8.53    3.53
  -8   7  12    6.08    3.74
   8  -7 -11   32.12    4.73
   8  -7 -11   32.40    4.43
  -8  -7  11   37.23    4.71
  -8  -7  11   24.18    4.27
   8   7 -11   26.37    3.87
  -8   7  11   35.43    5.05
   8  -7 -10   13.32    3.71
   8  -7 -10   16.02    3.63
  -8  -7  10   22.90    4.01
  -8  -7  10   16.39    3.11
   8   7 -10   17.81    3.34
  -8   7  10   23.15    4.12
   8  -7  -9  135.67   10.79
   8  -7  -9  109.49    9.14
  -8  -7   9  106.77    8.80
  -8  -7   9   94.97    8.17
   8   7  -9  128.24   10.67
  -8   7   9  121.46    9.86
   8  -7  -8   14.69    3.66
   8  -7  -8   12.74    3.43
  -8  -7   8   12.45    3.20
  -8  -7   8   16.31    3.72
   8   7  -8   14.05    3.30
  -8   7   8   18.02    3.70
   8  -7  -7  278.81   20.45
   8  -7  -7  336.75   24.32
  -8  -7   7  293.49   21.35
  -8  -7   7  299.00   21.88
   8   7  -7  318.79   23.24
  -8   7   7  312.37   22.74
   8  -7  -6    0.01    2.70
   8  -7  -6   -1.17    3.20
  -8  -7   6    4.21    3.20
  -8  -7   6    1.31    2.16
   8   7  -6   -0.21    2.39
  -8   7   6    0.62    3.11
   8  -7  -5   25.39    4.10
   8  -7  -5   14.31    3.54
  -8  -7   5   22.39    3.70
  -8  -7   5   20.70    3.34
   8   7  -5   17.45    3.68
  -8   7   5   19.99    3.62
   8  -7  -4   46.80    5.18
   8  -7  -4   59.90    6.15
  -8  -7   4   57.13    5.72
  -8  -7   4   58.99    6.12
   8   7  -4   53.91    5.99
  -8   7   4   67.23    6.25
   8  -7  -3   15.93    3.59
   8  -7  -3   15.04    3.68
  -8  -7   3   18.05    3.66
  -8  -7   3   18.73    3.43
   8   7  -3   16.16    3.89
  -8   7   3   19.85    3.63
   8  -7  -2    2.18    2.14
   8  -7  -2    1.17    2.98
  -8  -7   2    0.04    2.73
  -8  -7   2    0.93    2.70
   8   7  -2    5.44    3.11
  -8   7   2    8.04    3.19
   8  -7  -1  157.82   12.31
   8  -7  -1  185.61   14.09
  -8  -7   1  200.29   15.07
  -8  -7   1  184.83   14.07
   8   7  -1  186.66   14.37
  -8   7   1  188.63   14.27
   8  -7   0   17.96    3.91
   8  -7   0   15.42    3.79
  -8  -7   0   17.70    3.50
  -8  -7   0   11.84    3.43
   8   7   0    7.60    3.71
  -8   7   0    8.72    3.24
   8  -7   1   90.54    7.89
   8  -7   1   64.82    6.24
  -8  -7  -1   63.97    6.24
  -8  -7  -1   74.00    7.12
   8   7   1   76.25    7.28
  -8   7  -1   74.34    6.79
   8  -7   2    0.64    2.73
   8  -7   2   -0.10    3.28
  -8  -7  -2   -1.89    2.56
  -8  -7  -2   -0.26    2.69
   8   7   2   -0.72    3.01
  -8   7  -2    4.50    3.08
   8  -7   3   38.93    4.77
   8  -7   3   32.36    4.57
  -8  -7  -3   29.56    4.04
  -8  -7  -3   31.15    4.78
   8   7   3   38.05    4.94
  -8   7  -3   41.96    5.01
   8  -7   4   25.22    4.65
   8  -7   4   28.31    4.26
  -8  -7  -4   21.33    4.05
  -8  -7  -4   28.98    4.51
   8   7   4   20.53    4.39
  -8   7  -4   26.69    4.01
   8  -7   5    3.40    3.19
   8  -7   5    1.36    3.38
  -8  -7  -5    6.91    3.93
  -8  -7  -5   -4.98    3.81
   8   7   5    5.52    4.23
  -8   7  -5    3.08    3.32
   8  -7   6    3.46    3.80
   8  -7   6    4.98    4.00
  -8  -7  -6    0.50    3.59
  -8  -7  -6    6.25    4.09
   8   7   6    4.44    4.57
  -8   7  -6    2.40    3.58
   9   0 -24   -1.76    3.98
  -9   0  24    0.12    3.78
  -9   0  24   -0.01    4.16
   9   0 -23    9.01    3.88
  -9   0  23    5.19    3.93
  -9   0  23    7.09    3.87
   9   0 -22    0.04    2.78
  -9   0  22    0.66    3.20
  -9   0  22    0.69    3.32
   9   0 -21  179.71   13.61
  -9   0  21  154.81   11.97
  -9   0  21  183.12   13.88
   9   0 -20    1.09    2.31
  -9   0  20    3.42    2.79
  -9   0  20    0.04    2.67
   9   0 -19   18.51    3.12
  -9   0  19   25.17    3.32
  -9   0  19   18.01    3.22
   9   0 -18   -1.39    2.03
  -9   0  18   -0.33    2.07
  -9   0  18    0.07    2.03
   9   0 -17  224.15   16.52
  -9   0  17  238.05   17.41
   9   0 -16   -0.28    1.73
  -9   0  16    0.24    1.95
   9   0 -15  131.21   10.32
  -9   0  15  158.61   12.07
   9   0 -14    0.55    1.84
  -9   0  14   -0.56    1.73
   9   0 -13  604.42   42.46
  -9   0  13  538.23   37.96
   9   0 -12   -1.06    2.15
  -9   0  12    0.12    1.64
   9   0 -11  130.28    9.95
  -9   0  11  132.79   10.33
   9   0 -10   -0.16    1.59
  -9   0  10    0.85    2.12
   9   0  -9  468.23   33.32
  -9   0   9  464.56   33.01
   9   0  -8   -1.26    1.73
  -9   0   8    2.67    2.14
   9   0  -7  911.42   63.61
  -9   0   7 1090.48   75.90
   9   0  -6   -1.34    2.10
  -9   0   6   -1.60    2.08
   9   0  -5  188.89   14.07
  -9   0   5  206.46   15.45
   9   0  -4   -2.46    1.90
  -9   0   4    0.47    1.51
   9   0  -3 1012.88   70.61
  -9   0   3  929.77   64.87
   9   0  -2   -1.30    1.46
  -9   0   2   -0.18    1.80
   9   0  -1 2078.97  143.67
  -9   0   1 2165.49  149.57
   9   0   0    1.34    2.10
  -9   0   0   -0.63    1.78
   9   0   1   56.38    5.40
  -9   0  -1   47.40    4.68
   9   0   2   -2.57    2.03
  -9   0  -2    0.46    1.68
   9   0   3    8.64    2.52
  -9   0  -3   12.61    2.63
   9   0   4   -0.14    1.98
  -9   0  -4    0.85    1.57
   9   0   5 3016.22  207.90
  -9   0  -5 3195.80  220.09
   9   0   6   -0.42    2.01
  -9   0  -6    2.61    1.97
   9   0   7  786.10   54.91
  -9   0  -7  769.85   53.72
   9   0   8   -1.34    1.99
  -9   0  -8    0.09    1.87
   9   0   9   51.17    4.99
  -9   0  -9   61.96    5.51
   9   0  10   -1.35    2.29
  -9   0 -10   -0.33    1.93
   9   0  11  102.01    8.35
  -9   0 -11   92.96    7.54
   9   0  12    0.22    2.71
  -9   0 -12   -0.14    2.27
   9   0  13  130.23   10.29
  -9   0 -13  124.57    9.78
   9   0  14   -0.94    3.13
  -9   0 -14    0.50    3.04
   9   0  15  245.12   18.13
   9   0  15  261.51   19.28
  -9   0 -15  260.99   19.12
  -9   0 -15  265.97   19.41
   9   0  16   -0.39    3.71
   9   0  16   -3.01    3.50
  -9   0 -16    3.71    3.36
  -9   0 -16   -3.37    3.16
   9  -1 -24    5.28    3.51
  -9  -1  24   20.24    5.24
  -9  -1  24   14.20    5.02
   9   1 -24   12.73    4.77
  -9   1  24   19.61    4.02
  -9   1  24    5.22    3.80
   9  -1 -23  155.60   12.15
  -9  -1  23  154.55   12.54
  -9  -1  23  156.38   12.49
   9   1 -23  147.99   11.77
  -9   1  23  189.28   14.45
  -9   1  23  152.97   12.05
   9  -1 -22    2.67    3.15
  -9  -1  22   -0.33    3.34
  -9  -1  22    4.81    3.54
   9   1 -22    1.65    3.16
  -9   1  22    5.18    3.43
  -9   1  22    5.43    3.51
   9  -1 -21   96.71    8.10
  -9  -1  21  102.86    8.83
  -9  -1  21   96.40    8.21
   9   1 -21  114.78    9.29
  -9   1  21  108.60    8.95
  -9   1  21  103.11    8.45
   9  -1 -20   31.05    3.81
  -9  -1  20   41.00    4.60
   9   1 -20   36.10    4.30
  -9   1  20   45.29    4.72
   9  -1 -19   58.27    5.39
  -9  -1  19   49.39    5.03
  -9  -1  19   53.23    5.11
   9   1 -19   54.18    5.13
  -9   1  19   54.86    5.23
   9  -1 -18  135.02   10.51
  -9  -1  18  145.24   11.21
  -9  -1  18  129.69   10.08
   9   1 -18  124.97    9.65
  -9   1  18  157.95   11.98
   9  -1 -17  176.31   13.24
  -9  -1  17  172.11   13.00
   9  -1 -16   24.13    2.90
  -9  -1  16   30.83    3.62
  -9  -1  16   19.94    3.00
   9   1 -16   28.10    3.43
  -9   1  16   24.50    3.08
   9  -1 -15 1207.67   83.84
  -9  -1  15 1245.16   86.44
  -9  -1  15 1211.99   84.13
   9   1 -15 1179.48   81.93
  -9   1  15 1202.69   83.51
   9  -1 -14 1107.91   76.96
  -9  -1  14  892.81   62.29
   9   1 -14  932.00   64.81
  -9   1  14  972.24   67.73
   9  -1 -13  552.51   38.76
  -9  -1  13  495.36   35.01
   9   1 -13  511.22   36.30
  -9   1  13  472.29   33.41
   9  -1 -12    1.04    1.76
  -9  -1  12    0.93    1.84
   9   1 -12    0.29    1.70
  -9   1  12    1.81    1.85
   9  -1 -11  138.29   10.63
  -9  -1  11  134.49   10.46
   9   1 -11  141.18   10.76
  -9   1  11  143.67   11.05
   9  -1 -10  230.97   16.78
  -9  -1  10  294.81   21.48
   9   1 -10  261.64   19.09
  -9   1  10  262.30   19.18
   9  -1  -9  249.06   18.19
  -9  -1   9  265.84   19.54
   9   1  -9  254.96   18.68
  -9   1   9  249.58   18.29
   9  -1  -8  763.69   53.53
  -9  -1   8  775.22   54.35
   9  -1  -7  676.26   47.33
  -9  -1   7  795.80   55.79
   9   1  -7  662.23   46.50
  -9   1   7  674.95   47.44
   9  -1  -6    6.34    2.36
  -9  -1   6    9.32    2.57
   9   1  -6   11.95    2.45
  -9   1   6    9.74    2.53
   9   1  -5   90.91    7.45
  -9   1   5  112.71    8.99
   9  -1  -4  356.68   25.52
  -9  -1   4  424.71   30.32
   9   1  -4  373.85   26.85
  -9   1   4  388.79   27.86
   9  -1  -3  197.02   14.84
  -9  -1   3  151.79   11.61
   9   1  -3  183.25   13.76
  -9   1   3  197.80   14.81
   9  -1  -2   30.35    3.49
  -9  -1   2   38.15    4.05
   9   1  -2   28.27    3.33
  -9   1   2   35.03    3.84
   9  -1  -1   84.18    7.26
  -9  -1   1   75.83    6.55
   9   1  -1   66.08    5.94
  -9   1   1   71.14    6.20
   9  -1   0   89.98    7.58
  -9  -1   0   89.65    7.50
   9   1   0   99.49    8.22
  -9   1   0   79.87    6.84
   9  -1   1  969.62   67.69
  -9  -1  -1  972.11   67.76
   9   1   1  902.37   63.02
  -9   1  -1  954.15   66.58
   9  -1   2   80.08    6.91
  -9  -1  -2   89.20    7.33
   9   1   2  112.22    9.08
  -9   1  -2   83.49    7.12
   9  -1   3   53.93    5.20
  -9  -1  -3   60.87    5.51
   9   1   3   57.95    5.43
  -9   1  -3   57.10    5.28
   9  -1   4    2.49    1.84
  -9  -1  -4    2.14    1.69
   9   1   4    1.84    1.94
  -9   1  -4    1.53    1.89
   9  -1   5   -0.54    1.91
  -9  -1  -5    2.18    1.80
   9   1   5   -2.22    1.93
  -9   1  -5   -1.25    1.59
   9  -1   6    7.90    2.33
  -9  -1  -6    4.40    1.86
   9   1   6    7.86    2.43
  -9   1  -6    5.64    1.98
   9  -1   7    2.99    2.33
  -9  -1  -7    4.76    2.01
   9   1   7    0.71    2.20
  -9   1  -7    3.92    2.01
   9  -1   8    2.77    2.18
  -9  -1  -8    7.69    2.18
   9  -1   9  698.93   48.93
  -9  -1  -9  704.18   49.13
   9   1   9  787.28   55.03
  -9   1  -9  764.61   53.38
   9  -1  10    0.55    2.40
  -9  -1 -10    0.24    1.90
   9   1  10   -1.38    2.43
  -9   1 -10   -1.26    2.08
   9  -1  11    4.25    2.63
  -9  -1 -11    9.07    2.33
   9   1  11    6.55    2.84
  -9   1 -11    4.06    2.43
   9  -1  12   46.42    4.95
  -9  -1 -12   44.49    4.51
  -9  -1 -12   42.92    4.48
   9   1  12   50.32    5.13
  -9   1 -12   48.63    4.75
   9  -1  13   85.07    7.50
   9  -1  13   93.32    8.04
  -9  -1 -13  111.15    8.90
  -9  -1 -13   93.11    7.69
   9  -1  14   44.65    5.30
   9  -1  14   53.56    5.95
  -9  -1 -14   47.23    5.11
  -9  -1 -14   49.39    5.14
   9   1  14   44.79    5.24
  -9   1 -14   50.70    5.36
   9  -1  15    1.38    4.06
   9  -1  15   -1.47    3.78
  -9  -1 -15    2.57    3.08
  -9  -1 -15   -3.81    3.05
   9   1  15   -0.60    2.95
   9   1  15    0.62    3.38
  -9   1 -15    1.46    3.78
   9  -1  16   -0.45    4.46
   9  -1  16    5.99    4.94
  -9   1 -16   -2.04    4.48
   9  -2 -23    2.28    3.87
   9  -2 -23    3.40    4.10
  -9  -2  23    4.59    4.25
  -9  -2  23    4.23    4.29
   9   2 -23    0.20    3.98
  -9   2  23   -0.26    3.59
  -9   2  23   -0.39    4.12
   9  -2 -22   89.48    7.96
  -9  -2  22   91.51    8.48
  -9  -2  22   82.77    7.76
   9   2 -22   94.45    8.28
  -9   2  22   86.80    7.83
  -9   2  22   91.98    8.27
   9  -2 -21   97.07    8.21
  -9  -2  21   93.83    8.34
  -9  -2  21   83.93    7.55
   9   2 -21  108.94    8.97
  -9   2  21   86.11    7.71
   9  -2 -20    8.02    3.12
  -9  -2  20    3.20    2.95
  -9  -2  20    4.82    2.92
   9   2 -20    4.22    2.86
  -9   2  20    4.17    2.86
   9  -2 -19   15.14    3.17
  -9  -2  19   18.98    3.47
  -9  -2  19   23.28    3.58
   9   2 -19   18.15    3.25
  -9   2  19   16.75    3.36
   9  -2 -18   10.78    2.45
  -9  -2  18   10.41    2.75
  -9  -2  18    9.78    2.75
   9   2 -18   10.89    2.54
  -9   2  18   10.01    2.83
   9  -2 -17   31.21    3.55
  -9  -2  17   38.20    4.12
  -9  -2  17   34.61    4.02
   9   2 -17   34.83    3.96
  -9   2  17   39.50    4.23
   9  -2 -16  866.59   60.57
  -9  -2  16  736.42   51.61
  -9  -2  16  758.58   53.06
   9   2 -16  784.53   54.69
  -9   2  16  815.20   56.89
   9  -2 -15   27.16    3.13
  -9  -2  15   32.69    3.70
  -9  -2  15   40.45    4.38
   9   2 -15   41.29    4.43
  -9   2  15   42.51    4.44
   9  -2 -14  948.38   66.11
  -9  -2  14  882.71   61.62
  -9  -2  14  965.29   67.25
   9   2 -14  978.40   68.10
  -9   2  14 1005.54   69.99
   9  -2 -13    3.51    1.78
  -9  -2  13    3.87    2.18
  -9  -2  13    4.10    2.24
   9   2 -13    3.51    2.16
  -9   2  13    7.03    2.36
   9  -2 -12    3.75    2.10
  -9  -2  12    5.73    2.24
  -9  -2  12    4.75    2.12
   9   2 -12    7.43    2.04
  -9   2  12    7.12    2.29
   9  -2 -11   90.07    7.62
  -9  -2  11   76.92    6.67
  -9  -2  11   72.91    6.36
   9  -2 -10 1174.37   81.56
  -9  -2  10 1033.20   72.00
  -9  -2  10 1051.02   73.25
   9   2 -10  928.07   64.89
  -9   2  10  954.28   66.56
   9  -2  -9   27.87    3.50
  -9  -2   9   27.68    3.70
   9   2  -9   24.55    3.42
  -9   2   9   29.32    3.68
   9  -2  -8  213.27   15.95
  -9  -2   8  239.10   17.66
   9   2  -8  192.56   14.46
  -9   2   8  244.73   17.96
   9  -2  -7    8.07    2.44
  -9  -2   7   10.68    2.71
   9   2  -7   10.81    2.60
  -9   2   7    8.13    2.35
   9  -2  -6 1074.75   74.77
  -9  -2   6 1217.37   84.68
   9   2  -6 1078.68   75.01
  -9   2   6 1189.05   82.69
   9  -2  -5    0.45    1.89
  -9  -2   5    0.88    1.95
   9   2  -5    1.53    2.10
  -9   2   5   -0.10    2.07
   9  -2  -4    2.62    1.63
  -9  -2   4    0.94    1.97
   9   2  -4   -0.14    2.14
  -9   2   4   -0.46    2.12
   9  -2  -3    1.76    2.14
  -9  -2   3    2.29    2.25
   9   2  -3    1.82    1.86
  -9   2   3    3.38    2.01
   9  -2  -2   38.97    4.38
  -9  -2   2   51.35    5.01
   9   2  -2   44.00    4.63
  -9   2   2   41.97    4.29
   9  -2  -1  546.88   38.75
  -9  -2   1  560.77   39.52
   9   2  -1  545.70   38.62
  -9   2   1  581.09   40.99
   9  -2   0  221.53   16.60
  -9  -2   0  211.04   15.72
   9  -2   1    3.22    2.39
  -9  -2  -1    4.82    2.33
   9   2   1    5.61    2.19
  -9   2  -1    4.04    2.06
   9  -2   2 1815.50  125.72
  -9  -2  -2 1916.43  132.52
   9   2   2 1709.32  118.37
  -9   2  -2 1915.12  132.39
   9  -2   3   58.06    5.40
  -9  -2  -3   58.37    5.45
   9   2   3   56.50    5.34
  -9   2  -3   73.04    6.40
   9  -2   4  126.19    9.98
  -9  -2  -4  140.65   10.66
   9   2   4  132.52   10.36
  -9   2  -4  165.43   12.48
   9  -2   5    1.60    2.33
  -9  -2  -5    1.42    1.78
   9   2   5    2.10    2.20
  -9   2  -5    1.52    2.06
   9  -2   6   41.95    4.42
  -9  -2  -6   44.79    4.35
   9   2   6   47.03    4.68
  -9   2  -6   39.88    4.09
   9  -2   7    3.03    2.28
  -9  -2  -7    1.59    1.68
  -9  -2  -7    2.31    2.01
   9   2   7    2.29    2.39
  -9   2  -7    0.83    1.99
   9  -2   8    1.39    2.23
  -9  -2  -8    2.41    1.98
  -9  -2  -8    5.18    2.14
   9   2   8    2.15    2.28
  -9   2  -8    5.03    2.22
   9  -2   9   67.60    6.13
  -9  -2  -9   60.82    5.44
  -9  -2  -9   60.64    5.47
   9   2   9   65.59    5.89
  -9   2  -9   84.72    7.13
   9  -2  10   29.98    3.95
  -9  -2 -10   21.97    3.07
  -9  -2 -10   25.69    3.29
   9   2  10   32.35    4.01
  -9   2 -10   23.54    3.38
   9  -2  11   14.67    3.33
  -9  -2 -11   20.66    3.20
  -9  -2 -11   13.69    2.70
   9   2  11   14.04    3.37
  -9   2 -11   21.48    3.62
   9  -2  12  675.60   47.65
   9  -2  12  589.74   41.66
  -9  -2 -12  563.39   39.61
  -9  -2 -12  636.41   44.65
   9   2  12  597.61   42.05
  -9   2 -12  581.61   41.00
   9  -2  13   27.11    4.42
   9  -2  13   34.33    4.92
  -9  -2 -13   31.83    4.16
  -9  -2 -13   31.22    4.17
   9   2  13   37.50    4.71
  -9   2 -13   32.78    4.38
   9  -2  14   -2.02    3.91
   9  -2  14    1.59    3.76
  -9  -2 -14   -0.24    3.28
  -9  -2 -14    2.23    3.28
   9   2  14    3.66    3.71
  -9   2 -14    1.36    3.43
   9  -2  15   18.67    5.16
   9  -2  15   17.12    4.77
  -9  -2 -15   11.23    2.95
  -9  -2 -15   10.21    2.90
   9   2  15    8.69    3.32
  -9   2 -15   16.63    4.30
   9  -3 -22    1.77    3.98
   9  -3 -22    2.45    4.46
  -9  -3  22    0.66    3.89
  -9  -3  22    5.69    4.06
   9   3 -22    0.88    3.88
  -9   3  22    1.32    4.23
   9  -3 -21   44.07    5.51
   9  -3 -21   38.17    5.36
  -9  -3  21   37.40    5.09
  -9  -3  21   33.24    4.76
   9   3 -21   31.34    4.99
  -9   3  21   45.18    5.66
   9  -3 -20  123.05   10.20
   9  -3 -20  112.48    9.20
  -9  -3  20  105.18    9.03
  -9  -3  20  123.77   10.17
   9   3 -20  121.66    9.84
  -9   3  20  105.14    8.99
   9  -3 -19   15.69    3.04
  -9  -3  19    8.45    3.21
  -9  -3  19    5.19    2.98
   9   3 -19   15.39    3.41
  -9   3  19   10.93    3.08
   9  -3 -18   88.04    7.50
  -9  -3  18  101.04    8.45
  -9  -3  18   91.59    7.92
   9  -3 -17   21.39    3.32
  -9  -3  17   27.92    3.64
  -9  -3  17   18.42    3.29
   9   3 -17   22.70    3.50
  -9   3  17   20.91    3.43
   9  -3 -16    3.76    2.53
  -9  -3  16    7.39    2.77
  -9  -3  16    5.43    2.53
   9   3 -16    1.23    2.31
  -9   3  16    1.99    2.25
   9  -3 -15   20.10    3.11
  -9  -3  15   21.76    3.12
  -9  -3  15   22.56    3.17
   9   3 -15   22.19    3.33
  -9   3  15   22.94    3.19
   9  -3 -14  425.36   30.12
  -9  -3  14  450.27   32.10
[truncated: 164,183 more chars]
