# Supplementary material for: Protic Ionic Liquid as Reagent, Catalyst, and Solvent: 1‐Methylimidazolium Thiocyanate
Source: Angew Chem Int Ed Engl. 2021 Feb 26;60(14):7927–34. doi: 10.1002/anie.202016593 (PMC8048580; doi:10.1002/anie.202016593)
Supplement: Supplementary file 1 — Supplementary [file ANIE-60-7927-s002.zip › 3a.cif]

 
data_N2TCN
 
_audit_creation_method            SHELXL-2014/6
_chemical_name_systematic         ?
_chemical_name_common             ?
_chemical_melting_point           ?
_chemical_formula_moiety          
 'C4 H7 N2, C N S'
_chemical_formula_sum
 'C5 H7 N3 S' 
_chemical_formula_weight          141.20

loop_
 _atom_type_symbol
 _atom_type_description
 _atom_type_scat_dispersion_real
 _atom_type_scat_dispersion_imag
 _atom_type_scat_source
 'C'  'C'   0.0070   0.0030
 'International Tables Vol C Tables 4.2.6.8 and 6.1.1.4'
 'H'  'H'   0.0000   0.0000
 'International Tables Vol C Tables 4.2.6.8 and 6.1.1.4'
 'N'  'N'   0.0130   0.0060
 'International Tables Vol C Tables 4.2.6.8 and 6.1.1.4'
 'S'  'S'   0.1950   0.2250
 'International Tables Vol C Tables 4.2.6.8 and 6.1.1.4'
 
_space_group_crystal_system       monoclinic
_space_group_IT_number            15
_space_group_name_H-M_alt         'C 2/c'
_space_group_name_Hall            '-C 2yc'
 
_shelx_space_group_comment
;
The symmetry employed for this shelxl refinement is uniquely defined
by the following loop, which should always be used as a source of
symmetry information in preference to the above space-group names.
They are only intended as comments.
;
 
loop_
 _space_group_symop_operation_xyz
 'x, y, z'
 '-x, y, -z+1/2'
 'x+1/2, y+1/2, z'
 '-x+1/2, y+1/2, -z+1/2'
 '-x, -y, -z'
 'x, -y, z-1/2'
 '-x+1/2, -y+1/2, -z'
 'x+1/2, -y+1/2, z-1/2'
 
_cell_length_a                    8.6192(17)
_cell_length_b                    14.951(3)
_cell_length_c                    11.456(2)
_cell_angle_alpha                 90
_cell_angle_beta                  94.86(3)
_cell_angle_gamma                 90
_cell_volume                      1471.0(5)
_cell_formula_units_Z             8
_cell_measurement_temperature     100(2)
_cell_measurement_reflns_used     600
_cell_measurement_theta_min       3.6
_cell_measurement_theta_max       33.0
 
_exptl_crystal_description        prism
_exptl_crystal_colour             colourless
_exptl_crystal_density_meas       ?
_exptl_crystal_density_method     ?
_exptl_crystal_density_diffrn     1.275          
_exptl_crystal_F_000              592
_exptl_transmission_factor_min    ?
_exptl_transmission_factor_max    ?
_exptl_crystal_size_max           0.30
_exptl_crystal_size_mid           0.25
_exptl_crystal_size_min           0.20
_exptl_absorpt_coefficient_mu     0.822
_shelx_estimated_absorpt_T_min    0.778
_shelx_estimated_absorpt_T_max    0.843
_exptl_absorpt_correction_type    'multi-scan'         
_exptl_absorpt_correction_T_min   0.770                
_exptl_absorpt_correction_T_max   0.840                
_exptl_absorpt_process_details    'Scala (Evans, 2006)'
_exptl_absorpt_special_details    ?                    
_diffrn_ambient_temperature       100(2)               
_diffrn_radiation_wavelength      0.96260              
_diffrn_radiation_type            synchrotron          
_diffrn_source                    ?                    
_diffrn_measurement_device_type   'Rayonix SX165 CCD'  
_diffrn_measurement_method        '/f scan'            
_diffrn_detector_area_resol_mean  ?
_diffrn_reflns_number             7683
_diffrn_reflns_av_unetI/netI      0.1582
_diffrn_reflns_av_R_equivalents   0.1060
_diffrn_reflns_limit_h_min        -11
_diffrn_reflns_limit_h_max        11
_diffrn_reflns_limit_k_min        -17
_diffrn_reflns_limit_k_max        16
_diffrn_reflns_limit_l_min        -14
_diffrn_reflns_limit_l_max        12
_diffrn_reflns_theta_min          3.706
_diffrn_reflns_theta_max          38.453
_diffrn_reflns_theta_full         35.279
_diffrn_measured_fraction_theta_max   0.919
_diffrn_measured_fraction_theta_full  0.978
_diffrn_reflns_Laue_measured_fraction_max    0.919
_diffrn_reflns_Laue_measured_fraction_full   0.978
_diffrn_reflns_point_group_measured_fraction_max   0.919
_diffrn_reflns_point_group_measured_fraction_full  0.978
_reflns_number_total              1530
_reflns_number_gt                 1174
_reflns_threshold_expression      'I > 2\s(I)'
_reflns_Friedel_coverage          0.000
_reflns_Friedel_fraction_max      .
_reflns_Friedel_fraction_full     .
 
_reflns_special_details
;
 Reflections were merged by SHELXL according to the crystal
 class for the calculation of statistics and refinement.
 
 _reflns_Friedel_fraction is defined as the number of unique
 Friedel pairs measured divided by the number that would be
 possible theoretically, ignoring centric projections and
 systematic absences.
;
 
_computing_data_collection        'Marccd (Doyle, 2011)'         
_computing_cell_refinement        'iMosflm (Battye et al., 2011)'
_computing_data_reduction         'iMosflm'                      
_computing_structure_solution     'SHELXT (Sheldrick, 2015)'     
_computing_structure_refinement   'SHELXL (Sheldrick, 2015)'     
_computing_molecular_graphics     'SHELXTL (Sheldrick, 2015)'    
_computing_publication_material   'SHELXTL'                      
_refine_special_details           ?
_refine_ls_structure_factor_coef  Fsqd
_refine_ls_matrix_type            full
_refine_ls_weighting_scheme       calc
_refine_ls_weighting_details
'w=1/[\s^2^(Fo^2^)+(0.04P)^2^+4P] where P=(Fo^2^+2Fc^2^)/3'
_atom_sites_solution_primary      difmap
_atom_sites_solution_secondary    difmap
_atom_sites_solution_hydrogens    mixed
_refine_ls_hydrogen_treatment     mixed
_refine_ls_extinction_method      SHELXL
_refine_ls_extinction_coef        0.010(3)
_refine_ls_extinction_expression
 'Fc^*^=kFc[1+0.001xFc^2^\l^3^/sin(2\q)]^-1/4^'
_refine_ls_number_reflns          1530
_refine_ls_number_parameters      87
_refine_ls_number_restraints      0
_refine_ls_R_factor_all           0.0928
_refine_ls_R_factor_gt            0.0765
_refine_ls_wR_factor_ref          0.1910
_refine_ls_wR_factor_gt           0.1755
_refine_ls_goodness_of_fit_ref    0.949
_refine_ls_restrained_S_all       0.949
_refine_ls_shift/su_max           0.001
_refine_ls_shift/su_mean          0.000
 
loop_
 _atom_site_label
 _atom_site_type_symbol
 _atom_site_fract_x
 _atom_site_fract_y
 _atom_site_fract_z
 _atom_site_U_iso_or_equiv
 _atom_site_adp_type
 _atom_site_occupancy
 _atom_site_site_symmetry_order  
 _atom_site_calc_flag
 _atom_site_refinement_flags_posn
 _atom_site_refinement_flags_adp
 _atom_site_refinement_flags_occupancy
 _atom_site_disorder_assembly
 _atom_site_disorder_group
S1 S 0.51385(8) 0.15244(6) 0.47063(6) 0.0240(4) Uani 1 1 d . . . . .
N1 N 0.2757(2) 0.59957(17) 0.7352(2) 0.0191(6) Uani 1 1 d . . . . .
N2 N 0.4612(3) 0.3299(2) 0.5421(2) 0.0273(7) Uani 1 1 d . . . . .
N3 N 0.3306(3) 0.46797(19) 0.6685(2) 0.0217(7) Uani 1 1 d . . . . .
H3 H 0.364(4) 0.422(2) 0.626(3) 0.026 Uiso 1 1 d . U . . .
C1 C 0.4826(3) 0.2555(2) 0.5134(2) 0.0205(8) Uani 1 1 d . . . . .
C2 C 0.3416(3) 0.5556(2) 0.6496(2) 0.0192(7) Uani 1 1 d . . . . .
H2 H 0.3883 0.5826 0.5862 0.023 Uiso 1 1 calc R U . . .
C4 C 0.2554(4) 0.4554(2) 0.7696(3) 0.0290(8) Uani 1 1 d . . . . .
H4 H 0.2323 0.3995 0.8035 0.035 Uiso 1 1 calc R U . . .
C5 C 0.2208(3) 0.5369(2) 0.8111(3) 0.0234(8) Uani 1 1 d . . . . .
H5 H 0.1689 0.5491 0.8793 0.028 Uiso 1 1 calc R U . . .
C6 C 0.2587(4) 0.6969(2) 0.7444(3) 0.0299(8) Uani 1 1 d . . . . .
H6A H 0.3210 0.7263 0.6878 0.045 Uiso 1 1 calc R U . . .
H6B H 0.2948 0.7162 0.8238 0.045 Uiso 1 1 calc R U . . .
H6C H 0.1490 0.7133 0.7277 0.045 Uiso 1 1 calc R U . . .
 
loop_
 _atom_site_aniso_label
 _atom_site_aniso_U_11
 _atom_site_aniso_U_22
 _atom_site_aniso_U_33
 _atom_site_aniso_U_23
 _atom_site_aniso_U_13
 _atom_site_aniso_U_12
S1 0.0256(5) 0.0254(7) 0.0225(6) -0.0023(3) 0.0103(3) 0.0022(3)
N1 0.0186(11) 0.0226(17) 0.0167(12) 0.0001(10) 0.0050(9) 0.0005(9)
N2 0.0287(13) 0.0321(19) 0.0228(15) 0.0012(12) 0.0122(11) 0.0008(12)
N3 0.0217(12) 0.0240(17) 0.0208(13) -0.0025(11) 0.0102(10) 0.0020(10)
C1 0.0180(13) 0.030(2) 0.0149(15) 0.0016(13) 0.0087(11) 0.0015(12)
C2 0.0177(13) 0.026(2) 0.0149(14) 0.0009(12) 0.0074(11) -0.0011(11)
C4 0.0332(16) 0.029(2) 0.0273(17) 0.0006(15) 0.0186(13) -0.0054(14)
C5 0.0248(14) 0.029(2) 0.0190(15) -0.0021(13) 0.0160(11) -0.0003(12)
C6 0.0391(18) 0.026(2) 0.0246(18) -0.0021(14) 0.0050(14) 0.0022(14)
 
_geom_special_details
;
 All esds (except the esd in the dihedral angle between two l.s. planes)
 are estimated using the full covariance matrix.  The cell esds are taken
 into account individually in the estimation of esds in distances, angles
 and torsion angles; correlations between esds in cell parameters are only
 used when they are defined by crystal symmetry.  An approximate (isotropic)
 treatment of cell esds is used for estimating esds involving l.s. planes.
;
 
loop_
 _geom_bond_atom_site_label_1
 _geom_bond_atom_site_label_2
 _geom_bond_distance
 _geom_bond_site_symmetry_2
 _geom_bond_publ_flag
S1 C1 1.646(4) . ?
N1 C2 1.345(4) . ?
N1 C5 1.388(4) . ?
N1 C6 1.468(4) . ?
N2 C1 1.179(4) . ?
N3 C2 1.333(4) . ?
N3 C4 1.387(4) . ?
N3 H3 0.90(3) . ?
C2 H2 0.9500 . ?
C4 C5 1.350(5) . ?
C4 H4 0.9500 . ?
C5 H5 0.9500 . ?
C6 H6A 0.9800 . ?
C6 H6B 0.9800 . ?
C6 H6C 0.9800 . ?
 
loop_
 _geom_angle_atom_site_label_1
 _geom_angle_atom_site_label_2
 _geom_angle_atom_site_label_3
 _geom_angle
 _geom_angle_site_symmetry_1
 _geom_angle_site_symmetry_3
 _geom_angle_publ_flag
C2 N1 C5 108.3(3) . . ?
C2 N1 C6 126.0(2) . . ?
C5 N1 C6 125.6(2) . . ?
C2 N3 C4 108.2(3) . . ?
C2 N3 H3 129(2) . . ?
C4 N3 H3 123(2) . . ?
N2 C1 S1 178.8(3) . . ?
N3 C2 N1 108.8(3) . . ?
N3 C2 H2 125.6 . . ?
N1 C2 H2 125.6 . . ?
C5 C4 N3 107.8(3) . . ?
C5 C4 H4 126.1 . . ?
N3 C4 H4 126.1 . . ?
C4 C5 N1 106.9(2) . . ?
C4 C5 H5 126.5 . . ?
N1 C5 H5 126.5 . . ?
N1 C6 H6A 109.5 . . ?
N1 C6 H6B 109.5 . . ?
H6A C6 H6B 109.5 . . ?
N1 C6 H6C 109.5 . . ?
H6A C6 H6C 109.5 . . ?
H6B C6 H6C 109.5 . . ?
 
loop_
 _geom_torsion_atom_site_label_1
 _geom_torsion_atom_site_label_2
 _geom_torsion_atom_site_label_3
 _geom_torsion_atom_site_label_4
 _geom_torsion
 _geom_torsion_site_symmetry_1
 _geom_torsion_site_symmetry_2
 _geom_torsion_site_symmetry_3
 _geom_torsion_site_symmetry_4
 _geom_torsion_publ_flag
C4 N3 C2 N1 -0.1(3) . . . . ?
C5 N1 C2 N3 0.0(3) . . . . ?
C6 N1 C2 N3 -177.7(2) . . . . ?
C2 N3 C4 C5 0.2(3) . . . . ?
N3 C4 C5 N1 -0.2(3) . . . . ?
C2 N1 C5 C4 0.1(3) . . . . ?
C6 N1 C5 C4 177.8(2) . . . . ?
 
loop_
 _geom_hbond_atom_site_label_D 
 _geom_hbond_atom_site_label_H 
 _geom_hbond_atom_site_label_A 
 _geom_hbond_distance_DH 
 _geom_hbond_distance_HA 
 _geom_hbond_distance_DA 
 _geom_hbond_angle_DHA 
 _geom_hbond_site_symmetry_A 
N3 H3 N2  0.90(3) 1.92(4) 2.811(4) 173(3) .
C2 H2 N2  0.95 2.42 3.358(4) 167.4 5_666
C5 H5 S1  0.95 2.88 3.766(3) 156.0 4_556
 
_refine_diff_density_max    0.482
_refine_diff_density_min   -0.817
_refine_diff_density_rms    0.116

_shelxl_version_number 2014/6

_shelx_res_file
;
TITL N2TCN in C2/c
CELL 0.96260   8.6192  14.9513  11.4557  90.000  94.863  90.000
ZERR    8.00   0.0017   0.0030   0.0023   0.000   0.030   0.000
LATT 7
SYMM -X, +Y, 0.5-Z
SFAC C H N S
DISP C 0.007 0.003 24.953
DISP H -0 0 0.636
DISP N 0.013 0.006 46.204
DISP S 0.195 0.225 1352.526
UNIT 40 56 24 8
TEMP -173.0
SIZE 0.30 0.25 0.20

OMIT    -5  15   5
OMIT     1  17   2
OMIT     1   1  14
OMIT    -7   5   9
OMIT    -2  16   2
OMIT     1  17   4
OMIT     7  13   0
OMIT     7  13   2
OMIT     2   2  13
OMIT     8  10   2
OMIT    -7  13   1
OMIT     0   2   0
OMIT     8  12   2
OMIT     6  14   0
L.S. 12
BOND $H
ACTA
CONF
HTAB N3 N2
EQIV $1 -x+1, -y+1, -z+1
HTAB C2 N2_$1
EQIV $2 x-1/2, -y+1/2, z+1/2
EQIV $3 -x+1/2, y+1/2, -z+3/2
HTAB C5 S1_$3

WGHT    0.040000    4.000000
EXTI    0.009679
FVAR       1.48521
S1    4    0.513854    0.152442    0.470626    11.00000    0.02559    0.02541 =
         0.02248   -0.00228    0.01029    0.00222
N1    3    0.275690    0.599570    0.735185    11.00000    0.01859    0.02256 =
         0.01668    0.00005    0.00499    0.00047
N2    3    0.461199    0.329912    0.542117    11.00000    0.02867    0.03213 =
         0.02277    0.00119    0.01222    0.00080
N3    3    0.330612    0.467966    0.668520    11.00000    0.02169    0.02397 =
         0.02076   -0.00251    0.01016    0.00200
H3    2    0.363702    0.422333    0.626203    11.00000   -1.20000
C1    1    0.482582    0.255533    0.513353    11.00000    0.01797    0.02985 =
         0.01493    0.00157    0.00869    0.00149
C2    1    0.341590    0.555600    0.649630    11.00000    0.01772    0.02613 =
         0.01486    0.00091    0.00736   -0.00113
AFIX  43
H2    2    0.388274    0.582582    0.586185    11.00000   -1.20000
AFIX   0
C4    1    0.255372    0.455431    0.769590    11.00000    0.03324    0.02916 =
         0.02731    0.00056    0.01857   -0.00537
AFIX  43
H4    2    0.232271    0.399527    0.803522    11.00000   -1.20000
AFIX   0
C5    1    0.220832    0.536925    0.811126    11.00000    0.02475    0.02899 =
         0.01901   -0.00211    0.01600   -0.00029
AFIX  43
H5    2    0.168905    0.549069    0.879301    11.00000   -1.20000
AFIX   0
C6    1    0.258714    0.696932    0.744396    11.00000    0.03909    0.02636 =
         0.02459   -0.00215    0.00496    0.00217
AFIX 137
H6A   2    0.321046    0.726305    0.687833    11.00000   -1.50000
H6B   2    0.294799    0.716249    0.823840    11.00000   -1.50000
H6C   2    0.148961    0.713251    0.727667    11.00000   -1.50000

AFIX   0
HKLF 4

REM  N2TCN in C2/c
REM R1 =  0.0765 for    1174 Fo > 4sig(Fo)  and  0.0928 for all    1530 data
REM     87 parameters refined using      0 restraints

END

WGHT      0.0841      0.0000

REM Highest difference peak  0.482,  deepest hole -0.817,  1-sigma level  0.116
Q1    1   0.5144  0.2481  0.4774  11.00000  0.05    0.48
Q2    1   0.6263  0.1493  0.4765  11.00000  0.05    0.42
Q3    1   0.4575  0.0844  0.5313  11.00000  0.05    0.40
Q4    1   0.4867  0.4395  0.5233  11.00000  0.05    0.39
Q5    1   0.5345  0.0557  0.4747  11.00000  0.05    0.39
Q6    1   0.4572  0.1536  0.5745  11.00000  0.05    0.38
Q7    1   0.5930  0.1580  0.3856  11.00000  0.05    0.37
Q8    1   0.6241  0.1528  0.4008  11.00000  0.05    0.37
Q9    1   0.6206  0.2191  0.4655  11.00000  0.05    0.36
Q10   1   0.5517  0.3199  0.4649  11.00000  0.05    0.34
Q11   1   0.5794  0.0516  0.5947  11.00000  0.05    0.34
Q12   1   0.4283  0.3338  0.5561  11.00000  0.05    0.33
Q13   1   0.0000  0.6131  0.7500  10.50000  0.05    0.31
Q14   1   0.3730  0.4194  0.8557  11.00000  0.05    0.31
Q15   1   0.2305  0.7066  0.9685  11.00000  0.05    0.30
Q16   1   0.2237  0.5028  0.5963  11.00000  0.05    0.30
Q17   1   0.4559  0.0407  0.3603  11.00000  0.05    0.30
Q18   1   0.6248  0.1525  0.5742  11.00000  0.05    0.30
Q19   1   0.6480  0.1420  0.5361  11.00000  0.05    0.30
Q20   1   0.2667  0.7197  0.6420  11.00000  0.05    0.30
;
_shelx_res_checksum   42160

_shelx_hkl_file
;
 -11   1   1   49.51  108.63   1
  11  -1  -1   32.49  105.45   1
  11   1  -1   56.26  127.43   1
 -11  -1   1   26.49  114.03   1
 -11  -1   1   18.05  105.84   1
 -11  -1   2   80.42   31.24   1
 -11   1   2   84.20   86.25   1
 -11   1   2  149.11  112.60   1
  11  -1  -2   78.33  114.30   1
  11   1  -2  118.82  134.43   1
 -11  -1   2   75.93  105.91   1
 -11  -1   3  753.75  338.14   1
 -11   1   3 1096.98  279.45   1
 -11   1   3  565.95  300.40   1
  11  -1  -3  993.21  315.93   1
  11   1  -3  917.61  306.20   1
 -11  -1   3  912.54  313.73   1
 -11   3   1   79.09  124.44   1
 -11  -3   1   79.58  119.63   1
 -10   0   1   20.50   59.31   1
 -10   0   1   28.54   76.00   1
  10   0  -1   17.88  104.72   1
 -10   0   2 1388.06  399.53   1
 -10   0   2 1267.89  440.03   1
  10   0  -2 1330.14  439.45   1
 -10   0   3  -13.50   70.89   1
 -10   0   3  -45.63  114.81   1
  10   0  -3   10.41   75.48   1
 -10   0   4  127.90   79.30   1
 -10   0   4   91.18  100.41   1
  10   0  -4  124.40   86.42   1
 -10   0   5    8.16   67.96   1
 -10   0   5  -18.23   77.12   1
  10   0  -5  -18.21   92.04   1
 -10   0   6 2422.04  574.57   1
 -10   0   6 1758.27  622.60   1
  10   0  -6 1474.24  624.27   1
 -10   0   7   34.14  110.05   1
 -10   0   7    7.11  114.64   1
  10   0  -7   12.66  113.61   1
 -10   2   1 1362.02  427.50   1
 -10   2   1 1705.68  469.86   1
  10  -2  -1 1506.09  470.14   1
  10   2  -1 1835.04  477.19   1
 -10  -2   1  897.73  424.60   1
 -10  -2   1 1519.15  470.58   1
 -10   2   2  133.53   82.07   1
 -10   2   2  120.93   89.49   1
  10  -2  -2  150.12  116.97   1
  10   2  -2   80.63   90.43   1
 -10  -2   2  110.78   72.43   1
 -10  -2   2  112.90  125.17   1
 -10   2   3 3135.83 1009.48   1
 -10   2   3 4404.95 1114.51   1
  10  -2  -3 4219.19 1112.09   1
  10   2  -3 3057.91 1107.92   1
 -10  -2   3 3673.44 1010.29   1
 -10  -2   3 2562.33 1108.87   1
 -10   2   4   63.01   71.62   1
 -10   2   4   65.65  120.52   1
  10  -2  -4  105.51   82.48   1
  10   2  -4   74.88   92.02   1
 -10  -2   4   50.84   81.60   1
 -10  -2   4   93.86   82.46   1
 -10   2   5  284.78  105.13   1
 -10   2   5  251.10  132.91   1
  10  -2  -5  281.25  114.39   1
  10   2  -5  218.69  125.42   1
 -10  -2   5  200.83  109.04   1
 -10  -2   5  229.21  105.41   1
 -10   2   6   38.48  105.25   1
 -10   2   6   21.59   88.10   1
  10  -2  -6   76.97  110.47   1
  10   2  -6  106.08   99.84   1
 -10  -2   6   28.97   67.70   1
 -10  -2   6   64.33  113.14   1
 -10   2   7 1418.24  429.70   1
 -10   2   7 1256.54  462.05   1
  10  -2  -7 1575.47  469.48   1
  10   2  -7 1206.29  458.68   1
 -10  -2   7 1394.08  424.97   1
 -10  -2   7 1777.02  476.67   1
 -10   4   1 1352.17  480.30   1
 -10   4   1 2341.77  529.82   1
  10  -4  -1 1690.06  531.67   1
 -10  -4   1 1268.57  479.82   1
 -10  -4   1 1457.96  530.43   1
 -10   4   2   50.73   74.84   1
 -10   4   2   46.82   87.80   1
  10  -4  -2   37.62   95.55   1
  10   4  -2   28.65   83.77   1
 -10  -4   2   -6.54   54.03   1
 -10  -4   2   50.86  130.89   1
 -10   4   3   29.52   72.16   1
 -10   4   3   72.90   85.48   1
  10  -4  -3    3.34  120.21   1
  10   4  -3   35.57   81.84   1
 -10  -4   3   11.38   70.00   1
 -10  -4   3   13.28   95.36   1
 -10   4   4  -51.32   71.85   1
 -10   4   4   84.38  133.10   1
  10  -4  -4    8.81  111.78   1
  10   4  -4  -16.65   97.68   1
 -10  -4   4   20.33   76.02   1
 -10   4   5 4166.54 1013.49   1
 -10   4   5 3348.15 1113.71   1
  10  -4  -5 2153.97 1104.31   1
  10   4  -5 3431.06 1109.91   1
 -10  -4   5 4050.58 1011.16   1
 -10  -4   5 3468.62 1109.50   1
 -10   4   6  354.37  123.91   1
 -10   4   6  273.75  155.16   1
  10  -4  -6  198.48  103.62   1
  10   4  -6  128.11  107.72   1
 -10  -4   6   19.89   94.94   1
 -10  -4   6  292.32  151.94   1
 -10   6   1  371.68  128.99   1
 -10   6   1  349.41  143.90   1
  10  -6  -1  354.25  153.97   1
  10   6  -1  392.98  155.12   1
 -10  -6   1  202.59  119.90   1
 -10  -6   1   39.44  153.10   1
 -10   6   2  -10.79   95.68   1
 -10   6   2   64.80  103.78   1
  10  -6  -2  -18.78  106.69   1
  10   6  -2    3.74   73.27   1
 -10  -6   2  -13.26   57.78   1
 -10  -6   2  -49.86  188.26   1
 -10   6   3   13.06   83.62   1
 -10   6   3   45.21   97.14   1
  10  -6  -3  -59.18   98.98   1
  10   6  -3   10.79   89.68   1
 -10  -6   3   -0.02  115.48   1
 -10  -6   3   11.21  135.91   1
 -10   6   4  418.26  132.19   1
 -10   6   4  433.34  132.71   1
  10  -6  -4   83.97  131.73   1
  10   6  -4  316.81  133.40   1
 -10  -6   4   11.47  123.72   1
 -10  -6   4  -37.16  111.26   1
 -10   6   5 1511.97  269.82   1
 -10   6   5  908.24  288.38   1
  10  -6  -5   -8.21  282.62   1
  10   6  -5 1106.42  282.42   1
 -10  -6   5   -2.81  270.91   1
 -10   8   1  141.03  108.68   1
  10  -8  -1  102.43  148.73   1
  -9   1   1 1198.58  336.92   1
  -9   1   1 1066.60  367.09   1
   9  -1  -1 1379.56  371.88   1
   9   1  -1 1281.21  367.70   1
  -9  -1   1  838.04  334.33   1
  -9  -1   1 1132.51  371.09   1
  -9   1   2  364.55  116.31   1
  -9   1   2  365.66  141.46   1
   9  -1  -2  264.82  124.59   1
   9   1  -2  323.79  124.08   1
  -9  -1   2  450.18  120.01   1
  -9  -1   2  269.39  131.21   1
  -9   1   3  104.15   65.32   1
  -9   1   3  109.47   80.78   1
   9  -1  -3  175.26   75.46   1
   9   1  -3  145.27   82.91   1
  -9  -1   3  137.63   68.94   1
  -9  -1   3  127.24   69.26   1
  -9   1   4  578.65  177.12   1
  -9   1   4  415.76  187.02   1
   9  -1  -4  658.12  195.63   1
   9   1  -4  588.53  194.22   1
  -9  -1   4  609.42  176.59   1
  -9  -1   4  515.66  186.87   1
  -9   1   5 2762.94  861.91   1
  -9   1   5 3208.74  945.76   1
   9  -1  -5 3261.00  946.00   1
   9   1  -5 2552.30  945.25   1
  -9  -1   5 3044.38  862.53   1
  -9  -1   5 3067.15  946.41   1
  -9   1   6 1283.52  355.88   1
  -9   1   6 1242.95  389.47   1
   9  -1  -6 1152.58  389.57   1
   9   1  -6 1129.70  387.80   1
  -9  -1   6 1197.78  358.31   1
  -9   1   7  434.29  109.78   1
  -9   1   7  132.25  128.02   1
   9  -1  -7  293.90  119.60   1
   9   1  -7  277.18  117.26   1
  -9  -1   7  276.98  113.68   1
  -9   1   8 1253.55  312.52   1
   9  -1  -8  980.37  336.85   1
   9   1  -8  762.49  332.17   1
  -9  -1   8 1152.91  310.67   1
  -9   1   9 1051.90  286.72   1
   9  -1  -9  965.31  306.49   1
   9   1  -9 1317.64  312.29   1
  -9  -1   9  385.35  281.87   1
  -9   3   1  894.22  269.00   1
  -9   3   1  873.03  291.30   1
   9  -3  -1 1020.55  297.11   1
   9   3  -1  777.92  290.78   1
  -9  -3   1  845.75  268.03   1
  -9  -3   1 1106.79  302.20   1
  -9   3   2 4316.25 1120.23   1
  -9   3   2 4182.17 1232.05   1
   9  -3  -2 4041.56 1232.98   1
   9   3  -2 3897.02 1231.22   1
  -9  -3   2 3722.50 1119.50   1
  -9  -3   2 2779.91 1229.29   1
  -9   3   3   47.50   57.58   1
  -9   3   3   58.11   94.49   1
   9  -3  -3   43.19   66.87   1
   9   3  -3   57.44   78.12   1
  -9  -3   3   32.87   60.92   1
  -9  -3   3   13.15   51.80   1
  -9   3   4  227.41   98.70   1
  -9   3   4  279.09  118.36   1
   9  -3  -4  257.48  108.18   1
   9   3  -4  310.56  108.37   1
  -9  -3   4  277.71  103.51   1
  -9  -3   4  263.35  106.15   1
  -9   3   5 3024.13  802.07   1
  -9   3   5 2969.74  880.41   1
   9  -3  -5 2836.64  881.46   1
   9   3  -5 2420.52  879.14   1
  -9  -3   5 2577.40  802.54   1
  -9   3   6  257.19  106.15   1
  -9   3   6  289.78  104.83   1
   9  -3  -6  284.51  124.99   1
   9   3  -6  261.61  107.25   1
  -9  -3   6  256.61  105.49   1
  -9   3   7   84.66   14.43   1
  -9   3   7  113.56   87.82   1
   9  -3  -7  208.97  106.49   1
   9   3  -7  202.42   79.26   1
  -9  -3   7  210.06   89.24   1
  -9   3   8  777.53  184.71   1
  -9   3   8  539.57  199.95   1
   9  -3  -8  648.37  200.94   1
   9   3  -8  833.76  202.15   1
  -9  -3   8   16.01  197.87   1
  -9   3   9  601.37  172.00   1
  -9   3   9  901.22  237.09   1
   9  -3  -9    1.95  186.65   1
   9   3  -9  762.16  194.17   1
  -9   5   1 2596.53  731.36   1
  -9   5   1 3551.23  804.56   1
   9  -5  -1 2141.08  801.77   1
   9   5  -1 1852.37  800.66   1
  -9  -5   1 1776.78  730.81   1
  -9  -5   1 3953.80  812.37   1
  -9   5   2  196.81   77.35   1
  -9   5   2  272.79   91.62   1
   9  -5  -2   22.70   98.15   1
   9   5  -2  188.28   92.37   1
  -9  -5   2  115.02   66.04   1
  -9  -5   2  156.66   84.22   1
  -9   5   3 4549.28 1503.51   1
  -9   5   3 5100.90 1654.68   1
   9  -5  -3 6358.28 1658.53   1
   9   5  -3 5806.35 1656.10   1
  -9  -5   3 5117.21 1503.65   1
  -9  -5   3 4557.51 1653.37   1
  -9   5   4  183.12   74.78   1
  -9   5   4  159.46  118.60   1
   9  -5  -4  183.22  100.46   1
   9   5  -4  206.86   89.48   1
  -9  -5   4  130.24   82.02   1
  -9  -5   4  194.40   95.09   1
  -9   5   5 3667.98  894.93   1
  -9   5   5 4608.78  991.97   1
   9  -5  -5 2182.01  980.62   1
   9   5  -5 2899.25  980.79   1
  -9  -5   5 2994.08  896.18   1
  -9   5   6   17.17   63.35   1
  -9   5   6    2.68   95.52   1
   9  -5  -6   34.91   79.63   1
   9   5  -6   12.69   61.96   1
  -9  -5   6   17.19   61.20   1
  -9   5   7 4091.18  670.12   1
  -9   5   7 2966.68  734.16   1
   9  -5  -7  307.94  720.61   1
   9   5  -7 4370.21  732.38   1
  -9  -5   7   38.42  659.03   1
  -9   5   8   27.87   58.52   1
  -9   5   8   13.78  134.44   1
   9  -5  -8  -28.43   99.03   1
   9   5  -8   32.10   91.99   1
  -9  -5   8   21.38   85.59   1
  -9   7   1   59.29   82.45   1
  -9   7   1   54.09   96.14   1
   9  -7  -1  -17.84  124.80   1
   9   7  -1   47.04   79.76   1
  -9  -7   1   20.33   68.02   1
  -9  -7   1    0.00  123.20   1
  -9   7   2  156.28   80.98   1
   9  -7  -2  104.19   94.05   1
  -9  -7   2   51.55   58.44   1
  -9  -7   2   12.84   84.63   1
  -9   7   3  928.45  248.55   1
  -9   7   3 1018.59  272.23   1
   9  -7  -3  628.31  272.51   1
   9   7  -3 1347.46  282.53   1
  -9  -7   3  816.52  253.86   1
  -9  -7   3   29.71  258.96   1
  -9   7   4  540.08  135.97   1
  -9   7   4  443.09  155.90   1
   9  -7  -4  490.97  172.97   1
   9   7  -4  672.41  169.75   1
  -9  -7   4    3.92  136.41   1
  -9  -7   4  -12.08  150.32   1
  -9   7   5  850.69  244.45   1
   9  -7  -5  -33.97  230.74   1
   9   7  -5  904.77  243.21   1
  -9   7   6  244.60   86.88   1
  -9   7   6  292.70  173.00   1
   9  -7  -6    2.63   80.75   1
   9   7  -6  141.28   80.93   1
  -9  -7   6    9.90   71.64   1
  -9   7   7 1142.78  283.84   1
   9  -7  -7   67.95  317.53   1
   9   7  -7 1546.64  316.44   1
  -9   9   1   -0.94   99.36   1
  -9   9   1   15.30  117.41   1
   9  -9  -1   39.29  118.14   1
   9   9  -1   14.49  109.10   1
  -9  -9   1   35.91   96.40   1
  -9  -9   1   -9.34  168.54   1
  -9   9   2   71.78   87.15   1
  -9   9   2   31.33  147.42   1
   9  -9  -2  -59.69  130.08   1
   9   9  -2  -17.54   93.33   1
  -9  -9   2   42.76   99.45   1
  -9   9   3  648.90  148.96   1
  -9   9   3 1081.97  239.09   1
   9  -9  -3   43.63  173.84   1
   9   9  -3  535.52  179.72   1
  -9  -9   3    0.82  142.39   1
  -9  -9   3   47.06  138.30   1
  -9   9   4   22.66   79.31   1
  -9   9   4   60.60  144.11   1
   9  -9  -4   14.55  153.32   1
   9   9  -4   77.19  130.84   1
  -9  -9   4  -21.62  103.89   1
  -9  -9   4  -10.20  130.26   1
  -9   9   5   69.01   82.97   1
   9   9  -5   -8.63  119.66   1
  -8   0   1  -13.83   43.68   1
  -8   0   1  -16.83   66.90   1
   8   0  -1   -1.71   47.85   1
  -8   0   2  188.59   65.06   1
  -8   0   2  124.32   66.28   1
   8   0  -2  169.21   75.31   1
  -8   0   3   18.78   43.55   1
  -8   0   3   28.12   40.92   1
   8   0  -3  -13.39   59.07   1
  -8   0   4 1279.82  382.93   1
  -8   0   4 1274.85  418.16   1
   8   0  -4 1349.42  418.38   1
  -8   0   5   14.21   39.28   1
   8   0  -5    0.43   49.37   1
  -8   0   6 1125.64  309.64   1
   8   0  -6  967.12  334.41   1
  -8   0   7   18.26   54.88   1
   8   0  -7    8.65   51.04   1
  -8   0   8 3319.60  927.33   1
   8   0  -8 3066.51 1015.23   1
  -8   0   9   -5.14   61.98   1
   8   0  -9  -13.94   57.11   1
  -8   0  10 1822.93  529.68   1
   8   0 -10 1766.58  574.46   1
   8   0 -11   -9.24   85.84   1
  -8   2   1 2561.30  924.98   1
  -8   2   1 4179.37 1019.45   1
   8  -2  -1 3430.80 1017.98   1
   8   2  -1 2847.72 1016.81   1
  -8  -2   1 3586.89  926.05   1
  -8  -2   1 3132.41 1017.06   1
  -8   2   2  637.25  198.57   1
  -8   2   2  607.72  217.28   1
   8  -2  -2  816.66  215.45   1
   8   2  -2  618.84  217.17   1
  -8  -2   2  638.52  199.14   1
  -8  -2   2  573.67  212.11   1
  -8   2   3 4650.72 1162.09   1
  -8   2   3 4400.94 1277.76   1
   8  -2  -3 4317.80 1278.39   1
   8   2  -3 2773.16 1276.44   1
  -8  -2   3 4051.87 1161.70   1
  -8  -2   3 3737.36 1277.07   1
  -8   2   4  290.36   94.59   1
  -8   2   4  281.19   95.04   1
   8  -2  -4  321.20  101.72   1
   8   2  -4  260.59  101.46   1
  -8  -2   4  276.06   97.01   1
  -8   2   5 3691.03 1515.92   1
  -8   2   5 5930.31 1669.62   1
   8  -2  -5 5259.23 1669.12   1
   8   2  -5 5773.19 1669.07   1
  -8  -2   5 5555.40 1517.00   1
  -8   2   6  289.40  101.90   1
   8  -2  -6  244.59  106.61   1
   8   2  -6  299.93  102.86   1
  -8  -2   6  323.03   99.99   1
  -8   2   7  543.48  176.62   1
   8  -2  -7  680.72  191.66   1
   8   2  -7  450.73  187.13   1
  -8  -2   7  604.13  176.93   1
  -8   2   8   12.02   46.95   1
   8  -2  -8    5.61   52.93   1
   8   2  -8   12.09   51.40   1
  -8  -2   8   -6.65   53.63   1
  -8   2   9  985.33  301.12   1
   8  -2  -9 1248.76  329.87   1
   8   2  -9 1316.17  329.20   1
  -8  -2   9  343.31  299.37   1
  -8   2  10  425.51  110.28   1
   8  -2 -10  473.96  129.33   1
   8   2 -10  337.76  126.54   1
  -8  -2  10   -2.19  112.86   1
   8   2 -11  126.32   87.09   1
  -8   4   1 1082.52  281.81   1
  -8   4   1  987.98  305.58   1
   8  -4  -1 1184.15  312.17   1
   8   4  -1 1166.65  308.07   1
  -8  -4   1  609.74  280.04   1
  -8  -4   1  735.93  304.42   1
  -8   4   2  365.04  119.70   1
  -8   4   2  560.20  138.61   1
   8  -4  -2  491.93  135.90   1
   8   4  -2  398.58  133.12   1
  -8  -4   2  296.93  118.99   1
  -8  -4   2  220.09  124.02   1
  -8   4   3 5172.62 1595.23   1
  -8   4   3 7253.85 1759.27   1
   8  -4  -3 4650.07 1756.09   1
   8   4  -3 5696.85 1756.92   1
  -8  -4   3 5864.53 1596.38   1
  -8   4   4  342.33  105.62   1
  -8   4   4  254.01  111.81   1
   8  -4  -4  421.70  118.12   1
   8   4  -4  247.22  108.63   1
  -8  -4   4  298.10  106.94   1
  -8   4   5   35.83   50.48   1
  -8   4   5   21.48   45.69   1
   8  -4  -5   21.05   73.25   1
   8   4  -5   27.13   47.70   1
  -8  -4   5   26.72   50.84   1
  -8   4   6   96.32   51.56   1
  -8   4   6   47.26   59.26   1
   8  -4  -6   76.54   78.35   1
   8   4  -6   43.77   52.41   1
  -8  -4   6  105.84   61.79   1
  -8   4   7 3551.10 1244.98   1
  -8   4   7 5062.39 1372.70   1
   8  -4  -7 4398.56 1371.53   1
   8   4  -7 3825.53 1369.61   1
  -8  -4   7 5323.67 1251.32   1
  -8   4   8 1102.63  205.20   1
   8  -4  -8 1017.39  229.41   1
   8   4  -8  454.96  219.58   1
  -8  -4   8   24.08  217.76   1
  -8   4   9    0.53   38.72   1
   8  -4  -9   14.51   66.49   1
   8   4  -9    2.90   58.25   1
  -8  -4   9   45.64  106.52   1
  -8   4  10  649.33  200.51   1
   8   4 -10  619.68  215.09   1
  -8   6   1  290.72  104.93   1
  -8   6   1  447.26  115.93   1
   8  -6  -1  272.22  116.14   1
   8   6  -1  284.64  117.28   1
  -8  -6   1  225.04  102.25   1
  -8  -6   1  300.95  111.14   1
  -8   6   2  116.51   55.43   1
  -8   6   2   87.98   66.17   1
   8  -6  -2   46.29   80.73   1
   8   6  -2  173.76   72.99   1
  -8  -6   2   81.63   48.26   1
  -8  -6   2   47.22   57.79   1
  -8   6   3 1451.76  501.75   1
  -8   6   3 1966.92  552.07   1
   8  -6  -3 2427.55  556.39   1
   8   6  -3 1524.44  549.34   1
  -8  -6   3 1579.75  502.48   1
  -8   6   4  204.14   71.50   1
  -8   6   4  182.52  103.44   1
   8  -6  -4  100.97   80.89   1
   8   6  -4  130.58   65.58   1
  -8  -6   4  147.76   78.70   1
  -8   6   5   26.98   50.11   1
  -8   6   5    4.65   85.46   1
   8  -6  -5   62.85   65.68   1
   8   6  -5   16.81   50.92   1
  -8  -6   5    9.36   49.45   1
  -8   6   6 1100.24  325.56   1
  -8   6   6 1273.19  359.98   1
   8  -6  -6 1556.47  363.27   1
   8   6  -6 1277.04  355.23   1
  -8  -6   6  351.01  325.49   1
  -8   6   7 2462.32  424.57   1
  -8   6   7 1830.56  467.37   1
   8  -6  -7   62.76  459.70   1
   8   6  -7 2197.99  464.56   1
  -8  -6   7  -23.70  420.03   1
  -8   6   8  516.73  139.13   1
  -8   6   8  646.82  179.04   1
   8  -6  -8   -9.09  155.63   1
   8   6  -8  512.39  153.75   1
  -8   6   9  643.12  174.79   1
   8  -6  -9   16.48  184.46   1
   8   6  -9  757.49  188.90   1
  -8   6  10 1460.98  382.60   1
   8   6 -10 1097.98  414.50   1
  -8   8   1 2277.46  770.05   1
  -8   8   1 3312.88  847.90   1
   8  -8  -1 2894.82  847.84   1
   8   8  -1 3655.13  848.62   1
  -8  -8   1 3319.78  771.03   1
  -8  -8   1   80.17  839.60   1
  -8   8   2 2245.55  503.72   1
  -8   8   2 1843.27  551.32   1
   8  -8  -2 1474.00  550.88   1
   8   8  -2 2173.31  554.71   1
  -8  -8   2 1794.09  504.25   1
  -8  -8   2  498.16  544.14   1
  -8   8   3  451.65  123.55   1
  -8   8   3  397.76  138.08   1
   8  -8  -3  318.03  141.62   1
   8   8  -3  411.86  147.09   1
  -8  -8   3  196.25  129.57   1
  -8   8   4   40.85   61.36   1
  -8   8   4   49.76   93.14   1
   8  -8  -4    5.60   94.53   1
   8   8  -4   14.18   85.07   1
  -8  -8   4  -18.20   66.08   1
  -8   8   5 5681.40 1274.12   1
  -8   8   5 7167.59 1408.67   1
   8  -8  -5   12.57 1393.54   1
   8   8  -5 7928.39 1406.33   1
  -8  -8   5   -4.60 1268.19   1
  -8   8   6  195.74   70.51   1
  -8   8   6  432.57  191.19   1
   8  -8  -6    5.99   79.79   1
   8   8  -6  238.11   78.17   1
  -8  -8   6   23.08   74.48   1
  -8   8   7  206.75   58.12   1
  -8   8   7  244.76  172.92   1
   8  -8  -7  -12.26   67.34   1
  -8  -8   7    8.89   69.39   1
  -8   8   8   23.94   65.59   1
   8  -8  -8   -6.65   81.00   1
   8   8  -8    9.83   72.47   1
  -8   8   9   84.66   78.94   1
  -8  10   1    5.97   79.99   1
  -8  10   1   -2.67   94.82   1
   8 -10  -1   54.45  135.98   1
   8  10  -1    9.98   83.23   1
  -8 -10   1   20.13   75.33   1
  -8 -10   1   47.86  121.23   1
  -8  10   2  226.66  106.33   1
  -8  10   2  390.48  136.19   1
   8 -10  -2    0.67  115.91   1
   8  10  -2  224.61  127.95   1
  -8 -10   2   35.85   99.24   1
  -8 -10   2   15.64   83.93   1
  -8  10   3 1106.72  234.91   1
  -8  10   3 1308.99  285.85   1
   8 -10  -3  -17.76  261.61   1
   8  10  -3  897.44  265.19   1
  -8 -10   3   40.09  247.81   1
  -8  10   4  332.38  106.30   1
  -8  10   4  259.67  153.84   1
   8 -10  -4    7.02  129.96   1
   8  10  -4  236.89  119.85   1
  -8 -10   4    8.47  103.61   1
  -8  10   5  589.23  145.27   1
  -8  10   5  596.03  213.28   1
  -8 -10   5   -2.97  150.60   1
  -8  10   6   59.45   73.57   1
  -8  10   6   59.44  176.05   1
   8 -10  -6   48.93  118.53   1
   8  10  -6   39.05  109.78   1
  -8  10   7   25.85   57.43   1
  -8  12   1  495.97  135.12   1
  -8 -12   1   83.25  143.69   1
  -8  12   2  130.93  129.96   1
   8 -12  -2    3.91  157.79   1
  -8 -12   2   39.55  104.55   1
  -7   1   1   18.77   26.34   1
  -7   1   1    6.57   34.13   1
  -7   1   1   -0.11   28.01   1
   7  -1  -1    8.81   26.59   1
   7   1  -1   10.84   39.77   1
  -7  -1   1    9.77   22.38   1
  -7  -1   1    4.61   30.93   1
  -7  -1   1   16.98   26.37   1
  -7  -1   1   19.39   29.38   1
  -7   1   2 3005.28  829.62   1
  -7   1   2 1442.43  828.41   1
  -7   1   2 3544.40  911.83   1
  -7   1   2 1915.23  910.79   1
   7  -1  -2 3706.08  912.33   1
   7   1  -2 4367.20  912.90   1
  -7  -1   2 4742.58  831.04   1
  -7  -1   2 1611.70  829.13   1
  -7  -1   2 3625.28  912.02   1
  -7  -1   2 1578.46  910.36   1
  -7   1   3 2842.52  697.77   1
  -7   1   3 2358.36  765.24   1
   7  -1  -3 2269.71  765.34   1
   7   1  -3 2682.36  765.81   1
  -7  -1   3 1798.99  697.08   1
  -7   1   4  411.04  117.19   1
   7  -1  -4  372.68  123.73   1
   7   1  -4  397.09  122.66   1
  -7  -1   4  316.26  112.65   1
  -7   1   5  210.97   70.35   1
   7  -1  -5  247.64   73.23   1
   7   1  -5  133.00   71.36   1
  -7  -1   5  208.21   71.56   1
  -7   1   6 1067.02  385.65   1
   7  -1  -6 1639.04  423.28   1
   7   1  -6 1413.19  422.60   1
  -7  -1   6 1215.94  388.06   1
  -7   1   7 5046.09 1370.42   1
   7  -1  -7 4822.74 1509.04   1
   7   1  -7 4612.40 1508.56   1
  -7  -1   7 4344.50 1371.25   1
  -7   1   8 1084.09  323.43   1
   7  -1  -8 1118.31  354.14   1
   7   1  -8 1185.66  354.51   1
  -7  -1   8 1017.87  324.79   1
  -7   1   9  255.57   75.74   1
   7  -1  -9  163.55   85.40   1
   7   1  -9  286.12   90.56   1
  -7  -1   9  189.16   79.50   1
  -7   1  10 1404.58  400.00   1
   7  -1 -10 1322.04  437.39   1
   7   1 -10 1299.06  438.40   1
  -7  -1  10 1409.91  400.50   1
  -7   1  11  913.98  211.60   1
   7  -1 -11  803.33  230.77   1
   7   1 -11 1124.84  234.29   1
  -7  -1  11    1.66  206.65   1
   7   1 -12 1237.83  403.33   1
  -7   3   1  738.90  196.16   1
  -7   3   1  824.40  216.14   1
   7  -3  -1  843.10  213.08   1
   7   3  -1  872.04  213.71   1
  -7  -3   1  744.68  196.72   1
  -7  -3   1  680.51  211.92   1
  -7  -3   1  215.17  209.93   1
  -7   3   2    7.06   22.14   1
  -7   3   2   10.16   35.57   1
   7  -3  -2   19.92   28.75   1
   7   3  -2    6.92   30.22   1
  -7  -3   2   16.10   24.48   1
  -7   3   3 2543.05  723.62   1
  -7   3   3 2527.50  793.42   1
   7  -3  -3 2440.74  793.64   1
   7   3  -3 2458.51  793.57   1
  -7  -3   3 2478.07  722.92   1
  -7   3   4 3331.61 1138.65   1
  -7   3   4 3605.17 1252.21   1
   7  -3  -4 4887.69 1254.10   1
   7   3  -4 4108.55 1252.84   1
  -7  -3   4 3756.45 1139.06   1
  -7   3   5    2.73   28.72   1
   7  -3  -5   10.69   45.49   1
   7   3  -5   10.38   39.33   1
  -7  -3   5    6.47   37.49   1
  -7   3   6  100.20   40.59   1
   7  -3  -6   87.42   53.31   1
   7   3  -6  115.96   50.80   1
  -7  -3   6  103.27   49.76   1
  -7   3   7 4145.32 2128.29   1
   7  -3  -7 5480.34 1585.95   1
   7   3  -7 5263.79 1585.68   1
  -7  -3   7 5162.43 1441.36   1
  -7   3   8  937.39  262.14   1
   7  -3  -8  899.25  287.31   1
   7   3  -8  933.69  287.05   1
  -7  -3   8  739.87  266.30   1
  -7   3   9  103.18   48.71   1
   7  -3  -9  124.43   60.35   1
   7  -3  -9   68.26   63.65   1
   7   3  -9  165.85   64.57   1
  -7  -3   9   84.52   63.04   1
  -7   3  10 1924.76  295.99   1
   7  -3 -10  843.22  293.50   1
   7  -3 -10  612.62  317.21   1
   7   3 -10 1079.86  320.72   1
  -7  -3  10   22.24  292.85   1
  -7   3  11  876.46  132.87   1
   7  -3 -11  329.67  132.42   1
   7  -3 -11   -0.98  135.49   1
   7   3 -11  572.05  141.94   1
  -7  -3  11   52.99  137.74   1
  -7   5   1  922.57  237.59   1
  -7   5   1  857.30  258.91   1
   7  -5  -1 1116.90  264.64   1
   7   5  -1  768.82  259.23   1
  -7  -5   1  716.58  237.59   1
  -7  -5   1  497.29  256.00   1
  -7   5   2 1113.55  382.70   1
  -7   5   2 1908.67  422.83   1
   7  -5  -2 1671.78  421.13   1
   7   5  -2 1202.71  418.58   1
  -7  -5   2 1037.75  382.47   1
  -7   5   3 5461.84 1431.83   1
  -7   5   3 4288.52 1574.37   1
   7  -5  -3 4793.94 1575.21   1
   7   5  -3 5346.53 1575.31   1
  -7  -5   3 4580.78 1430.74   1
  -7   5   4  181.39   80.08   1
  -7   5   4  290.03   89.31   1
   7  -5  -4  328.87  105.02   1
   7   5  -4  224.03   85.94   1
  -7  -5   4  254.69   86.31   1
  -7   5   510373.41 2998.33   1
  -7   5   5 9886.27 3306.07   1
   7  -5  -513009.13 3307.84   1
   7   5  -5 7806.60 3305.60   1
  -7  -5   511949.10 2999.82   1
  -7   5   6  172.93   64.81   1
  -7   5   6  211.62   80.03   1
   7  -5  -6  149.18   82.47   1
   7   5  -6  253.54   76.57   1
  -7  -5   6  170.27   76.76   1
  -7   5   7 3669.19 1116.96   1
   7  -5  -7 3849.42 1120.54   1
   7  -5  -7 3943.28 1229.86   1
   7   5  -7 4093.71 1229.34   1
  -7  -5   7 3752.36 1122.14   1
  -7   5   8   42.59   34.35   1
   7  -5  -8   28.64   42.83   1
   7  -5  -8   21.30   55.68   1
   7   5  -8   23.13   51.57   1
  -7  -5   8   11.73   84.35   1
   7  -5  -9 1343.79  519.08   1
   7  -5  -9   10.10  563.84   1
  -7  -5   9   16.23  519.05   1
   7  -5 -10   20.25   44.66   1
   7  -5 -10  -15.72   80.18   1
   7   5 -10   19.24   60.28   1
  -7  -5  10  -16.98   52.05   1
   7  -5 -11  875.94  349.73   1
   7   5 -11 1440.37  382.22   1
  -7   7   1 1867.63  562.48   1
  -7   7   1 2558.67  618.84   1
   7  -7  -1 2206.19  618.46   1
   7   7  -1 1952.91  619.53   1
  -7  -7   1 1368.62  562.56   1
  -7  -7   1 1604.50  616.52   1
  -7   7   2 1236.08  501.02   1
  -7   7   2 2347.32  550.46   1
   7  -7  -2 1485.59  549.79   1
   7   7  -2 1867.18  548.18   1
  -7  -7   2 1567.39  501.91   1
  -7   7   3  425.74  139.30   1
  -7   7   3  486.44  153.35   1
   7  -7  -3  570.65  162.95   1
   7   7  -3  449.48  149.00   1
  -7  -7   3  373.09  140.92   1
  -7   7   4   38.48   37.60   1
  -7   7   4  102.78   80.94   1
   7  -7  -4   48.15   61.24   1
   7   7  -4   52.41   45.89   1
  -7  -7   4   64.22   48.15   1
  -7   7   5 1006.98  315.11   1
  -7   7   5 1067.96  350.32   1
   7  -7  -5 1140.10  349.97   1
   7   7  -5 1140.15  345.20   1
  -7  -7   5 1000.72  317.69   1
  -7   7   6  319.08  101.15   1
  -7   7   6  231.99  120.09   1
   7  -7  -6  304.57  121.53   1
   7   7  -6  388.84  115.16   1
  -7  -7   6  317.39  108.79   1
  -7   7   7 2278.48  434.33   1
  -7   7   7 2043.89  479.84   1
   7  -7  -7 2087.88  437.80   1
   7  -7  -7  295.68  470.66   1
   7   7  -7 2111.44  476.25   1
  -7  -7   7   -6.07  430.80   1
  -7   7   8  715.75  140.11   1
   7  -7  -8  128.39   97.12   1
   7  -7  -8   34.53  110.93   1
   7   7  -8  609.26  113.93   1
  -7  -7   8   -9.58  101.90   1
   7  -7  -9 1092.70  193.58   1
   7  -7  -9  -22.20  213.04   1
   7   7  -9 1341.09  213.20   1
  -7  -7   9   53.40  191.55   1
   7  -7 -10  634.74  247.78   1
   7   7 -10  992.83  270.78   1
  -7   9   1 1224.10  365.29   1
  -7   9   1 1252.57  400.93   1
   7  -9  -1 1304.48  404.26   1
   7   9  -1 1215.95  400.43   1
  -7  -9   1 1236.09  366.69   1
  -7  -9   1 1211.43  401.08   1
  -7   9   2 3558.18 1403.44   1
  -7   9   2 5987.49 1546.45   1
   7  -9  -2 5142.49 1546.04   1
   7   9  -2 4995.62 1546.80   1
  -7   9   3  361.31  137.03   1
  -7   9   3  579.02  162.97   1
   7  -9  -3  373.84  157.98   1
   7   9  -3  503.41  157.55   1
  -7  -9   3  351.42  142.76   1
  -7   9   4   34.52   39.61   1
  -7   9   4   38.12   85.74   1
   7   9  -4   38.88   73.66   1
  -7  -9   4  -24.64   62.29   1
  -7   9   5 1063.69  226.64   1
  -7   9   5 1323.22  269.83   1
   7  -9  -5   11.80  254.00   1
   7   9  -5  894.73  250.57   1
  -7  -9   5   -2.52  228.86   1
  -7   9   6   51.42   39.95   1
   7  -9  -6   41.90  101.12   1
   7   9  -6   80.47   74.85   1
  -7  -9   6   20.70   77.76   1
  -7   9   7  138.25   47.73   1
  -7   9   7  146.83  201.20   1
   7  -9  -7  123.25   56.60   1
   7  -9  -7  -19.19   65.92   1
   7   9  -7  119.83   70.45   1
  -7  -9   7   -7.36   66.16   1
  -7   9   8  105.76  211.02   1
   7  -9  -8   81.27   54.46   1
   7   9  -8  147.06   72.49   1
  -7  -9   8   34.16   84.82   1
   7  -9  -9  259.11  108.00   1
   7   9  -9  377.38  121.10   1
  -7  11   1 1284.61  219.52   1
  -7  11   1 1244.76  239.86   1
   7 -11  -1  -18.69  226.31   1
   7  11  -1 1252.38  257.52   1
  -7 -11   1  -15.91  208.94   1
  -7 -11   1   20.75  223.12   1
  -7  11   2 2163.90  314.10   1
  -7  11   2 1996.07  351.19   1
   7 -11  -2  -20.87  341.42   1
   7  11  -2 1551.20  354.54   1
  -7 -11   2   -0.09  306.25   1
  -7 -11   2   -5.54  327.95   1
  -7  11   3    4.19   76.66   1
  -7  11   3    1.55  141.85   1
   7 -11  -3   45.70  106.96   1
   7  11  -3   52.03  114.65   1
  -7 -11   3   22.26   77.83   1
  -7  11   4  493.91  135.20   1
  -7  11   4  735.23  221.69   1
   7 -11  -4   -2.55  174.95   1
   7  11  -4  659.80  179.14   1
  -7 -11   4   37.30  162.02   1
  -7  11   5 2029.06  340.15   1
   7 -11  -5   55.39  384.17   1
   7  11  -5 1507.47  371.71   1
  -7 -11   5   92.55  347.44   1
  -7  11   6   58.72   61.02   1
  -7  11   6   65.11  180.03   1
   7 -11  -6   30.25  129.84   1
   7  11  -6   19.81   82.50   1
  -7  11   7  770.40  192.26   1
   7 -11  -7   14.35  184.46   1
   7  11  -7  780.85  229.28   1
  -7  11   8  103.48   50.70   1
   7 -11  -8    8.67   63.07   1
  -7  13   1  887.68  174.29   1
  -7  13   1  566.06  152.14   1
   7 -13  -1  -27.68  159.44   1
  -7 -13   1   15.06  150.59   1
  -7  13   2   86.09   87.41   1
  -7  13   2   30.26   81.54   1
   7 -13  -2   10.00   90.31   1
  -7 -13   2  -24.62   96.50   1
  -7  13   3  -52.46  126.40   1
  -7  13   3   -0.94   94.66   1
   7 -13  -3  -20.50  144.65   1
  -7  13   4  179.75  109.31   1
  -6   0   1    3.94   21.03   1
  -6   0   1    7.49   26.41   1
  -6   0   1    0.60   19.56   1
  -6   0   1    3.89   28.33   1
   6   0  -1   13.56   26.09   1
  -6   0   2 6996.58 1646.96   1
  -6   0   2 4022.06 1646.42   1
  -6   0   2 5125.01 1813.97   1
   6   0  -2 6561.71 1814.27   1
  -6   0   3   -3.04   19.96   1
  -6   0   3   10.43   25.98   1
  -6   0   3   -3.01   23.19   1
   6   0  -3   -7.70   24.95   1
  -6   0   4  915.66  255.83   1
  -6   0   4  672.54  256.34   1
  -6   0   4  809.27  278.75   1
   6   0  -4 1056.22  278.76   1
  -6   0   5   -1.80   17.75   1
  -6   0   5   -1.01   21.76   1
  -6   0   5   -6.24   28.38   1
   6   0  -5    7.05   23.67   1
  -6   0   6  544.01  173.90   1
   6   0  -6  642.63  189.09   1
  -6   0   7    9.37   22.99   1
   6   0  -7    2.13   40.73   1
  -6   0   8 2565.91  735.89   1
   6   0  -8 2534.33  739.02   1
   6   0  -8 2490.49  808.38   1
  -6   0   9   -3.87   28.38   1
   6   0  -9   -1.98   38.65   1
   6   0  -9    5.21   45.44   1
   6   0 -10 3814.60 1072.62   1
   6   0 -10 3598.15 1176.72   1
   6   0 -11    7.00   55.74   1
   6   0 -11   12.45   67.58   1
  -6   0  12   10.40  429.11   1
   6   0 -12 2893.05  445.28   1
   6   0 -12 2140.29  478.20   1
  -6   2   1 6909.45 1785.67   1
  -6   2   1 4183.28 1785.34   1
  -6   2   1 6041.83 1967.09   1
  -6   2   1 5739.33 1967.56   1
   6  -2  -1 8388.38 1968.20   1
   6   2  -1 7502.80 1967.81   1
  -6  -2   1 6693.48 1785.61   1
  -6  -2   1 4159.91 1785.75   1
  -6  -2   1 7401.83 1967.63   1
  -6  -2   1 4785.61 1967.18   1
  -6   2   2  967.18  290.61   1
  -6   2   2  961.11  291.43   1
  -6   2   2 1093.40  316.48   1
  -6   2   2  780.14  316.69   1
   6  -2  -2 1438.31  317.77   1
   6   2  -2 1151.81  316.89   1
  -6  -2   2  926.37  290.54   1
  -6  -2   2 1020.10  292.45   1
  -6  -2   2  803.93  316.39   1
  -6   2   3 4982.62 1341.11   1
  -6   2   3 3904.84 1341.52   1
  -6   2   3 4304.93 1476.56   1
   6  -2  -3 5706.53 1477.01   1
   6   2  -3 4496.53 1476.32   1
  -6  -2   3 6018.29 1341.63   1
  -6  -2   3 3528.79 1340.72   1
  -6  -2   3 4030.26 1476.39   1
  -6   2   4  497.00  140.73   1
  -6   2   4  416.94  142.18   1
  -6   2   4  371.61  151.45   1
   6  -2  -4  722.21  153.72   1
   6   2  -4  378.66  151.53   1
  -6  -2   4  682.99  142.31   1
  -6  -2   4  327.27  143.62   1
  -6  -2   4  399.69  153.19   1
  -6   2   5 3939.15 2278.53   1
  -6   2   5 5605.29 1542.45   1
  -6   2   5 4969.13 1699.21   1
   6  -2  -5 7067.99 1699.93   1
   6   2  -5 7972.37 1700.41   1
  -6  -2   5 5137.68 1543.39   1
  -6  -2   5 4285.06 1542.80   1
  -6  -2   5 3497.72 1698.32   1
  -6   2   6  503.77  137.34   1
   6  -2  -6  316.86  140.54   1
   6  -2  -6  422.83  147.77   1
   6   2  -6  518.41  149.00   1
  -6  -2   6  465.83  137.85   1
   6  -2  -7 5420.22 1659.99   1
   6  -2  -7 6170.59 1827.24   1
   6   2  -7 6672.94 1827.44   1
  -6  -2   7 4761.54 1658.08   1
   6  -2  -8  429.90  133.16   1
   6  -2  -8  479.06  144.12   1
   6   2  -8  454.80  142.58   1
  -6  -2   8  374.69  131.01   1
   6  -2  -9  772.98  241.48   1
   6  -2  -9 1044.76  264.92   1
   6   2  -9  597.10  260.76   1
  -6  -2   9  824.40  240.37   1
   6  -2 -10   31.66   36.38   1
   6  -2 -10   18.29   56.57   1
   6   2 -10    5.96   43.98   1
  -6  -2  10   15.80   31.59   1
   6  -2 -11  352.57   96.11   1
   6  -2 -11  472.38  111.06   1
   6   2 -11  383.98  103.46   1
  -6  -2  11  -29.32   89.89   1
   6  -2 -12  550.59   88.43   1
   6  -2 -12   -1.92   93.74   1
   6   2 -12  337.38   94.21   1
  -6  -2  12   37.45   78.07   1
  -6  -4   1 6514.66 1959.39   1
  -6   4   1 5453.66 1324.34   1
  -6   4   1 3804.26 1324.67   1
  -6   4   1 6065.81 1458.32   1
  -6   4   1 3607.32 1457.28   1
   6  -4  -1 6060.69 1458.26   1
   6   4  -1 5876.37 1458.14   1
  -6  -4   1 1413.43 1323.30   1
  -6  -4   1 2563.12 1456.88   1
  -6   4   2 1151.32  272.77   1
  -6   4   2  858.26  272.26   1
  -6   4   2 1247.39  296.53   1
  -6   4   2  529.92  295.65   1
   6  -4  -2 1256.72  296.59   1
   6   4  -2 1207.20  296.40   1
  -6  -4   2 1033.88  271.48   1
  -6  -4   2  465.32  272.28   1
  -6  -4   2  724.56  295.81   1
  -6   4   3 1727.94  380.49   1
  -6   4   3  667.54  380.13   1
  -6   4   3 1391.18  415.94   1
  -6   4   3 1032.01  415.88   1
   6  -4  -3 1601.70  416.75   1
   6   4  -3 1537.29  416.31   1
  -6  -4   3 1571.12  381.05   1
  -6  -4   3 1135.28  381.73   1
  -6  -4   3  940.21  415.76   1
  -6   4   4   30.18   22.70   1
  -6   4   4   25.62   26.99   1
  -6   4   4   23.44   33.07   1
  -6   4   4   26.31   23.35   1
   6  -4  -4   46.64   31.75   1
   6   4  -4   39.71   27.35   1
  -6  -4   4   55.39   28.80   1
  -6  -4   4   18.81   24.67   1
  -6  -4   4   23.17   28.37   1
  -6   4   5 8940.08 2326.68   1
  -6   4   5 4553.93 2563.61   1
   6  -4  -510811.31 2329.86   1
   6  -4  -5 8151.71 2564.61   1
   6   4  -511082.09 2565.74   1
  -6  -4   5 8243.02 2326.81   1
  -6  -4   5 5416.07 2327.01   1
   6  -4  -6  688.19  309.46   1
   6  -4  -6 1268.46  338.17   1
   6   4  -6 1184.08  338.05   1
  -6  -4   6 1001.82  309.38   1
   6  -4  -7    7.41   28.68   1
   6  -4  -7    7.37   40.09   1
   6   4  -7   32.40   36.84   1
  -6  -4   7   11.56   30.91   1
   6  -4  -8  470.74  145.99   1
   6  -4  -8  484.85  158.41   1
   6   4  -8  505.49  157.02   1
  -6  -4   8  444.00  149.58   1
   6  -4  -9 3391.57 1130.43   1
   6   4  -9 3670.44 1242.61   1
  -6  -4   9 4767.32 1133.21   1
   6  -4 -10 1372.65  272.49   1
   6  -4 -10  306.52  292.97   1
   6   4 -10 1822.44  298.57   1
  -6  -4  10    5.89  269.90   1
   6  -4 -11   10.49   37.98   1
   6  -4 -11    8.57   57.79   1
   6   4 -11   -7.30   48.92   1
  -6  -4  11   28.91   61.97   1
   6  -4 -12  569.62  150.01   1
   6  -4 -12   -0.38  160.01   1
   6   4 -12  878.44  174.32   1
  -6   6   1  238.13   81.83   1
  -6   6   1  237.61   86.22   1
  -6   6   1  419.17   89.03   1
  -6   6   1  164.82   89.69   1
   6  -6  -1  252.69   88.59   1
   6   6  -1  342.49   87.28   1
  -6  -6   1  338.18   83.89   1
  -6  -6   1  139.90   86.92   1
  -6  -6   1  178.99   92.00   1
  -6   6   2   61.05   24.80   1
  -6   6   2   15.89   26.71   1
  -6   6   2   58.52   41.07   1
  -6   6   2   -2.04   30.94   1
   6  -6  -2   77.37   35.85   1
   6   6  -2   42.87   37.27   1
  -6  -6   2   42.46   27.02   1
  -6  -6   2   36.54   42.59   1
  -6  -6   2   25.68   42.46   1
  -6   6   3  366.49   79.91   1
  -6   6   3  148.87   81.66   1
  -6   6   3  493.88   93.99   1
  -6   6   3  176.87   87.16   1
   6  -6  -3  296.93   85.80   1
   6   6  -3  206.27   83.96   1
  -6  -6   3  334.80   82.11   1
  -6  -6   3  164.17   90.95   1
  -6  -6   3  180.75   88.54   1
  -6   6   4    3.91   21.85   1
  -6   6   4   -0.17   29.65   1
   6  -6  -4   13.93   35.59   1
   6  -6  -4   14.73   42.53   1
   6   6  -4   -4.64   30.20   1
  -6  -6   4    7.17   24.53   1
  -6  -6   4  -12.34   34.82   1
   6  -6  -5 2128.81  868.18   1
   6  -6  -5 3172.27  954.19   1
   6   6  -5 2924.12  953.69   1
  -6  -6   5 3458.45  868.50   1
  -6   6   6  813.13  259.53   1
   6  -6  -6  800.94  238.90   1
   6  -6  -6  789.72  259.25   1
   6   6  -6  851.12  259.24   1
  -6  -6   6  774.98  239.44   1
   6  -6  -7   16.15   29.67   1
   6  -6  -7   -0.26   45.98   1
   6   6  -7  -17.71   38.39   1
  -6  -6   7    2.52   39.87   1
   6  -6  -8 3387.81  905.02   1
   6  -6  -8 3316.70  994.44   1
   6   6  -8 2713.72  992.83   1
   6  -6  -9 1896.37  268.60   1
   6  -6  -9   11.29  283.17   1
   6   6  -9 1565.67  289.83   1
  -6  -6   9    0.83  268.09   1
   6  -6 -10  805.65  152.98   1
   6  -6 -10   -3.24  161.26   1
   6   6 -10  983.65  165.88   1
  -6  -6  10   24.86  153.03   1
   6  -6 -11  919.45  191.17   1
   6  -6 -11   10.07  204.85   1
   6   6 -11  822.66  205.76   1
   6  -6 -12 1189.03  363.86   1
   6   6 -12 1260.94  400.77   1
  -6   8   1 1928.06  491.47   1
  -6   8   1 1946.24  537.56   1
   6  -8  -1 1765.96  537.22   1
   6   8  -1 2000.39  538.37   1
  -6  -8   1 1848.27  491.37   1
  -6  -8   1  840.50  538.33   1
  -6   8   2   60.78   31.05   1
  -6   8   2   53.63   45.36   1
   6  -8  -2   61.81   39.77   1
   6   8  -2   87.14   39.92   1
  -6  -8   2   49.30   37.49   1
  -6   8   3 8225.13 2050.35   1
  -6   8   3 8822.86 2260.11   1
   6  -8  -3 9470.67 2260.90   1
   6   8  -3 4103.01 2257.92   1
  -6  -8   3 6215.49 2051.33   1
  -6   8   4 3152.83  867.26   1
  -6   8   4 4062.62  955.85   1
   6  -8  -4 2016.74  868.45   1
   6  -8  -4 3786.91  954.88   1
   6   8  -4 2797.96  953.00   1
  -6  -8   4 2415.74  867.65   1
  -6   8   5 1015.64  206.30   1
   6  -8  -5  354.48  170.17   1
   6  -8  -5  426.64  184.04   1
   6   8  -5  604.85  185.26   1
  -6  -8   5  642.10  174.72   1
  -6   8   6   11.94   64.59   1
   6  -8  -6   11.19   31.46   1
   6  -8  -6  -11.94   53.74   1
   6   8  -6    2.52   42.11   1
  -6  -8   6    9.19   58.08   1
  -6   8   7 8451.90 2853.02   1
   6  -8  -7 6831.46 2587.90   1
   6  -8  -7 8400.55 2852.95   1
   6   8  -710163.73 2853.14   1
  -6  -8   710418.75 2590.70   1
  -6   8   8  336.90  105.44   1
   6  -8  -8  298.42   67.43   1
   6  -8  -8  -50.96   96.92   1
   6   8  -8  275.61   73.46   1
  -6  -8   8  -17.75   84.79   1
  -6   8   9  283.91  122.17   1
   6  -8  -9  227.93   64.54   1
   6  -8  -9  -14.00   86.88   1
   6   8  -9  267.61   72.15   1
  -6  -8   9   21.88   91.22   1
  -6   8  10   43.54  137.48   1
   6  -8 -10   14.51   40.10   1
   6  -8 -10   15.71   89.65   1
   6   8 -10   16.43   50.78   1
   6  -8 -11   -3.18   42.16   1
   6   8 -11    6.00   78.58   1
  -6  10   1   44.99   49.10   1
  -6  10   1   78.84   68.02   1
   6 -10  -1  106.73   78.83   1
   6  10  -1   67.53   63.95   1
  -6 -10   1   76.15   50.22   1
  -6  10   2  975.79  353.45   1
  -6  10   2 1216.44  390.83   1
   6 -10  -2 1374.24  398.74   1
   6  10  -2 1258.00  391.46   1
  -6 -10   2 1318.48  357.49   1
  -6  10   3   19.57   37.63   1
  -6  10   3   -4.38   73.11   1
   6 -10  -3    8.63   68.43   1
  -6  10   4  210.53   81.91   1
  -6  10   4  338.87  115.96   1
   6 -10  -4  176.20   88.90   1
   6 -10  -4  213.76  100.98   1
   6  10  -4  324.73  101.75   1
  -6 -10   4  229.27   97.23   1
  -6  10   5 1907.64  514.19   1
   6 -10  -5 1191.72  464.74   1
   6 -10  -5 1389.18  514.16   1
   6  10  -5 1976.72  509.99   1
  -6 -10   5 1398.97  467.65   1
  -6  10   6   95.98   90.46   1
   6 -10  -6   21.65   39.28   1
   6  10  -6   53.86   60.12   1
  -6 -10   6   41.81   89.21   1
  -6  10   7  726.51  207.84   1
   6 -10  -7  607.50  138.91   1
   6 -10  -7   78.05  165.15   1
   6  10  -7  620.14  154.86   1
  -6 -10   7  -51.49  168.02   1
  -6  10   8  448.76  219.13   1
   6 -10  -8  395.24   88.34   1
   6 -10  -8    6.39  104.98   1
   6  10  -8  341.35   97.54   1
  -6 -10   8  -12.48  132.86   1
   6 -10  -9   44.51   43.24   1
   6  10  -9   45.12   58.32   1
   6 -10 -10 1053.12  399.66   1
   6  10 -10 1619.81  443.53   1
  -6  12   1   15.85   75.02   1
  -6  12   1   24.46   71.51   1
   6 -12  -1   14.68   66.32   1
   6  12  -1   13.74   79.54   1
  -6 -12   1   34.10   74.49   1
  -6 -12   1    7.33   87.04   1
  -6  12   2  153.79   90.22   1
  -6  12   2  109.98  101.81   1
   6 -12  -2   -0.95   89.24   1
   6  12  -2  147.46   97.84   1
  -6 -12   2    0.53   72.89   1
  -6  12   3 3003.51  539.10   1
  -6  12   3 2259.14  593.80   1
   6 -12  -3  -10.74  584.78   1
   6  12  -3 2573.56  598.80   1
  -6 -12   3   15.85  535.25   1
  -6  12   4  267.16   85.74   1
  -6  12   4  201.81  131.85   1
  -6 -12   4   46.84   95.38   1
  -6  12   5 3922.84  558.71   1
   6 -12  -5   -1.83  472.84   1
   6 -12  -5   38.91  530.18   1
   6  12  -5 3821.06  535.31   1
  -6 -12   5   14.59  475.80   1
  -6  12   6  633.80  235.96   1
   6 -12  -6   19.59  113.04   1
   6 -12  -6   54.04  195.16   1
   6  12  -6  691.94  144.10   1
   6 -12  -7    6.61  318.14   1
   6  12  -7 2148.69  362.97   1
   6 -12  -8  -23.77   59.04   1
   6  12  -8  132.43   98.13   1
  -6  14   1 1236.31  225.93   1
  -6  14   1 1123.15  266.56   1
   6 -14  -1   33.49  230.25   1
  -6 -14   1   29.79  203.71   1
  -6  14   2  197.93  108.55   1
   6 -14  -2   46.64  177.49   1
  -6 -14   2  -35.86  119.18   1
  -6  14   3 1619.09  486.72   1
  -6  14   4  158.14   83.84   1
  -6  14   5  726.55  229.05   1
  -5   1   1  311.16   73.54   1
  -5   1   1  213.67   76.08   1
  -5   1   1  206.47   76.94   1
  -5   1   1  206.45   79.78   1
   5  -1  -1  261.53   78.17   1
   5   1  -1  292.00   78.09   1
  -5  -1   1  246.01   73.90   1
  -5  -1   1  184.29   75.42   1
  -5  -1   1  230.41   78.92   1
  -5   1   2    3.15   16.04   1
  -5   1   2    9.56   17.46   1
  -5   1   2    6.94   20.08   1
   5  -1  -2   15.12   18.38   1
   5   1  -2    6.71   19.90   1
  -5  -1   2    5.89   13.90   1
  -5  -1   2    4.69   23.90   1
  -5  -1   2    3.36   20.06   1
  -5   1   3   12.91    3.11   1
  -5   1   3   13.01   17.87   1
  -5   1   3    8.25   24.18   1
   5  -1  -3   20.88   22.05   1
   5   1  -3   26.54   17.86   1
  -5  -1   3   17.02   19.14   1
  -5  -1   3   27.03   19.70   1
  -5  -1   3   42.78   21.16   1
  -5   1   4 5499.40 1372.71   1
  -5   1   4 4517.63 1373.17   1
  -5   1   4 4543.64 1511.68   1
   5  -1  -4 3954.71 1511.46   1
   5   1  -4 5273.06 1511.82   1
  -5  -1   4 4924.93 1372.38   1
  -5  -1   4 5190.45 1373.72   1
  -5  -1   4 4169.28 1511.53   1
  -5   1   5 3514.71  995.25   1
  -5   1   5 2643.80 1093.56   1
   5  -1  -5 2997.35  995.30   1
   5  -1  -5 3268.89 1093.73   1
   5   1  -5 4780.37 1094.75   1
  -5  -1   5 4241.23  994.36   1
  -5  -1   5 2465.56  994.37   1
  -5  -1   5 3300.75 1093.94   1
  -5   1   6  154.41   60.98   1
  -5   1   6  191.37   62.29   1
   5  -1  -6  222.67   60.36   1
   5  -1  -6  214.22   63.16   1
   5   1  -6  134.83   63.28   1
   5   1  -6  207.04   61.48   1
  -5  -1   6  177.05   57.66   1
  -5  -1   6  158.75   61.33   1
  -5  -1   6  148.44   61.74   1
  -5   1   7  132.77   50.31   1
  -5   1   7   83.97   48.04   1
   5  -1  -7  171.80   48.15   1
   5  -1  -7  170.08   50.16   1
   5   1  -7  128.15   49.73   1
   5   1  -7  171.78   48.10   1
  -5  -1   7  120.57   49.05   1
  -5  -1   7   76.26   47.56   1
   5  -1  -8 2611.51  653.07   1
   5  -1  -8 1892.28  714.86   1
   5   1  -8 2543.19  653.76   1
   5   1  -8 2107.03  715.10   1
   5  -1  -9 3828.30 1305.86   1
   5  -1  -9 5233.61 1437.54   1
   5   1  -9 4909.52 1307.04   1
   5   1  -9 4104.81 1436.63   1
   5  -1 -10  562.74  170.36   1
   5  -1 -10  680.86  184.52   1
   5   1 -10  602.47  171.26   1
   5   1 -10  438.90  182.09   1
   5  -1 -11   39.10   41.41   1
   5  -1 -11  107.73   51.30   1
   5   1 -11   64.51   50.07   1
   5   1 -11   43.53   44.53   1
   5  -1 -12 1375.52  330.62   1
   5  -1 -12  773.67  359.13   1
   5   1 -12 1173.07  330.88   1
   5   1 -12 1157.72  356.80   1
   5  -1 -13  327.73   90.88   1
   5  -1 -13   -8.72  102.38   1
   5   1 -13  125.47   93.47   1
   5   1 -13  399.34  108.57   1
  -5   3   1  570.47  165.87   1
  -5   3   1  512.21  165.60   1
  -5   3   1  563.14  178.62   1
  -5   3   1  449.24  179.25   1
   5  -3  -1  780.30  179.67   1
   5   3  -1  737.48  179.39   1
  -5  -3   1  586.65  165.25   1
  -5  -3   1  201.09  166.49   1
  -5  -3   1  512.49  179.03   1
  -5   3   214655.98 3618.11   1
  -5   3   211417.16 3619.00   1
  -5   3   210386.48 3990.62   1
  -5   3   212076.78 3991.21   1
   5  -3  -215371.77 3991.40   1
   5   3  -215081.33 3991.50   1
  -5  -3   210355.32 3618.07   1
  -5  -3   211392.68 3618.71   1
  -5  -3   210836.39 3991.00   1
  -5   3   3  730.97  184.48   1
  -5   3   3  539.22  185.21   1
  -5   3   3  564.97  200.20   1
   5  -3  -3  723.73  200.25   1
   5   3  -3  649.96  200.06   1
  -5  -3   3  694.34  184.43   1
  -5  -3   3  561.16  185.56   1
  -5  -3   3  519.02  200.27   1
  -5   3   4  185.43   63.26   1
  -5   3   4  195.16   64.99   1
   5  -3  -4  198.20   63.47   1
   5  -3  -4  234.61   65.51   1
   5   3  -4  257.10   65.58   1
  -5  -3   4  147.85   62.69   1
  -5  -3   4  169.56   64.27   1
  -5  -3   4  175.81   64.57   1
  -5   3   5 5084.07 1532.32   1
  -5   3   5 5391.79 1687.01   1
   5  -3  -5 5059.69 1532.03   1
   5  -3  -5 5467.98 1686.79   1
   5   3  -5 6212.30 1687.09   1
  -5  -3   5 6071.92 1531.93   1
  -5  -3   5 4473.39 1531.51   1
  -5  -3   5 4443.66 1686.46   1
  -5   3   6 2789.25  700.98   1
  -5   3   6 2166.31  768.15   1
   5  -3  -6 2197.38  700.26   1
   5  -3  -6 2576.26  768.40   1
   5   3  -6 2784.84  768.64   1
  -5  -3   6 2295.74  699.20   1
  -5  -3   6 2677.09  700.99   1
  -5  -3   6 1964.65  768.02   1
   5  -3  -7   61.70    6.46   1
  -5   3   7   57.40   37.09   1
   5  -3  -7  149.72   39.40   1
   5   3  -7   70.54   34.60   1
  -5  -3   7   76.74   32.41   1
  -5  -3   7   57.79   51.28   1
   5  -3  -8    7.87   29.80   1
   5  -3  -8    4.57   34.00   1
   5   3  -8    4.62   28.44   1
  -5  -3   8    1.28   23.70   1
   5  -3  -9 5848.44 1613.19   1
   5   3  -9 5317.65 1774.41   1
  -5  -3   9 5685.71 1611.74   1
   5  -3 -10 1606.92  444.66   1
   5  -3 -10 1191.88  484.33   1
   5   3 -10 1556.27  483.45   1
  -5  -3  10 1642.13  442.66   1
   5  -3 -11  120.91   48.51   1
   5  -3 -11    6.23   58.73   1
   5   3 -11   99.09   43.83   1
  -5  -3  11   -2.01   38.48   1
   5  -3 -12 3001.86  431.15   1
   5  -3 -12   15.46  458.69   1
   5   3 -12 2540.30  465.84   1
  -5  -3  12  -15.00  421.16   1
   5  -3 -13  517.40  163.80   1
   5   3 -13  505.14  179.11   1
  -5   5   1 4182.71 1391.72   1
  -5   5   1 4219.55 1392.31   1
  -5   5   1 6103.26 1533.32   1
  -5   5   1 4444.48 1533.10   1
   5  -5  -1 6238.16 1533.48   1
   5   5  -1 4125.74 1391.62   1
   5   5  -1 5916.97 1533.26   1
  -5  -5   1 5208.42 1392.05   1
  -5  -5   1 3859.87 1532.62   1
  -5   5   2  577.25  147.85   1
  -5   5   2  462.16  148.66   1
  -5   5   2  589.15  160.44   1
  -5   5   2  420.91  162.09   1
   5  -5  -2  622.22  160.23   1
   5   5  -2  484.22  159.52   1
  -5  -5   2  636.71  148.80   1
  -5  -5   2  399.87  149.76   1
  -5  -5   2  322.58  159.75   1
  -5   5   3 2099.67  643.84   1
  -5   5   3 2468.44  705.93   1
  -5   5   3 1800.98  705.75   1
   5  -5  -3 2183.25  644.19   1
   5  -5  -3 2315.87  706.11   1
   5   5  -3 2423.63  705.99   1
  -5  -5   3 2692.12  643.08   1
  -5  -5   3 1953.87  643.84   1
  -5  -5   3 2016.17  705.72   1
  -5   5   4 1900.31  582.72   1
  -5   5   4 2076.31  637.92   1
  -5   5   4 1324.22  637.66   1
   5  -5  -4 2252.08  582.83   1
   5  -5  -4 2682.82  639.02   1
   5   5  -4 2428.12  638.67   1
  -5  -5   4 2351.42  582.38   1
  -5  -5   4 1853.72  581.98   1
  -5  -5   4 1490.90  637.83   1
  -5   5   5 4024.47 1188.52   1
  -5   5   5 4387.25 1307.80   1
   5  -5  -5 3895.76 1188.32   1
   5  -5  -5 4689.14 1307.48   1
   5   5  -5 4443.62 1307.42   1
  -5  -5   5 5231.09 1188.31   1
  -5  -5   5 3819.41 1188.32   1
  -5  -5   5 2405.20 1306.36   1
  -5   5   6  187.76   78.03   1
  -5   5   6  167.37   81.79   1
   5  -5  -6  345.15   79.01   1
   5  -5  -6  326.28   82.90   1
   5   5  -6  253.58   79.84   1
  -5  -5   6  296.43   77.70   1
  -5  -5   6  197.94   81.61   1
  -5  -5   6  183.46   82.26   1
   5  -5  -714598.08 4322.34   1
   5  -5  -715686.52 4766.95   1
   5   5  -713887.48 4766.67   1
  -5  -5   717485.16 4322.82   1
  -5  -5   713464.68 4322.60   1
   5  -5  -8  193.27   69.95   1
   5  -5  -8  177.13   70.22   1
   5   5  -8  207.73   69.97   1
  -5  -5   8  221.48   71.23   1
   5  -5  -9 2618.27  719.07   1
   5  -5  -9 2031.81  787.18   1
   5   5  -9 2694.48  787.50   1
  -5  -5   9 2586.55  718.86   1
   5  -5 -10   14.33   40.47   1
   5  -5 -10   -5.04   47.40   1
   5   5 -10   25.50   37.71   1
  -5  -5  10   20.37   44.91   1
   5  -5 -11 4028.35  618.81   1
   5  -5 -11   27.31  667.18   1
   5   5 -11 4178.68  674.89   1
  -5  -5  11   23.61  610.03   1
   5  -5 -12   -2.05   51.01   1
   5  -5 -12   15.09   66.63   1
   5   5 -12   14.68   46.73   1
   5  -5 -13 1136.75  348.92   1
   5   5 -13 1171.17  375.26   1
  -5   7   1  812.21  278.04   1
  -5   7   1  995.65  280.80   1
  -5   7   1  980.74  303.76   1
  -5   7   1  592.53  304.42   1
   5  -7  -1  959.54  304.44   1
   5   7  -1  877.51  278.26   1
   5   7  -1 1397.00  304.62   1
  -5  -7   1 1371.86  280.81   1
  -5  -7   1  808.19  305.85   1
  -5   7   2 3215.66  824.47   1
  -5   7   2 2401.91  825.39   1
  -5   7   2 2612.74  905.90   1
  -5   7   2 2053.01  906.39   1
   5  -7  -2 3822.50  907.33   1
   5   7  -2 3140.13  906.62   1
  -5  -7   2 3748.81  825.78   1
  -5  -7   2 2351.07  826.18   1
  -5  -7   2 2328.81  906.33   1
  -5   7   3 1444.97  555.15   1
  -5   7   3 2215.49  609.72   1
  -5   7   3 1540.04  608.35   1
   5  -7  -3 2550.80  557.00   1
   5  -7  -3 1802.17  608.08   1
   5   7  -3 2386.40  608.94   1
  -5  -7   3 2353.31  555.00   1
  -5  -7   3 1291.53  555.40   1
  -5  -7   3 1791.21  609.38   1
  -5   7   4 1226.18  412.27   1
  -5   7   4 1801.45  451.25   1
  -5   7   4 1019.44  450.12   1
   5  -7  -4 1628.20  412.65   1
   5  -7  -4 1866.86  451.12   1
   5   7  -4 1377.23  450.10   1
  -5  -7   4 1877.25  412.66   1
  -5  -7   4  709.60  450.48   1
  -5   7   5 1341.82  360.23   1
  -5   7   5 1004.35  362.81   1
   5  -7  -5 1487.00  331.57   1
   5  -7  -5 1243.66  361.60   1
   5   7  -5 1305.45  360.81   1
  -5  -7   5  762.65  330.52   1
  -5  -7   5  657.55  360.71   1
  -5   7   6   -5.29   42.03   1
   5  -7  -6   11.79   31.35   1
   5  -7  -6    2.43   62.06   1
   5   7  -6   13.37   25.90   1
  -5  -7   6   23.27   37.76   1
  -5  -7   6   -2.31   41.34   1
   5  -7  -7  662.06  182.34   1
   5   7  -7  668.63  194.53   1
  -5  -7   7  463.67  182.82   1
   5  -7  -8   22.40   37.27   1
   5  -7  -8   38.51   60.67   1
   5   7  -8   30.21   41.81   1
  -5  -7   8   39.42   50.95   1
   5  -7  -9 2941.72  874.16   1
   5  -7  -9  645.50  669.14   1
   5   7  -9 2615.37  672.35   1
   5  -7 -10 1328.31  248.89   1
   5  -7 -10  -16.18  219.79   1
   5   7 -10 1141.53  218.99   1
  -5  -7  10   21.16  208.38   1
   5  -7 -11 1829.26  348.12   1
   5  -7 -11    2.68  372.28   1
   5   7 -11 1483.38  374.84   1
   5  -7 -12 1568.09  422.48   1
   5   7 -12 1326.12  453.22   1
  -5   9   1   80.48   33.61   1
  -5   9   1   44.47   39.25   1
  -5   9   1   80.31   40.74   1
  -5   9   1   26.06   49.46   1
   5  -9  -1  104.02   44.29   1
   5   9  -1   56.64   35.34   1
   5   9  -1  148.14   56.71   1
  -5  -9   1   99.29   37.70   1
  -5  -9   1   59.29   55.79   1
  -5   9   2    1.61   21.35   1
  -5   9   2  -11.18   24.88   1
  -5   9   2   -4.32   41.13   1
  -5   9   2   15.77   34.67   1
   5  -9  -2   30.34   36.41   1
   5   9  -2   -9.47   28.58   1
  -5  -9   2    8.80   57.73   1
  -5  -9   2    1.93   51.99   1
  -5   9   3 1950.90  499.23   1
  -5   9   3  865.28  496.14   1
   5  -9  -3 2137.84  455.92   1
   5  -9  -3 1979.87  498.44   1
   5   9  -3 1692.93  496.81   1
  -5  -9   3 2224.71  456.63   1
  -5  -9   3  859.61  454.32   1
  -5  -9   3 1032.61  497.42   1
  -5   9   4 5469.39 1552.39   1
  -5   9   4 1966.19 1550.88   1
   5  -9  -4 5331.51 1410.78   1
   5  -9  -4 7356.41 1555.55   1
   5   9  -4 4722.92 1551.92   1
  -5  -9   4 7338.32 1413.65   1
  -5   9   5 1995.02  525.02   1
   5  -9  -5 1388.54  477.66   1
   5  -9  -5 1732.75  524.75   1
   5   9  -5 1284.77  521.79   1
  -5  -9   5 2098.43  481.23   1
  -5   9   6   15.44   91.29   1
   5  -9  -6   -0.81   34.82   1
   5  -9  -6    6.04   48.17   1
   5   9  -6    4.75   33.84   1
  -5  -9   6    6.25   46.82   1
   5  -9  -7 1076.67  310.15   1
   5  -9  -7 1040.43  341.39   1
   5   9  -7 1016.20  335.43   1
  -5  -9   7 1071.55  311.66   1
  -5   9   8  -25.34   99.88   1
   5  -9  -8   16.29   40.45   1
   5  -9  -8   22.40   77.89   1
   5   9  -8   18.95   38.50   1
  -5  -9   8    7.76   62.38   1
  -5   9   9  306.33  126.82   1
   5  -9  -9  203.59   75.20   1
   5   9  -9  195.34   75.10   1
  -5  -9   9   98.58  100.79   1
  -5   9  10  421.72  235.10   1
   5  -9 -10  750.22  192.36   1
   5   9 -10  647.44  203.75   1
   5  -9 -11  513.60  134.30   1
   5   9 -11  284.66  124.90   1
  -5  11   1   35.91   34.19   1
  -5  11   1   48.59   47.51   1
   5 -11  -1   68.38   75.88   1
   5  11  -1   23.61   60.94   1
  -5 -11   1   32.63   43.44   1
  -5  11   2  610.39  174.36   1
  -5  11   2  546.92  194.09   1
   5 -11  -2  835.27  214.61   1
   5  11  -2  498.35  191.01   1
  -5 -11   2  543.45  176.36   1
  -5  11   3 2931.99 1054.91   1
   5 -11  -3 2795.20  960.52   1
   5 -11  -3 3725.18 1060.41   1
   5  11  -3 3313.01 1055.59   1
  -5 -11   3 3631.80  960.24   1
   5 -11  -4 2395.19  746.06   1
   5 -11  -4 3008.08  824.04   1
   5  11  -4 2770.38  819.04   1
  -5 -11   4 2271.55  746.00   1
  -5  11   5   75.51   96.29   1
   5 -11  -5   55.47   37.65   1
   5 -11  -5   86.63   86.46   1
   5  11  -5   39.47   52.48   1
  -5 -11   5   38.09   67.89   1
  -5  11   6 1077.10  324.45   1
   5 -11  -6  971.78  287.96   1
   5 -11  -6  917.16  321.73   1
   5  11  -6  950.02  313.28   1
  -5 -11   6  955.69  294.99   1
  -5  11   7 1924.49  634.73   1
   5 -11  -7 2480.08  575.28   1
   5 -11  -7  141.60  627.73   1
   5  11  -7 2920.44  629.65   1
  -5 -11   7 1707.28  577.21   1
  -5  11   8   83.63  142.21   1
   5 -11  -8  171.59   67.19   1
   5  11  -8  161.28   71.00   1
   5 -11  -9  640.81  205.27   1
   5  11  -9  682.33  221.33   1
   5 -11 -10  467.38  139.58   1
   5  11 -10  335.43  135.71   1
  -5  13   1   59.37   76.59   1
   5 -13  -1   27.78  104.95   1
  -5 -13   1   54.21   69.04   1
  -5  13   2 2056.93  492.81   1
  -5  13   2 1458.05  541.72   1
   5 -13  -2 1318.97  542.88   1
   5  13  -2 1688.09  544.58   1
  -5 -13   2 1763.54  499.41   1
  -5  13   3 2914.83  517.29   1
  -5  13   3 1412.75  562.30   1
   5 -13  -3   16.06  510.12   1
  -5 -13   3 1790.87  521.76   1
  -5  13   4   -9.20   71.22   1
   5 -13  -4    8.19   38.69   1
   5 -13  -4   -9.91  104.56   1
   5  13  -4   18.98   68.05   1
  -5 -13   4   -3.86   82.64   1
  -5  13   5   29.06   80.80   1
   5 -13  -5    7.07   43.90   1
   5 -13  -5  -20.09  117.17   1
   5  13  -5  -18.29   83.01   1
  -5 -13   5   22.45   89.94   1
   5 -13  -6   20.44   56.98   1
   5  13  -6   25.06   82.91   1
   5 -13  -7    9.36   57.31   1
   5  13  -7  169.88   78.28   1
   5  13  -8  -32.29   72.46   1
  -5  15   1  932.92  220.84   1
  -5 -15   1    4.06  184.09   1
  -5  15   2  -20.09  101.06   1
  -5  15   3  805.35  248.14   1
  -5  15   4   81.22   91.23   1
   5 -15  -4    4.56   67.78   1
   5 -15  -5    7.50   53.64   1
  -4   0   1   38.60   13.25   1
  -4   0   1   11.34   17.43   1
  -4   0   1    3.99   19.43   1
   4   0  -1   14.25   14.86   1
  -4   0   2 5706.77 2138.10   1
  -4   0   2 8451.88 2139.15   1
  -4   0   2 8057.13 2357.89   1
   4   0  -2 7890.54 2357.73   1
  -4   0   3    8.77   12.46   1
  -4   0   3    1.80   19.47   1
  -4   0   3   52.77   16.81   1
   4   0  -3   -1.04   16.57   1
  -4   0   4 7092.84 2161.36   1
  -4   0   4 5969.29 2381.97   1
   4   0  -4 8251.46 2162.27   1
   4   0  -4 8981.39 2382.54   1
  -4   0   5    7.14   19.08   1
  -4   0   5    0.14   19.14   1
   4   0  -5    7.09   17.47   1
   4   0  -5    3.30   17.35   1
  -4   0   6 3027.67  868.30   1
  -4   0   6 2657.08  953.85   1
   4   0  -6 3281.30  868.43   1
   4   0  -6 3110.28  954.08   1
  -4   0   7    3.94   19.84   1
  -4   0   7   -9.66   29.79   1
   4   0  -7    8.26   23.03   1
   4   0  -7   -3.30   19.79   1
  -4   0   8  132.19   46.78   1
  -4   0   8  124.57   54.96   1
   4   0  -8  136.67   48.75   1
   4   0  -8  126.01   45.62   1
   4   0  -9   19.65   28.99   1
   4   0  -9   -2.66   25.12   1
   4   0 -10 4083.60 1213.96   1
   4   0 -10 4239.61 1334.46   1
   4   0 -11   11.09   50.86   1
   4   0 -11    0.92   37.33   1
   4   0 -12 3544.24  948.72   1
   4   0 -12 3104.62 1037.83   1
   4   0 -13   27.05   55.83   1
   4   0 -13   -1.91   53.96   1
  -4   2   1 2924.73  920.27   1
  -4   2   1 2986.60  920.81   1
  -4   2   1 2460.86 1012.32   1
  -4   2   1 2651.31 1012.28   1
   4  -2  -1 4366.75 1013.14   1
   4   2  -1 3220.43 1012.61   1
  -4  -2   1 3423.68  920.72   1
  -4  -2   1 3620.71  922.21   1
  -4  -2   1 3255.75 1012.95   1
  -4   2   2  104.30   30.80   1
  -4   2   2   99.64   32.72   1
  -4   2   2   79.68   34.12   1
   4  -2  -2   96.12   32.00   1
   4   2  -2   92.53   32.03   1
  -4  -2   2  101.76   31.04   1
  -4  -2   2   79.55   35.85   1
  -4  -2   2   98.17   32.20   1
  -4   2   314940.04 4658.34   1
  -4   2   314580.53 5139.36   1
   4  -2  -319218.00 4659.14   1
   4  -2  -316318.84 5139.40   1
   4   2  -320510.52 5139.70   1
  -4  -2   314043.63 4657.98   1
  -4  -2   312292.78 4657.86   1
  -4  -2   318634.60 5139.56   1
  -4   2   4 1991.75  574.34   1
  -4   2   4 1835.38  629.60   1
   4  -2  -4 2049.77  574.35   1
   4  -2  -4 2366.82  629.71   1
   4   2  -4 1889.17  629.62   1
  -4  -2   4 1950.69  573.28   1
  -4  -2   4 2061.30  574.48   1
  -4  -2   4 1820.82  629.67   1
  -4   2   5 7894.49 2092.81   1
  -4   2   5 6981.88 2305.87   1
   4  -2  -5 7236.15 2092.70   1
   4  -2  -5 7136.84 2305.48   1
   4   2  -5 5387.08 2092.93   1
   4   2  -5 8036.17 2306.14   1
  -4  -2   5 7765.65 2091.73   1
  -4  -2   5 6051.04 2092.05   1
  -4  -2   5 7283.11 2305.88   1
  -4   2   6  294.95   92.83   1
  -4   2   6  308.42   99.62   1
   4  -2  -6  360.96   93.76   1
   4  -2  -6  268.17   98.03   1
   4   2  -6  350.86   93.96   1
   4   2  -6  288.43   97.73   1
  -4  -2   6  345.93   94.05   1
  -4  -2   6  269.50   98.73   1
  -4   2   7 6840.63 2180.80   1
  -4   2   7 6723.46 2403.22   1
   4  -2  -7 7217.94 2180.80   1
   4  -2  -7 8968.99 2403.82   1
   4   2  -7 9901.11 2182.03   1
   4   2  -7 7593.35 2403.56   1
  -4  -2   7 6965.37 2180.87   1
  -4  -2   7 6189.79 2402.81   1
  -4   2   8  506.33  169.05   1
  -4   2   8  463.43  184.53   1
   4  -2  -8  588.08  168.50   1
   4  -2  -8  678.30  182.17   1
   4   2  -8  630.82  169.66   1
   4   2  -8  590.64  181.72   1
  -4  -2   8  564.98  169.37   1
  -4  -2   8  476.09  182.96   1
   4  -2  -9 3872.39 1208.64   1
   4  -2  -9 3649.04 1329.57   1
   4   2  -9 4893.59 1330.48   1
   4  -2 -10  455.76  147.77   1
   4  -2 -10  388.31  158.34   1
   4   2 -10  584.34  150.31   1
   4   2 -10  544.77  159.01   1
   4  -2 -11  523.99  175.47   1
   4  -2 -11  486.80  188.68   1
   4   2 -11  771.45  180.94   1
   4   2 -11  582.06  188.78   1
   4  -2 -12   80.04   53.73   1
   4  -2 -12    3.71   55.35   1
   4   2 -12    3.17   59.60   1
   4   2 -12   21.22   43.36   1
   4  -2 -13   37.11   66.76   1
   4  -2 -13  -26.96   68.26   1
   4   2 -13   12.07   58.39   1
  -4   4   1 1103.97  300.46   1
  -4   4   1  993.41  301.65   1
  -4   4   1  988.47  327.71   1
  -4   4   1  942.22  328.83   1
   4  -4  -1 1224.38  328.62   1
   4   4  -1  927.20  300.34   1
   4   4  -1  868.71  328.14   1
  -4  -4   1 1221.77  301.01   1
  -4  -4   1 1020.81  328.43   1
  -4   4   2   13.09   17.94   1
  -4   4   2   17.19   14.04   1
  -4   4   2   11.83   22.26   1
   4  -4  -2    7.13   18.33   1
   4  -4  -2   71.87   19.78   1
   4   4  -2   13.69   21.06   1
  -4  -4   2   15.84   15.39   1
  -4  -4   2   17.81   19.99   1
  -4  -4   2   21.66   19.90   1
  -4   4   312584.40 3465.35   1
  -4   4   310816.49 3821.54   1
   4  -4  -3 9937.88 3464.96   1
   4  -4  -312322.80 3821.58   1
   4   4  -312860.87 3821.67   1
  -4  -4   314337.60 3464.78   1
  -4  -4   3 9801.79 3465.00   1
  -4  -4   312191.62 3821.66   1
  -4   4   4 1157.57  335.33   1
  -4   4   4 1048.63  365.38   1
   4  -4  -4 1102.38  335.35   1
   4  -4  -4 1492.18  365.85   1
   4   4  -4 1197.72  365.55   1
  -4  -4   4  869.36  334.41   1
  -4  -4   4 1265.45  335.57   1
  -4  -4   4 1096.69  365.49   1
  -4   4   5 2068.70  647.05   1
  -4   4   5 2335.72  710.20   1
   4  -4  -5 2736.29  647.59   1
   4  -4  -5 1430.74  709.32   1
   4   4  -5 2522.46  710.38   1
  -4  -4   5 2311.01  646.67   1
  -4  -4   5 2193.87  647.02   1
  -4  -4   5 2337.18  710.27   1
  -4   4   6  126.03   47.26   1
  -4   4   6  119.32   51.64   1
   4  -4  -6  157.44   46.76   1
   4   4  -6  147.30   48.05   1
  -4  -4   6  144.06   45.27   1
  -4  -4   6  143.43   57.66   1
  -4  -4   6  147.55   53.77   1
  -4   4   7 6905.19 2136.58   1
  -4   4   7 6755.71 2354.09   1
   4  -4  -7 5617.53 2135.71   1
   4  -4  -7 8910.90 2354.55   1
   4   4  -7 9037.46 2354.74   1
  -4  -4   7 8362.12 2135.87   1
  -4  -4   7 7158.19 2136.44   1
  -4  -4   7 5798.78 2353.71   1
  -4   4   8 1632.11  604.77   1
   4  -4  -8 1974.58  551.60   1
   4  -4  -8 1902.66  604.59   1
   4   4  -8 1809.17  604.31   1
  -4  -4   8 2199.45  551.58   1
  -4  -4   8 1744.47  552.19   1
   4  -4  -9    0.46   20.20   1
   4  -4  -9    2.48   41.75   1
   4   4  -9    7.09   45.60   1
   4   4  -9   16.88   26.59   1
  -4  -4   9   -2.07   27.55   1
   4  -4 -10 1070.49  307.20   1
   4  -4 -10 1135.52  336.23   1
   4   4 -10 1244.94  312.92   1
   4   4 -10  858.30  333.45   1
  -4  -4  10 1057.99  307.53   1
   4  -4 -11 1893.16  367.00   1
   4  -4 -11  412.83  396.11   1
   4   4 -11 2366.81  401.10   1
  -4  -4  11    1.75  361.51   1
   4  -4 -12 1643.96  307.63   1
   4  -4 -12  -11.92  328.60   1
   4   4 -12 1078.98  318.97   1
   4   4 -12 2093.17  335.88   1
  -4  -4  12   -8.31  302.94   1
   4  -4 -13   10.84   45.19   1
   4  -4 -13   39.26   73.95   1
   4   4 -13    6.69   48.93   1
  -4   6   1  108.06   32.63   1
  -4   6   1   96.25   35.08   1
  -4   6   1  113.47   35.20   1
  -4   6   1   95.59   39.52   1
   4  -6  -1   98.38   38.71   1
   4  -6  -1  114.52   37.71   1
   4   6  -1   78.90   32.25   1
   4   6  -1  119.32   33.53   1
  -4  -6   1   95.06   34.53   1
  -4  -6   1   76.53   33.53   1
  -4   6   2 2507.11  675.55   1
  -4   6   2 2726.11  740.56   1
  -4   6   2 2009.15  740.69   1
   4  -6  -2 2660.84  675.58   1
   4  -6  -2 1769.62  740.36   1
   4   6  -2 2571.43  740.92   1
  -4  -6   2 2852.68  674.69   1
  -4  -6   2 1447.41  675.12   1
  -4  -6   2 2262.83  740.81   1
  -4   6   3 1032.74  352.84   1
  -4   6   3 1297.99  384.90   1
  -4   6   3 1041.20  385.03   1
   4  -6  -3 1393.55  353.53   1
   4  -6  -3 1578.37  385.47   1
   4   6  -3 1162.75  384.97   1
  -4  -6   3 1391.57  352.39   1
  -4  -6   3 1029.45  353.44   1
  -4  -6   3 1056.57  385.23   1
  -4   6   4  187.67   63.92   1
  -4   6   4  225.14   66.00   1
  -4   6   4  174.13   66.08   1
   4  -6  -4  280.31   65.36   1
   4  -6  -4  152.69   67.68   1
   4   6  -4  221.67   65.91   1
  -4  -6   4  228.43   63.13   1
  -4  -6   4  191.68   68.05   1
  -4  -6   4  170.45   68.00   1
  -4   6   5  418.19  122.54   1
  -4   6   5  345.61  133.90   1
   4  -6  -5  380.18  121.80   1
   4  -6  -5  515.46  131.01   1
   4   6  -5  419.54  130.54   1
  -4  -6   5  491.34  122.34   1
  -4  -6   5  352.30  122.33   1
  -4  -6   5  318.99  130.99   1
  -4   6   6  206.56   73.00   1
   4  -6  -6  205.04   66.35   1
   4  -6  -6  255.38   72.12   1
   4   6  -6  208.36   70.05   1
  -4  -6   6  264.06   68.36   1
  -4  -6   6  227.08   72.71   1
  -4  -6   6  131.35   73.29   1
  -4   6   7 2405.67  970.76   1
   4  -6  -7 3098.43  883.67   1
   4  -6  -7 3763.31  972.05   1
   4   6  -7 3475.04  971.36   1
  -4  -6   7 2510.05  883.60   1
  -4  -6   7 2854.23  883.69   1
   4  -6  -8 1804.42  463.82   1
   4  -6  -8  985.87  506.17   1
   4   6  -8 1856.72  506.93   1
  -4  -6   8 2006.24  464.98   1
  -4  -6   8 1407.51  463.80   1
   4  -6  -9   16.78   32.05   1
   4  -6  -9   23.52   46.13   1
   4   6  -9   24.96   29.14   1
  -4  -6   9   24.85   36.17   1
   4  -6 -10 3818.58 1145.53   1
   4  -6 -10 3626.41 1259.54   1
   4   6 -10 4232.95 1259.27   1
  -4  -6  10 4057.80 1146.78   1
   4  -6 -11  904.46  135.72   1
   4  -6 -11  -28.25  147.73   1
   4   6 -11  701.27  141.27   1
  -4  -6  11   12.36  137.57   1
   4  -6 -12 1021.65  237.04   1
   4  -6 -12    1.96  255.19   1
   4   6 -12 1253.34  257.31   1
   4  -6 -13  759.79  249.23   1
   4   6 -13  862.44  265.18   1
  -4   8   1 6023.39 1613.04   1
  -4   8   1 4958.44 1613.46   1
  -4   8   1 6684.44 1777.14   1
  -4   8   1 4684.16 1777.23   1
   4  -8  -1 8120.23 1615.98   1
   4  -8  -1 6612.71 1777.26   1
   4   8  -1 3463.83 1612.40   1
   4   8  -1 6398.26 1777.13   1
  -4  -8   1 5670.98 1613.58   1
  -4   8   2  766.81  309.28   1
  -4   8   2 1176.26  337.60   1
  -4   8   2  985.55  338.14   1
   4  -8  -2  991.54  310.22   1
   4  -8  -2  946.95  337.62   1
   4   8  -2  999.44  337.20   1
  -4  -8   2 1329.32  310.18   1
  -4  -8   2 1232.50  314.35   1
  -4  -8   2 1203.19  339.11   1
  -4   8   3 2468.10  727.36   1
  -4   8   3 2183.39  797.96   1
  -4   8   3 2077.82  798.66   1
   4  -8  -3 2914.96  728.40   1
   4  -8  -3 3422.65  799.48   1
   4   8  -3 2432.58  798.43   1
  -4  -8   3 3842.63  728.98   1
  -4  -8   3 1293.98  726.84   1
  -4  -8   3 2572.44  798.99   1
  -4   8   4   46.80   26.62   1
  -4   8   4   60.45   37.79   1
  -4   8   4   35.14   30.36   1
   4  -8  -4   45.40   26.33   1
   4  -8  -4   52.43   28.93   1
   4   8  -4   47.79   23.82   1
  -4  -8   4   40.55   30.72   1
  -4  -8   4   32.11   37.85   1
  -4  -8   4   38.64   37.46   1
  -4   8   5 8086.95 3330.86   1
  -4   8   510453.63 3672.74   1
  -4   8   5 9143.79 3672.99   1
   4  -8  -511501.67 3330.92   1
   4  -8  -516894.15 3674.50   1
   4   8  -512244.91 3673.52   1
  -4  -8   515872.65 3331.26   1
  -4  -8   5 9213.10 3330.60   1
  -4  -8   5 9544.90 3673.30   1
  -4   8   6 2261.68 1085.97   1
   4  -8  -6 3504.51  988.30   1
   4  -8  -6 4127.53 1087.97   1
   4   8  -6 3426.21 1086.56   1
  -4  -8   6 3936.39  988.73   1
  -4  -8   6 3403.86  989.95   1
  -4   8   7  700.37  177.95   1
  -4   8   7  336.47  175.69   1
   4  -8  -7  586.24  162.50   1
   4  -8  -7  732.16  183.05   1
   4   8  -7  544.47  174.88   1
  -4  -8   7  625.83  164.36   1
  -4  -8   7  304.11  162.20   1
   4  -8  -8   10.92   31.61   1
   4  -8  -8   10.22   67.86   1
   4   8  -8    8.78   29.13   1
  -4  -8   8   -2.21   43.37   1
   4  -8  -9 9683.05 2444.64   1
   4  -8  -9 6896.35 2693.37   1
   4   8  -9 7609.64 2692.44   1
  -4  -8   910036.10 2445.26   1
   4  -8 -10  186.15   50.13   1
   4  -8 -10    3.91   92.36   1
   4   8 -10  141.14   53.12   1
  -4  -8  10  160.28   68.84   1
   4  -8 -11  256.21   68.07   1
   4  -8 -11   23.37  100.95   1
   4   8 -11  194.95   66.28   1
   4  -8 -12   44.54   67.02   1
   4   8 -12   19.97   43.50   1
  -4  10   1 1770.03  417.64   1
  -4  10   1 1575.09  419.06   1
  -4  10   1  795.61  456.89   1
   4 -10  -1 1309.94  420.66   1
   4 -10  -1 2103.43  459.72   1
   4  10  -1 1236.88  417.18   1
   4  10  -1 1293.29  456.31   1
  -4 -10   1 1786.33  419.12   1
  -4 -10   1 1344.67  457.64   1
  -4  10   2 8152.47 2970.28   1
  -4  10   212838.93 3275.58   1
  -4  10   2 6935.20 3274.50   1
   4 -10  -211501.95 2971.14   1
   4 -10  -213930.26 3276.62   1
   4  10  -212237.79 3275.39   1
  -4 -10   212665.45 2970.23   1
  -4 -10   2 2578.64 2969.61   1
  -4 -10   210275.56 3275.17   1
  -4  10   3  128.01   83.75   1
  -4  10   3  463.03   98.96   1
  -4  10   3  162.53   92.67   1
   4 -10  -3  315.49   86.09   1
   4 -10  -3  406.59  106.12   1
   4  10  -3  261.52   94.26   1
  -4 -10   3  355.58   87.97   1
  -4 -10   3  158.75   87.35   1
  -4 -10   3  274.71   97.67   1
  -4  10   4  238.31  126.74   1
   4 -10  -4  496.11  117.77   1
   4 -10  -4  327.04  129.63   1
   4  10  -4  397.50  124.01   1
  -4 -10   4  622.61  121.10   1
  -4 -10   4  268.25  122.79   1
  -4 -10   4  330.48  137.14   1
  -4  10   5    3.21   51.07   1
  -4  10   5  -11.71   41.32   1
   4 -10  -5   11.14   24.83   1
   4 -10  -5    3.84   44.11   1
   4  10  -5    4.66   26.24   1
  -4 -10   5   17.37   40.69   1
  -4  10   6  117.33   57.37   1
   4 -10  -6  112.80   41.57   1
   4 -10  -6   92.99   77.95   1
   4  10  -6  105.38   45.16   1
  -4 -10   6   94.60   49.16   1
  -4 -10   6   30.48   53.69   1
  -4  10   7 2079.35  635.86   1
   4 -10  -7 2022.14  577.78   1
   4 -10  -7 1868.78  634.40   1
   4  10  -7 1875.67  632.56   1
  -4 -10   7 2139.19  579.26   1
  -4  10   8   93.94  146.24   1
   4 -10  -8  170.87   55.11   1
   4 -10  -8   91.27   63.51   1
   4  10  -8  169.83   55.84   1
  -4 -10   8   78.25   68.36   1
  -4  10   9  360.73  250.44   1
   4 -10  -9  659.54  157.12   1
   4 -10  -9  300.18  182.24   1
   4  10  -9  589.14  167.12   1
   4 -10 -10  580.56  172.52   1
   4  10 -10  546.51  184.02   1
   4 -10 -11  172.02   81.29   1
   4  10 -11  109.67   61.97   1
  -4  12   1 6586.21 1735.05   1
  -4  12   1 6311.65 1911.71   1
   4 -12  -1 6431.73 1912.68   1
   4  12  -1 6911.24 1911.78   1
  -4 -12   1 6275.07 1736.19   1
  -4 -12   1 3737.47 1910.22   1
  -4  12   2  657.07  281.09   1
   4 -12  -2 1132.80  261.32   1
   4 -12  -2  735.02  282.85   1
   4  12  -2  998.49  284.08   1
  -4 -12   2  961.52  264.20   1
  -4  12   3   36.09   44.18   1
   4 -12  -3   45.29   46.05   1
   4 -12  -3    4.97   63.14   1
   4  12  -3   20.49   48.40   1
  -4 -12   3   36.65   57.55   1
  -4  12   4   86.73   64.01   1
   4 -12  -4  136.73   56.17   1
   4  12  -4  133.69   59.27   1
  -4 -12   4  140.42   74.73   1
  -4  12   5 3150.19 1226.83   1
   4 -12  -5 4677.08 1117.56   1
   4 -12  -5 4746.34 1232.84   1
   4  12  -5 4213.08 1227.48   1
  -4 -12   5 2683.17 1115.83   1
  -4  12   6   14.65   72.63   1
   4 -12  -6   77.22   43.26   1
   4 -12  -6  119.33  134.41   1
   4  12  -6   93.43   56.21   1
   4 -12  -7 3622.31 1128.20   1
   4 -12  -7 2765.01 1242.20   1
   4  12  -7 4534.78 1242.68   1
   4 -12  -8 1427.52  408.85   1
   4  12  -8 1361.67  450.10   1
   4 -12  -9 2336.96  764.01   1
   4  12  -9 2863.73  840.26   1
   4 -12 -10  181.71   80.77   1
   4  12 -10  119.58   78.39   1
  -4  14   1  146.26   62.71   1
  -4  14   1  121.01   80.55   1
   4  14  -1  127.49   75.83   1
  -4 -14   1  104.75   73.93   1
  -4  14   2  586.87  123.51   1
  -4  14   2  367.12  134.15   1
   4 -14  -2  113.93  133.55   1
   4  14  -2  362.23  140.12   1
  -4 -14   2  220.45  132.88   1
  -4  14   3 1998.78  455.33   1
   4 -14  -3   21.34  408.98   1
  -4 -14   3 2132.49  423.36   1
   4 -14  -4    1.90   79.09   1
   4  14  -4  418.95  109.95   1
   4  14  -5 2890.89  926.22   1
   4 -14  -6    0.32   68.31   1
   4  14  -6   77.93   77.55   1
   4 -14  -7   21.62  192.60   1
   4  14  -7 1035.52  224.32   1
   4 -14  -8  -14.59   52.77   1
   4  14  -8   51.94   74.69   1
  -3   1   1  946.46  260.61   1
  -3   1   1  790.17  261.64   1
  -3   1   1  861.39  284.48   1
   3  -1  -1 1014.85  284.59   1
   3   1  -1  922.96  284.69   1
  -3  -1   1  968.34  261.05   1
  -3  -1   1  520.11  261.46   1
  -3  -1   1  924.39  285.04   1
  -3   1   2 1350.68  667.52   1
  -3   1   2 1651.65  510.63   1
   3  -1  -2 2002.63  466.43   1
   3  -1  -2 1794.60  510.61   1
   3   1  -2 1896.32  510.43   1
  -3  -1   2 1451.86  465.10   1
  -3  -1   2 1408.55  466.07   1
  -3  -1   2 1379.66  510.45   1
  -3   1   3  700.62  199.60   1
  -3   1   3  700.49  216.51   1
   3  -1  -3  753.42  200.00   1
   3  -1  -3  663.96  216.16   1
   3   1  -3  644.10  200.11   1
   3   1  -3  688.14  216.48   1
  -3  -1   3  639.09  200.14   1
  -3  -1   3  663.16  216.51   1
  -3   1   4  469.50  149.68   1
  -3   1   4  687.32  161.49   1
   3  -1  -4  481.03  149.33   1
   3  -1  -4  467.35  160.83   1
   3   1  -4  509.51  149.59   1
   3   1  -4  483.32  160.97   1
  -3  -1   4  498.34  149.37   1
  -3  -1   4  442.33  160.91   1
  -3   1   5   27.64   15.88   1
  -3   1   5   15.40   16.59   1
   3  -1  -5    7.61   11.57   1
   3  -1  -5   10.63   13.60   1
   3   1  -5    7.63   15.38   1
   3   1  -5    4.68   13.65   1
  -3  -1   5   15.37   16.11   1
  -3  -1   5    6.61   16.24   1
  -3   1   6 4392.82 1408.47   1
  -3   1   6 4401.35 1550.99   1
   3  -1  -6 5379.19 1409.06   1
   3  -1  -6 4842.31 1551.28   1
   3   1  -6 4823.45 1408.87   1
   3   1  -6 4045.94 1551.10   1
  -3  -1   6 5308.61 1408.83   1
  -3  -1   6 6446.20 1551.77   1
  -3   1   7 3921.75 1305.64   1
  -3   1   7 4173.42 1436.84   1
   3  -1  -7 4517.83 1306.23   1
   3  -1  -7 4935.29 1437.48   1
   3   1  -7 4212.25 1305.38   1
   3   1  -7 4902.44 1437.52   1
  -3  -1   7 5032.19 1305.95   1
  -3  -1   7 4037.92 1436.95   1
  -3   1   8   97.54   34.62   1
  -3   1   8   72.78   34.87   1
   3  -1  -8   85.24   35.21   1
   3  -1  -8   88.80   33.47   1
   3   1  -8   95.67   33.94   1
  -3  -1   8   81.48   36.20   1
  -3  -1   8   84.79   35.93   1
  -3   1   9   38.92   34.89   1
  -3   1   9   44.77   30.38   1
   3  -1  -9   73.10   32.06   1
   3  -1  -9   71.37   30.37   1
   3   1  -9   56.43   28.26   1
   3   1  -9   60.84   29.88   1
  -3  -1   9   78.38   32.49   1
   3  -1 -10 3192.02  886.51   1
   3  -1 -10 3280.77  972.84   1
   3   1 -10 2393.62  884.55   1
   3   1 -10 3258.78  972.71   1
   3  -1 -11 3989.08 1008.14   1
   3  -1 -11 3760.35 1106.86   1
   3   1 -11 3107.94 1006.93   1
   3   1 -11 3135.08 1106.01   1
   3  -1 -12  249.09   80.95   1
   3  -1 -12  164.00   70.69   1
   3   1 -12  136.95   74.67   1
   3   1 -12  150.56   64.49   1
   3  -1 -13   19.97   58.73   1
   3  -1 -13    5.17   50.65   1
   3   1 -13   17.46   68.25   1
   3   1 -13   10.79   44.10   1
   3  -1 -14  469.66   88.23   1
   3  -1 -14   12.77   70.68   1
   3   1 -14   17.69   71.01   1
  -3   3   1 1024.44  327.50   1
  -3   3   1  944.30  357.12   1
  -3   3   1 1351.89  357.66   1
   3  -3  -1  933.18  327.44   1
   3  -3  -1 1226.95  357.00   1
   3   3  -1 1031.62  326.40   1
   3   3  -1 1165.16  356.87   1
  -3  -3   1 1103.76  326.64   1
  -3  -3   1 1296.04  357.46   1
  -3   3   2 2490.81  693.70   1
  -3   3   2 2185.94  761.92   1
   3  -3  -2 2677.43  694.11   1
   3  -3  -2 2194.36  761.70   1
   3   3  -2 2185.55  761.90   1
  -3  -3   2 2492.81  693.21   1
  -3  -3   2 2276.93  693.87   1
  -3  -3   2 2734.32  762.10   1
  -3   3   3 2040.39  506.03   1
  -3   3   3 1856.72  554.29   1
   3  -3  -3 1707.65  505.44   1
   3  -3  -3 1138.35  553.78   1
   3   3  -3 1991.50  554.47   1
  -3  -3   3 1727.00  505.04   1
  -3  -3   3 1597.20  505.16   1
  -3  -3   3 1992.19  554.34   1
   3  -3  -415065.92 7382.13   1
  -3   3   415867.32 4930.85   1
  -3   3   419728.82 5440.12   1
   3  -3  -419603.10 5439.94   1
   3   3  -418101.67 5440.41   1
  -3  -3   413707.23 4929.97   1
  -3  -3   418253.25 4930.78   1
  -3  -3   417057.09 5440.24   1
  -3   3   5  270.36   89.12   1
  -3   3   5  253.31   94.38   1
   3  -3  -5  297.02   90.09   1
   3  -3  -5  256.71   94.16   1
   3   3  -5  258.14   90.27   1
   3   3  -5  336.33   94.82   1
  -3  -3   5  365.50   89.96   1
  -3  -3   5  347.95   95.94   1
  -3   3   6  816.49  227.74   1
  -3   3   6  739.96  246.70   1
   3  -3  -6  737.56  228.19   1
   3  -3  -6  785.19  246.65   1
   3   3  -6  783.55  227.55   1
   3   3  -6  778.19  246.92   1
  -3  -3   6  817.69  227.32   1
  -3  -3   6  756.06  246.91   1
  -3   3   7 6846.73 2065.38   1
  -3   3   7 7398.47 2275.82   1
   3  -3  -7 7174.85 2066.10   1
   3  -3  -7 7541.71 2276.14   1
   3   3  -7 6904.45 2065.47   1
   3   3  -7 7005.07 2276.06   1
  -3  -3   7 7439.31 2065.40   1
  -3  -3   7 6767.18 2275.94   1
  -3   3   8 1101.04  311.34   1
  -3   3   8  740.29  338.10   1
   3  -3  -8 1142.94  311.90   1
   3  -3  -8 1064.83  338.85   1
   3   3  -8 1154.51  311.56   1
   3   3  -8 1254.77  339.21   1
  -3  -3   8 1062.71  310.83   1
  -3  -3   8 1023.98  338.86   1
  -3   3   9  176.42   76.26   1
   3  -3  -9  231.73   75.92   1
   3  -3  -9  267.89   76.94   1
   3   3  -9  310.20   84.51   1
   3   3  -9  206.84   77.24   1
  -3  -3   9  195.64   75.64   1
   3  -3 -10  165.67   65.99   1
   3  -3 -10  133.49   61.14   1
   3   3 -10  192.78   74.81   1
   3   3 -10  175.86   58.75   1
   3  -3 -11 4521.63 1250.38   1
   3  -3 -11 4332.12 1373.53   1
   3   3 -11 4051.74 1249.54   1
   3   3 -11 4324.70 1372.99   1
   3  -3 -12 1580.47  277.78   1
   3  -3 -12    7.03  291.54   1
   3   3 -12  968.58  277.27   1
   3   3 -12 1419.65  295.91   1
   3  -3 -13   73.70   50.62   1
   3  -3 -13    0.00   63.53   1
   3   3 -13   73.72   73.83   1
   3   3 -13   71.50   43.74   1
   3  -3 -14 1447.13  453.15   1
   3   3 -14 1600.64  492.32   1
  -3   5   1   21.01   15.89   1
  -3   5   1   46.42   18.84   1
  -3   5   1   11.83   19.23   1
   3  -5  -1   30.52   15.79   1
   3  -5  -1   26.34   18.62   1
   3   5  -1   40.34   14.64   1
   3   5  -1   42.45   14.28   1
  -3  -5   1   23.02   14.37   1
  -3  -5   1   36.62   13.88   1
  -3   5   2   67.63   24.32   1
  -3   5   2   81.83   20.69   1
  -3   5   2   32.75   23.28   1
   3  -5  -2   65.98   24.84   1
   3  -5  -2   64.97   22.40   1
   3   5  -2   58.52   22.00   1
  -3  -5   2   64.11   21.36   1
  -3  -5   2   33.55   27.50   1
  -3  -5   2   64.41   22.34   1
  -3   5   3 7395.63 2252.82   1
  -3   5   3 7316.52 2483.27   1
   3  -5  -3 8368.20 2252.95   1
   3  -5  -3 8146.88 2483.11   1
   3   5  -3 7642.08 2483.36   1
  -3  -5   3 8078.10 2252.36   1
  -3  -5   3 7454.27 2252.91   1
  -3  -5   3 7994.01 2483.31   1
  -3   5   4  968.21  341.18   1
  -3   5   4 1180.60  372.69   1
   3  -5  -4 1200.97  342.20   1
   3  -5  -4 1355.74  372.92   1
   3   5  -4 1170.46  372.99   1
  -3  -5   4 1364.41  341.00   1
  -3  -5   4  853.61  341.42   1
  -3  -5   4 1194.31  372.95   1
  -3   5   5 5024.95 1620.23   1
  -3   5   5 5093.02 1784.28   1
   3  -5  -5 4879.74 1620.51   1
   3  -5  -5 5522.42 1784.45   1
   3   5  -5 6280.48 1784.95   1
  -3  -5   5 6398.00 1620.00   1
  -3  -5   5 6068.98 1620.25   1
  -3  -5   5 5324.56 1784.45   1
  -3   5   6 2042.22  665.75   1
  -3   5   6 2112.04  730.50   1
   3  -5  -6 2212.41  666.19   1
   3  -5  -6 2412.43  730.51   1
   3   5  -6 2605.58  731.16   1
  -3  -5   6 2403.97  664.94   1
  -3  -5   6 2503.63  666.06   1
  -3  -5   6 2071.92  730.67   1
  -3   5   7 3569.80 1049.68   1
  -3   5   7 3669.53 1153.95   1
   3  -5  -7 3554.96 1049.67   1
   3  -5  -7 3596.34 1153.67   1
   3   5  -7 3643.74 1154.11   1
  -3  -5   7 3379.30 1048.38   1
  -3  -5   7 3846.96 1049.38   1
  -3  -5   7 3811.76 1154.20   1
  -3   5   8  194.48   66.09   1
  -3   5   8  144.72   68.82   1
   3  -5  -8  191.85   64.57   1
   3  -5  -8  259.17   70.08   1
   3   5  -8  173.02   74.22   1
   3   5  -8  216.26   67.10   1
  -3  -5   8  225.57   63.92   1
  -3  -5   8  200.70   62.79   1
  -3  -5   8  127.30   70.74   1
   3  -5  -916393.01 4643.41   1
   3  -5  -918574.50 5121.85   1
   3   5  -911980.57 4643.07   1
   3   5  -916758.79 5121.36   1
  -3  -5   914713.21 4643.06   1
   3  -5 -10  127.90   54.72   1
   3  -5 -10   77.07   66.61   1
   3   5 -10   72.98   63.51   1
   3   5 -10  133.99   48.55   1
   3  -5 -11 1616.02  308.10   1
   3  -5 -11  255.13  329.58   1
   3   5 -11  518.63  307.77   1
   3   5 -11 1646.41  330.65   1
   3  -5 -12    5.38   49.64   1
   3  -5 -12    0.80   62.08   1
   3   5 -12   11.68   37.43   1
  -3  -5  12   18.62   41.45   1
   3  -5 -13 1782.21  381.02   1
   3  -5 -13    9.19  409.96   1
   3   5 -13 1884.99  410.50   1
  -3   7   1 3371.85 1107.18   1
  -3   7   1 4937.81 1218.53   1
  -3   7   1 3766.54 1218.65   1
   3  -7  -1 3096.61 1107.34   1
   3  -7  -1 4518.78 1218.55   1
   3   7  -1 3202.81 1107.16   1
   3   7  -1 4281.68 1218.47   1
  -3  -7   1 3452.41 1218.10   1
  -3   7   2 4811.31 1511.33   1
  -3   7   2 5273.09 1664.41   1
  -3   7   2 4433.06 1664.27   1
   3  -7  -2 4670.12 1511.36   1
   3  -7  -2 6377.91 1664.49   1
   3   7  -2 5215.56 1510.80   1
   3   7  -2 5355.56 1664.79   1
  -3  -7   2 5651.03 1511.71   1
  -3  -7   2 5757.36 1513.35   1
  -3  -7   2 5345.60 1664.26   1
  -3   7   3 1343.79  345.77   1
  -3   7   3 1516.31  376.86   1
  -3   7   3 1142.66  376.93   1
   3  -7  -3 1329.35  345.55   1
   3  -7  -3 1115.65  376.58   1
   3   7  -3 1252.33  377.21   1
  -3  -7   3  820.36  344.36   1
  -3  -7   3 1253.94  345.86   1
  -3  -7   3 1180.27  377.22   1
  -3   7   4 2743.58  904.05   1
  -3   7   4 3127.07  993.56   1
  -3   7   4 3095.81  993.78   1
   3  -7  -4 2797.61  904.67   1
   3  -7  -4 3055.78  993.22   1
   3   7  -4 3368.11  994.29   1
  -3  -7   4 3575.32  903.61   1
  -3  -7   4 3182.81  904.47   1
  -3  -7   4 2900.72  993.76   1
  -3   7   5 1702.10  536.73   1
  -3   7   5 1077.47  585.90   1
  -3   7   5 1583.63  587.88   1
   3  -7  -5 2157.05  537.61   1
   3  -7  -5 2099.77  587.94   1
   3   7  -5 1933.56  588.30   1
  -3  -7   5 2039.34  535.97   1
  -3  -7   5 1953.19  536.64   1
  -3  -7   5 1873.05  588.21   1
   3  -7  -6  686.16  286.73   1
  -3   7   6  660.04  217.95   1
  -3   7   6  593.73  235.74   1
   3  -7  -6  880.52  236.60   1
   3   7  -6  818.49  236.23   1
  -3  -7   6  938.21  217.54   1
  -3  -7   6  607.14  216.95   1
  -3  -7   6  717.11  236.16   1
  -3   7   7 2410.14  748.29   1
  -3   7   7 2245.26  820.51   1
   3  -7  -7 3383.86  748.96   1
   3  -7  -7 2326.31  820.66   1
   3   7  -7 2379.79  820.80   1
  -3  -7   7 3321.30  747.49   1
  -3  -7   7 1795.50  820.39   1
  -3   7   8   93.00   64.39   1
   3  -7  -8  260.95   66.09   1
   3  -7  -8  219.24   72.08   1
   3   7  -8  187.69   65.28   1
  -3  -7   8  175.33   61.94   1
  -3  -7   8  136.87   62.39   1
   3  -7  -9  301.16   91.15   1
   3  -7  -9  250.75   99.77   1
   3   7  -9  261.87   89.04   1
  -3  -7   9  274.75   91.38   1
   3  -7 -10   38.54   47.88   1
   3   7 -10   38.47   41.21   1
  -3  -7  10   34.80   53.95   1
   3  -7 -11 2228.61  546.96   1
   3   7 -11 1949.72  594.30   1
  -3  -7  11 1333.05  545.83   1
   3  -7 -12 1247.00  243.80   1
   3  -7 -12   -5.91  260.14   1
   3   7 -12 1253.94  257.10   1
   3  -7 -13 1504.59  353.62   1
   3   7 -13  962.78  368.27   1
  -3   9   1 4660.78 1337.77   1
  -3   9   1 4075.81 1472.17   1
  -3   9   1 2474.68 1472.10   1
   3  -9  -1 4205.86 1337.73   1
   3  -9  -1 8159.63 1474.02   1
   3   9  -1 4568.51 1337.88   1
   3   9  -1 4641.39 1472.14   1
  -3  -9   1 5896.19 1337.90   1
  -3  -9   1 5034.05 1472.60   1
  -3   9   2 3489.80 1157.43   1
  -3   9   2 4487.98 1273.27   1
  -3   9   2 3714.10 1273.51   1
   3  -9  -2 3763.12 1157.54   1
   3  -9  -2 4561.60 1273.30   1
   3   9  -2 3953.05 1156.84   1
   3   9  -2 3846.88 1273.70   1
  -3  -9   2 3934.61 1156.79   1
  -3  -9   2 4585.21 1274.25   1
  -3   9   3    3.83   18.67   1
  -3   9   3   45.24   36.18   1
  -3   9   3   27.25   26.47   1
   3  -9  -3   10.22   17.09   1
   3  -9  -3   14.34   33.52   1
   3   9  -3   10.78   17.83   1
  -3  -9   3   24.17   25.64   1
  -3  -9   3    9.65   25.08   1
  -3  -9   3    8.15   45.60   1
  -3   9   4   44.31   31.94   1
  -3   9   4   76.33   36.87   1
  -3   9   4   84.03   39.81   1
   3  -9  -4   83.64   32.08   1
   3  -9  -4   72.09   38.79   1
   3   9  -4   71.34   28.72   1
  -3  -9   4   82.63   31.57   1
  -3  -9   4   47.73   33.80   1
  -3  -9   4   62.94   32.71   1
  -3   9   5 2149.34  667.76   1
  -3   9   5 2556.85  731.28   1
  -3   9   5 1739.70  730.99   1
   3  -9  -5 2130.39  667.78   1
   3  -9  -5 2607.30  731.89   1
   3   9  -5 2277.28  731.92   1
  -3  -9   5 3049.11  666.88   1
  -3  -9   5 1940.49  666.73   1
  -3  -9   5 2320.49  732.10   1
  -3   9   6 4944.48 1387.95   1
  -3   9   6 3668.08 1387.27   1
   3  -9  -6 4577.77 1262.39   1
   3  -9  -6 4185.55 1387.63   1
   3   9  -6 4604.27 1388.38   1
  -3  -9   6 4402.08 1260.92   1
  -3   9   7 2290.83  837.53   1
  -3   9   7 1783.36  836.44   1
   3  -9  -7 2723.51  764.09   1
   3  -9  -7 3075.50  838.54   1
   3   9  -7 2938.40  838.13   1
  -3  -9   7 3725.37  763.50   1
  -3  -9   7 2064.95  762.53   1
  -3   9   8   41.49   60.47   1
   3  -9  -8  105.41   50.03   1
   3  -9  -8   95.47   69.24   1
   3   9  -8  101.95   45.88   1
   3  -9  -9  712.72  213.67   1
   3  -9  -9  626.55  237.24   1
   3   9  -9  764.00  228.53   1
   3  -9 -10   42.82   53.01   1
   3  -9 -10    8.97   82.81   1
   3   9 -10    8.13   41.56   1
   3  -9 -11   90.72   63.99   1
   3   9 -11   77.53   48.66   1
   3  -9 -12 1115.50  282.48   1
   3   9 -12  777.81  287.26   1
  -3  11   1  103.14   42.76   1
  -3  11   1   60.79   42.51   1
   3 -11  -1  110.75   39.02   1
   3 -11  -1   68.68   52.72   1
   3  11  -1   31.32   44.51   1
  -3 -11   1   84.55   43.92   1
  -3 -11   1   77.51   40.26   1
  -3  11   2 1914.70  443.76   1
  -3  11   2 1636.34  483.60   1
  -3  11   2  880.82  482.77   1
   3 -11  -2 1847.18  443.50   1
   3 -11  -2 1442.66  483.83   1
   3  11  -2 1403.90  483.21   1
  -3 -11   2 1705.62  442.62   1
  -3 -11   2 1636.15  445.24   1
  -3 -11   2 1468.87  483.68   1
  -3  11   3  400.23  100.18   1
  -3  11   3  299.62  101.49   1
  -3  11   3  222.23  102.55   1
   3 -11  -3  332.67   95.30   1
   3 -11  -3  397.94  106.30   1
   3  11  -3  371.52  101.81   1
  -3 -11   3  383.72  100.23   1
  -3 -11   3  119.43   94.92   1
  -3 -11   3  285.46  104.75   1
  -3  11   4  845.17  355.67   1
  -3  11   4  808.79  356.05   1
   3 -11  -4 1352.28  328.69   1
   3 -11  -4 1899.24  361.30   1
   3  11  -4 1233.20  357.58   1
  -3 -11   4 1022.42  326.88   1
  -3 -11   4 1109.35  358.10   1
  -3  11   5 3020.94 1187.69   1
  -3  11   5 2375.24 1187.50   1
   3 -11  -5 4762.55 1083.72   1
   3 -11  -5 5964.60 1191.42   1
   3  11  -5 3902.88 1189.55   1
  -3  11   6 1510.79  520.74   1
  -3  11   6  871.15  519.76   1
   3 -11  -6 1975.06  481.04   1
   3 -11  -6 1940.71  524.97   1
   3  11  -6 2018.52  522.43   1
   3 -11  -7   80.67   50.00   1
   3  11  -7   59.31   38.99   1
   3 -11  -8 1280.66  373.68   1
   3  11  -8 1249.74  403.60   1
   3 -11  -9 2479.69  715.24   1
   3  11  -9 2428.30  781.21   1
   3 -11 -10  270.13  108.88   1
   3  11 -10  258.88   94.02   1
   3 -11 -11  411.13  131.83   1
   3  11 -11  236.61  103.87   1
  -3  13   1   58.82   55.27   1
  -3  13   1    7.51   59.80   1
   3 -13  -1  103.22   46.60   1
   3  13  -1   41.79   41.10   1
   3  13  -1   30.70   37.48   1
   3  13  -1   39.92   55.86   1
  -3 -13   1   88.85   56.36   1
  -3 -13   1   56.59   51.68   1
  -3  13   2 1397.79  479.15   1
  -3  13   2  743.10  478.21   1
   3 -13  -2 1768.99  440.29   1
   3  13  -2 2095.99  481.79   1
  -3 -13   2 1889.68  441.80   1
  -3  13   3   59.05   60.89   1
  -3  13   3   70.68   63.77   1
   3 -13  -3  109.68   47.29   1
   3  13  -3  170.00   58.63   1
  -3 -13   3   78.66   56.23   1
   3 -13  -4 1937.11  592.37   1
   3  13  -4 2111.18  649.28   1
   3 -13  -5 3384.28  953.02   1
   3  13  -5 3206.43 1046.13   1
   3 -13  -6   75.42   56.10   1
   3  13  -6   42.29   52.25   1
   3 -13  -7   60.08   62.43   1
   3  13  -7   69.56   48.14   1
   3 -13  -8   83.59   69.79   1
   3  13  -8   76.96   61.18   1
   3 -13  -9  149.89   70.44   1
   3  13  -9   93.62   70.27   1
   3 -13 -10   87.02   96.47   1
   3  13 -10   12.51   57.77   1
  -3  15   1 1071.46  223.74   1
  -3  15   1  558.12  241.01   1
  -3 -15   1  446.24  224.99   1
   3 -15  -2    4.13   60.84   1
   3  15  -2   26.55   59.71   1
   3 -15  -3   -5.09  427.98   1
   3  15  -3 2699.27  482.47   1
   3 -15  -4   30.20   53.33   1
   3  15  -4   23.36   75.50   1
   3 -15  -5   11.76  352.30   1
   3  15  -5 2074.24  398.33   1
   3 -15  -6   23.42   53.43   1
   3  15  -6   87.03   89.97   1
   3 -15  -7   -4.52  379.93   1
   3  15  -7 2309.21  427.29   1
  -2   0   1   -0.09    5.08   1
  -2   0   1    0.44    6.91   1
  -2   0   1    0.80    6.44   1
   2   0  -1    1.94    8.37   1
  -2   0   3   10.43    8.35   1
  -2   0   3    6.02    7.86   1
   2   0  -3    4.92    7.30   1
   2   0  -3    8.04    8.20   1
  -2   0   4 9312.95 2198.01   1
  -2   0   4 5524.64 2422.45   1
   2   0  -4 7968.56 2198.14   1
   2   0  -4 8192.25 2422.86   1
  -2   0   5    2.29   10.90   1
  -2   0   5    3.95   18.42   1
   2   0  -5   -2.58   12.03   1
   2   0  -5    1.67   13.97   1
  -2   0   6 4355.21 1218.41   1
  -2   0   6 4123.93 1341.03   1
   2   0  -6 4094.62 1218.40   1
   2   0  -6 4270.84 1341.06   1
  -2   0   7    9.83   15.72   1
  -2   0   7   11.02   19.35   1
   2   0  -7   14.43   16.75   1
   2   0  -7   21.42   19.48   1
  -2   0   8 4296.02 1310.82   1
  -2   0   8 3786.17 1442.35   1
   2   0  -8 4339.82 1310.89   1
   2   0  -8 5536.88 1443.30   1
  -2   0   9    5.61   25.42   1
  -2   0   9    5.00   34.08   1
   2   0  -9    1.68   22.85   1
   2   0  -9    9.54   26.38   1
   2   0 -10    3.59   28.06   1
   2   0 -10   17.39   30.30   1
   2   0 -11   18.33   46.32   1
   2   0 -11  -11.77   44.43   1
   2   0 -12 5003.65 1258.89   1
   2   0 -12 3958.06 1378.46   1
   2   0 -13  -25.14   80.13   1
   2   0 -13   18.30   40.03   1
   2   0 -14 1461.49  214.95   1
   2   0 -14   12.42  202.81   1
  -2   2   118488.28 5820.78   1
  -2   2   121620.12 6422.62   1
   2  -2  -119405.79 5820.76   1
   2   2  -119239.85 6422.92   1
  -2  -2   122303.06 5820.29   1
  -2  -2   119147.68 6423.00   1
  -2   2   215345.50 4399.66   1
  -2   2   215909.24 4854.11   1
   2  -2  -214407.78 4399.53   1
   2  -2  -215135.29 4853.70   1
   2   2  -216100.83 4854.14   1
  -2  -2   214665.20 4399.03   1
  -2  -2   214663.49 4399.75   1
  -2  -2   215249.15 4854.06   1
  -2   2   3 6147.84 2294.40   1
  -2   2   3 9210.20 2529.39   1
   2  -2  -3 7134.82 2294.54   1
   2  -2  -3 7224.00 2529.35   1
   2   2  -3 8492.72 2294.65   1
   2   2  -3 8478.18 2529.57   1
  -2  -2   3 8848.61 2294.45   1
  -2  -2   3 7836.31 2529.59   1
  -2   2   4  107.16   41.60   1
  -2   2   4  121.33   42.41   1
   2  -2  -4  122.72   41.84   1
   2  -2  -4  132.60   42.21   1
   2   2  -4  154.66   42.13   1
   2   2  -4  156.14   43.03   1
  -2  -2   4  124.55   41.89   1
  -2  -2   4  166.46   44.05   1
  -2   2   521836.66 6522.72   1
  -2   2   523205.23 7197.67   1
   2  -2  -523559.14 6522.79   1
   2  -2  -523006.34 7197.92   1
   2   2  -519156.22 6522.21   1
   2   2  -521240.80 7197.87   1
  -2  -2   522992.45 6522.45   1
  -2  -2   525947.40 7197.96   1
  -2   2   6 2010.04  585.28   1
  -2   2   6 2261.93  642.09   1
   2  -2  -6 2025.82  585.46   1
   2  -2  -6 1834.92  642.03   1
   2   2  -6 2294.35  585.43   1
   2   2  -6 1998.52  642.30   1
  -2  -2   6 2048.50  585.29   1
  -2  -2   6 1793.16  642.01   1
  -2   2   7 7048.97 1783.52   1
  -2   2   7 6047.35 1964.20   1
   2  -2  -7 6409.76 1783.25   1
   2  -2  -7 6435.15 1964.46   1
   2   2  -7 6187.49 1783.37   1
   2   2  -7 6232.15 1964.51   1
  -2  -2   7 5545.34 1782.72   1
  -2  -2   7 5414.78 1964.07   1
  -2   2   8   73.25   29.00   1
  -2   2   8   56.59   29.25   1
   2  -2  -8   62.91   28.03   1
   2  -2  -8   63.81   26.12   1
   2   2  -8   69.42   27.91   1
   2   2  -8   37.23   26.17   1
  -2  -2   8   65.00   34.09   1
  -2  -2   8   61.30   32.30   1
  -2   2   9 6761.30 2155.23   1
  -2   2   9 7379.16 2375.15   1
   2  -2  -9 7797.07 2155.72   1
   2  -2  -9 7704.27 2375.23   1
   2   2  -9 7593.79 2156.02   1
   2   2  -9 7566.78 2375.15   1
  -2  -2   9 8113.18 2155.70   1
  -2  -2   9 6655.95 2374.85   1
   2  -2 -10  570.33  172.87   1
   2  -2 -10  578.81  184.04   1
   2   2 -10  688.21  175.04   1
   2   2 -10  488.02  185.80   1
   2  -2 -11 2242.46  581.37   1
   2  -2 -11 1534.66  633.95   1
   2   2 -11 1986.93  581.66   1
   2   2 -11 2371.84  635.77   1
   2  -2 -12  407.54  121.29   1
   2  -2 -12  366.51  120.98   1
   2   2 -12  321.65  123.02   1
   2  -2 -13  376.46  108.10   1
   2  -2 -13    5.03   84.64   1
   2   2 -13  223.41   96.13   1
   2   2 -13  297.28   80.82   1
   2  -2 -14   32.99   98.13   1
   2  -2 -14   29.28   63.94   1
   2   2 -14   22.39   44.78   1
  -2   4   112102.33 3529.61   1
  -2   4   113735.74 3892.18   1
   2  -4  -110180.97 3529.15   1
   2  -4  -112969.05 3893.21   1
   2   4  -111445.12 3529.31   1
   2   4  -112908.57 3893.27   1
  -2  -4   111995.40 3529.01   1
  -2  -4   112701.53 3892.98   1
  -2   4   2 5382.28 1450.43   1
  -2   4   2 4787.10 1597.29   1
   2  -4  -2 4711.89 1450.48   1
   2  -4  -2 5837.18 1597.28   1
   2   4  -2 5118.82 1597.56   1
  -2  -4   2 3549.44 1449.68   1
  -2  -4   2 6051.98 1450.59   1
  -2  -4   2 5179.42 1597.52   1
  -2   4   3 1421.06  449.23   1
  -2   4   3 1576.39  492.14   1
   2  -4  -3 1436.28  449.39   1
   2  -4  -3 1456.10  492.08   1
   2   4  -3 1780.05  492.41   1
  -2  -4   3 1334.16  449.02   1
  -2  -4   3 1675.01  449.28   1
  -2  -4   3 1775.28  492.23   1
  -2   4   4  760.22  218.03   1
  -2   4   4  833.19  236.37   1
   2  -4  -4  839.91  236.09   1
   2   4  -4  733.27  236.69   1
  -2  -4   4  633.74  216.91   1
  -2  -4   4  709.49  217.52   1
  -2  -4   4  755.79  236.65   1
  -2   4   515007.77 4510.85   1
  -2   4   514757.28 4976.29   1
   2  -4  -515648.00 4511.13   1
   2  -4  -514666.65 4976.25   1
   2   4  -517822.85 4511.10   1
   2   4  -515307.54 4976.72   1
  -2  -4   515158.86 4510.59   1
  -2  -4   517428.36 4976.77   1
  -2   4   6  709.40  203.32   1
  -2   4   6  683.38  219.38   1
   2  -4  -6  719.14  203.36   1
   2  -4  -6  720.33  219.65   1
   2   4  -6  735.73  202.85   1
   2   4  -6  659.00  220.01   1
  -2  -4   6  666.78  202.58   1
  -2  -4   6  659.70  220.04   1
  -2   4   7 2927.82  840.50   1
  -2   4   7 2826.06  923.08   1
   2  -4  -7 3016.68  840.75   1
   2  -4  -7 3070.32  923.38   1
   2   4  -7 2903.36  840.55   1
   2   4  -7 2749.14  923.49   1
  -2  -4   7 2974.41  840.06   1
  -2  -4   7 2713.95  923.01   1
  -2   4   8  839.67  209.23   1
  -2   4   8  543.12  226.10   1
   2  -4  -8  775.60  209.03   1
   2   4  -8  715.77  210.32   1
   2   4  -8  755.38  225.67   1
  -2  -4   8  824.36  209.34   1
  -2  -4   8  482.35  225.68   1
  -2   4   9 4258.75 1682.76   1
   2  -4  -9 6021.83 1529.23   1
   2  -4  -9 5266.43 1682.93   1
   2   4  -9 6160.84 1529.51   1
   2   4  -9 5624.22 1683.05   1
  -2  -4   9 4565.22 1527.76   1
   2  -4 -10 2182.53  630.13   1
   2  -4 -10 2069.06  690.23   1
   2   4 -10 2320.53  631.86   1
   2   4 -10 2154.44  689.90   1
   2  -4 -11   12.19   42.76   1
   2  -4 -11  -23.22   47.86   1
   2   4 -11   -8.40   65.01   1
   2   4 -11   20.44   39.22   1
   2  -4 -12 1161.73  215.40   1
   2  -4 -12    0.34  225.61   1
   2   4 -12  698.50  219.68   1
   2   4 -12 1220.08  230.04   1
   2  -4 -13  695.00  132.36   1
   2  -4 -13   29.66  127.29   1
   2   4 -13  158.63  131.30   1
   2   4 -13  728.15  133.20   1
   2  -4 -14 1064.08  335.34   1
   2   4 -14 1087.48  348.39   1
  -2   6   1  169.91   54.65   1
  -2   6   1  188.48   56.69   1
   2  -6  -1  199.32   54.70   1
   2  -6  -1  175.65   56.16   1
   2   6  -1  213.78   54.22   1
   2   6  -1  154.73   56.42   1
  -2  -6   1  174.59   54.66   1
  -2  -6   1  171.05   56.36   1
  -2   6   2 3194.82 1132.69   1
  -2   6   2 4328.66 1245.96   1
  -2   6   2 2885.47 1246.05   1
   2  -6  -2 4073.42 1132.99   1
   2  -6  -2 4677.70 1246.01   1
   2   6  -2 3389.62 1132.01   1
   2   6  -2 3924.42 1246.62   1
  -2  -6   2 5578.17 1133.14   1
  -2  -6   2 4380.59 1133.94   1
  -2  -6   2 3855.72 1246.57   1
  -2   6   3  114.40   41.70   1
  -2   6   3  194.17   41.57   1
  -2   6   3  112.08   40.79   1
   2  -6  -3  120.25   41.91   1
   2   6  -3  139.13   42.51   1
  -2  -6   3  114.24   40.48   1
  -2  -6   3   93.17   40.34   1
  -2  -6   3  159.90   42.80   1
  -2   6   4 1919.75  627.67   1
  -2   6   4 1997.60  688.49   1
   2  -6  -4 1941.02  627.79   1
   2  -6  -4 1969.95  688.25   1
   2   6  -4 2461.77  689.27   1
  -2  -6   4 2339.42  626.94   1
  -2  -6   4 1859.72  627.03   1
  -2  -6   4 2713.68  689.32   1
  -2   6   5 1923.19  578.61   1
  -2   6   5 1943.14  634.01   1
   2  -6  -5 1957.94  578.69   1
   2  -6  -5 2077.76  634.07   1
   2   6  -5 2040.06  634.65   1
  -2  -6   5 1934.62  577.52   1
  -2  -6   5 1978.04  577.76   1
  -2  -6   5 2071.24  634.53   1
  -2   6   6 1180.68  333.31   1
  -2   6   6 1088.14  362.68   1
   2  -6  -6 1161.78  362.45   1
   2   6  -6 1163.02  363.44   1
  -2  -6   6 1011.82  331.75   1
  -2  -6   6 1125.32  332.60   1
  -2  -6   6 1303.99  363.92   1
  -2   6   7  696.14  188.40   1
  -2   6   7  518.43  202.15   1
   2  -6  -7  588.51  188.24   1
   2  -6  -7  622.03  201.81   1
   2   6  -7  663.76  202.93   1
  -2  -6   7  717.46  187.54   1
  -2  -6   7  643.40  203.73   1
  -2  -6   8  538.13   64.71   1
  -2   6   8  723.07  230.60   1
   2  -6  -8  722.97  211.24   1
   2  -6  -8  737.16  228.41   1
   2   6  -8  714.92  227.81   1
  -2  -6   8  789.28  209.48   1
  -2  -6   8  762.94  209.69   1
  -2   6   9 1686.42  660.00   1
   2  -6  -9 1685.28  601.83   1
   2  -6  -9 2203.10  661.15   1
   2   6  -9 2339.50  604.12   1
   2   6  -9 2456.04  660.48   1
  -2  -6   9 2016.26  601.86   1
   2  -6 -10 2441.65  693.03   1
   2  -6 -10 2343.57  761.24   1
   2   6 -10 2370.90  759.17   1
   2  -6 -11  106.04   51.19   1
   2  -6 -11   41.12   80.25   1
   2   6 -11   32.95   70.23   1
   2   6 -11   79.36   45.18   1
   2  -6 -12 3603.80  784.38   1
   2  -6 -12    2.50  854.56   1
   2   6 -12 4609.95  860.55   1
   2  -6 -13  103.00   77.32   1
   2   6 -13  180.05   73.06   1
  -2   8   1   14.33   13.51   1
  -2   8   1   10.62   14.68   1
  -2   8   1   12.15   18.07   1
   2  -8  -1   18.24   14.77   1
   2  -8  -1   18.44   18.00   1
   2   8  -1   22.91   13.06   1
   2   8  -1   21.24   12.92   1
  -2  -8   1   41.82   13.58   1
  -2  -8   1   28.60   14.39   1
  -2   8   2  461.91  119.13   1
  -2   8   2  334.42  125.86   1
  -2   8   2  299.19  125.88   1
   2  -8  -2  503.98  126.72   1
   2   8  -2  346.69  117.37   1
   2   8  -2  455.02  126.74   1
  -2  -8   2  444.85  117.91   1
  -2   8   315183.16 3877.50   1
  -2   8   311188.09 4275.22   1
  -2   8   310754.26 4275.90   1
   2  -8  -313825.91 3877.27   1
   2  -8  -315467.62 4275.86   1
   2   8  -313465.79 4276.44   1
  -2  -8   313484.03 3876.03   1
  -2  -8   311159.04 3876.23   1
  -2  -8   317536.48 4276.84   1
  -2   8   4 1348.73  342.29   1
  -2   8   4 1365.33  371.92   1
  -2   8   4 1034.99  372.29   1
   2  -8  -4 1164.52  342.17   1
   2   8  -4 1152.04  373.19   1
  -2  -8   4 1135.50  340.97   1
  -2  -8   4 1089.73  373.03   1
  -2   8   5 3530.23  918.30   1
  -2   8   5 2396.72 1007.38   1
   2  -8  -5 3174.48  918.14   1
   2  -8  -5 3410.24 1008.11   1
   2   8  -5 3172.73 1009.08   1
  -2  -8   5 3768.75  917.12   1
  -2  -8   5 3190.48  916.71   1
  -2  -8   5 2807.32 1008.77   1
  -2   8   6   36.77   21.55   1
  -2   8   6   19.75   21.48   1
   2  -8  -6   27.42   24.90   1
   2  -8  -6   18.74   35.14   1
   2   8  -6   26.50   23.68   1
  -2  -8   6   49.20   24.32   1
  -2   8   711428.42 3878.33   1
   2  -8  -713695.87 3518.82   1
   2  -8  -712251.04 3878.68   1
   2   8  -713030.44 3879.82   1
  -2  -8   710537.24 3879.26   1
  -2   8   8 2073.95  861.51   1
   2  -8  -8 3221.88  786.66   1
   2  -8  -8 2627.83  861.79   1
   2   8  -8 2992.41  862.82   1
   2  -8  -9  584.58  158.23   1
   2   8  -9  470.65  167.83   1
   2   8 -10    4.52   30.54   1
   2  -8 -10  -20.63   41.35   1
   2  -8 -11 4752.30 1273.72   1
   2   8 -11 4110.31 1398.69   1
   2  -8 -12   80.40   58.65   1
   2   8 -12   28.22   54.52   1
   2  -8 -13  108.89   70.01   1
   2   8 -13   41.81   80.60   1
  -2  10   1  270.14   85.44   1
  -2  10   1  295.69   94.77   1
   2 -10  -1  291.75   85.87   1
   2  10  -1  290.97   87.09   1
   2  10  -1  271.56   90.56   1
  -2 -10   1  295.99   88.59   1
  -2  10   2 2364.34  673.62   1
  -2  10   2 2054.01  738.92   1
  -2  10   2 1621.50  738.64   1
   2 -10  -2 2284.95  674.43   1
   2 -10  -2 2372.58  738.81   1
   2  10  -2 2344.36  672.66   1
   2  10  -2 2523.81  739.55   1
  -2 -10   2 2600.07  673.41   1
  -2 -10   2 2826.24  740.08   1
  -2  10   3 1785.79  502.33   1
  -2  10   3 1614.41  549.39   1
  -2  10   3 1344.58  549.04   1
   2 -10  -3 1995.09  503.17   1
   2 -10  -3 1457.24  549.37   1
   2  10  -3 2343.00  550.97   1
   2  10  -3 1641.81  550.13   1
  -2 -10   3 1252.08  500.99   1
  -2 -10   3 2306.49  551.45   1
  -2  10   411767.03 3686.35   1
   2 -10  -412756.16 3687.09   1
   2  10  -411930.90 4065.83   1
   2  10  -411663.40 4065.79   1
  -2 -10   416095.52 4066.81   1
  -2  10   5  470.50  138.88   1
   2 -10  -5  546.68  139.54   1
   2  10  -5  448.67  148.48   1
  -2 -10   5  382.67  152.92   1
   2 -10  -6    5.08   26.78   1
   2  10  -6   23.00   26.18   1
   2 -10  -7   11.46   34.77   1
   2  10  -7    9.00   33.95   1
   2 -10  -8   28.28   39.02   1
   2  10  -8   26.21   38.46   1
   2 -10  -9 1117.38  345.84   1
   2  10  -9 1208.01  375.05   1
   2 -10 -10  709.93  204.29   1
   2  10 -10  631.18  216.83   1
   2 -10 -11  260.05  111.38   1
   2  10 -11  361.43  114.56   1
   2 -10 -12  304.12  136.13   1
   2  10 -12  462.08  150.39   1
  -2  12   1  290.34   88.93   1
  -2  12   1  233.67   98.09   1
  -2  12   1  195.92   95.20   1
   2 -12  -1  296.39   86.25   1
   2  12  -1  279.81   94.14   1
   2  12  -1  245.56   92.30   1
  -2 -12   1  379.91   91.55   1
  -2 -12   1  328.46   92.06   1
  -2  12   2 1213.39  303.88   1
  -2  12   2 1045.56  329.09   1
  -2  12   2  618.64  327.26   1
   2 -12  -2 1443.62  304.12   1
   2  12  -2 1166.07  329.20   1
   2  12  -2 1203.37  329.75   1
  -2 -12   2  632.48  301.40   1
  -2  12   3 9613.34 2501.92   1
   2  12  -310092.18 2757.29   1
   2  12  -3 6678.24 2756.17   1
  -2 -12   3 7956.12 2756.71   1
   2 -12  -4  581.65  176.36   1
   2  12  -4  594.06  189.95   1
   2 -12  -5  167.62   71.78   1
   2  12  -5  238.89   81.37   1
   2 -12  -6  137.29   61.46   1
   2  12  -6  152.23   76.22   1
   2 -12  -7 5299.03 1488.92   1
   2  12  -7 5002.36 1637.84   1
   2 -12  -8   -1.29   58.56   1
   2  12  -8   -3.38   46.53   1
   2 -12  -9 3295.01 1014.53   1
   2  12  -9 3646.82 1113.82   1
   2 -12 -10 1260.58  395.00   1
   2  12 -10 1389.51  429.01   1
   2 -12 -11 1477.58  428.20   1
   2  12 -11 1404.05  467.15   1
  -2  14   1  731.74  225.51   1
  -2  14   1  303.08  224.30   1
   2 -14  -1 1106.04  210.34   1
   2  14  -1  600.81  205.49   1
  -2 -14   1  732.07  209.38   1
  -2 -14   1  893.85  226.67   1
   2 -14  -2  -15.88   35.29   1
   2  14  -2   -5.40   47.43   1
   2  14  -3  428.22  143.08   1
   2  14  -4  239.46   90.70   1
   2 -14  -5 3646.27 1220.75   1
   2  14  -5 4530.31 1341.69   1
   2 -14  -6   -9.54   84.23   1
   2  14  -6  387.89   93.54   1
   2 -14  -7    6.14  713.26   1
   2  14  -7 4249.69  792.41   1
   2 -14  -8   41.81   58.63   1
   2  14  -8    8.19   72.57   1
   2 -14  -9   33.50  127.33   1
   2  14  -9  616.51  143.67   1
   2 -16  -2   60.61   69.81   1
   2 -16  -3    5.79   84.24   1
   2  16  -3  314.14  108.35   1
   2 -16  -4   28.46   91.54   1
   2  16  -4  364.92  100.88   1
   2 -16  -5   14.40   79.10   1
   2  16  -5  243.77   83.11   1
   2 -16  -6   33.62   78.24   1
  -1   1   1  110.77   34.72   1
  -1   1   1  116.17   34.86   1
   1  -1  -1  115.25   35.10   1
   1  -1  -1  121.59   34.39   1
   1   1  -1   87.93   35.38   1
   1   1  -1  121.55   34.93   1
  -1  -1   1  109.86   34.36   1
  -1  -1   1  117.30   34.83   1
  -1  -1   1  127.43   34.73   1
  -1   1   214368.32 4260.18   1
   1  -1  -215660.48 4260.25   1
   1  -1  -214140.24 4700.25   1
   1   1  -215295.63 4700.31   1
  -1  -1   214366.52 4260.04   1
   1  -1  -3  144.07   24.40   1
  -1   1   3  154.64   43.89   1
  -1   1   3  120.39   44.44   1
   1  -1  -3  136.00   44.53   1
   1   1  -3  132.58   43.58   1
   1   1  -3  159.17   44.99   1
  -1  -1   3  153.78   43.64   1
  -1  -1   3  167.83   44.78   1
  -1   1   4 3139.00  869.42   1
  -1   1   4 3020.42  955.87   1
   1  -1  -4 2873.27  869.65   1
   1  -1  -4 2806.68  956.19   1
   1   1  -4 2943.86  869.41   1
   1   1  -4 3185.69  956.29   1
  -1  -1   4 2928.67  869.35   1
  -1  -1   4 3116.08  956.25   1
  -1   1   5 1669.50  454.17   1
  -1   1   5 1738.93  497.43   1
   1  -1  -5 1466.96  454.33   1
   1  -1  -5 1404.54  497.34   1
   1   1  -5 1640.74  454.20   1
   1   1  -5 1485.52  497.48   1
  -1  -1   5 1296.46  453.73   1
  -1  -1   5 1849.95  497.66   1
  -1   1   6  976.88  264.74   1
  -1   1   6  772.64  287.96   1
   1  -1  -6  871.56  265.06   1
   1  -1  -6  966.95  288.21   1
   1   1  -6  973.63  264.91   1
   1   1  -6  922.77  288.29   1
  -1  -1   6  881.28  264.45   1
  -1  -1   6  884.83  288.07   1
  -1   1   7   97.62   29.00   1
  -1   1   7   89.37   33.42   1
   1  -1  -7   72.89   31.59   1
   1  -1  -7   57.06   28.26   1
   1   1  -7   82.10   29.68   1
   1   1  -7   83.39   29.84   1
  -1  -1   7   88.95   29.76   1
  -1  -1   7   69.98   30.37   1
  -1   1   8 1791.03  536.11   1
  -1   1   8 1814.66  588.12   1
   1  -1  -8 1714.11  537.22   1
   1  -1  -8 1929.49  588.28   1
   1   1  -8 1899.43  536.96   1
   1   1  -8 1943.98  588.32   1
  -1  -1   8 1874.79  536.14   1
  -1  -1   8 1787.12  588.21   1
  -1   1   9 3534.69 1073.61   1
  -1   1   9 3621.44 1181.19   1
   1  -1  -9 4873.51 1075.37   1
   1  -1  -9 4159.90 1181.29   1
   1   1  -9 3046.35 1073.71   1
   1   1  -9 3418.44 1180.88   1
   1   1  -9 3589.05 1181.06   1
  -1  -1   9 3856.55 1073.85   1
  -1  -1   9 3317.80 1180.75   1
   1  -1 -10   53.43   32.92   1
   1  -1 -10   52.59   30.41   1
   1   1 -10   61.41   31.79   1
   1   1 -10   41.01   29.60   1
   1  -1 -11    0.63   37.59   1
   1  -1 -11    1.15   46.21   1
   1   1 -11   15.99   38.67   1
   1   1 -11   -9.26   47.34   1
   1  -1 -12 2784.03  870.01   1
   1  -1 -12 3372.10  955.66   1
   1   1 -12 3143.83  871.28   1
   1   1 -12 2695.05  953.12   1
   1  -1 -13 1596.42  356.16   1
   1  -1 -13   -1.30  373.00   1
   1   1 -13 1309.93  357.48   1
   1   1 -13 1950.85  383.86   1
   1  -1 -14  -10.23   89.76   1
   1  -1 -14   16.35   50.08   1
   1   1 -14    8.31   81.94   1
  -1   3   1  561.68  165.42   1
  -1   3   1  571.33  179.19   1
  -1   3   1  531.89  179.10   1
   1  -3  -1  540.22  165.52   1
   1  -3  -1  664.98  178.51   1
   1   3  -1  601.15  165.33   1
   1   3  -1  621.73  179.19   1
  -1  -3   1  456.84  178.55   1
  -1   3   2 2351.84  643.46   1
  -1   3   2 2031.50  706.62   1
   1  -3  -2 2577.99  643.72   1
   1   3  -2 2753.57  706.80   1
  -1  -3   2 1988.60  642.85   1
  -1  -3   2 1739.54  642.94   1
  -1  -3   2 2280.51  706.53   1
  -1   3   3 1657.55  472.34   1
  -1   3   3 1827.72  517.48   1
   1  -3  -3 1690.80  472.59   1
   1  -3  -3 1584.37  517.70   1
   1   3  -3 1599.45  472.19   1
   1   3  -3 1139.68  517.63   1
  -1  -3   3 1979.73  517.98   1
  -1  -3   4  885.17   77.15   1
  -1   3   4 1072.85  322.40   1
  -1   3   4 1097.03  351.16   1
   1  -3  -4 1085.26  322.55   1
   1  -3  -4 1057.77  351.90   1
   1   3  -4 1232.73  321.98   1
   1   3  -4 1167.75  352.31   1
  -1  -3   4 1278.81  322.07   1
  -1  -3   5 2062.60  153.45   1
  -1   3   5 2574.50  716.89   1
  -1   3   5 2447.10  787.15   1
   1  -3  -5 2281.42  716.94   1
   1  -3  -5 2725.23  787.17   1
   1   3  -5 2342.97  716.82   1
   1   3  -5 2565.30  787.70   1
  -1  -3   5 2648.11  716.50   1
  -1   3   612636.21 3024.67   1
  -1   3   6 8787.06 3334.49   1
   1  -3  -612185.69 3024.90   1
   1  -3  -612249.24 3334.96   1
   1   3  -610173.47 3024.11   1
   1   3  -6 7290.77 3334.79   1
  -1  -3   611576.78 3024.08   1
  -1  -3   6 9637.50 3334.91   1
  -1   3   7  230.60   70.91   1
  -1   3   7  205.53   74.31   1
   1  -3  -7  187.46   72.26   1
   1  -3  -7  254.96   74.61   1
   1   3  -7  254.76   75.06   1
  -1  -3   7  256.36   70.32   1
  -1  -3   7  220.28   74.83   1
  -1   3   8  862.74  314.68   1
  -1   3   8 1046.04  344.03   1
   1  -3  -8 1118.75  316.68   1
   1  -3  -8 1313.43  344.20   1
   1   3  -8 1143.23  315.64   1
   1   3  -8 1306.16  344.54   1
  -1  -3   8 1016.16  314.88   1
  -1  -3   8  915.03  343.81   1
  -1   3   9 4494.09 1564.68   1
  -1   3   9 6176.88 1723.85   1
   1  -3  -9 6593.84 1566.69   1
   1  -3  -9 6670.32 1723.78   1
   1  -3  -9 4319.83 1722.85   1
   1   3  -9 5542.04 1565.47   1
   1   3  -9 6393.45 1723.83   1
   1   3  -9 4040.31 1722.68   1
  -1  -3   9 5704.32 1564.74   1
  -1  -3   9 3936.61 1722.53   1
   1  -3 -10  102.59   49.98   1
   1  -3 -10  109.31   57.07   1
   1   3 -10   98.78   49.93   1
   1   3 -10  119.67   49.17   1
  -1  -3  10   98.56   48.89   1
   1  -3 -11  356.29  106.23   1
   1  -3 -11  325.56  115.47   1
   1   3 -11  273.36  118.10   1
   1   3 -11  322.41  109.14   1
   1  -3 -12  311.35   92.88   1
   1  -3 -12    1.44   85.64   1
   1   3 -12  333.41  108.94   1
   1   3 -12  429.67   95.32   1
   1  -3 -13 2440.97  403.89   1
   1  -3 -13   -3.33  426.04   1
   1   3 -13 1252.27  400.94   1
   1   3 -13 2181.16  434.48   1
   1  -3 -14  883.14  293.45   1
   1   3 -14  998.77  314.46   1
  -1   5   1 1813.92  501.59   1
  -1   5   1 2511.16  549.34   1
  -1   5   1 2249.56  549.72   1
   1  -5  -1 1805.34  501.84   1
   1  -5  -1 1693.98  549.04   1
   1   5  -1 1594.10  501.22   1
   1   5  -1 1554.13  549.83   1
  -1  -5   1 1186.40  500.93   1
  -1  -5   1 1697.83  549.83   1
  -1   5   2  656.88  207.27   1
  -1   5   2  929.70  223.36   1
  -1   5   2  647.69  224.69   1
   1  -5  -2  655.88  207.42   1
   1  -5  -2  623.41  224.44   1
   1   5  -2  761.01  225.04   1
  -1  -5   2  951.91  206.99   1
  -1  -5   2  621.03  224.78   1
  -1   5   3  162.11   46.96   1
  -1   5   3  151.68   46.42   1
   1  -5  -3  143.46   47.15   1
   1  -5  -3  155.79   46.37   1
   1   5  -3  150.14   47.82   1
  -1  -5   3  156.91   45.21   1
  -1  -5   3  153.73   45.54   1
  -1  -5   3  142.18   48.03   1
  -1   5   4   26.28   14.36   1
  -1   5   4   25.74   10.12   1
   1  -5  -4   38.98   15.85   1
   1  -5  -4   18.71   11.75   1
   1   5  -4   16.13   13.39   1
  -1  -5   4   12.04    8.69   1
  -1  -5   4   18.26    9.94   1
  -1  -5   4   16.36   16.27   1
  -1   5   5 8698.50 2377.35   1
  -1   5   5 8106.60 2619.84   1
   1  -5  -5 8493.67 2377.44   1
   1  -5  -5 8010.27 2620.15   1
   1   5  -5 8394.31 2376.83   1
   1   5  -5 7844.00 2620.68   1
  -1  -5   5 8296.96 2376.45   1
  -1  -5   5 8197.83 2620.68   1
  -1   5   6  625.95  264.73   1
  -1   5   6  656.66  212.63   1
   1  -5  -6  643.58  196.99   1
   1  -5  -6  652.95  211.99   1
   1   5  -6  627.75  195.98   1
   1   5  -6  694.00  213.02   1
  -1  -5   6  730.41  195.89   1
  -1  -5   6  694.62  213.02   1
  -1   5   7 6289.29 3048.05   1
  -1   5   7 7473.49 2255.07   1
   1  -5  -7 9093.52 2047.64   1
   1   5  -7 7892.43 2046.53   1
   1   5  -7 6854.15 2255.37   1
  -1  -5   7 7319.65 2045.82   1
  -1  -5   7 5360.96 2254.85   1
  -1   5   8  841.01  293.93   1
  -1   5   8 1070.96  320.54   1
   1  -5  -8 1077.71  295.59   1
   1  -5  -8 1105.44  320.81   1
   1   5  -8 1045.13  294.13   1
   1   5  -8 1163.45  320.82   1
   1   5  -8  815.78  320.68   1
  -1  -5   8 1147.96  293.50   1
  -1  -5   8  661.88  319.76   1
  -1   5   9 1348.30  559.48   1
   1  -5  -9 1803.70  512.55   1
   1  -5  -9 1874.53  560.17   1
   1  -5  -9 1454.00  560.10   1
   1   5  -9 1514.86  510.90   1
   1   5  -9 2107.61  560.30   1
  -1  -5   9 1980.84  511.29   1
   1  -5 -10   84.32   56.14   1
   1  -5 -10   90.95   47.72   1
   1   5 -10   97.68   53.72   1
   1   5 -10  125.63   49.96   1
  -1  -5  10   81.31   45.72   1
   1  -5 -1114046.58 3328.13   1
   1  -5 -1110898.34 3667.67   1
   1   5 -11 9200.86 3326.66   1
   1   5 -1112111.10 3667.16   1
   1  -5 -12   37.93   50.74   1
   1  -5 -12  -21.91   61.83   1
   1   5 -12   64.81   48.15   1
   1  -5 -13  436.86  117.75   1
   1  -5 -13  -30.37  120.77   1
   1   5 -13  638.46  119.88   1
   1  -5 -14  -10.32   89.75   1
   1   5 -14  -21.76   81.13   1
  -1   7   1 2430.99  585.68   1
  -1   7   1 1799.40  642.24   1
  -1   7   1 1821.77  641.89   1
   1  -7  -1 2391.59  585.92   1
   1  -7  -1 1269.18  641.77   1
   1   7  -1 1960.24  584.98   1
   1   7  -1 2407.12  642.48   1
  -1  -7   1 2110.52  584.92   1
  -1  -7   1 2121.04  642.47   1
  -1   7   2 3914.50 1091.16   1
  -1   7   2 3130.17 1199.74   1
   1  -7  -2 4079.66 1091.54   1
   1  -7  -2 5263.91 1199.01   1
   1   7  -2 3952.91 1200.73   1
  -1  -7   2 3166.37 1090.17   1
  -1  -7   2 3732.21 1200.72   1
  -1   7   3 4248.79 1210.12   1
  -1   7   3 4768.88 1330.35   1
  -1   7   3 3785.63 1330.99   1
   1  -7  -3 4707.81 1210.61   1
   1  -7  -3 4487.64 1330.71   1
   1   7  -3 3272.41 1331.81   1
  -1  -7   3 4411.01 1332.24   1
  -1   7   4 3577.84 1046.15   1
   1  -7  -4 3620.92 1046.68   1
   1  -7  -4 3421.56 1149.98   1
   1   7  -4 3787.02 1151.39   1
  -1  -7   4 3649.13 1151.30   1
  -1   7   5  351.78  124.56   1
  -1   7   5  456.83  132.82   1
   1  -7  -5  425.67  125.96   1
   1  -7  -5  338.35  132.92   1
   1   7  -5  483.73  134.58   1
   1   7  -5  514.25  134.62   1
  -1  -7   5  410.66  134.32   1
  -1   7   6 1822.62  506.97   1
  -1   7   6 1783.75  554.82   1
   1  -7  -6 2050.34  508.24   1
   1   7  -6 1317.80  555.31   1
   1   7  -6 1868.24  556.25   1
  -1  -7   6 1754.45  555.77   1
  -1   7   7  698.05  221.95   1
  -1   7   7  800.35  240.13   1
   1  -7  -7  739.91  223.01   1
   1  -7  -7  758.57  239.58   1
   1   7  -7  881.03  241.03   1
   1   7  -7  630.29  241.26   1
  -1  -7   7  725.69  240.70   1
  -1   7   8   84.56   37.82   1
   1  -7  -8  111.34   43.48   1
   1  -7  -8   60.50   42.16   1
   1  -7  -8   80.06   46.01   1
   1   7  -8  134.94   40.52   1
  -1   7   9 2109.50  945.95   1
   1  -7  -9 4278.08  865.55   1
   1  -7  -9 3403.90  947.70   1
   1  -7  -9 2192.05  946.03   1
   1   7  -9 3599.84  947.69   1
  -1  -7   9 2700.97  860.15   1
  -1  -7   9 2966.10  861.02   1
   1  -7 -10  660.54  184.16   1
   1  -7 -10  451.43  197.49   1
   1   7 -10  686.26  193.62   1
   1  -7 -11   87.98   51.15   1
   1   7 -11   51.53   47.20   1
  -1  -7  11   -8.91   43.03   1
   1  -7 -12  118.80   60.36   1
   1  -7 -12   43.80  119.87   1
   1   7 -12   91.62   56.10   1
   1  -7 -13  472.95  216.70   1
   1   7 -13  832.90  231.60   1
  -1   9   1  913.51  253.86   1
  -1   9   1  867.89  275.24   1
  -1   9   1  945.55  275.83   1
   1  -9  -1  831.07  254.00   1
   1   9  -1  912.73  253.47   1
   1   9  -1  910.01  276.05   1
   1   9  -1  922.07  276.18   1
  -1  -9   1  747.43  253.47   1
  -1  -9   1  782.65  276.04   1
  -1   9   2 2562.96  711.60   1
   1  -9  -2 2395.03  712.08   1
   1   9  -2 2571.96  781.33   1
   1   9  -2 2547.22  781.42   1
  -1  -9   2 2395.93  710.75   1
  -1  -9   2 2271.90  781.42   1
  -1   9   3 7088.79 2099.94   1
   1  -9  -3 7787.88 2100.80   1
   1   9  -3 8119.20 2314.59   1
   1   9  -3 7801.99 2314.40   1
  -1  -9   3 5776.01 2314.02   1
  -1   9   4 3707.12 1095.79   1
   1  -9  -4 3978.88 1096.50   1
   1   9  -4 3816.64 1205.59   1
   1   9  -4 3661.55 1205.32   1
  -1  -9   4 3774.91 1205.56   1
  -1   9   5  296.21   93.88   1
   1  -9  -5  360.99   95.22   1
   1   9  -5  326.91   99.80   1
   1   9  -5  334.78  101.95   1
  -1  -9   5  230.43   99.08   1
  -1   9   6  304.45   88.36   1
   1  -9  -6  335.07   90.62   1
   1   9  -6  300.74   92.98   1
   1   9  -6  259.65   96.38   1
  -1  -9   6  231.82   91.99   1
   1  -9  -7 1946.62  533.82   1
   1   9  -7 1752.81  583.03   1
   1  -9  -8 3478.35  945.04   1
   1   9  -8 3102.26 1036.08   1
   1  -9  -9 2372.29  782.88   1
   1   9  -9 2885.97  857.82   1
   1  -9 -10  159.25   69.04   1
   1   9 -10  142.39   66.87   1
   1  -9 -11  187.93   41.50   1
   1   9 -11  240.94   86.70   1
   1  -9 -12   12.32   59.49   1
   1   9 -12   62.40   56.66   1
   1  -9 -13    5.02   68.34   1
   1   9 -13   18.33   75.15   1
  -1  11   1 1499.46  424.74   1
   1  11  -1 1408.41  463.94   1
   1  11  -1 1459.15  463.68   1
  -1 -11   1 1471.71  464.26   1
  -1  11   2 1921.66  533.90   1
   1 -11  -2 1737.42  534.15   1
   1  11  -2 1732.94  584.83   1
  -1 -11   2 1972.28  585.05   1
  -1  11   3    2.41   29.69   1
   1 -11  -3   -1.89   23.06   1
   1  11  -3    5.51   20.65   1
   1  11  -3   -2.02   34.33   1
  -1 -11   3    2.16   31.20   1
  -1  11   4 1466.00  500.62   1
   1 -11  -4 1824.74  502.03   1
   1  11  -4 1907.52  548.59   1
   1  11  -4 1747.81  548.99   1
  -1 -11   4 1721.02  548.86   1
   1 -11  -5  628.95  172.60   1
   1  11  -5  715.65  185.16   1
   1  11  -5  527.38  184.72   1
  -1 -11   5  432.01  184.87   1
   1 -11  -6 1480.13  443.60   1
   1  11  -6 1538.64  483.40   1
   1 -11  -7 5557.07 1668.33   1
   1  11  -7 5886.29 1835.61   1
   1 -11  -8 1028.46  287.00   1
   1  11  -8  917.79  308.93   1
   1 -11  -9   55.34   53.22   1
   1  11  -9   45.10   49.91   1
   1 -11 -10  888.65  273.74   1
   1  11 -10  917.12  294.04   1
   1 -11 -11  689.30  297.83   1
   1  11 -11 1165.75  322.38   1
   1 -11 -12  101.64   89.07   1
   1  11 -12  209.09   94.15   1
  -1  13   1  997.59  231.76   1
   1 -13  -1  938.65  231.51   1
   1  13  -1  565.74  228.28   1
   1  13  -1  814.43  247.28   1
   1  13  -1  442.13  251.75   1
  -1 -13   1  822.26  229.18   1
  -1 -13   1  807.94  247.47   1
  -1  13   2 2122.46  631.71   1
   1 -13  -2 2275.47  631.95   1
   1  13  -2 2167.93  692.44   1
  -1 -13   2 2126.71  693.83   1
   1 -13  -3   79.72   42.15   1
   1  13  -3   97.04   46.29   1
   1  13  -3   39.66   62.21   1
  -1 -13   3   51.93   49.51   1
   1 -13  -4 1073.15  338.43   1
   1  13  -4 1198.63  367.64   1
   1 -13  -5  223.24   83.58   1
   1  13  -5  266.00   91.91   1
   1 -13  -6 1237.50  381.92   1
   1  13  -6 1321.00  414.23   1
   1 -13  -7 2460.29  792.34   1
   1  13  -7 2873.77  868.99   1
   1 -13  -8  192.54   84.73   1
   1  13  -8  220.18   90.69   1
   1 -13  -9   37.47   60.11   1
   1  13  -9   62.20   67.71   1
   1 -13 -10  228.78   94.68   1
   1  13 -10  176.18   94.52   1
   1 -15  -1   61.69   41.65   1
   1 -15  -2   11.47   59.15   1
   1  15  -2    1.46   47.02   1
   1 -15  -3 1895.81  542.59   1
   1  15  -3 1818.81  591.81   1
   1 -15  -4    2.35   58.84   1
   1  15  -4   -2.18   54.20   1
   1  15  -5 4309.34 1376.47   1
   1 -15  -6   19.89   55.76   1
   1  15  -6   19.56   70.42   1
   1 -15  -7   45.51  335.29   1
   1  15  -7 1933.56  378.95   1
   1 -15  -8   11.67   63.29   1
   1  15  -8   34.81   80.59   1
   0   0   2  806.57  232.57   1
   0   0   2  975.98  253.08   1
   0   0  -2  748.45  232.56   1
   0   0  -2  706.56  253.26   1
   0   0   3   36.97    8.55   1
   0   0   3    2.07    6.71   1
   0   0  -3    0.53    6.99   1
   0   0  -3   -1.02    6.66   1
   0   0  -437611.0710862.06   1
   0   0   5   38.54   11.00   1
   0   0   5   32.73   13.45   1
   0   0  -5    4.99   12.56   1
   0   0  -5    5.18   13.13   1
   0   0   6 4227.86 1406.01   1
   0   0   6 5788.20 1548.91   1
   0   0  -6 3995.64 1406.06   1
   0   0  -6 5826.47 1548.82   1
   0   0  -6 4743.80 1548.69   1
   0   0   7   13.54   15.43   1
   0   0   7    9.38   22.38   1
   0   0  -7   27.00   17.15   1
   0   0  -7   31.81   17.04   1
   0   0  -7    6.44   23.50   1
   0   0   8 1017.74  314.89   1
   0   0   8  999.59  344.07   1
   0   0  -8 1038.62  315.82   1
   0   0  -8 1101.33  344.06   1
   0   0  -8 1312.62  345.18   1
   0   0   9    9.70   26.68   1
   0   0   9    7.97   25.01   1
   0   0  -9    9.14   32.23   1
   0   0  -9  101.46   26.42   1
   0   0  -9    6.02   32.19   1
   0   0 -10 4995.94 1448.13   1
   0   0 -10 4998.47 1592.80   1
   0   0 -11    4.68   52.45   1
   0   0 -11    4.17   42.90   1
   0   0 -12   14.18   59.65   1
   0   0 -12   -4.35   52.97   1
   0   0 -13   51.27   56.39   1
   0   0 -13  -13.90   65.61   1
   0   0 -14 1693.05  250.71   1
   0   0 -14    6.10  247.40   1
   0   2   0  628.39  180.56   1
   0   2   0  682.21  196.19   1
   0   2   0  532.98  196.16   1
   0  -2   0  654.41  180.66   1
   0  -2   0  621.34  196.40   1
   0   2   1 3407.52 1009.84   1
   0  -2  -1 2969.15 1009.91   1
   0   2  -1 4076.54 1111.34   1
   0  -2   1 3576.82 1111.82   1
   0   2   321875.71 7007.34   1
   0  -2  -321021.59 6350.29   1
   0  -2  -322522.89 7007.53   1
   0  -2   322429.11 7008.20   1
   0   2   414694.87 4262.50   1
   0   2   414662.99 4702.78   1
   0  -2  -414489.64 4262.80   1
   0  -2  -415466.16 4702.60   1
   0   2  -414276.15 4262.48   1
   0   2  -415149.44 4702.99   1
   0  -2   414162.30 4262.26   1
   0  -2   415209.00 4703.11   1
   0   2   5 6973.23 1993.61   1
   0   2   5 6644.47 2197.33   1
   0  -2  -5 6003.18 1993.83   1
   0  -2  -5 6773.71 2197.31   1
   0   2  -5 7031.12 1993.58   1
   0   2  -5 6754.37 2197.53   1
   0   2  -5 8351.32 2197.80   1
   0  -2   5 6491.02 1993.37   1
   0  -2   5 7081.67 2197.61   1
   0   2   6  352.27  106.88   1
   0   2   6  323.76  113.43   1
   0  -2  -6  384.44  107.37   1
   0  -2  -6  341.38  113.72   1
   0  -2  -6  330.89  113.91   1
   0   2  -6  375.42  106.80   1
   0   2  -6  356.13  114.36   1
   0   2  -6  419.47  115.27   1
   0  -2   6  370.56  106.16   1
   0  -2   6  352.19  114.47   1
   0   2   716925.82 5230.98   1
   0   2   720662.00 5771.70   1
   0  -2  -715018.05 5231.06   1
   0  -2  -714184.03 5771.39   1
   0  -2  -717931.62 5771.28   1
   0   2  -722104.04 5772.13   1
   0   2  -718612.44 5771.70   1
   0  -2   716669.15 5230.61   1
   0  -2   723899.52 5772.41   1
   0   2   8 1101.11  353.75   1
   0   2   8 1224.84  387.05   1
   0  -2  -8 1258.71  354.52   1
   0  -2  -8 1266.01  387.08   1
   0   2  -8 1363.57  354.91   1
   0   2  -8 1033.57  386.27   1
   0   2  -8 1186.77  387.94   1
   0  -2   8 1467.97  354.38   1
   0  -2   8 1092.66  387.13   1
   0   2   9 2610.45  831.12   1
   0   2   9 3025.46  913.83   1
   0  -2  -9 3218.40  832.17   1
   0  -2  -9 3290.51  913.56   1
   0  -2  -9 2711.47  913.36   1
   0   2  -9 2870.90  832.12   1
   0   2  -9 3633.90  913.99   1
   0   2  -9 1641.11  912.40   1
   0  -2   9 3246.41  831.51   1
   0  -2   9 2295.86  912.85   1
   0  -2 -10    6.98   31.62   1
   0  -2 -10   13.35   27.85   1
   0   2 -10    5.68   43.22   1
   0   2 -10   27.73   35.63   1
   0  -2  10   18.40   26.57   1
   0  -2 -11 6330.29 1579.13   1
   0  -2 -11 5113.78 1735.58   1
   0   2 -11 4495.86 1577.10   1
   0   2 -11 5946.07 1735.75   1
   0  -2 -12  450.10  132.73   1
   0  -2 -12  211.82  127.98   1
   0   2 -12  385.04  127.26   1
   0   2 -12  447.72  130.87   1
   0  -2 -13  405.32  118.79   1
   0  -2 -13   14.41  126.87   1
   0   2 -13  391.76  142.21   1
   0   2 -13  500.98  120.71   1
   0  -2 -14   82.25   79.00   1
   0   2 -14   28.40   75.90   1
   0   4   0  411.05  140.67   1
   0   4   0  522.43  151.62   1
   0   4   0  721.78  151.00   1
   0  -4   0  411.13  140.90   1
   0   4   1    4.91    5.42   1
   0  -4  -1    5.09    6.15   1
   0   4  -1   -0.17    2.85   1
   0   4  -1    2.55    7.32   1
   0   4  -1    1.99    5.40   1
   0  -4   1    3.02    6.31   1
   0   4   211471.53 3349.11   1
   0  -4  -210734.65 3349.27   1
   0   4  -214143.88 3694.43   1
   0   4  -210255.67 3694.00   1
   0  -4   211275.98 3694.02   1
   0   4   317725.41 5108.49   1
   0   4   316899.46 5636.26   1
   0  -4  -317236.86 5108.67   1
   0  -4  -317272.38 5636.46   1
   0   4  -319004.64 5636.95   1
   0   4  -318798.72 5636.83   1
   0  -4   316987.23 5636.62   1
   0   4   4 3981.73 1411.21   1
   0  -4  -4 4784.71 1411.61   1
   0  -4  -4 4650.17 1554.08   1
   0   4  -4 5066.29 1554.78   1
   0   4  -4 5627.88 1554.78   1
   0  -4   4 5309.81 1410.79   1
   0  -4   4 4913.77 1554.48   1
   0   4   5 2040.96  595.84   1
   0   4   5 2144.59  653.06   1
   0  -4  -5 1908.80  596.04   1
   0  -4  -5 2079.45  653.60   1
   0  -4  -5 2179.69  653.20   1
   0   4  -5 1713.27  595.31   1
   0   4  -5 2058.58  654.09   1
   0   4  -5 1989.88  653.95   1
   0  -4   5 2179.50  595.16   1
   0  -4   5 2221.27  654.09   1
   0   4   6 2278.47  591.34   1
   0   4   6 2032.37  648.11   1
   0  -4  -6 2041.17  591.47   1
   0  -4  -6 1932.81  648.24   1
   0  -4  -6 2296.73  647.87   1
   0   4  -6 1668.02  590.64   1
   0   4  -6 2205.10  648.82   1
   0   4  -6 2012.33  648.70   1
   0  -4   6 1873.92  590.40   1
   0  -4   6 2073.86  648.79   1
   0   4   7 8825.25 2602.65   1
   0   4   7 9225.08 2869.50   1
   0  -4  -7 9407.66 2603.09   1
   0  -4  -7 9280.05 2869.42   1
   0  -4  -7 8867.24 2869.04   1
   0   4  -7 8664.81 2602.59   1
   0   4  -710611.06 2869.96   1
   0   4  -7 8272.69 2869.43   1
   0  -4   7 9927.65 2602.26   1
   0  -4   7 6943.45 2869.32   1
   0   4   8  141.25   51.64   1
   0   4   8  145.53   55.74   1
   0  -4  -8  185.88   53.44   1
   0  -4  -8  208.34   54.14   1
   0  -4  -8  175.65   55.07   1
   0   4  -8  170.57   56.81   1
   0   4  -8  147.32   54.02   1
   0   4  -8  138.53   57.94   1
   0  -4   8  132.71   50.99   1
   0  -4   8  145.63   52.53   1
   0   4   9 1611.84  639.05   1
   0   4   9 2170.61  702.15   1
   0  -4  -9 2399.89  640.45   1
   0  -4  -9 2299.11  701.79   1
   0  -4  -9 2163.24  701.97   1
   0   4  -9 2348.80  640.30   1
   0   4  -9 2452.96  701.92   1
   0  -4   9 2207.73  639.37   1
   0  -4 -10 1370.63  306.38   1
   0  -4 -10  941.00  330.33   1
   0   4 -10  867.88  303.13   1
   0   4 -10 1175.74  329.40   1
   0  -4  10  795.25  303.09   1
   0  -4 -11 3182.24  737.80   1
   0  -4 -11 2714.73  806.12   1
   0   4 -11 1577.58  734.51   1
   0   4 -11 2605.69  805.14   1
   0  -4 -12 1946.09  367.73   1
   0  -4 -12    3.95  386.10   1
   0   4 -12 1125.08  368.55   1
   0   4 -12 2047.22  393.27   1
   0  -4 -13   15.14   59.51   1
   0  -4 -13    3.29   49.73   1
   0   4 -13    9.79   81.43   1
   0   4 -13   -5.42   55.02   1
   0  -4 -14  450.85  206.36   1
   0   4 -14  679.64  201.32   1
   0   6   0 4450.33 1343.18   1
   0   6   0 4212.28 1479.27   1
   0   6   0 5720.04 1478.68   1
   0  -6   0 3718.02 1343.37   1
   0  -6   0 5592.31 1479.07   1
   0   6   1  334.37  109.29   1
   0  -6  -1  360.83  109.76   1
   0   6  -1  483.17  109.47   1
   0   6  -1  395.72  117.10   1
   0   6  -1  354.61  116.73   1
   0  -6   1  346.55  109.12   1
   0  -6   1  378.58  117.28   1
   0   6   214159.13 4074.55   1
   0  -6  -214174.17 4074.82   1
   0   6  -213339.46 4495.06   1
   0   6  -214052.80 4495.33   1
   0  -6   214615.41 4495.53   1
   0   6   3 1490.80  417.72   1
   0  -6  -3 1475.38  417.99   1
   0   6  -3 1529.80  457.54   1
   0   6  -3 1342.75  457.29   1
   0  -6   3 1365.46  457.58   1
   0   6   4 1858.45  573.15   1
   0  -6  -4 1825.67  573.45   1
   0   6  -4 2042.15  629.13   1
   0   6  -4 2058.70  629.10   1
   0  -6   4 2090.66  629.34   1
   0   6   5   48.06   21.23   1
   0   6   5   48.68   17.01   1
   0  -6  -5   41.22   15.28   1
   0  -6  -5   43.02   18.38   1
   0   6  -5   58.47   22.91   1
   0   6  -5   44.10   26.28   1
   0  -6   5   51.05   22.44   1
   0   6   6  909.17  274.17   1
   0   6   6 1025.77  297.72   1
   0  -6  -6 1057.26  274.89   1
   0  -6  -6 1003.29  297.79   1
   0   6  -6 1016.30  299.04   1
   0   6  -6  755.63  298.87   1
   0  -6   6  857.36  299.03   1
   0   6   7 1481.63  471.90   1
   0   6   7 1790.08  516.58   1
   0  -6  -7 1705.69  472.69   1
   0  -6  -7 1576.61  516.46   1
   0  -6  -7 1913.91  516.63   1
   0   6  -7 1745.21  471.65   1
   0   6  -7 2361.15  518.39   1
   0   6  -7  904.09  516.58   1
   0  -6   7 1468.54  517.34   1
   0   6   8 1101.65  343.80   1
   0  -6  -8 1577.72  345.15   1
   0  -6  -8 1346.26  374.94   1
   0  -6  -8 2382.54  380.04   1
   0   6  -8  885.90  374.34   1
   0   6  -8  657.77  374.70   1
   0  -6   8  922.59  374.54   1
   0   6   9  409.99  228.00   1
   0  -6  -9  865.76  213.94   1
   0  -6  -9  753.78  235.47   1
   0   6  -9  819.27  230.02   1
   0  -6   9  724.14  212.16   1
   0  -6 -10  984.39  222.75   1
   0  -6 -10  709.06  235.55   1
   0   6 -10  475.05  217.80   1
   0   6 -10  872.60  235.40   1
   0  -6  10  582.24  226.83   1
   0  -6 -11  891.20  206.36   1
   0  -6 -11  528.00  216.51   1
   0   6 -11  237.35  204.03   1
   0   6 -11  931.23  214.08   1
   0  -6 -12 1781.59  330.57   1
   0  -6 -12   30.36  347.51   1
   0   6 -12 1901.21  350.70   1
   0  -6 -13   46.24   68.56   1
   0   6 -13   91.43   63.09   1
   0   8   0 3752.17  941.93   1
   0   8   0 2957.29 1035.15   1
   0   8   0 2362.41 1035.33   1
   0  -8   0 3879.31 1035.65   1
   0   8   111740.79 3367.43   1
   0  -8  -111252.10 3367.71   1
   0   8  -111858.47 3367.10   1
   0   8  -111698.41 3713.95   1
   0  -8   111677.62 3367.47   1
   0  -8   111656.36 3714.14   1
   0   8   2 5042.31 1425.54   1
   0  -8  -2 4373.91 1425.63   1
   0   8  -2 4924.58 1569.74   1
   0   8  -2 6014.45 1569.70   1
   0  -8   2 4617.34 1569.75   1
   0   8   3   22.05   13.46   1
   0  -8  -3   20.20   16.73   1
   0   8  -3   20.25   20.27   1
   0   8  -3   21.59   17.98   1
   0   8   4  563.77  166.07   1
   0  -8  -4  597.21  166.94   1
   0   8  -4  709.69  180.30   1
   0   8  -4  514.70  179.99   1
   0  -8   4  490.02  179.43   1
   0   8   515575.50 4399.66   1
   0  -8  -514402.93 4399.84   1
   0   8  -517981.38 4853.89   1
   0   8  -515206.00 4853.75   1
   0  -8   513685.65 4853.57   1
   0   8   6  575.24  200.10   1
   0  -8  -6  681.23  200.88   1
   0   8  -6  880.09  217.99   1
   0   8  -6  615.45  217.57   1
   0  -8   6  691.18  217.09   1
   0   8   7 2110.97  612.64   1
   0  -8  -7 2651.80  613.29   1
   0   8  -7 2783.54  672.44   1
   0   8  -7 1814.12  671.59   1
   0  -8   7 1343.69  670.58   1
   0  -8  -8   15.42   40.50   1
   0   8  -8   25.94   42.04   1
   0  -8  -911920.73 3024.23   1
   0   8  -9 9502.55 3332.03   1
   0  -8 -10 1704.76  369.77   1
   0  -8 -10  307.85  392.32   1
   0   8 -10 1668.43  397.48   1
   0  -8 -11  398.10  139.18   1
   0   8 -11  379.37  132.87   1
   0  -8 -12   12.44   73.16   1
   0   8 -12   13.67   57.29   1
   0  -8 -13  941.83  311.01   1
   0   8 -13 1048.51  329.53   1
   0  10   018032.72 5060.04   1
   0  10   015484.98 5582.23   1
   0  10   018292.10 5581.89   1
   0 -10   016481.81 5060.21   1
   0 -10   020717.08 5581.61   1
   0  10   1  263.02   70.75   1
   0 -10  -1  157.50   69.65   1
   0  10  -1  244.15   68.82   1
   0  10  -1  194.35   71.44   1
   0  10  -1  291.25   77.04   1
   0 -10   1  158.39   68.09   1
   0 -10   1  287.34   75.03   1
   0  10   2 9645.34 3632.42   1
   0 -10  -212791.16 3633.31   1
   0  10  -214074.75 4007.05   1
   0  10  -215867.23 4007.07   1
   0 -10   212861.21 4006.92   1
   0  10   3  553.16  159.93   1
   0 -10  -3  524.37  160.01   1
   0  10  -3  623.76  172.31   1
   0  10  -3  582.16  174.93   1
   0 -10   3  450.75  172.18   1
   0  10   4  762.83  262.13   1
   0 -10  -4  825.27  262.88   1
   0  10  -4 1019.24  285.97   1
   0  10  -4  902.21  286.67   1
   0 -10   4 1020.36  286.51   1
   0  10   5 1078.45  333.91   1
   0 -10  -5 1327.55  334.80   1
   0  10  -5 1149.58  364.26   1
   0  10  -5 1394.08  366.56   1
   0 -10   5  870.63  364.30   1
   0 -10  -610101.47 2780.62   1
   0  10  -6 9178.83 3064.79   1
   0 -10  -7  613.08  168.92   1
   0  10  -7  503.23  179.57   1
   0 -10  -8  242.01   80.41   1
   0  10  -8  168.31   73.44   1
   0 -10  -9  -30.13   62.62   1
   0  10  -9   20.06   44.66   1
   0 -10 -10   29.73   73.88   1
   0  10 -10   23.65   52.02   1
   0 -10 -11  404.22  158.35   1
   0  10 -11  452.97  151.14   1
   0 -10 -12  413.47  180.48   1
   0  10 -12  598.46  182.53   1
   0  12   0   44.40   29.37   1
   0 -12   0   48.14   31.16   1
   0 -12   0   49.24   29.74   1
   0  12   1  779.33  197.22   1
   0 -12  -1  761.46  197.89   1
   0  12  -1  599.19  211.39   1
   0  12  -1  729.13  216.45   1
   0 -12   1  465.27  210.97   1
   0  12   213080.58 3720.52   1
   0 -12  -212405.52 3720.91   1
   0  12  -212937.53 4102.97   1
   0  12  -213289.16 4103.07   1
   0 -12   212493.13 4102.56   1
   0  12   3   72.60   38.83   1
   0 -12  -3   95.87   41.49   1
   0  12  -3   75.79   46.61   1
   0  12  -3   56.90   61.37   1
   0 -12   3   72.49   63.18   1
   0 -12  -4 1569.34  436.33   1
   0  12  -4 1662.40  475.92   1
   0  12  -4 1054.38  476.19   1
   0 -12  -510001.37 2988.89   1
   0  12  -510548.62 3294.35   1
   0 -12  -6  107.55   63.42   1
   0  12  -6   85.07   49.63   1
   0 -12  -7  226.05  106.04   1
   0  12  -7  317.06  100.50   1
   0 -12  -8   61.48   72.74   1
   0  12  -8   69.62   53.59   1
   0 -12  -9 3566.14  996.04   1
   0  12  -9 3318.68 1089.44   1
   0 -12 -10    7.44   86.85   1
   0  12 -10   26.40   74.78   1
   0 -12 -11  840.62  309.13   1
   0  12 -11 1094.16  328.65   1
   0  14   0  482.34  150.37   1
   0 -14   0  499.44  150.31   1
   0  14   1  309.56  130.02   1
   0 -14  -1  487.78  129.43   1
   0  14  -1  405.01  151.12   1
   0 -14   1  473.23  144.07   1
   0 -14  -2 3699.78  927.98   1
   0  14  -2 2888.94 1017.33   1
   0  14  -3 1944.73  621.67   1
   0 -14  -4   11.33   51.33   1
   0  14  -4   -6.49   48.99   1
   0 -14  -5  919.40  272.22   1
   0  14  -5  876.12  295.52   1
   0 -14  -6  -22.39   84.42   1
   0  14  -6    3.64   86.93   1
   0 -14  -7 1202.26  812.89   1
   0  14  -7 3736.02  894.80   1
   0 -14  -8   25.80   73.85   1
   0  14  -8  135.60   81.91   1
   0 -14  -9   35.23  429.13   1
   0  14  -9 2263.65  479.97   1
   0 -16  -1   34.37   60.71   1
   0 -16  -2   57.70   73.99   1
   0  16  -2  195.70   85.16   1
   0 -16  -3   -7.74   67.91   1
   0  16  -3  121.79   78.34   1
   0 -16  -4  -23.92  155.42   1
   0  16  -4  840.05  188.77   1
   0 -16  -5   15.26   81.67   1
   0  16  -5  328.22  106.37   1
   0 -16  -6   40.66   72.67   1
   0  16  -6  223.22  112.93   1
   0 -16  -7  -30.60   58.82   1
   1   1   0  152.40   49.24   1
   1   1   0  195.06   50.85   1
  -1  -1   0  163.95   49.09   1
  -1  -1   0  146.79   50.69   1
  -1   1   0  162.27   49.03   1
  -1   1   0  178.27   49.50   1
  -1   1   0  164.58   50.99   1
  -1   1   0  198.64   50.80   1
   1  -1   0  120.10   49.93   1
   1  -1   0  157.25   50.59   1
   1  -1   0  177.25   50.66   1
   1   1   1  350.50   71.66   1
   1   1   1  231.52   74.84   1
   1   1   1  162.97   74.57   1
  -1  -1  -1  261.15   75.06   1
  -1   1  -1  239.07   71.03   1
  -1   1  -1  217.87   74.79   1
  -1   1  -1  205.08   75.07   1
   1  -1   1  227.29   71.07   1
   1  -1   1  241.06   75.21   1
   1  -1   1  323.50   74.76   1
   1   1   2  614.87  189.94   1
   1   1   2  693.57  205.53   1
   1   1   2  640.62  206.11   1
  -1  -1  -2  688.00  189.93   1
  -1  -1  -2  585.60  206.23   1
  -1  -1  -2  702.12  205.63   1
  -1   1  -2  515.88  189.56   1
  -1   1  -2  580.67  206.59   1
  -1   1  -2  788.23  205.75   1
   1  -1   2  979.87  190.27   1
   1  -1   2  808.00  206.51   1
   1  -1   2  501.36  206.32   1
   1   1   3  445.68  187.66   1
   1   1   3  642.00  204.02   1
   1   1   3  693.11  203.99   1
  -1  -1  -3  654.60  188.02   1
  -1  -1  -3  663.39  203.93   1
  -1  -1  -3 1065.17  203.83   1
  -1   1  -3  713.56  187.95   1
  -1   1  -3  784.46  204.29   1
  -1   1  -3  525.69  203.45   1
   1  -1   3  598.17  187.90   1
   1  -1   3  618.69  204.15   1
   1  -1   3  587.83  204.04   1
   1   1   4 5014.78 1490.95   1
   1   1   4 4650.02 1642.61   1
  -1  -1  -4 4765.97 1491.15   1
  -1  -1  -4 5441.56 1642.53   1
  -1  -1  -4 4837.13 1642.00   1
  -1   1  -4 5089.56 1491.07   1
  -1   1  -4 4843.07 1642.76   1
  -1   1  -4 6977.94 1643.11   1
   1  -1   4 4975.41 1490.87   1
   1  -1   4 5194.86 1642.94   1
   1   1   5   80.58   28.29   1
   1   1   5   80.78   27.88   1
  -1  -1  -5   80.32   29.56   1
  -1  -1  -5   87.99   28.41   1
  -1  -1  -5   63.73   28.49   1
  -1   1  -5   77.71   28.97   1
  -1   1  -5   98.02   29.83   1
  -1   1  -5   89.96   29.58   1
   1  -1   5  107.19   28.00   1
   1  -1   5   94.88   28.45   1
   1   1   6 1422.30  403.77   1
   1   1   6 1475.04  442.14   1
  -1  -1  -6 1501.47  404.40   1
  -1  -1  -6 1251.46  442.07   1
  -1  -1  -6 1129.32  441.59   1
  -1   1  -6 1337.13  404.04   1
  -1   1  -6 1491.81  442.32   1
  -1   1  -6 1414.96  442.34   1
   1  -1   6 1437.95  403.60   1
   1  -1   6 1397.52  442.30   1
   1   1   7 1936.62  545.54   1
   1   1   7 2094.11  598.77   1
  -1  -1  -7 1923.45  546.17   1
  -1  -1  -7 1658.94  598.33   1
  -1  -1  -7 2028.42  598.58   1
  -1   1  -7 1933.81  546.19   1
  -1   1  -7 1934.66  598.81   1
  -1   1  -7 1800.65  598.65   1
   1  -1   7 1814.54  545.53   1
   1  -1   7 1734.72  598.59   1
   1   1   8  362.25  166.70   1
  -1  -1  -8  560.37  168.39   1
  -1  -1  -8  592.15  181.75   1
  -1  -1  -8  537.36  181.72   1
  -1   1  -8  583.73  167.98   1
  -1   1  -8  708.39  181.73   1
  -1   1  -8  585.36  182.08   1
   1  -1   8  610.55  167.63   1
   1  -1   8  639.84  181.37   1
   1   1   9  187.91   59.14   1
   1   1   9  172.30   64.05   1
  -1  -1  -9  190.97   59.93   1
  -1  -1  -9  139.81   62.71   1
  -1  -1  -9  232.81   80.90   1
  -1   1  -9  161.76   59.78   1
  -1   1  -9  237.98   63.29   1
  -1   1  -9  134.33   66.43   1
   1  -1   9  231.14   61.35   1
   1  -1   9  103.97   63.21   1
  -1  -1 -10  312.57   96.98   1
  -1   1 -10  275.36   94.60   1
  -1   1 -10  265.47   94.83   1
  -1  -1 -11 2809.87  729.19   1
  -1  -1 -11 2465.23  797.56   1
  -1   1 -11 2253.36  729.01   1
  -1   1 -11 2472.99  797.31   1
  -1  -1 -12   33.71   77.21   1
  -1  -1 -12   -1.09   60.86   1
  -1   1 -12    2.49   79.37   1
  -1   1 -12   19.89   51.30   1
  -1  -1 -13   36.12  103.20   1
  -1  -1 -13  -13.82   73.83   1
  -1   1 -13  -12.16   78.99   1
  -1   1 -13   24.58   74.65   1
  -1   1 -14    9.62   98.75   1
   1   3   0 8973.38 3209.65   1
  -1  -3   010792.30 2910.09   1
  -1  -3   0 9104.15 3209.41   1
  -1   3   010481.15 2910.29   1
  -1   3   010239.71 3209.18   1
  -1   3   0 9600.76 3209.71   1
   1  -3   0 9039.33 2910.10   1
   1  -3   014387.99 3208.75   1
   1  -3   010181.79 3209.20   1
   1   3   1   12.75    7.55   1
  -1  -3  -1   13.12    7.44   1
  -1  -3  -1   18.76    3.16   1
  -1  -3  -1   10.74    3.02   1
  -1   3  -1   18.30    6.11   1
  -1   3  -1   10.60    5.98   1
  -1   3  -1   15.76    6.30   1
  -1   3  -1   16.09    7.91   1
   1  -3   1   14.62    6.97   1
   1  -3   1   17.28    8.05   1
   1   3   2 5211.20 1467.20   1
   1   3   2 4818.54 1616.23   1
   1   3   2 4348.87 1616.25   1
  -1  -3  -2 5290.39 1467.36   1
  -1  -3  -2 4111.81 1616.46   1
  -1  -3  -2 6254.69 1615.88   1
  -1   3  -2 4766.17 1466.99   1
  -1   3  -2 5343.59 1616.68   1
  -1   3  -2 6941.83 1616.24   1
   1  -3   2 4739.23 1616.69   1
   1  -3   2 5326.62 1616.33   1
   1   3   3  490.90  149.10   1
   1   3   3  651.10  160.50   1
  -1  -3  -3  421.02  149.07   1
  -1  -3  -3  496.53  160.61   1
  -1   3  -3  435.75  148.69   1
  -1   3  -3  498.58  161.48   1
  -1   3  -3  594.63  161.26   1
   1  -3   3  583.49  148.81   1
   1  -3   3  520.96  161.40   1
   1   3   4 1547.87  481.45   1
   1   3   4 1832.77  527.62   1
  -1  -3  -4 1727.94  481.88   1
  -1  -3  -4 1664.06  527.54   1
  -1  -3  -4 1981.72  527.13   1
  -1   3  -4 1597.12  481.32   1
  -1   3  -4 1371.52  527.89   1
  -1   3  -4 1386.76  527.79   1
   1  -3   4 2110.24  481.81   1
   1  -3   4 1625.04  528.22   1
   1   3   5 1148.75  336.64   1
   1   3   5 1005.74  367.35   1
  -1  -3  -5 1151.48  337.05   1
  -1  -3  -5 1579.17  367.43   1
  -1   3  -5 1104.30  336.44   1
  -1   3  -5 1172.64  368.06   1
  -1   3  -5 1241.74  368.24   1
   1  -3   5 1150.59  336.28   1
   1  -3   5 1070.06  368.09   1
   1   3   6  250.23   78.00   1
   1   3   6  200.25   81.81   1
  -1  -3  -6  250.42   79.42   1
  -1  -3  -6  290.31   82.32   1
  -1  -3  -6  300.44   84.16   1
  -1   3  -6  216.49   78.32   1
  -1   3  -6  298.45   83.50   1
  -1   3  -6  300.47   83.98   1
   1  -3   6  277.91   78.31   1
   1  -3   6  240.69   82.97   1
   1   3   7 1362.84  398.26   1
   1   3   7 1258.02  435.43   1
  -1  -3  -7 1444.30  399.07   1
  -1  -3  -7 1594.05  435.83   1
  -1  -3  -7 1714.53  436.61   1
  -1   3  -7 1194.08  398.19   1
  -1   3  -7 1406.64  436.05   1
  -1   3  -7 1084.60  435.68   1
   1  -3   7 1424.68  398.25   1
   1  -3   7 1347.22  435.99   1
   1   3   8 3480.55  973.23   1
   1   3   8 2982.26 1070.07   1
  -1  -3  -8 2961.33  973.87   1
  -1  -3  -8 3077.31 1070.15   1
  -1  -3  -8 4521.72 1071.61   1
  -1   3  -8 3564.02  973.58   1
  -1   3  -8 3190.64 1070.42   1
  -1   3  -8 3064.80 1070.42   1
   1  -3   8 3765.93 1070.93   1
   1   3   9   99.87   47.78   1
   1   3   9  142.68   54.73   1
  -1  -3  -9  192.59   51.67   1
  -1  -3  -9  108.00   51.78   1
  -1  -3  -9   85.21   66.79   1
  -1   3  -9  192.40   60.49   1
  -1   3  -9  231.50   54.26   1
  -1   3  -9  117.46   59.59   1
   1  -3   9  130.25   50.40   1
   1  -3   9  103.28   51.87   1
  -1  -3 -10  855.02  310.85   1
  -1  -3 -10 1091.14  338.15   1
  -1   3 -10 1072.87  314.65   1
  -1   3 -10 1195.43  339.34   1
  -1  -3 -11 3609.01  985.24   1
  -1  -3 -11 3129.78 1081.85   1
  -1   3 -11 3596.71  986.63   1
  -1   3 -11 3356.90 1080.97   1
  -1  -3 -12   66.22   72.67   1
  -1  -3 -12   -0.21   79.50   1
  -1   3 -12    7.83   54.98   1
  -1   3 -12   30.82   50.15   1
  -1  -3 -13  252.88  122.10   1
  -1  -3 -13   20.29  104.89   1
  -1   3 -13   34.46  112.94   1
  -1   3 -13  196.62   73.37   1
  -1  -3 -14  239.05  120.30   1
  -1   3 -14  -27.36  105.15   1
   1   5   0  545.71  146.18   1
   1   5   0  468.92  157.33   1
  -1  -5   0  391.70  145.75   1
  -1  -5   0  518.95  157.26   1
  -1   5   0  472.82  146.04   1
  -1   5   0  487.13  157.60   1
  -1   5   0  614.77  157.59   1
   1  -5   0  505.00  146.15   1
   1  -5   0  533.47  156.77   1
   1  -5   0  541.40  157.26   1
   1   5   1  102.50   25.94   1
  -1  -5  -1   82.86   25.84   1
  -1   5  -1   77.53   25.00   1
  -1   5  -1   64.72   25.33   1
  -1   5  -1   71.23   25.16   1
   1  -5   1   93.61   25.36   1
   1  -5   1   86.94   25.74   1
   1  -5   1   71.32   24.67   1
   1   5   2  407.43  116.29   1
  -1  -5  -2  306.85  116.13   1
  -1   5  -2  399.62  125.27   1
  -1   5  -2  441.92  125.90   1
   1  -5   2  419.42  124.99   1
   1  -5   2  440.35  125.01   1
   1   5   3 2867.31  816.71   1
  -1  -5  -3 2955.10  817.18   1
  -1   5  -3 3017.89  898.52   1
  -1   5  -3 3219.68  897.87   1
   1  -5   3 2251.79  898.24   1
  -1  -5  -4  231.84   75.23   1
   1   5   4  242.34   71.83   1
  -1  -5  -4  187.36   74.22   1
  -1  -5  -4  277.38   73.87   1
  -1   5  -4  287.42   76.70   1
  -1   5  -4  265.46   77.12   1
   1  -5   4  221.01   76.00   1
   1   5   5 1117.85  315.62   1
   1   5   5 1263.51  343.47   1
  -1  -5  -5 1175.45  316.30   1
  -1  -5  -5 1082.32  343.74   1
  -1  -5  -5 1032.27  343.25   1
  -1   5  -5  853.91  314.67   1
  -1   5  -5 1263.50  344.93   1
  -1   5  -5 1122.39  344.76   1
   1  -5   5  941.53  314.46   1
   1  -5   5 1041.64  344.65   1
   1   5   6    2.02   15.11   1
   1   5   6   -0.80   25.08   1
  -1  -5  -6   -2.17   19.39   1
  -1  -5  -6    2.17   12.95   1
  -1  -5  -6   -0.91   24.49   1
  -1   5  -6   -0.82   19.96   1
  -1   5  -6    4.78   24.97   1
   1  -5   6    9.29   12.34   1
   1  -5   6   23.29   19.32   1
   1   5   7 4370.81 1393.82   1
   1   5   7 6541.88 1534.76   1
  -1  -5  -7 5104.61 1394.77   1
  -1  -5  -7 6003.60 1534.71   1
  -1   5  -7 5374.81 1535.51   1
  -1   5  -7 2916.51 1533.85   1
   1  -5   7 4300.94 1393.27   1
   1  -5   7 4418.85 1535.04   1
   1   5   8   70.80   44.24   1
  -1  -5  -8  130.95   48.53   1
  -1  -5  -8  168.11   53.48   1
  -1  -5  -8  137.41   58.13   1
  -1   5  -8  172.60   52.71   1
  -1   5  -8  157.43   49.34   1
  -1   5  -8  130.15   55.70   1
   1  -5   8  146.53   48.70   1
   1  -5   8  102.30   47.62   1
   1   5   9 5569.49 1870.43   1
  -1  -5  -9 6920.51 1700.28   1
  -1  -5  -9 5945.75 1871.11   1
  -1  -5  -9 5661.91 1871.50   1
  -1   5  -9 4734.46 1698.87   1
  -1   5  -9 7644.75 1872.33   1
   1  -5   9 4604.75 1698.24   1
  -1  -5 -10  360.51  102.51   1
  -1  -5 -10  295.13  104.59   1
  -1   5 -10  129.90  102.29   1
  -1   5 -10  427.09  111.87   1
  -1  -5 -11  610.44  186.92   1
  -1  -5 -11  426.84  200.91   1
  -1   5 -11  760.56  199.32   1
  -1  -5 -12   78.81   75.26   1
  -1  -5 -12    7.67   78.89   1
  -1   5 -12   37.73   80.06   1
  -1   5 -12   35.13   52.42   1
  -1  -5 -13 4851.59 1511.11   1
  -1   5 -13 5379.45 1657.12   1
   1   7   012705.73 3403.81   1
   1   7   012630.66 3753.99   1
   1   7   013433.53 3753.56   1
  -1  -7   011594.36 3403.63   1
  -1  -7   014104.58 3753.79   1
  -1   7   012203.18 3403.66   1
  -1   7   010718.41 3753.75   1
  -1   7   0 9226.33 3754.09   1
   1  -7   011027.25 3403.73   1
   1  -7   011066.18 3752.89   1
   1  -7   011010.78 3753.88   1
   1   7   1   11.97   12.09   1
  -1  -7  -1   30.61   12.62   1
  -1   7  -1    7.92    7.99   1
  -1   7  -1    7.35   10.84   1
  -1   7  -1   11.18   17.68   1
   1  -7   1   14.08   13.26   1
   1   7   211885.95 3011.46   1
  -1  -7  -2 8869.49 3011.23   1
  -1   7  -2 8904.33 3320.71   1
  -1   7  -212831.22 3320.76   1
   1  -7   210286.67 3320.37   1
   1   7   3  991.26  304.70   1
  -1  -7  -3 1076.62  305.34   1
  -1   7  -3  997.14  332.65   1
  -1   7  -3 1400.92  333.73   1
   1  -7   3  907.84  332.65   1
   1   7   4 1747.32  684.16   1
  -1  -7  -4 2786.59  685.47   1
  -1   7  -4 2284.23  752.00   1
  -1   7  -4 3315.66  753.03   1
   1  -7   4 2355.91  752.21   1
   1   7   5 2104.71  593.72   1
  -1  -7  -5 2038.59  594.38   1
  -1   7  -5 2311.94  652.11   1
  -1   7  -5 2140.54  651.97   1
   1  -7   5 1695.17  651.72   1
  -1  -7  -6 1357.03  356.87   1
  -1   7  -6 1275.65  389.27   1
  -1   7  -6 1155.82  389.73   1
   1  -7   6 1079.55  389.05   1
   1   7   7   -6.46   18.30   1
   1   7   7   12.60   38.74   1
  -1  -7  -7   -0.19   24.41   1
  -1  -7  -7    0.25   22.08   1
  -1   7  -7    2.89   24.91   1
  -1   7  -7    2.74   38.48   1
   1  -7   7   -2.58   25.77   1
   1   7   8  605.62  217.45   1
  -1  -7  -8  937.97  205.52   1
  -1  -7  -8  482.20  215.74   1
  -1  -7  -8  695.55  220.21   1
  -1   7  -8  761.73  218.11   1
   1   7   9  111.50   92.58   1
  -1  -7  -9  309.41   86.41   1
  -1  -7  -9  205.08  107.47   1
  -1   7  -9  295.77   93.97   1
  -1   7 -10    9.78   45.57   1
  -1  -7 -10    8.35   49.10   1
  -1  -7 -10    3.43   44.26   1
  -1  -7 -11 2166.72  425.24   1
  -1  -7 -11  787.52  461.64   1
  -1   7 -11 1664.54  458.90   1
  -1  -7 -12  747.84  222.36   1
  -1   7 -12  653.40  225.96   1
  -1  -7 -13   -1.18   88.10   1
  -1   7 -13    7.84   56.76   1
   1   9   0 1236.66  323.92   1
   1   9   0 1006.36  353.31   1
   1   9   0 1569.21  353.29   1
  -1  -9   0 1041.71  324.28   1
  -1  -9   0  992.94  353.25   1
  -1   9   0 1064.56  323.65   1
  -1   9   0 1178.18  353.39   1
  -1   9   0 1154.55  353.54   1
   1  -9   0 1015.42  324.11   1
   1  -9   0 1065.84  353.70   1
   1   9   1  135.23   32.42   1
  -1  -9  -1   77.18   32.84   1
  -1   9  -1   90.99   30.54   1
  -1   9  -1   79.13   38.61   1
   1  -9   1   78.09   29.01   1
   1  -9   1   74.33   32.63   1
   1   9   2 1369.88  342.50   1
  -1  -9  -2 1143.25  342.58   1
  -1   9  -2 1052.83  373.38   1
  -1   9  -2  946.08  373.59   1
   1  -9   2 1337.94  374.00   1
   1   9   3  219.00   67.92   1
  -1  -9  -3  156.76   68.41   1
  -1   9  -3  214.61   71.06   1
  -1   9  -3  251.10   74.51   1
   1  -9   3  260.98   73.17   1
   1   9   4 1490.83  421.37   1
  -1  -9  -4 1481.48  421.40   1
  -1   9  -4 1433.28  460.50   1
  -1   9  -4 1372.49  461.34   1
   1  -9   4 1432.84  460.82   1
   1   9   5 5253.22 1515.19   1
  -1  -9  -5 5771.05 1515.91   1
  -1   9  -5 5740.31 1668.83   1
  -1   9  -5 4212.55 1668.19   1
   1  -9   5 4852.76 1668.35   1
   1   9   6 1460.16  550.81   1
  -1  -9  -6 2177.78  552.44   1
  -1   9  -6 2415.40  604.94   1
  -1   9  -6 1741.05  604.93   1
   1  -9   6 1686.49  604.09   1
  -1  -9  -7  991.29  267.00   1
  -1   9  -7  811.43  286.48   1
  -1  -9  -8  612.23  176.53   1
  -1   9  -8  535.40  190.74   1
  -1  -9  -9  655.18  223.58   1
  -1   9  -9  823.82  243.35   1
  -1  -9 -10  853.67  270.01   1
  -1   9 -10  919.46  290.14   1
  -1  -9 -11 1321.83  456.14   1
  -1   9 -11 1656.20  492.46   1
  -1  -9 -12   35.88   28.13   1
  -1   9 -12   78.75   57.89   1
   1  11   0 1686.40  378.93   1
   1  11   0 1189.46  412.49   1
   1  11   0 1139.59  411.98   1
  -1 -11   0 1450.70  379.09   1
  -1 -11   0 1228.86  412.37   1
  -1  11   0 1294.79  413.57   1
  -1  11   0 1479.43  414.36   1
   1 -11   0 1344.71  378.67   1
   1 -11   0  893.94  412.51   1
   1  11   1   13.73   28.38   1
  -1 -11  -1   19.44   26.14   1
  -1  11  -1   10.65   25.93   1
  -1  11  -1    2.05   29.76   1
   1 -11   1    8.53   50.57   1
   1  11   2 1745.41  494.16   1
  -1 -11  -2 1520.72  493.07   1
  -1  11  -2 1662.40  539.66   1
   1 -11   2 1847.53  540.30   1
   1  11   3 2577.43  724.11   1
  -1 -11  -3 2508.29  724.32   1
  -1  11  -3 2125.63  794.22   1
  -1  11  -3 2468.72  795.98   1
   1 -11   3 2886.03  795.07   1
   1  11   4  831.13  244.06   1
  -1 -11  -4  854.16  243.54   1
  -1  11  -4  813.16  263.08   1
  -1  11  -4  796.43  267.87   1
  -1 -11  -5   80.87   40.24   1
  -1  11  -5   83.67   40.69   1
  -1 -11  -6 1172.06  347.03   1
  -1  11  -6 1178.99  375.76   1
  -1 -11  -7  670.73  213.99   1
  -1  11  -7  746.92  232.71   1
  -1 -11  -8 1279.28  348.29   1
  -1  11  -8 1075.50  378.09   1
  -1 -11  -9 3515.86 1008.33   1
  -1  11  -9 3425.26 1105.71   1
  -1 -11 -10  183.36   99.45   1
  -1  11 -10  205.12   83.39   1
  -1 -11 -11  -33.05   85.57   1
  -1  11 -11    6.49   54.36   1
   1  13   0 2462.41 1025.72   1
  -1 -13   0 4265.74 1027.87   1
  -1  13   0 4534.38 1028.09   1
  -1  13   0 3257.93 1128.04   1
  -1  13   0 3769.29 1129.34   1
   1 -13   0 3662.08 1026.43   1
   1  13   1   37.84   40.59   1
  -1 -13  -1   17.64   37.44   1
  -1  13  -1   14.42   43.41   1
  -1  13  -1    9.00   67.43   1
   1 -13   1   -2.55   53.54   1
   1  13   2 2226.95  588.07   1
  -1 -13  -2 2507.78  588.64   1
  -1  13  -2 3048.40  646.19   1
  -1  13  -2  735.66  642.34   1
   1 -13   2 1384.59  646.23   1
  -1  13  -3 1645.25  526.05   1
  -1 -13  -4 1890.94  551.97   1
  -1 -13  -5   20.53   60.53   1
  -1  13  -5   58.08   70.72   1
  -1 -13  -6  353.43  114.07   1
  -1  13  -6  303.95  125.30   1
  -1 -13  -7  159.57   94.43   1
  -1  13  -7  281.01  102.41   1
  -1 -13  -8  315.47  123.64   1
  -1  13  -8  320.52  125.17   1
  -1 -13  -9 1190.21  319.61   1
  -1  13  -9  935.80  337.70   1
  -1 -13 -10  107.40  107.54   1
  -1  13 -10  183.46   93.77   1
  -1 -15   0   37.86   49.50   1
  -1 -15  -1   55.25   61.71   1
  -1  15  -1   27.96   52.58   1
  -1 -15  -2   38.13   68.80   1
  -1  15  -2   14.14   64.53   1
  -1 -15  -3   96.45   79.58   1
  -1  15  -3  225.19   90.20   1
  -1 -15  -4   17.21   70.08   1
  -1  15  -4   32.05   87.92   1
  -1 -15  -5   -7.99  333.39   1
  -1  15  -5 1770.92  370.37   1
  -1 -15  -6    4.99   78.80   1
  -1  15  -6    9.93   98.57   1
  -1 -15  -7  -18.70  428.76   1
  -1  15  -7 2259.37  480.44   1
  -1 -15  -8   16.50   94.96   1
  -1  15  -8   26.72   95.11   1
  -1 -17  -2   12.00   69.85   1
  -1 -17  -3   35.93   73.16   1
  -1 -17  -4   67.97   80.12   1
   2   0   0 1302.94  375.02   1
   2   0   0 1387.12  410.85   1
  -2   0   0 1229.39  375.14   1
  -2   0   0 1274.62  411.04   1
   2   0   1    2.05    6.84   1
   2   0   1    2.10    5.72   1
   2   0   1    5.19    8.64   1
  -2   0  -1    2.17    6.76   1
  -2   0  -1    1.89    9.83   1
  -2   0  -1   33.44    8.72   1
   2   0   3    5.31    8.77   1
   2   0   3   14.47    9.00   1
   2   0   3    4.80   11.06   1
  -2   0  -3   15.92    8.27   1
  -2   0  -3    5.78    8.60   1
  -2   0  -3    8.49    9.79   1
   2   0   4  601.45  119.74   1
   2   0   4  464.95  128.17   1
   2   0   4  355.39  126.95   1
  -2   0  -4  318.72  118.17   1
  -2   0  -4  292.39  127.06   1
  -2   0  -4  499.62  128.05   1
   2   0   5    8.38   13.47   1
   2   0   5    5.42   20.47   1
  -2   0  -5   11.82   12.25   1
  -2   0  -5    2.88   14.59   1
  -2   0  -5    5.58   23.45   1
   2   0   613620.53 3780.34   1
   2   0   613032.20 4169.54   1
  -2   0  -612146.28 3780.16   1
  -2   0  -611906.76 4169.47   1
  -2   0  -615420.29 4169.78   1
   2   0   7   78.01   28.00   1
   2   0   7  130.30   33.66   1
  -2   0  -7   10.26   26.83   1
  -2   0  -7   15.13   25.95   1
  -2   0  -7   70.23   38.69   1
   2   0   8 2147.31  541.00   1
   2   0   8 1657.73  592.28   1
  -2   0  -8 1356.88  540.17   1
  -2   0  -8 1930.46  592.33   1
  -2   0  -8 2237.07  593.83   1
   2   0   9   -3.20   36.20   1
   2   0   9   27.67   48.99   1
  -2   0  -9   23.57   27.44   1
  -2   0  -9   32.74   29.04   1
  -2   0  -9   13.37   58.73   1
  -2   0 -10  210.74   81.28   1
  -2   0 -10  252.94   81.41   1
  -2   0 -11   24.86   56.01   1
  -2   0 -11  -15.29   61.18   1
  -2   0 -12 3458.38  848.08   1
  -2   0 -12 2534.39  924.93   1
  -2   0 -13   25.04  100.16   1
  -2   0 -13   -3.57   63.12   1
   2   2   1 5636.67 1674.40   1
  -2  -2  -1 7138.92 1675.05   1
  -2  -2  -1 5511.62 1845.20   1
  -2  -2  -1 4710.58 1845.09   1
  -2   2  -1 5399.78 1674.29   1
  -2   2  -1 7124.72 1845.43   1
  -2   2  -1 6183.55 1845.45   1
   2  -2   1 5185.23 1674.09   1
   2  -2   1 4850.95 1844.43   1
   2  -2   1 6709.90 1845.32   1
   2   2   2  548.09  209.31   1
   2   2   2  478.52  227.38   1
  -2  -2  -2  780.55  209.67   1
  -2  -2  -2  658.43  227.22   1
  -2  -2  -2  672.36  227.10   1
  -2   2  -2  670.06  209.29   1
  -2   2  -2  888.35  228.13   1
  -2   2  -2 1017.00  227.98   1
   2  -2   2  666.78  209.22   1
   2  -2   2  724.05  227.88   1
   2  -2   2 1041.05  227.81   1
   2   2   3  121.82   36.57   1
   2   2   3  111.68   35.20   1
   2   2   3   68.63   35.42   1
  -2  -2  -3  101.47   35.65   1
  -2  -2  -3   82.73   34.80   1
  -2  -2  -3   92.79   35.39   1
  -2   2  -3  133.82   35.23   1
  -2   2  -3  117.38   35.77   1
  -2   2  -3  182.85   38.42   1
   2  -2   3   86.38   34.55   1
   2  -2   3  144.90   37.17   1
   2  -2   3  126.31   35.93   1
   2   2   421893.81 5200.85   1
   2   2   416183.79 5738.04   1
   2   2   418705.69 5737.70   1
  -2  -2  -414799.83 5200.31   1
  -2  -2  -416642.41 5737.99   1
  -2  -2  -414955.54 5737.71   1
  -2   2  -416551.15 5200.20   1
  -2   2  -416231.74 5738.13   1
  -2   2  -422775.30 5738.38   1
   2  -2   418936.53 5200.32   1
   2  -2   424226.83 5738.53   1
   2  -2   417676.82 5738.03   1
   2   2   510488.80 3520.87   1
   2   2   511448.42 3883.33   1
  -2  -2  -510294.87 3520.70   1
  -2  -2  -512021.36 3883.77   1
  -2  -2  -511860.06 3883.48   1
  -2   2  -511283.51 3520.63   1
  -2   2  -512446.87 3884.05   1
  -2   2  -519320.11 3884.73   1
   2  -2   5 9418.85 3520.57   1
   2  -2   517753.15 3884.54   1
   2   2   6 6606.14 2007.07   1
   2   2   6 8855.21 2212.10   1
  -2  -2  -6 6325.63 2007.20   1
  -2  -2  -6 5716.73 2211.24   1
  -2  -2  -6 8095.58 2211.96   1
  -2   2  -6 7264.71 2007.18   1
  -2   2  -6 5266.57 2211.54   1
  -2   2  -6 7549.76 2212.14   1
   2  -2   6 8508.31 2007.66   1
   2  -2   6 6035.16 2211.81   1
   2   2   7 4813.61 1351.95   1
   2   2   7 5480.35 1488.40   1
  -2  -2  -7 4499.74 1352.16   1
  -2  -2  -7 4907.31 1488.21   1
  -2  -2  -7 4284.48 1487.86   1
  -2   2  -7 4330.20 1351.85   1
  -2   2  -7 4543.29 1488.25   1
  -2   2  -7 4372.68 1488.25   1
   2  -2   7 5659.89 1352.70   1
   2  -2   7 3963.08 1488.01   1
   2   2   8  340.67  119.88   1
   2   2   8  371.11  128.86   1
  -2  -2  -8  423.76  120.71   1
  -2  -2  -8  381.64  126.95   1
  -2  -2  -8  338.33  132.29   1
  -2   2  -8  386.96  119.63   1
  -2   2  -8  490.76  128.12   1
  -2   2  -8  402.33  133.13   1
   2  -2   8  517.97  121.35   1
   2  -2   8  309.26  127.80   1
   2   2   910637.68 3082.54   1
  -2  -2  -9 9124.32 2795.97   1
  -2  -2  -910601.95 3082.09   1
  -2   2  -910758.36 2796.56   1
  -2   2  -910398.04 3082.17   1
   2  -2   9 6160.07 2795.43   1
  -2  -2 -10  693.72  192.20   1
  -2  -2 -10  621.16  208.43   1
  -2   2 -10  493.02  188.05   1
  -2   2 -10  693.91  203.55   1
  -2  -2 -11 1055.09  355.59   1
  -2  -2 -11 1088.93  382.84   1
  -2   2 -11 1014.77  353.63   1
  -2   2 -11 1655.75  387.48   1
  -2  -2 -12   15.85   68.89   1
  -2   2 -12   31.20   87.63   1
  -2   2 -12    4.19   62.58   1
  -2  -2 -13  -36.34  212.95   1
  -2   2 -13  997.94  225.92   1
  -2   2 -13   -2.58  202.20   1
   2   4   012537.43 3658.54   1
   2   4   012763.09 4035.31   1
  -2  -4   013467.04 3658.94   1
  -2  -4   014538.94 4035.63   1
  -2   4   012228.90 3658.67   1
  -2   4   011709.14 4035.88   1
  -2   4   016159.53 4035.95   1
   2  -4   014125.21 3659.08   1
   2  -4   0 9024.66 4035.74   1
   2  -4   011670.86 4035.88   1
   2   4   1    0.68    8.49   1
   2   4   1   12.96    7.23   1
  -2  -4  -1    6.70    9.47   1
  -2  -4  -1    4.73    5.66   1
  -2  -4  -1    7.62    5.49   1
  -2   4  -1   34.92    8.21   1
  -2   4  -1    2.82    5.54   1
  -2   4  -1    3.29    9.61   1
  -2   4  -1    4.28    9.23   1
   2  -4   1   -0.66   14.04   1
   2  -4   1    4.47   14.70   1
   2   4   2  911.53  266.85   1
   2   4   2  898.96  289.73   1
  -2  -4  -2  873.26  266.39   1
  -2  -4  -2  922.43  289.85   1
  -2  -4  -2  938.60  289.89   1
  -2   4  -2  979.44  266.02   1
  -2   4  -2  945.59  266.50   1
  -2   4  -2  889.89  290.52   1
  -2   4  -2  916.06  290.62   1
   2  -4   2  919.14  290.67   1
   2  -4   2  890.57  290.21   1
   2   4   3  496.52  118.66   1
   2   4   3  395.69  125.57   1
  -2  -4  -3  347.09  117.72   1
  -2  -4  -3  337.30  125.65   1
  -2   4  -3  371.52  117.44   1
  -2   4  -3  369.31  126.75   1
  -2   4  -3  497.65  127.64   1
   2  -4   3  514.14  127.40   1
   2  -4   3  346.63  126.41   1
   2   4   4 3005.69  844.97   1
   2   4   4 2783.21  928.16   1
  -2  -4  -4 2291.28  844.77   1
  -2  -4  -4 3033.88  928.38   1
  -2  -4  -4 2668.60  928.43   1
  -2   4  -4 2493.58  844.15   1
  -2   4  -4 2779.91  928.95   1
  -2   4  -4 4103.16  929.82   1
   2  -4   4 2679.60  844.32   1
   2  -4   4 3958.62  929.62   1
   2  -4   4 3156.74  929.18   1
   2   4   510339.38 3001.51   1
   2   4   510970.27 3308.91   1
  -2  -4  -5 9957.92 3001.38   1
  -2  -4  -511104.22 3309.30   1
  -2  -4  -511783.46 3309.14   1
  -2   4  -5 7890.99 3000.64   1
  -2   4  -5 9104.62 3309.98   1
  -2   4  -513748.07 3310.60   1
   2  -4   5 9405.39 3000.85   1
   2  -4   512601.68 3310.43   1
   2   4   6 2646.46  818.67   1
  -2  -4  -6 2833.33  818.94   1
  -2  -4  -6 2761.66  899.02   1
  -2   4  -6 2773.43  818.24   1
  -2   4  -6 3506.27  900.18   1
  -2   4  -6 3002.72  900.11   1
   2  -4   6 2682.38  817.93   1
   2  -4   6 2500.58  899.53   1
   2   4   7 1450.03  413.21   1
   2   4   7 1448.49  450.89   1
  -2  -4  -7 1608.74  413.32   1
  -2  -4  -7 1398.47  450.61   1
  -2  -4  -7 1534.14  451.76   1
  -2   4  -7 1483.97  412.44   1
  -2   4  -7 1183.46  450.69   1
  -2   4  -7 1414.73  452.45   1
   2  -4   7 1214.15  451.07   1
   2   4   8 1309.14  444.97   1
   2   4   8 1275.82  486.47   1
  -2  -4  -8 1340.13  445.21   1
  -2  -4  -8 2037.05  488.64   1
  -2  -4  -8 1457.01  487.80   1
  -2   4  -8 1812.43  446.26   1
  -2   4  -8 1744.88  487.08   1
  -2   4  -8 1157.86  486.78   1
   2  -4   8 1953.82  445.83   1
   2  -4   8 1019.96  486.05   1
   2   4   9 2660.06 1267.99   1
  -2  -4  -9 5324.44 1155.94   1
  -2  -4  -9 3751.78 1269.08   1
  -2  -4  -9 3311.13 1269.71   1
  -2   4  -9 3340.99 1153.80   1
  -2   4  -9 4794.64 1270.20   1
   2  -4   9 4463.53 1154.63   1
  -2  -4 -10   -2.14   55.08   1
  -2  -4 -10    2.07   44.90   1
  -2   4 -10   27.74   56.17   1
  -2   4 -10    6.73   46.90   1
  -2  -4 -11 1840.72  474.81   1
  -2  -4 -11 1136.17  517.61   1
  -2   4 -11 2002.16  518.92   1
  -2  -4 -12  850.82  178.86   1
  -2  -4 -12   35.05  185.15   1
  -2   4 -12  320.49  182.20   1
  -2   4 -12 1041.11  190.11   1
  -2  -4 -13  353.69  164.72   1
  -2   4 -13  496.72  155.78   1
   2   6   015936.32 4257.88   1
   2   6   016241.09 4697.20   1
  -2  -6   011506.47 4257.58   1
  -2  -6   012679.60 4696.90   1
  -2   6   013100.29 4257.97   1
  -2   6   014957.19 4697.58   1
  -2   6   016052.65 4697.43   1
   2  -6   015970.27 4258.45   1
   2  -6   013313.31 4697.59   1
   2  -6   021248.06 4697.48   1
   2   6   1   27.34   15.60   1
   2   6   1   33.23   10.57   1
  -2  -6  -1   33.07   14.26   1
  -2  -6  -1   24.14   10.12   1
  -2   6  -1   29.97   11.44   1
  -2   6  -1   32.30   13.70   1
  -2   6  -1   35.15   13.05   1
  -2   6  -1   30.46   18.05   1
   2  -6   1   22.35   20.16   1
   2  -6   1   34.55   15.77   1
   2   6   2 5656.15  934.77   1
   2   6   2 3378.99 1024.88   1
  -2  -6  -2 2934.84  932.97   1
  -2  -6  -2 3762.60 1025.09   1
  -2  -6  -2 2771.08 1025.55   1
  -2   6  -2 3134.18  932.42   1
  -2   6  -2 2908.06  932.75   1
  -2   6  -2 2643.93 1026.56   1
  -2   6  -2 3013.68 1026.33   1
   2  -6   2 3468.07 1026.70   1
   2  -6   2 2732.60 1026.30   1
   2   6   3   46.83   20.57   1
  -2  -6  -3   45.84   19.06   1
  -2   6  -3   41.05   14.85   1
  -2   6  -3   44.00   20.78   1
  -2   6  -3   30.55   24.70   1
   2  -6   3   38.33   22.42   1
   2  -6   3   29.18   20.14   1
   2   6   4 7450.89 1806.52   1
  -2  -6  -4 5607.01 1805.99   1
  -2  -6  -4 5939.76 1988.90   1
  -2  -6  -4 6698.74 1989.29   1
  -2   6  -4 5092.59 1805.02   1
  -2   6  -4 6109.83 1990.46   1
  -2   6  -4 6812.39 1990.39   1
   2  -6   4 6847.87 1990.29   1
   2   6   5 2651.56  797.83   1
  -2  -6  -5 3093.91  798.34   1
  -2  -6  -5 2403.15  875.45   1
  -2   6  -5 2915.29  876.91   1
  -2   6  -5 3547.16  877.86   1
   2  -6   5 2168.55  796.33   1
   2  -6   5 3097.21  877.14   1
   2   6   6  541.11  149.20   1
  -2  -6  -6  536.08  149.72   1
  -2  -6  -6  579.24  159.41   1
  -2  -6  -6  438.69  159.13   1
  -2   6  -6  511.00  147.63   1
  -2   6  -6  553.14  160.29   1
  -2   6  -6  566.32  163.98   1
   2  -6   6  328.13  146.37   1
   2  -6   6  479.27  161.32   1
   2   6   7   34.60   31.13   1
   2   6   7   69.18   45.24   1
  -2  -6  -7   45.84   34.75   1
  -2  -6  -7   36.71   31.77   1
  -2  -6  -7   50.66   35.76   1
  -2   6  -7  120.34   44.00   1
   2  -6   7   40.58   25.69   1
   2  -6   7  138.60   39.92   1
  -2  -6  -8  184.65   50.87   1
  -2  -6  -8   61.92   53.04   1
  -2   6  -8  101.26   53.83   1
  -2   6  -8  165.99   49.17   1
   2  -6   8  116.30   50.84   1
   2   6   9  542.52  240.58   1
  -2  -6  -9 1220.16  218.90   1
  -2  -6  -9  723.81  231.86   1
  -2  -6  -9  338.72  231.74   1
  -2   6  -9 1009.73  231.72   1
   2  -6   9  384.81  212.11   1
  -2  -6 -10 2088.89  398.56   1
  -2  -6 -10 1126.40  429.80   1
  -2   6 -10  469.09  394.80   1
  -2   6 -10 1764.78  430.72   1
  -2  -6 -11  549.38  159.84   1
  -2   6 -11   16.12  156.99   1
  -2   6 -11  923.30  176.28   1
  -2  -6 -12  622.14  198.28   1
  -2   6 -12  610.71  208.48   1
  -2  -6 -13   72.23   91.37   1
  -2   6 -13   87.20   61.28   1
   2   8   0 4986.91 1272.28   1
  -2  -8   0 4734.90 1400.01   1
  -2   8   0 4485.67 1272.31   1
  -2   8   0 3864.41 1400.89   1
  -2   8   0 5165.50 1400.92   1
   2  -8   0 4726.07 1272.77   1
   2  -8   0 2967.15 1400.40   1
   2  -8   0 4611.81 1400.86   1
   2   8   1 5043.08 1355.28   1
  -2  -8  -1 4107.95 1355.16   1
  -2   8  -1 4656.70 1354.59   1
  -2   8  -1 4271.26 1354.97   1
  -2   8  -1 4743.43 1492.47   1
  -2   8  -1 4336.07 1492.54   1
   2  -8   1 6990.40 1492.88   1
   2  -8   1 4441.38 1492.18   1
   2   8   2 2307.11  548.37   1
  -2  -8  -2 1636.86  547.22   1
  -2   8  -2 1794.33  546.73   1
  -2   8  -2 2116.93  600.67   1
  -2   8  -2 2068.19  600.81   1
   2  -8   2 1721.09  600.56   1
   2  -8   2 1758.32  600.30   1
   2   8   313242.72 2710.40   1
  -2  -8  -3 9402.51 2709.16   1
  -2   8  -3 9181.44 2987.06   1
  -2   8  -3 7657.91 2986.76   1
   2  -8   3 8214.32 2986.71   1
   2   8   4 2677.56  650.59   1
  -2  -8  -4 1709.19  650.01   1
  -2   8  -4 2117.13  713.23   1
  -2   8  -4 2129.84  713.57   1
   2  -8   4 2575.81  713.88   1
   2   8   5  277.19   94.60   1
  -2  -8  -5  313.73   89.94   1
  -2   8  -5  290.35   94.43   1
  -2   8  -5  194.92  101.24   1
   2  -8   5  361.68   97.94   1
   2   8   6  239.32  115.56   1
  -2  -8  -6  480.25  118.43   1
  -2   8  -6  660.64  126.06   1
  -2   8  -6  201.09  130.01   1
   2  -8   6  275.07  125.67   1
  -2  -8  -710939.44 3137.00   1
  -2   8  -710767.92 3458.31   1
  -2  -8  -8  368.90  120.85   1
  -2   8  -8  355.85  121.14   1
  -2  -8  -9 1716.52  521.72   1
  -2   8  -9 1820.55  568.01   1
  -2  -8 -10   21.55   63.79   1
  -2   8 -10   13.02   63.26   1
  -2  -8 -11 2970.54 1059.73   1
  -2   8 -11 4231.37 1166.13   1
  -2  -8 -12  385.74  137.53   1
  -2   8 -12  336.35  126.43   1
   2  10   013171.55 3162.08   1
   2  10   011704.20 3485.93   1
   2  10   010870.54 3486.13   1
  -2 -10   013026.61 3162.50   1
  -2 -10   0 9924.62 3486.32   1
  -2  10   010042.27 3161.37   1
  -2  10   010639.76 3486.86   1
   2 -10   011275.84 3162.21   1
   2 -10   0 6806.72 3485.21   1
   2  10   1  321.15  102.87   1
  -2  10  -1  326.38   98.87   1
  -2  10  -1  367.54  101.11   1
  -2  10  -1  371.35  108.18   1
  -2  10  -1  387.72  114.67   1
   2 -10   1  212.14  109.97   1
   2  10   2 7971.77 3764.99   1
  -2 -10  -214777.90 3766.31   1
  -2  10  -213590.96 4153.52   1
  -2  10  -213739.85 4153.65   1
   2 -10   218369.81 4154.45   1
   2  10   3  219.26   70.16   1
  -2 -10  -3  180.71   67.82   1
  -2  10  -3  272.27   71.40   1
  -2  10  -3  205.11   81.65   1
   2 -10   3  167.59   74.58   1
   2  10   4 6224.78 2262.50   1
  -2 -10  -411091.58 2263.65   1
  -2  10  -4 9433.80 2493.42   1
  -2  10  -4 6120.17 2492.89   1
   2 -10   4 6259.60 2492.50   1
   2  10   5  411.32  166.63   1
  -2 -10  -5  529.74  167.23   1
  -2  10  -5  774.62  180.07   1
  -2  10  -5  434.90  183.69   1
   2 -10   5  593.34  182.20   1
  -2 -10  -6  117.95   64.77   1
  -2  10  -6  144.47   51.95   1
  -2 -10  -7  805.93  223.96   1
  -2  10  -7  684.06  237.71   1
  -2 -10  -8 5074.29 1482.87   1
  -2  10  -8 5138.25 1629.87   1
  -2 -10  -9  368.91  116.97   1
  -2  10  -9  260.28  117.29   1
  -2 -10 -10  286.81  139.44   1
  -2  10 -10  521.69  152.62   1
  -2 -10 -11   30.22   75.29   1
  -2  10 -11   23.01   71.52   1
  -2 -10 -12   -3.55   95.17   1
  -2  10 -12   23.37   55.70   1
   2  12   0 8289.47 3640.84   1
  -2 -12   013471.26 3642.15   1
  -2  12   015598.22 3641.66   1
  -2  12   012865.53 4016.05   1
   2 -12   013088.20 3641.57   1
   2  12   1   73.94   44.44   1
  -2 -12  -1  128.55   51.82   1
  -2  12  -1  119.42   57.46   1
  -2  12  -1  120.06   67.41   1
   2  12   2   82.66   43.09   1
  -2  12  -2  146.46   66.02   1
  -2  12  -2   26.26   55.35   1
   2 -12   2   92.81   83.56   1
  -2 -12  -3 1362.69  344.26   1
  -2  12  -3 1460.81  379.53   1
  -2  12  -3  707.10  374.62   1
   2 -12   3 1021.93  377.67   1
  -2 -12  -4 6959.49 1974.44   1
  -2  12  -4 6707.48 2174.10   1
  -2 -12  -5   -4.05   54.55   1
  -2  12  -5   10.33   43.37   1
  -2 -12  -6 1497.40  447.71   1
  -2  12  -6 1528.44  486.64   1
  -2 -12  -7 8820.52 2456.75   1
  -2  12  -7 8204.31 2704.96   1
  -2 -12  -8   -2.83   64.91   1
  -2  12  -8   -6.22   75.12   1
  -2 -12  -9  122.90   84.34   1
  -2  12  -9  178.56   76.36   1
  -2 -12 -10  -11.35   88.15   1
  -2  12 -10   19.89   74.11   1
  -2 -14   0 2848.52  834.78   1
  -2  14   0 3025.72  832.25   1
  -2  14   0 2728.35  832.88   1
  -2  14   0 2825.97  915.59   1
  -2 -14  -1  205.34   75.06   1
  -2  14  -1  175.49   84.84   1
  -2 -14  -2  592.85  180.33   1
  -2  14  -2  573.32  196.55   1
  -2 -14  -3  839.62  261.31   1
  -2  14  -3  889.69  283.06   1
  -2 -14  -4 2254.87  604.57   1
  -2  14  -4 1878.37  659.26   1
  -2 -14  -5 2092.55  630.36   1
  -2  14  -5 2204.52  691.29   1
  -2 -14  -6   40.61   64.15   1
  -2  14  -6   -1.54  115.46   1
  -2 -14  -7   11.40  109.76   1
  -2  14  -7  536.80  154.22   1
  -2 -14  -8   35.32   79.26   1
  -2  14  -8   36.00   92.39   1
  -2 -14  -9   -8.96  251.09   1
  -2  14  -9 1241.74  267.83   1
  -2 -16   0   84.60   82.21   1
  -2 -16  -1 -106.06   99.01   1
  -2  16  -1   -2.66   83.33   1
  -2 -16  -2   30.22  369.58   1
  -2  16  -2 1945.62  405.34   1
  -2 -16  -3   47.60   81.42   1
  -2 -16  -4   12.10   85.91   1
  -2  16  -4  117.34   97.50   1
  -2 -16  -5  -19.65   90.55   1
  -2  16  -5  153.72  121.86   1
  -2 -16  -6   38.73  105.75   1
  -2  16  -6  239.10  133.98   1
   3   1   014053.68 5523.34   1
   3   1   023229.58 6095.44   1
  -3  -1   023758.75 5523.85   1
  -3  -1   018483.82 6094.84   1
  -3   1   021088.88 5523.79   1
  -3   1   016051.96 5524.32   1
  -3   1   017987.50 6095.46   1
  -3   1   015910.45 6095.15   1
   3  -1   021832.87 6095.07   1
   3   1   1   16.77    9.92   1
   3   1   1   19.22    9.76   1
  -3  -1  -1   17.13   10.94   1
  -3  -1  -1   18.05   11.43   1
  -3  -1  -1   12.12   10.61   1
  -3   1  -1   16.86    9.80   1
  -3   1  -1   28.80   13.88   1
  -3   1  -1   16.66   16.22   1
   3  -1   1    9.31    9.47   1
   3  -1   1   25.02   14.15   1
   3   1   2 1289.51  342.79   1
   3   1   2  996.70  374.35   1
  -3  -1  -2  957.29  343.03   1
  -3  -1  -2 1018.50  374.65   1
  -3  -1  -2 1142.43  374.75   1
  -3   1  -2 1032.88  342.42   1
  -3   1  -2 1503.10  374.89   1
  -3   1  -2 1573.02  375.24   1
   3  -1   2 1311.69  342.70   1
   3  -1   2  872.72  374.68   1
   3  -1   2 1457.50  374.87   1
   3   1   3  934.88  251.52   1
   3   1   3  877.28  273.85   1
   3   1   3  884.03  273.35   1
  -3  -1  -3  843.26  251.53   1
  -3  -1  -3  794.76  273.45   1
  -3  -1  -3  899.56  274.37   1
  -3   1  -3  778.71  251.25   1
  -3   1  -3  957.20  274.11   1
  -3   1  -3  730.36  273.91   1
   3  -1   3  767.92  251.28   1
   3  -1   3  879.91  273.52   1
   3  -1   3 1129.47  274.02   1
   3   1   4 1187.54  297.25   1
   3   1   4 1259.85  324.27   1
   3   1   4  931.69  323.93   1
  -3  -1  -4  997.27  297.04   1
  -3  -1  -4 1081.87  324.32   1
  -3  -1  -4  770.62  324.14   1
  -3   1  -4  798.51  296.59   1
  -3   1  -4  998.24  324.42   1
  -3   1  -4 1332.24  325.24   1
   3  -1   4 1060.62  297.14   1
   3  -1   4 1041.52  324.44   1
   3  -1   4 1074.49  324.45   1
   3   1   5 1063.11  275.84   1
   3   1   5 1127.99  300.88   1
   3   1   5  928.28  300.29   1
  -3  -1  -5  842.01  275.52   1
  -3  -1  -5  850.21  300.46   1
  -3  -1  -5 1464.94  302.85   1
  -3   1  -5  892.81  275.55   1
  -3   1  -5  684.11  300.24   1
  -3   1  -5  748.88  300.69   1
   3  -1   5  998.71  276.04   1
   3  -1   5 1087.48  301.21   1
   3  -1   5  861.41  300.37   1
   3   1   6 1247.57  364.28   1
   3   1   6 1365.57  398.26   1
  -3  -1  -6  996.41  364.01   1
  -3  -1  -6 1182.27  397.98   1
  -3  -1  -6 1466.40  398.89   1
  -3   1  -6 1225.61  364.11   1
  -3   1  -6 1254.63  398.28   1
  -3   1  -6 1246.75  398.62   1
   3  -1   6 1461.96  364.44   1
   3  -1   6 1120.26  398.13   1
   3   1   7  474.59  157.12   1
   3   1   7  624.60  169.99   1
  -3  -1  -7  552.29  157.16   1
  -3  -1  -7  467.30  168.70   1
  -3  -1  -7  454.73  170.18   1
  -3   1  -7  493.01  156.74   1
  -3   1  -7  547.25  168.98   1
  -3   1  -7  441.16  170.32   1
   3  -1   7  585.95  157.74   1
   3  -1   7  624.35  170.43   1
   3   1   8  275.64  117.23   1
   3   1   8  366.53  124.46   1
  -3  -1  -8  437.53  116.98   1
  -3  -1  -8  332.49  123.41   1
  -3  -1  -8  338.89  128.84   1
  -3   1  -8  420.97  116.91   1
  -3   1  -8  537.69  125.48   1
  -3   1  -8  332.07  127.77   1
   3  -1   8  385.48  117.64   1
   3  -1   8  384.16  125.07   1
  -3  -1  -9 1110.56  352.47   1
  -3  -1  -9 1343.15  382.89   1
  -3   1  -9 1062.85  351.37   1
  -3   1  -9 1239.95  382.69   1
  -3  -1 -10  481.68  144.17   1
  -3  -1 -10  437.97  149.89   1
  -3   1 -10  399.61  145.82   1
  -3   1 -10  429.94  145.82   1
  -3  -1 -11  225.48   92.72   1
  -3  -1 -11  181.05   89.66   1
  -3   1 -11  226.61   93.17   1
  -3   1 -11  231.21   89.92   1
  -3  -1 -12   33.39   73.56   1
  -3  -1 -12    4.82   70.62   1
  -3   1 -12   -7.27   61.94   1
  -3  -1 -13  485.11  117.15   1
  -3  -1 -13  -38.86   97.19   1
   3   3   0 1292.86  408.16   1
   3   3   0 1955.05  447.06   1
  -3  -3   0 1338.47  407.97   1
  -3  -3   0 1281.45  446.99   1
  -3   3   0 1056.30  407.65   1
  -3   3   0 1288.78  408.52   1
  -3   3   0 1547.19  446.37   1
  -3   3   0 1563.16  447.15   1
   3  -3   0 1625.06  447.05   1
   3   3   1  230.64   86.27   1
  -3  -3  -1  344.65   87.28   1
  -3  -3  -1  267.21   91.46   1
  -3  -3  -1  267.01   91.33   1
  -3   3  -1  339.54   86.11   1
  -3   3  -1  277.28   86.73   1
  -3   3  -1  386.27   92.12   1
  -3   3  -1  392.42   93.30   1
   3  -3   1  169.55   91.76   1
   3  -3   1  277.79   91.77   1
   3   3   2 6356.02 2175.25   1
   3   3   2 8534.93 2397.49   1
  -3  -3  -2 7278.40 2175.52   1
  -3  -3  -2 7166.99 2397.84   1
  -3  -3  -2 6447.52 2397.90   1
  -3   3  -2 8246.76 2175.30   1
  -3   3  -2 9174.60 2398.36   1
  -3   3  -2 8392.07 2398.55   1
   3  -3   2 6540.41 2174.90   1
   3  -3   2 6366.88 2397.46   1
   3  -3   2 9707.42 2398.27   1
   3   3   3   65.73   26.91   1
   3   3   3   79.67   26.36   1
  -3  -3  -3   47.28   26.32   1
  -3  -3  -3   71.70   28.27   1
  -3   3  -3   95.00   26.79   1
  -3   3  -3   75.28   27.60   1
  -3   3  -3  113.32   33.65   1
   3  -3   3   72.59   26.93   1
   3  -3   3   79.92   30.35   1
   3  -3   3  139.40   31.94   1
   3   3   4 1452.61  506.17   1
   3   3   4 1636.96  555.04   1
   3   3   4 2024.43  555.01   1
  -3  -3  -4 1689.40  506.41   1
  -3  -3  -4 1757.92  555.11   1
  -3  -3  -4 1688.41  554.92   1
  -3   3  -4 2017.38  506.18   1
  -3   3  -4 1626.35  555.52   1
  -3   3  -4 2271.13  556.19   1
   3  -3   4 1843.61  506.17   1
   3  -3   4 1767.50  555.57   1
   3  -3   4 1423.39  555.19   1
   3   3   5  334.52   87.59   1
   3   3   5  318.18   92.31   1
   3   3   5  309.50   92.26   1
  -3  -3  -5  270.21   86.86   1
  -3  -3  -5  271.86   91.14   1
  -3  -3  -5  265.01   93.16   1
  -3   3  -5  283.57   86.07   1
  -3   3  -5  349.97   92.80   1
  -3   3  -5  260.93   93.72   1
   3  -3   5  249.26   86.32   1
   3  -3   5  264.85   92.67   1
   3  -3   5  307.49   92.88   1
   3   3   6  533.15  182.77   1
   3   3   6  732.58  198.78   1
  -3  -3  -6  615.09  181.80   1
  -3  -3  -6  656.32  196.60   1
  -3  -3  -6  537.86  197.80   1
  -3   3  -6  590.70  181.49   1
  -3   3  -6  665.66  197.33   1
  -3   3  -6  476.68  197.65   1
   3  -3   6  654.76  181.78   1
   3  -3   6  746.68  198.16   1
   3   3   7  662.11  173.48   1
   3   3   7  716.78  190.12   1
  -3  -3  -7  579.59  172.61   1
  -3  -3  -7  464.59  185.60   1
  -3  -3  -7  613.69  187.44   1
  -3   3  -7  554.80  172.25   1
  -3   3  -7  665.40  186.02   1
  -3   3  -7  645.15  188.55   1
   3  -3   7  397.48  170.61   1
   3  -3   7  597.33  186.33   1
   3   3   8   27.02   32.16   1
   3   3   8   41.59   45.70   1
  -3  -3  -8   31.05   32.75   1
  -3  -3  -8   47.96   29.93   1
  -3  -3  -8   35.07   55.09   1
  -3   3  -8   47.55   43.54   1
  -3   3  -8   62.10   34.45   1
   3  -3   8   10.11   26.04   1
  -3  -3  -9  712.50  203.43   1
  -3  -3  -9  513.34  214.61   1
  -3   3  -9  625.33  203.04   1
  -3   3  -9  812.18  216.18   1
  -3  -3 -10  748.72  216.33   1
  -3  -3 -10  625.97  231.12   1
  -3   3 -10  693.83  218.08   1
  -3   3 -10  719.63  227.07   1
  -3  -3 -11   84.22   74.30   1
  -3  -3 -11    3.48   56.44   1
  -3   3 -11   89.85   85.73   1
  -3   3 -11   85.67   59.88   1
  -3  -3 -12  461.01  127.40   1
  -3  -3 -12  -16.11  125.78   1
  -3   3 -12  279.89  158.44   1
  -3   3 -12  734.51  139.65   1
  -3  -3 -13  901.17  171.30   1
  -3   3 -13   -1.30  128.88   1
   3   5   0  463.58  123.97   1
   3   5   0  518.95  133.28   1
  -3  -5   0  424.24  124.41   1
  -3  -5   0  352.02  132.46   1
  -3   5   0  353.01  123.31   1
  -3   5   0  389.87  124.17   1
  -3   5   0  491.74  133.35   1
  -3   5   0  426.35  133.92   1
   3  -5   0  360.57  133.01   1
   3   5   1  243.85   66.77   1
   3   5   1  296.72   69.08   1
  -3  -5  -1  203.52   66.42   1
  -3  -5  -1  186.93   68.32   1
  -3  -5  -1  170.44   68.55   1
  -3   5  -1  212.25   65.75   1
  -3   5  -1  220.08   65.98   1
  -3   5  -1  241.44   69.56   1
  -3   5  -1  211.49   71.81   1
   3  -5   1  196.63   69.86   1
   3  -5   1  263.88   70.07   1
   3   5   2  337.37   77.55   1
   3   5   2  326.70   80.24   1
  -3  -5  -2  202.54   76.01   1
  -3  -5  -2  218.36   79.88   1
  -3  -5  -2  151.62   79.63   1
  -3   5  -2  252.93   75.65   1
  -3   5  -2  244.57   76.54   1
  -3   5  -2  251.31   81.07   1
  -3   5  -2  247.24   82.82   1
   3  -5   2  344.77   84.07   1
   3  -5   2  362.23   82.95   1
   3   5   3  493.64  143.53   1
  -3  -5  -3  524.39  143.92   1
  -3  -5  -3  424.65  153.53   1
  -3  -5  -3  426.84  153.84   1
  -3   5  -3  662.08  143.91   1
  -3   5  -3  418.96  143.47   1
  -3   5  -3  362.50  154.34   1
  -3   5  -3  653.16  157.15   1
   3  -5   3  556.93  155.63   1
   3  -5   3  468.38  154.76   1
   3   5   4  146.41   44.44   1
  -3  -5  -4  113.07   43.98   1
  -3  -5  -4  100.17   42.11   1
  -3  -5  -4  115.43   44.13   1
  -3   5  -4  149.47   42.03   1
  -3   5  -4  165.48   45.00   1
  -3   5  -4  116.18   49.95   1
   3  -5   4  114.38   41.66   1
   3  -5   4  172.20   47.14   1
   3  -5   4  155.01   45.56   1
   3   5   5 1331.82  489.66   1
  -3  -5  -5 1715.68  489.39   1
  -3  -5  -5 1794.39  535.58   1
  -3  -5  -5 1832.70  535.87   1
  -3   5  -5 1760.27  488.51   1
  -3   5  -5 2022.60  536.83   1
  -3   5  -5 1593.82  536.63   1
   3  -5   5 1233.86  488.33   1
   3  -5   5 1571.36  536.40   1
   3  -5   5 2043.22  536.78   1
   3   5   6   38.62   23.47   1
   3   5   6   29.47   28.12   1
  -3  -5  -6   56.32   25.29   1
  -3  -5  -6   43.39   31.93   1
  -3  -5  -6   27.47   32.90   1
  -3   5  -6   28.40   26.29   1
  -3   5  -6   30.48   25.50   1
  -3   5  -6   11.29   33.50   1
   3  -5   6   37.38   34.19   1
   3  -5   6   35.24   30.78   1
   3   5   7 1106.96  451.84   1
   3   5   7 1355.20  492.98   1
  -3  -5  -7 2002.57  452.73   1
  -3  -5  -7 1735.33  494.29   1
  -3  -5  -7 1541.68  494.18   1
  -3   5  -7 1778.18  451.61   1
  -3   5  -7 1779.91  494.29   1
  -3   5  -7 1277.24  494.96   1
   3  -5   7 1591.06  451.12   1
   3  -5   7 1262.99  493.72   1
   3   5   8  -21.26   52.76   1
  -3  -5  -8   -2.91   48.65   1
  -3  -5  -8   24.09   46.39   1
  -3  -5  -8   -4.72   46.80   1
  -3   5  -8   19.69   45.44   1
  -3   5  -8   17.30   46.15   1
   3  -5   8   23.53   38.70   1
  -3  -5  -9 3438.96  898.31   1
  -3  -5  -9 2779.20  985.60   1
  -3   5  -9 2480.30  896.95   1
  -3   5  -9 3532.75  985.21   1
  -3  -5 -10   17.36   67.75   1
  -3  -5 -10   20.77   55.21   1
  -3   5 -10   22.68   61.35   1
  -3   5 -10   47.41   48.90   1
  -3  -5 -11 3008.80  527.40   1
  -3  -5 -11    1.60  565.09   1
  -3   5 -11  965.36  526.64   1
  -3   5 -11 3543.97  572.70   1
  -3  -5 -12    3.31   77.00   1
  -3   5 -12   71.81   85.13   1
  -3  -5 -13  108.12  118.55   1
  -3   5 -13   78.67   69.82   1
   3   7   0 2151.62  745.34   1
  -3  -7   0 2946.32  745.51   1
  -3  -7   0 2055.00  818.52   1
  -3   7   0 2731.57  745.15   1
  -3   7   0 2595.74  745.84   1
  -3   7   0 2315.27  818.97   1
  -3   7   0 2422.00  819.37   1
   3  -7   0 3437.38  747.34   1
   3  -7   0 3074.97  819.14   1
   3   7   1 1359.07  412.98   1
  -3  -7  -1 1438.96  412.99   1
  -3  -7  -1 1407.12  450.98   1
  -3  -7  -1 1232.35  451.28   1
  -3   7  -1 1353.04  412.95   1
  -3   7  -1 1410.76  413.29   1
  -3   7  -1 1632.85  452.65   1
  -3   7  -1 1200.87  452.34   1
   3  -7   1 1279.57  452.27   1
   3  -7   1 2258.83  453.29   1
   3   7   2 8661.98 2346.46   1
   3   7   2 7260.92 2585.32   1
  -3  -7  -2 8516.95 2346.36   1
  -3   7  -2 7567.51 2345.61   1
  -3   7  -2 7572.14 2346.05   1
  -3   7  -2 7735.86 2586.73   1
  -3   7  -2 7894.05 2586.88   1
   3  -7   2 9257.71 2586.55   1
   3  -7   2 8961.94 2586.87   1
   3   7   3   48.07   21.86   1
   3   7   3   36.78   26.36   1
  -3  -7  -3   46.02   22.88   1
  -3  -7  -3   38.17   21.31   1
  -3   7  -3   35.28   19.43   1
  -3   7  -3   28.83   19.75   1
  -3   7  -3   48.68   21.39   1
  -3   7  -3   29.98   33.96   1
   3  -7   3   40.38   30.31   1
   3  -7   3   44.50   27.45   1
   3   7   4 4443.55 1150.05   1
  -3  -7  -4 4474.68 1149.89   1
  -3  -7  -4 4074.71 1263.93   1
  -3  -7  -4 3052.25 1264.12   1
  -3   7  -4 3806.01 1148.57   1
  -3   7  -4 3633.65 1148.89   1
  -3   7  -4 4247.21 1265.29   1
  -3   7  -4 3849.54 1265.52   1
   3  -7   4 3838.06 1265.26   1
   3  -7   4 4650.84 1265.58   1
   3   7   5   36.13   28.56   1
  -3  -7  -5   54.85   26.84   1
  -3  -7  -5   35.61   28.13   1
  -3  -7  -5   26.21   17.62   1
  -3   7  -5   37.95   24.36   1
  -3   7  -5   47.14   25.88   1
  -3   7  -5   58.42   27.36   1
  -3   7  -5   32.98   37.85   1
   3  -7   5   56.49   32.41   1
   3   7   6  907.10  282.30   1
  -3  -7  -6 1441.01  282.80   1
  -3  -7  -6  827.94  304.25   1
  -3   7  -6  992.67  280.28   1
  -3   7  -6 1381.30  306.86   1
  -3   7  -6  537.88  306.33   1
   3  -7   6  635.11  305.14   1
  -3  -7  -7 1022.59  229.71   1
  -3  -7  -7  858.80  245.74   1
  -3  -7  -7  525.11  245.99   1
  -3   7  -7  455.47  224.29   1
  -3   7  -7  963.91  247.43   1
  -3   7  -8  299.99   55.50   1
  -3  -7  -8  223.84   78.27   1
  -3  -7  -8  150.58   67.26   1
  -3  -7  -8   98.64   85.62   1
  -3   7  -8   14.39   83.50   1
  -3  -7  -9  111.59   68.68   1
  -3  -7  -9   70.76   66.78   1
  -3   7  -9   13.74   68.56   1
  -3   7  -9   99.73   58.18   1
  -3  -7 -10  244.43   78.02   1
  -3  -7 -10   29.10   62.97   1
  -3   7 -10   23.03   68.47   1
  -3   7 -10  129.18   60.72   1
  -3  -7 -11   19.73   78.75   1
  -3   7 -11   37.57   66.24   1
  -3  -7 -12   30.80   87.22   1
  -3   7 -12   75.42   70.30   1
   3   9   0 1649.08  759.20   1
   3   9   0 2968.64  834.44   1
  -3  -9   0 2694.48  759.61   1
  -3  -9   0 2745.38  834.29   1
  -3   9   0 2966.78  759.44   1
  -3   9   0 2721.89  834.74   1
  -3   9   0 2205.56  834.81   1
   3  -9   0 3001.23  835.08   1
   3   9   1 1021.35  313.55   1
  -3  -9  -1 1255.69  313.80   1
  -3  -9  -1 1133.32  341.09   1
  -3   9  -1 1187.90  313.61   1
  -3   9  -1 1196.39  313.89   1
  -3   9  -1 1020.38  341.92   1
  -3   9  -1 1016.76  343.17   1
   3  -9   1  762.38  341.74   1
   3  -9   1 1112.70  342.00   1
   3   9   2  595.18  184.19   1
  -3  -9  -2  658.80  183.72   1
  -3   9  -2  652.80  182.63   1
  -3   9  -2  660.69  183.43   1
  -3   9  -2  629.05  198.51   1
  -3   9  -2  526.13  200.86   1
   3  -9   2  565.08  199.55   1
   3  -9   2  703.74  199.30   1
   3   9   3  326.98   96.24   1
  -3  -9  -3  397.55   96.55   1
  -3   9  -3  444.19  104.54   1
  -3   9  -3  120.54  103.32   1
   3  -9   3  231.64  106.86   1
   3   9   4  286.91  157.50   1
  -3  -9  -4  661.02  160.53   1
  -3   9  -4  698.54  171.86   1
  -3   9  -4  580.56  179.69   1
   3  -9   4  439.08  172.74   1
  -3  -9  -5   20.94   31.55   1
  -3   9  -5   19.05   30.79   1
  -3   9  -5   18.78   43.43   1
   3  -9   5   -1.25   33.07   1
  -3  -9  -6  745.07  228.57   1
  -3   9  -6  769.54  246.10   1
  -3  -9  -7 3664.66 1162.08   1
  -3   9  -7 4280.41 1276.78   1
  -3  -9  -8 1000.30  316.21   1
  -3   9  -8 1096.37  340.26   1
  -3  -9  -9  808.21  248.67   1
  -3   9  -9  795.68  260.39   1
  -3  -9 -10  221.31  119.70   1
  -3   9 -10  325.83  110.65   1
  -3  -9 -11   77.68   85.10   1
  -3   9 -11   76.96   90.52   1
  -3  -9 -12    8.64   94.31   1
  -3   9 -12   29.30   68.04   1
   3  11   0 1704.23  594.23   1
   3  11   0 2377.65  651.06   1
  -3 -11   0 2206.00  594.60   1
  -3 -11   0 1474.43  650.36   1
  -3  11   0 2024.76  593.48   1
  -3  11   0 2318.08  594.83   1
  -3  11   0 2879.05  654.79   1
  -3  11   0 1379.16  653.51   1
   3 -11   0 2222.99  652.24   1
   3  11   1  138.98   58.54   1
  -3 -11  -1  199.66   62.91   1
  -3  11  -1  226.12   59.45   1
  -3  11  -1  137.30   56.15   1
  -3  11  -1  268.00   68.04   1
  -3  11  -1   94.88   65.22   1
   3 -11   1  150.60   75.86   1
   3 -11   1  215.72   68.58   1
   3  11   2  240.83  126.03   1
  -3 -11  -2  611.36  127.83   1
  -3  11  -2  578.36  136.25   1
  -3  11  -2  285.61  143.64   1
   3 -11   2  335.35  136.53   1
  -3 -11  -3   25.60   40.68   1
  -3  11  -3   54.33   31.69   1
  -3  11  -3   28.87   44.71   1
   3 -11   3   41.13   84.51   1
  -3 -11  -4  989.33  324.20   1
  -3  11  -4 1215.82  353.03   1
  -3 -11  -5 3499.08  931.78   1
  -3  11  -5 2936.59 1021.45   1
  -3 -11  -6  314.37  127.57   1
  -3  11  -6  408.99  128.94   1
  -3 -11  -7  231.80   95.31   1
  -3  11  -7  193.89   88.37   1
  -3 -11  -8  341.99  130.64   1
  -3  11  -8  367.05  126.31   1
  -3 -11  -9  277.06  116.60   1
  -3  11  -9  241.85  103.80   1
  -3 -11 -10  328.99  163.30   1
  -3  11 -10  552.24  168.48   1
  -3 -11 -11  340.94  199.37   1
  -3  11 -11  742.74  198.19   1
  -3 -13   0 1376.24  360.15   1
  -3  13   0 1279.75  354.67   1
  -3  13   0 1025.38  355.86   1
  -3 -13  -1  399.62  157.99   1
  -3  13  -1  598.48  173.85   1
  -3 -13  -2 5148.28 1427.11   1
  -3  13  -2 4705.62 1569.04   1
  -3 -13  -3   34.58   92.90   1
  -3  13  -3   22.46   70.95   1
  -3 -13  -4 1112.66  362.50   1
  -3  13  -4 1255.87  390.36   1
  -3 -13  -5 1535.24  437.71   1
  -3  13  -5 1407.79  473.39   1
  -3 -13  -6  803.21  232.26   1
  -3  13  -6  691.79  245.04   1
  -3 -13  -7  -19.26   82.70   1
  -3  13  -7   33.23   89.30   1
  -3 -13  -8    2.47   86.68   1
  -3  13  -8   21.26   86.04   1
  -3 -13  -9   -3.85   91.07   1
  -3  13  -9   21.64   89.86   1
  -3 -15   0   32.16   77.12   1
  -3  15   0  -17.59   90.53   1
  -3  15  -1   -7.51   86.13   1
  -3 -15  -2  -24.86   99.21   1
  -3  15  -2  255.79   86.02   1
  -3 -15  -3   27.22  117.52   1
  -3  15  -3  168.67   85.01   1
  -3 -15  -4   14.53  118.57   1
  -3  15  -4   45.72   97.11   1
  -3 -15  -5   54.41  109.24   1
  -3  15  -5  229.95  119.05   1
  -3 -15  -6   35.49  114.36   1
  -3  15  -6   -9.32  127.31   1
  -3 -15  -7   34.61  195.05   1
  -3  15  -7 1134.35  240.60   1
  -4   0   046273.6212872.06   1
  -4   0   035943.4312873.11   1
  -4   0   046874.5214208.42   1
  -4   0  -1   -0.39    7.30   1
   4   0   1    1.74   10.27   1
   4   0   1   -5.63   13.50   1
  -4   0  -1    3.67   21.01   1
  -4   0  -1    3.55   15.95   1
   4   0   2    9.19   13.50   1
   4   0   2    8.31   19.08   1
  -4   0  -2   16.05   14.11   1
  -4   0  -2   11.92   14.80   1
  -4   0  -2    9.01   21.92   1
   4   0   3    5.95   13.80   1
   4   0   3    7.13   20.63   1
   4   0   3    6.95   21.20   1
  -4   0  -3    4.86   16.65   1
  -4   0  -3    5.90   18.35   1
  -4   0  -3   12.87   26.13   1
   4   0   463470.9721319.08   1
   4   0   457649.4323534.77   1
   4   0   499999.0023535.31   1
  -4   0  -481598.4021319.45   1
  -4   0  -464971.4023534.86   1
  -4   0  -491498.0923535.51   1
   4   0   5    6.90   18.91   1
   4   0   5    7.67   30.32   1
   4   0   5    2.90   17.63   1
  -4   0  -5    3.05   16.98   1
  -4   0  -5    3.83   16.32   1
  -4   0  -5   13.10   32.44   1
   4   0   6  661.62  234.66   1
   4   0   6  935.89  257.81   1
   4   0   6  928.29  255.66   1
  -4   0  -6  823.18  234.46   1
  -4   0  -6  771.61  254.95   1
  -4   0  -6  806.38  255.83   1
   4   0   7    0.40   27.65   1
   4   0   7  -14.26   48.22   1
  -4   0  -7   10.52   24.06   1
  -4   0  -7   -0.58   28.51   1
  -4   0  -7   -9.25   38.68   1
  -4   0  -8 2522.63  724.28   1
  -4   0  -8 2461.91  794.20   1
  -4   0  -9   -8.93   55.24   1
  -4   0  -9   24.92   54.63   1
  -4   0 -10  514.25  163.29   1
  -4   0 -10  425.93  164.97   1
  -4   0 -11   -2.99   77.13   1
  -4   0 -11   18.62   58.44   1
  -4   0 -12   88.14   89.26   1
  -4   0 -12   20.14   75.58   1
   4   2   0 4239.77 1526.00   1
   4   2   0 6355.48 1681.81   1
  -4  -2   0 5343.71 1681.70   1
  -4   2   0 6888.12 1526.70   1
  -4   2   0 4097.08 1526.66   1
  -4   2   0 4978.91 1680.95   1
  -4   2   0 4540.46 1681.75   1
   4  -2   0 5704.41 1681.87   1
   4   2   1 3502.06 1706.01   1
   4   2   1 6969.92 1880.29   1
  -4  -2  -1 6530.71 1706.25   1
  -4  -2  -1 5446.69 1879.74   1
  -4  -2  -1 5428.34 1879.93   1
  -4   2  -1 5847.05 1706.14   1
  -4   2  -1 3695.78 1706.74   1
  -4   2  -1 6415.05 1880.19   1
  -4   2  -1 6316.19 1880.28   1
   4  -2   1 8181.26 1880.50   1
   4   2   222781.01 6885.02   1
   4   2   229811.11 7597.92   1
  -4  -2  -220034.56 6885.35   1
  -4  -2  -222903.55 7597.87   1
  -4  -2  -221237.30 7597.94   1
  -4   2  -226343.57 6885.02   1
  -4   2  -228649.38 7598.20   1
  -4   2  -225101.04 7598.21   1
   4  -2   219134.77 6884.48   1
   4  -2   222552.71 7597.85   1
   4  -2   228602.36 7598.22   1
   4   2   3 4635.59 1152.98   1
   4   2   3 4065.56 1268.38   1
  -4  -2  -3 3807.72 1152.85   1
  -4  -2  -3 4587.51 1268.58   1
  -4  -2  -3 2739.49 1268.42   1
  -4   2  -3 3845.67 1153.28   1
  -4   2  -3 4460.06 1269.06   1
  -4   2  -3 4956.25 1269.43   1
   4  -2   3 3532.94 1152.87   1
   4  -2   3 3543.07 1268.90   1
   4  -2   3 4008.89 1268.53   1
   4   2   4   83.21   35.22   1
   4   2   4   88.60   39.12   1
   4   2   4   85.17   38.08   1
  -4  -2  -4   62.01   33.33   1
  -4  -2  -4   66.81   33.89   1
  -4  -2  -4   51.85   39.63   1
  -4   2  -4   87.12   35.92   1
  -4   2  -4  150.88   35.69   1
  -4   2  -4  172.53   39.46   1
   4  -2   4   92.72   32.84   1
   4  -2   4   93.44   41.19   1
   4  -2   4  155.14   39.71   1
   4   2   5  226.53   66.28   1
   4   2   5  188.50   68.43   1
   4   2   5  203.80   67.72   1
  -4  -2  -5  266.57   65.26   1
  -4  -2  -5  208.29   66.57   1
  -4  -2  -5  229.62   73.37   1
  -4   2  -5  218.33   63.94   1
  -4   2  -5  213.58   66.87   1
  -4   2  -5  123.39   69.68   1
   4  -2   5  218.01   65.57   1
   4  -2   5  197.80   74.45   1
   4  -2   5  186.23   67.05   1
   4   2   6 4304.00 1152.90   1
   4   2   6 4058.89 1268.45   1
   4   2   6 3852.61 1267.66   1
  -4  -2  -6 3740.00 1152.27   1
  -4  -2  -6 4275.86 1268.05   1
  -4  -2  -6 3819.89 1268.09   1
  -4   2  -6 3165.74 1151.69   1
  -4   2  -6 5178.92 1268.85   1
  -4   2  -6 4254.22 1268.76   1
   4  -2   6 3071.57 1152.13   1
   4  -2   6 4811.20 1269.01   1
   4  -2   6 4129.78 1268.08   1
   4   2   7 3445.15 1610.85   1
   4   2   7 6420.44 1775.76   1
  -4  -2  -7 5512.51 1611.54   1
  -4  -2  -7 6446.56 1775.32   1
  -4  -2  -7 4041.36 1774.58   1
  -4   2  -7 5842.49 1611.63   1
  -4   2  -7 6752.73 1775.57   1
  -4   2  -7 6987.70 1776.53   1
   4  -2   7 5406.19 1611.58   1
   4  -2   7 5503.74 1775.04   1
  -4  -2  -8 3493.89 1052.24   1
  -4  -2  -8 3925.31 1156.76   1
  -4   2  -8 3667.66 1052.81   1
  -4   2  -8 3460.26 1156.22   1
  -4  -2  -9 2731.54  739.03   1
  -4  -2  -9 2411.42  809.23   1
  -4   2  -9 2283.38  737.83   1
  -4   2  -9 2699.58  809.43   1
  -4  -2 -10  454.50  144.19   1
  -4  -2 -10  316.94  141.16   1
  -4   2 -10  430.41  151.00   1
  -4   2 -10  471.11  145.36   1
  -4  -2 -11 4556.45  923.63   1
  -4  -2 -11   12.91 1001.86   1
  -4   2 -11 2959.94  921.17   1
  -4   2 -11 4918.33 1010.92   1
  -4  -2 -12   96.58   88.12   1
  -4  -2 -12    6.53   91.92   1
  -4   2 -12   72.47   95.77   1
  -4   2 -12    2.98   89.55   1
   4   4   0 4213.97  966.06   1
   4   4   0 3583.96 1061.86   1
  -4  -4   0 2573.57  964.91   1
  -4  -4   0 2909.92 1061.99   1
  -4   4   0 3945.31  965.79   1
  -4   4   0 2721.26  965.12   1
  -4   4   0 3308.19 1061.74   1
  -4   4   0 2884.44 1061.75   1
   4  -4   0 4833.82 1062.52   1
   4   4   1 1979.81  565.23   1
   4   4   1 2514.65  620.20   1
  -4  -4  -1 1839.53  565.79   1
  -4  -4  -1 1884.33  620.04   1
  -4  -4  -1 1464.45  620.19   1
  -4   4  -1 1828.73  565.12   1
  -4   4  -1 1665.14  565.73   1
  -4   4  -1 2297.58  620.54   1
  -4   4  -1 2017.72  620.72   1
   4  -4   1 2176.07  620.48   1
   4   4   2 3416.96 1441.66   1
   4   4   2 6457.32 1587.87   1
  -4  -4  -2 6208.69 1442.44   1
  -4  -4  -2 5588.65 1587.86   1
  -4  -4  -2 4038.01 1587.47   1
  -4   4  -2 4933.02 1441.76   1
  -4   4  -2 4530.76 1442.32   1
  -4   4  -2 5574.89 1588.19   1
  -4   4  -2 6056.24 1588.77   1
   4  -4   2 3431.39 1587.84   1
   4  -4   2 5698.37 1588.20   1
   4   4   3    3.15   19.39   1
   4   4   3   10.35   23.38   1
  -4  -4  -3    8.54   16.81   1
  -4  -4  -3   24.17   17.90   1
  -4  -4  -3   11.67   22.87   1
  -4   4  -3    3.69   17.38   1
  -4   4  -3   90.78   27.97   1
  -4   4  -3    7.19   19.15   1
  -4   4  -3   14.26   30.04   1
   4  -4   3   79.52   15.81   1
   4  -4   3    4.92   23.27   1
   4  -4   3   17.20   27.59   1
   4   4   4  771.45  253.97   1
   4   4   4 1012.45  275.69   1
  -4  -4  -4  869.34  254.03   1
  -4  -4  -4  724.74  275.20   1
  -4  -4  -4  967.11  277.28   1
  -4   4  -4 1087.85  253.75   1
  -4   4  -4  845.63  275.94   1
  -4   4  -4  719.33  276.42   1
   4  -4   4  774.53  252.82   1
   4  -4   4 1017.83  278.12   1
   4  -4   4  967.12  276.33   1
   4   4   5  368.84  138.35   1
   4   4   5  465.67  147.72   1
  -4  -4  -5  529.18  138.01   1
  -4  -4  -5  483.51  147.84   1
  -4  -4  -5  412.26  150.73   1
  -4   4  -5  522.42  137.27   1
  -4   4  -5  526.95  148.39   1
  -4   4  -5  535.59  151.32   1
   4  -4   5  326.53  137.35   1
   4  -4   5  333.80  150.65   1
   4  -4   5  511.77  148.52   1
   4   4   6  345.99  137.81   1
   4   4   6  454.42  148.13   1
  -4  -4  -6  514.62  139.29   1
  -4  -4  -6  409.13  149.82   1
  -4  -4  -6  410.90  149.64   1
  -4   4  -6  466.42  138.13   1
  -4   4  -6  585.49  150.53   1
  -4   4  -6  410.62  152.81   1
   4  -4   6  467.07  141.65   1
   4  -4   6  375.51  150.11   1
   4  -4   6  675.13  150.70   1
   4   4   7 2646.35 1249.73   1
  -4  -4  -7 4158.71 1136.92   1
  -4  -4  -7 4348.22 1250.83   1
  -4  -4  -7 2967.00 1250.28   1
  -4   4  -7 4227.40 1136.98   1
  -4   4  -7 4619.64 1251.18   1
   4  -4   7 3867.69 1137.53   1
  -4  -4  -8 1213.74  298.44   1
  -4  -4  -8  824.20  321.12   1
  -4   4  -8  684.12  296.07   1
  -4   4  -8 1270.37  323.10   1
  -4  -4  -9 1029.89  256.64   1
  -4  -4  -9  789.26  273.66   1
  -4   4  -9  651.45  254.75   1
  -4   4  -9  902.58  273.94   1
  -4  -4 -10 1385.72  288.96   1
  -4  -4 -10   -9.71  299.76   1
  -4   4 -10  904.58  285.79   1
  -4   4 -10 1522.69  307.99   1
  -4  -4 -11 1435.15  300.41   1
  -4  -4 -11   -3.16  307.72   1
  -4   4 -11  699.51  295.79   1
  -4   4 -11 1578.71  317.69   1
  -4  -4 -12   38.69   86.60   1
  -4   4 -12   26.28   72.91   1
   4   6   0 2472.08 1026.57   1
   4   6   0 4686.59 1129.75   1
  -4  -6   0 3954.92 1027.22   1
  -4  -6   0 3684.81 1129.45   1
  -4   6   0 3259.34 1026.31   1
  -4   6   0 3286.81 1026.83   1
  -4   6   0 3205.21 1129.22   1
  -4   6   0 3698.89 1129.78   1
   4  -6   0 3687.58 1129.60   1
   4   6   1   -5.02   17.01   1
  -4  -6  -1   -2.14   18.03   1
  -4  -6  -1    5.51   14.69   1
  -4  -6  -1    5.64   17.88   1
  -4   6  -1   10.87   13.76   1
  -4   6  -1   -1.13   23.41   1
  -4   6  -1    8.02   20.86   1
  -4   6  -1   23.29   28.62   1
   4  -6   1   -3.21   24.21   1
   4   6   2 7655.90 2255.19   1
   4   6   210556.33 2485.53   1
  -4  -6  -2 7346.35 2254.79   1
  -4  -6  -2 6958.87 2485.72   1
  -4   6  -2 7294.20 2254.69   1
  -4   6  -2 7195.44 2255.00   1
  -4   6  -2 8075.94 2486.06   1
  -4   6  -2 8519.61 2486.47   1
   4  -6   2 6401.58 2485.83   1
   4  -6   211174.15 2486.78   1
   4   6   3   45.28   34.30   1
   4   6   3  132.02   36.27   1
  -4  -6  -3   76.63   33.94   1
  -4  -6  -3  108.32   34.45   1
  -4  -6  -3   87.46   42.94   1
  -4   6  -3   83.96   32.37   1
  -4   6  -3   99.54   45.17   1
  -4   6  -3  110.78   33.72   1
  -4   6  -3   85.29   42.12   1
   4  -6   3   51.80   38.26   1
   4  -6   3  129.30   37.23   1
   4   6   4 1561.05  466.88   1
   4   6   4 2140.47  511.49   1
  -4  -6  -4 1769.58  466.34   1
  -4  -6  -4 1733.34  510.54   1
  -4  -6  -4 1493.09  510.81   1
  -4   6  -4 2019.18  466.78   1
  -4   6  -4 1261.91  466.24   1
  -4   6  -4 1614.49  510.77   1
  -4   6  -4 1282.75  511.04   1
   4  -6   4 2180.13  513.75   1
   4  -6   4  993.88  509.80   1
   4   6   5   34.95   24.58   1
   4   6   5   23.41   37.58   1
  -4  -6  -5   41.19   27.95   1
  -4  -6  -5   46.66   38.94   1
  -4  -6  -5   13.29   34.13   1
  -4   6  -5   48.79   27.58   1
  -4   6  -5   19.87   38.28   1
  -4   6  -5   60.35   31.14   1
  -4   6  -5   50.14   38.73   1
   4  -6   5   27.55   41.64   1
   4  -6   5   29.54   32.83   1
  -4  -6  -6 2054.56  514.01   1
  -4  -6  -6 2050.70  563.12   1
  -4  -6  -6 1247.61  562.78   1
  -4   6  -6 1932.11  514.34   1
  -4   6  -6 1306.02  517.19   1
  -4   6  -6 1977.20  563.24   1
   4  -6   6 1603.05  513.13   1
  -4  -6  -7 2080.33  432.38   1
  -4  -6  -7 1329.19  469.45   1
  -4  -6  -7  993.06  471.60   1
  -4   6  -7 1554.96  430.05   1
  -4   6  -7 1947.65  470.36   1
   4  -6   7 1005.32  428.02   1
  -4  -6  -8   63.34   16.65   1
  -4  -6  -8   20.06   58.60   1
  -4   6  -8   38.82   64.44   1
  -4   6  -8   97.15   59.69   1
  -4  -6  -9  103.58   74.30   1
  -4  -6  -9   10.34   83.29   1
  -4   6  -9  125.28   65.11   1
  -4  -6 -10  -16.24   77.74   1
  -4  -6 -10   37.53   89.48   1
  -4   6 -10   34.11   63.36   1
  -4  -6 -11  153.89  100.25   1
  -4   6 -11  177.21   82.09   1
  -4  -6 -12  632.49  227.76   1
  -4   6 -12  636.17  216.35   1
   4   8   0  173.17   64.82   1
   4   8   0  235.14   67.00   1
  -4  -8   0  231.60   63.95   1
  -4  -8   0  175.54   69.88   1
  -4   8   0  160.13   62.04   1
  -4   8   0  245.99   70.85   1
  -4   8   0  240.15   67.76   1
  -4   8   0  186.36   70.87   1
   4  -8   0  215.45   69.13   1
   4   8   1   11.85   21.96   1
   4   8   1   40.43   31.35   1
  -4  -8  -1   14.09   20.06   1
  -4  -8  -1   24.62   22.52   1
  -4  -8  -1   23.99   32.83   1
  -4   8  -1   18.23   17.33   1
  -4   8  -1   21.35   33.93   1
  -4   8  -1   11.54   22.89   1
  -4   8  -1   11.95   32.30   1
   4  -8   1    4.66   33.02   1
   4   8   2 2532.42  827.48   1
  -4  -8  -2 3148.00  827.86   1
  -4  -8  -2 3511.68  909.16   1
  -4  -8  -2 2525.90  909.11   1
  -4   8  -2 2844.37  827.95   1
  -4   8  -2 3080.14  909.74   1
  -4   8  -2 2460.18  910.05   1
   4  -8   2 2178.52  909.32   1
   4  -8   2 3563.69  910.23   1
   4   8   3  297.26  142.17   1
   4   8   3  704.78  157.20   1
  -4  -8  -3  610.78  142.60   1
  -4  -8  -3  740.70  154.16   1
  -4  -8  -3  409.98  151.31   1
  -4   8  -3  426.29  141.67   1
  -4   8  -3  592.51  152.86   1
  -4   8  -3  291.87  155.57   1
   4  -8   3  394.62  153.99   1
   4  -8   3  328.84  151.72   1
   4   8   4  221.89  115.15   1
   4   8   4  346.01  122.33   1
  -4  -8  -4  547.80  116.94   1
  -4  -8  -4  455.82  123.18   1
  -4  -8  -4  258.15  121.09   1
  -4   8  -4  413.23  114.85   1
  -4   8  -4  649.89  126.00   1
  -4   8  -4  230.55  124.31   1
   4  -8   4  188.78  125.64   1
   4  -8   4  511.35  126.16   1
  -4  -8  -5 5728.56 2396.76   1
  -4   8  -5 4176.01 1615.56   1
  -4   8  -5 5869.20 1780.74   1
   4  -8   5 6887.23 1781.30   1
  -4  -8  -6  796.02  175.71   1
  -4  -8  -6  416.67  180.79   1
  -4   8  -6  491.76  168.66   1
  -4   8  -6  255.83  169.89   1
  -4   8  -6  786.89  184.05   1
  -4  -8  -7  243.69   78.25   1
  -4  -8  -7  129.64   71.89   1
  -4   8  -7  118.41   69.24   1
  -4   8  -7   19.34   63.04   1
  -4   8  -7  333.93   79.69   1
  -4  -8  -8  424.25  144.36   1
  -4   8  -8  424.41  148.07   1
  -4  -8  -9 6494.48 1920.88   1
  -4   8  -9 6720.42 2112.64   1
  -4  -8 -10   46.87   87.23   1
  -4   8 -10   46.38   64.48   1
  -4  -8 -11  430.15  161.97   1
  -4   8 -11  328.10  132.83   1
   4  10   0 1549.33  800.83   1
  -4 -10   0 3260.43  801.06   1
  -4 -10   0 2605.40  879.44   1
  -4  10   0 3222.63  800.51   1
  -4  10   0 3038.11  801.79   1
  -4  10   0 3235.04  880.21   1
  -4  10   0 1968.75  881.41   1
   4 -10   0 3133.30  880.09   1
   4  10   1   91.01   44.36   1
  -4 -10  -1  106.43   42.17   1
  -4 -10  -1  104.41   65.28   1
  -4 -10  -1   68.98   47.24   1
  -4  10  -1  155.11   42.91   1
  -4  10  -1  140.54   50.27   1
  -4  10  -1  134.43   40.67   1
  -4  10  -1   82.97   48.76   1
   4 -10   1  103.77   42.16   1
  -4 -10  -2 6567.73 1668.03   1
  -4  10  -2 8149.08 1667.36   1
  -4  10  -2 6023.05 1667.15   1
  -4  10  -2 5897.24 1836.39   1
  -4  10  -2 2235.78 1835.43   1
   4 -10   2 4494.61 1836.67   1
   4 -10   2 6271.11 1836.41   1
  -4 -10  -3  253.54   85.33   1
  -4  10  -3  334.93   86.67   1
  -4  10  -3  200.17   85.97   1
  -4  10  -3  272.89   92.60   1
  -4 -10  -4 6801.89 1829.24   1
  -4  10  -4 5845.71 2013.92   1
  -4 -10  -5  102.14   71.46   1
  -4  10  -5  166.42   62.83   1
  -4 -10  -6 6566.60 1962.21   1
  -4  10  -6 6970.40 2160.22   1
  -4 -10  -7  397.22  140.50   1
  -4  10  -7  400.43  142.39   1
  -4 -10  -8   79.33   84.74   1
  -4  10  -8   87.85   70.49   1
  -4 -10  -9  263.92   96.90   1
  -4  10  -9  185.06   97.68   1
  -4 -10 -10 1147.83  372.42   1
  -4  10 -10 1212.90  385.19   1
   4  12   0  871.83  260.91   1
  -4 -12   0  915.46  243.69   1
  -4 -12   0  577.02  258.87   1
  -4 -12   0  392.90  259.01   1
  -4  12   0 1037.20  241.67   1
  -4  12   0  609.74  240.03   1
  -4  12   0 1058.61  269.51   1
   4 -12   0 1131.60  269.80   1
  -4 -12  -1  576.09  173.36   1
  -4  12  -1  625.14  172.68   1
  -4  12  -1  473.97  192.80   1
  -4 -12  -210420.11 2496.82   1
  -4  12  -2 7100.70 2749.49   1
  -4 -12  -3   -1.81   59.99   1
  -4  12  -3  -15.94   57.96   1
  -4 -12  -4  154.80   81.08   1
  -4  12  -4  140.15   77.82   1
  -4 -12  -5 1357.99  364.36   1
  -4  12  -5 1049.59  388.36   1
  -4 -12  -6 2348.22  728.19   1
  -4  12  -6 2582.24  794.60   1
  -4 -12  -7   -2.36  105.24   1
  -4  12  -7   36.12   71.54   1
  -4 -12  -8  495.44  186.80   1
  -4  12  -8  620.72  197.11   1
  -4 -12  -9 1818.43  560.57   1
  -4  12  -9 1874.71  596.65   1
  -4 -14   0   13.34   74.38   1
  -4  14   0   19.04   54.34   1
  -4  14   0   10.93   63.51   1
  -4 -14  -1   30.96   81.23   1
  -4  14  -1  274.42   92.68   1
  -4 -14  -2  -19.06  411.19   1
  -4  14  -2 2648.53  457.24   1
  -4 -14  -3   11.66  102.30   1
  -4  14  -3  115.06  113.75   1
  -4 -14  -4  -32.01  118.05   1
  -4  14  -4  376.55  118.89   1
  -4  14  -5  716.37  250.71   1
  -4 -14  -6   16.60  122.31   1
  -4  14  -6  315.58  133.99   1
  -4 -14  -7  -10.19  133.21   1
  -4  14  -7  425.98  128.44   1
  -4 -16  -1   44.58  131.40   1
  -4 -16  -2   18.15  149.77   1
  -4  16  -2  113.15  117.28   1
  -4 -16  -3   59.88  124.76   1
   5   1   0  187.72   67.53   1
   5   1   0  258.81   72.43   1
  -5  -1   0  249.85   67.89   1
  -5  -1   0  145.28   72.96   1
  -5  -1   0  202.28   70.94   1
  -5  -1   0  153.15   72.53   1
  -5   1   0  285.12   68.77   1
  -5   1   0  158.22   70.00   1
  -5   1   0  285.17   72.29   1
  -5   1   0  225.44   73.81   1
   5  -1   0  261.10   71.88   1
   5   1   1  955.80  309.99   1
   5   1   1 1018.53  338.78   1
  -5  -1  -1 1179.72  310.45   1
  -5  -1  -1 1224.02  338.78   1
  -5  -1  -1 1131.43  339.53   1
  -5   1  -1  896.44  310.06   1
  -5   1  -1  738.37  312.01   1
  -5   1  -1 1358.98  339.41   1
  -5   1  -1  978.97  339.50   1
   5  -1   1  966.70  310.02   1
   5  -1   1 1500.76  339.80   1
   5   1   213013.84 3673.84   1
  -5  -1  -214718.26 3674.16   1
  -5  -1  -214382.82 4052.03   1
  -5  -1  -211653.25 4052.00   1
  -5   1  -213357.30 3673.27   1
  -5   1  -214407.58 4052.10   1
   5  -1   210458.78 3672.74   1
   5  -1   211254.19 4051.60   1
   5   1   3  102.19   37.95   1
   5   1   3  124.16   42.48   1
  -5  -1  -3  132.32   40.27   1
  -5  -1  -3  149.86   41.68   1
  -5  -1  -3   91.74   41.70   1
  -5   1  -3  106.66   39.91   1
  -5   1  -3  128.06   41.55   1
  -5   1  -3  110.65   45.00   1
   5  -1   3   56.25   39.93   1
   5  -1   3  138.15   43.62   1
   5   1   4  366.53  143.41   1
   5   1   4  592.52  156.64   1
  -5  -1  -4  612.41  145.19   1
  -5  -1  -4  569.64  155.61   1
  -5  -1  -4  446.99  156.85   1
  -5   1  -4  561.21  144.87   1
  -5   1  -4  492.53  155.23   1
  -5   1  -4  284.98  156.88   1
   5  -1   4  411.54  144.27   1
   5  -1   4  409.86  156.59   1
   5  -1   4  713.27  157.86   1
   5   1   5  653.71  262.86   1
   5   1   5  623.01  286.56   1
   5   1   5  896.20  286.25   1
  -5  -1  -5  946.74  262.88   1
  -5  -1  -5  899.32  285.95   1
  -5  -1  -5 1019.25  288.12   1
  -5   1  -5  607.23  261.91   1
  -5   1  -5  998.16  286.20   1
  -5   1  -5  990.29  288.76   1
   5  -1   5  931.28  262.99   1
   5  -1   5  844.62  286.81   1
   5  -1   5 1428.25  287.86   1
   5   1   6  279.83  161.18   1
   5   1   6  437.07  177.83   1
   5   1   6  679.61  175.35   1
  -5  -1  -6  660.69  162.46   1
  -5  -1  -6  524.53  174.16   1
  -5  -1  -6  514.16  183.20   1
  -5   1  -6  675.36  162.61   1
  -5   1  -6  674.40  175.01   1
  -5   1  -6  600.24  179.70   1
   5  -1   6  589.62  164.63   1
   5  -1   6  300.06  174.50   1
   5  -1   6  562.71  174.82   1
   5   1   7  914.81  274.53   1
  -5  -1  -7  882.02  252.94   1
  -5  -1  -7  882.05  274.69   1
  -5   1  -7  737.45  252.19   1
  -5   1  -7  805.32  274.23   1
   5  -1   7  943.85  274.67   1
  -5  -1  -8  391.04  119.17   1
  -5  -1  -8  393.91  123.85   1
  -5   1  -8  286.91  113.48   1
  -5   1  -8  382.77  123.27   1
  -5  -1  -9  774.50  250.24   1
  -5  -1  -9  779.46  267.35   1
  -5   1  -9  817.02  248.91   1
  -5   1  -9  904.38  269.02   1
  -5  -1 -10   68.81   71.91   1
  -5  -1 -10   -8.53   61.97   1
  -5   1 -10   52.19   95.28   1
  -5   1 -10   92.20   88.03   1
  -5  -1 -11  462.57  116.19   1
  -5  -1 -11   -5.85   85.48   1
  -5   1 -11  410.85  136.22   1
  -5   1 -11   -7.76   83.05   1
  -5   1 -12  -10.90   77.18   1
   5   3   0 2834.57  899.26   1
   5   3   0 3627.70  989.64   1
  -5  -3   0 3407.11  899.79   1
  -5  -3   0 2861.05  989.05   1
  -5  -3   0 2336.25  989.38   1
  -5   3   0 3056.01  899.57   1
  -5   3   0 2536.10  900.37   1
  -5   3   0 4659.94  990.48   1
  -5   3   0 2935.37  989.85   1
   5  -3   0 3747.08  989.85   1
   5   3   1  267.78   80.39   1
   5   3   1  310.10   83.69   1
  -5  -3  -1  289.49   78.87   1
  -5  -3  -1  314.97   83.29   1
  -5  -3  -1  208.37   84.56   1
  -5   3  -1  259.82   78.19   1
  -5   3  -1  208.68   79.55   1
  -5   3  -1  278.83   83.04   1
  -5   3  -1  183.98   83.52   1
   5  -3   1  254.25   83.45   1
   5   3   2  830.52  253.71   1
   5   3   2 1335.71  277.31   1
  -5  -3  -2 1157.20  255.01   1
  -5  -3  -2  688.25  275.51   1
  -5  -3  -2  863.06  276.43   1
  -5   3  -2  818.46  253.65   1
  -5   3  -2  524.58  254.29   1
  -5   3  -2 1133.04  276.81   1
  -5   3  -2  497.10  276.05   1
   5  -3   2 1002.24  276.81   1
   5   3   3  153.87   55.18   1
   5   3   3  220.84   59.05   1
  -5  -3  -3  185.13   54.87   1
  -5  -3  -3  223.20   58.56   1
  -5  -3  -3   85.45   60.39   1
  -5   3  -3  178.98   55.65   1
  -5   3  -3  231.22   58.55   1
  -5   3  -3  195.08   64.05   1
   5  -3   3  160.53   55.43   1
   5  -3   3  122.62   62.34   1
   5  -3   3  183.75   60.22   1
   5   3   4 3029.25 1135.12   1
   5   3   4 5409.80 1249.95   1
  -5  -3  -4 3788.26 1134.84   1
  -5  -3  -4 4240.73 1249.22   1
  -5  -3  -4 3161.30 1249.75   1
  -5   3  -4 3712.50 1135.10   1
  -5   3  -4 4625.58 1249.68   1
  -5   3  -4 3524.97 1249.65   1
   5  -3   4 3540.37 1134.65   1
   5  -3   4 3188.16 1249.10   1
   5  -3   4 7071.37 1252.06   1
   5   3   5   61.91   32.41   1
   5   3   5   71.15   36.52   1
  -5  -3  -5   78.17   34.37   1
  -5  -3  -5   81.28   32.21   1
  -5  -3  -5   57.74   52.31   1
  -5   3  -5  103.78   32.14   1
  -5   3  -5   96.75   32.03   1
  -5   3  -5   74.87   59.30   1
   5  -3   5   51.79   31.24   1
   5  -3   5   39.93   37.00   1
   5  -3   5  112.43   34.00   1
   5   3   6  797.37  233.91   1
  -5  -3  -6  838.40  215.03   1
  -5  -3  -6  742.29  232.54   1
  -5  -3  -6  503.14  234.65   1
  -5   3  -6  853.84  215.72   1
  -5   3  -6  749.42  232.87   1
   5  -3   6  417.94  214.80   1
   5  -3   6  903.76  234.16   1
   5   3   7  236.35   89.85   1
  -5  -3  -7  276.54   90.08   1
  -5  -3  -7  228.03   94.52   1
  -5   3  -7  242.36   91.77   1
  -5   3  -7  291.79   92.79   1
   5  -3   7  221.36   93.71   1
  -5  -3  -8  132.27   68.49   1
  -5  -3  -8  118.36   64.86   1
  -5   3  -8  126.24   63.39   1
  -5   3  -8  185.04   63.32   1
  -5  -3  -9  266.76  113.04   1
  -5  -3  -9  184.98  109.59   1
  -5   3  -9  264.70  109.76   1
  -5   3  -9  450.62  116.02   1
  -5  -3 -10    6.39   78.54   1
  -5  -3 -10    8.26   65.05   1
  -5   3 -10   17.18   91.12   1
  -5   3 -10   -4.23   69.80   1
  -5  -3 -11  154.55  101.07   1
  -5  -3 -11    6.93   82.41   1
  -5   3 -11   60.82  127.80   1
  -5   3 -11  195.32   84.34   1
  -5  -3 -12   28.47  128.94   1
  -5   3 -12   -4.65   71.68   1
   5   5   0   46.89   20.37   1
   5   5   0   49.96   22.53   1
  -5  -5   0   30.03   22.76   1
  -5  -5   0   21.21   25.29   1
  -5  -5   0   27.51   25.05   1
  -5   5   0   63.67   19.91   1
  -5   5   0   22.34   26.04   1
  -5   5   0   35.51   23.28   1
  -5   5   0   13.23   30.28   1
   5  -5   0   22.82   25.46   1
   5   5   1   43.72   27.82   1
   5   5   1   87.91   27.84   1
  -5  -5  -1   63.07   28.98   1
  -5  -5  -1   33.82   28.82   1
  -5  -5  -1   67.44   28.00   1
  -5   5  -1   76.68   27.71   1
  -5   5  -1   50.83   28.29   1
  -5   5  -1   80.96   31.04   1
  -5   5  -1   43.84   32.24   1
   5  -5   1   80.64   32.35   1
  -5  -5  -2  118.23   14.15   1
   5   5   2  158.88   51.26   1
  -5  -5  -2  120.30   45.50   1
  -5  -5  -2   85.38   51.90   1
  -5   5  -2  169.27   43.11   1
  -5   5  -2   97.44   59.55   1
  -5   5  -2  174.14   46.43   1
  -5   5  -2  103.45   50.70   1
   5  -5   2  138.88   49.27   1
   5   5   3    9.41   25.57   1
  -5  -5  -3   28.06   22.21   1
  -5  -5  -3   38.56   25.61   1
  -5  -5  -3   33.38   35.52   1
  -5   5  -3   29.75   22.11   1
  -5   5  -3   23.93   25.47   1
  -5   5  -3   33.68   25.46   1
  -5   5  -3   31.97   38.88   1
   5  -5   3    9.78   33.93   1
   5  -5   3   46.16   36.88   1
   5   5   4   53.30   33.71   1
   5   5   4   93.07   40.69   1
  -5  -5  -4   74.85   35.11   1
  -5  -5  -4  116.61   38.73   1
  -5  -5  -4   46.14   56.51   1
  -5   5  -4   87.52   37.35   1
  -5   5  -4   49.74   50.07   1
  -5   5  -4  102.24   34.73   1
  -5   5  -4   64.96   50.99   1
   5  -5   4   57.22   39.84   1
   5  -5   4  167.49   40.12   1
  -5  -5  -5  526.29  166.99   1
  -5  -5  -5  545.11  181.58   1
  -5  -5  -5  428.48  183.07   1
  -5   5  -5  796.21  169.06   1
  -5   5  -5  427.59  178.38   1
  -5   5  -5  692.51  180.81   1
   5  -5   5  590.03  168.11   1
   5  -5   5  353.95  179.33   1
   5   5   6   32.06   48.93   1
  -5  -5  -6   51.78   52.23   1
  -5  -5  -6   25.29   63.24   1
  -5  -5  -6   65.65   55.65   1
  -5   5  -6   64.16   35.40   1
  -5   5  -6   99.76   52.09   1
   5  -5   6   44.66   37.36   1
   5  -5   6   68.77   58.55   1
  -5   5  -7 1048.51   98.46   1
  -5  -5  -7 1248.98  324.45   1
  -5  -5  -7 1032.49  352.22   1
  -5   5  -7 1050.31  323.84   1
  -5  -5  -8   28.02   61.70   1
  -5   5  -8   37.19   67.14   1
  -5   5  -8   18.72   52.56   1
  -5  -5  -9 1365.05  244.27   1
  -5  -5  -9    9.11  251.15   1
  -5   5  -9  607.08  244.92   1
  -5   5  -9 1302.75  255.80   1
  -5  -5 -10   11.59   86.99   1
  -5  -5 -10   12.54   73.79   1
  -5   5 -10   52.80  143.35   1
  -5   5 -10   44.43   73.02   1
  -5  -5 -11  708.07  297.10   1
  -5   5 -11 1102.20  311.62   1
   5   7   0 3559.82 1369.00   1
   5   7   0 5996.18 1508.20   1
  -5  -7   0 5052.47 1369.80   1
  -5  -7   0 3736.06 1507.53   1
  -5   7   0 4206.58 1369.45   1
  -5   7   0 4433.84 1369.84   1
  -5   7   0 7837.85 1509.79   1
  -5   7   0 3711.75 1508.03   1
   5  -7   0 5708.24 1508.33   1
   5   7   1 1078.63  399.38   1
   5   7   1 1724.29  437.23   1
  -5  -7  -1 1884.40  400.77   1
  -5  -7  -1 1050.42  435.88   1
  -5  -7  -1 1076.09  437.70   1
  -5   7  -1 1699.46  399.99   1
  -5   7  -1 1207.79  400.14   1
  -5   7  -1 1329.08  436.79   1
  -5   7  -1 1023.84  436.77   1
   5  -7   1 1648.25  437.86   1
   5   7   2 1017.29  359.84   1
   5   7   2 1747.94  394.82   1
  -5  -7  -2 1114.21  359.60   1
  -5  -7  -2 1553.68  394.87   1
  -5  -7  -2  616.93  392.44   1
  -5   7  -2 1541.78  360.41   1
  -5   7  -2  993.92  362.70   1
  -5   7  -2 1321.52  393.82   1
  -5   7  -2 1020.13  395.11   1
   5  -7   2 2306.96  397.96   1
   5   7   3  267.20  137.46   1
   5   7   3  648.57  156.68   1
  -5  -7  -3  572.40  139.90   1
  -5  -7  -3  668.33  158.82   1
  -5  -7  -3  400.73  149.72   1
  -5   7  -3  499.56  139.85   1
  -5   7  -3  595.56  149.55   1
  -5   7  -3  296.78  154.44   1
   5  -7   3  203.64  150.45   1
   5  -7   3  576.17  150.81   1
   5   7   4 6207.45 1292.55   1
  -5  -7  -4 3337.60 1171.80   1
  -5  -7  -4 4842.01 1290.54   1
  -5   7  -4 4666.82 1172.71   1
  -5   7  -4 2221.91 1171.83   1
  -5   7  -4 4282.78 1289.98   1
   5  -7   4 3976.36 1289.74   1
   5   7   5   15.33   45.44   1
  -5  -7  -5   52.89   50.92   1
  -5  -7  -5   31.03   46.01   1
  -5  -7  -5   13.99   60.82   1
  -5   7  -5   16.18   36.52   1
  -5   7  -5   23.49   59.95   1
  -5   7  -5   13.05   45.58   1
   5  -7   5   29.65   58.37   1
  -5  -7  -6 1906.33  406.16   1
  -5  -7  -6 1232.34  441.91   1
  -5  -7  -6  303.17  441.66   1
  -5   7  -6 1088.09  404.03   1
  -5   7  -6 2139.90  443.86   1
   5  -7   6 1795.46  443.78   1
  -5  -7  -7   25.22   58.36   1
  -5   7  -7   17.59   65.01   1
  -5   7  -7   17.56   46.48   1
  -5  -7  -8  528.24  130.24   1
  -5  -7  -8  190.01  133.77   1
  -5   7  -8  153.37  129.35   1
  -5   7  -8  558.72  131.69   1
  -5  -7  -9  260.74   94.28   1
  -5  -7  -9  -12.45  101.50   1
  -5   7  -9   45.73  101.41   1
  -5   7  -9  216.52   84.37   1
  -5  -7 -10  -10.87   93.32   1
  -5   7 -10    9.45   75.33   1
  -5   7 -11   58.42   54.10   1
  -5  -7 -11   64.95  105.56   1
   5   9   0 1646.86  610.06   1
   5   9   0 2395.56  670.17   1
  -5  -9   0 2486.87  609.46   1
  -5  -9   0 3118.03  670.76   1
  -5  -9   0 1302.65  667.92   1
  -5   9   0 2582.85  610.98   1
  -5   9   0 2280.68  611.55   1
  -5   9   0 3102.64  670.12   1
  -5   9   0  388.04  667.44   1
   5  -9   0 3081.42  670.79   1
   5   9   1 1204.27  512.25   1
   5   9   1 1923.71  561.74   1
  -5  -9  -1 1804.23  512.20   1
  -5  -9  -1 2241.63  564.84   1
  -5  -9  -1 1258.40  560.98   1
  -5   9  -1 2167.60  513.40   1
  -5   9  -1 1743.34  514.24   1
  -5   9  -1 1731.75  560.96   1
  -5   9  -1 1154.42  561.19   1
   5  -9   1 3273.01  565.91   1
   5   9   2 2127.76  657.70   1
  -5  -9  -2 2053.17  599.52   1
  -5  -9  -2 2115.43  657.49   1
  -5  -9  -2 1318.70  657.36   1
  -5   9  -2 2905.95  601.22   1
  -5   9  -2 1604.07  600.97   1
  -5   9  -2 1957.61  657.00   1
   5  -9   2 2415.29  657.98   1
   5   9   3 1149.94  273.24   1
  -5  -9  -3  953.41  243.90   1
  -5  -9  -3  993.42  267.64   1
  -5  -9  -3  502.09  264.68   1
  -5   9  -3 1265.88  246.35   1
  -5   9  -3  729.46  246.33   1
  -5   9  -3  885.66  263.92   1
   5  -9   3  419.46  262.22   1
   5   9   4  134.11   85.98   1
  -5  -9  -4  387.43   94.06   1
  -5  -9  -4  197.25   86.91   1
  -5  -9  -4  143.74   90.87   1
  -5   9  -4  280.86   90.40   1
  -5   9  -4   98.96   86.29   1
  -5   9  -4  357.12   93.91   1
   5  -9   4  439.94  102.49   1
  -5  -9  -5  502.15  119.89   1
  -5  -9  -5  134.56  124.07   1
  -5   9  -5  189.01  113.81   1
  -5   9  -5  572.34  128.29   1
   5  -9   5  464.21  130.32   1
  -5  -9  -6  356.28   96.66   1
  -5   9  -6   46.34   92.95   1
  -5   9  -6  287.92   89.13   1
  -5  -9  -7  186.12   92.01   1
  -5   9  -7  156.93   84.11   1
  -5  -9  -8  159.44  101.02   1
  -5   9  -8  203.39   80.46   1
  -5  -9  -9  685.84  253.17   1
  -5   9  -9  835.46  260.56   1
  -5  -9 -10   71.60  106.07   1
  -5   9 -10  117.63   76.80   1
  -5 -11   0 1082.06  276.88   1
  -5 -11   0  910.16  300.99   1
  -5 -11   0  384.37  300.86   1
  -5  11   0 1132.66  277.67   1
   5 -11   0 1230.94  304.32   1
   5  11   1  162.15   79.58   1
  -5 -11  -1  165.71   65.44   1
  -5 -11  -1  108.80   81.09   1
  -5 -11  -1   33.65   56.94   1
  -5  11  -1  182.73   64.05   1
  -5  11  -1  142.66   62.98   1
   5 -11   1  155.39   70.63   1
   5  11   2  960.52  392.18   1
  -5 -11  -2 1745.88  362.70   1
  -5 -11  -2 1419.37  391.96   1
  -5 -11  -2  301.28  385.51   1
  -5  11  -2 1226.63  390.77   1
   5 -11   2 1879.70  395.79   1
  -5 -11  -3   41.11   55.47   1
  -5  11  -3   26.61   55.20   1
  -5  11  -3   30.19   62.95   1
   5 -11   3   10.85   69.06   1
  -5 -11  -4  166.84   72.27   1
  -5  11  -4   90.26   76.43   1
  -5 -11  -5   86.25   76.19   1
  -5  11  -5   67.87   58.42   1
  -5 -11  -6  246.41  124.14   1
  -5  11  -6  374.01  125.96   1
  -5 -11  -7 1432.37  500.35   1
  -5  11  -7 1889.41  543.30   1
  -5 -11  -8   41.52  102.03   1
  -5  11  -8   66.03   80.96   1
  -5 -11  -9   67.21  106.94   1
  -5  11  -9   61.28   75.52   1
   5  13   0 1295.10  535.98   1
  -5 -13   0 1314.24  488.73   1
  -5 -13   0 1121.33  545.81   1
  -5  13   0 2183.74  491.32   1
  -5  13   0 2520.14  542.78   1
   5 -13   0 1159.87  539.35   1
  -5 -13  -1   54.47   64.06   1
  -5  13  -1   44.20   81.80   1
  -5  13  -1   40.23   88.71   1
   5 -13   1   52.54   94.20   1
  -5 -13  -2  119.11  111.72   1
  -5  13  -2  426.18  121.42   1
  -5 -13  -3   21.35   72.58   1
  -5  13  -3  154.09   81.83   1
  -5 -13  -4  313.50  369.48   1
  -5  13  -4 2020.99  413.99   1
  -5 -13  -5   15.57   77.84   1
  -5  13  -5   48.27  106.28   1
  -5 -13  -6   96.64  125.10   1
  -5  13  -6   88.56  110.35   1
  -5 -13  -7  156.45  141.94   1
  -5  13  -7  403.01  150.30   1
  -5 -15   0   52.68  112.84   1
  -5  15   0   49.78  130.78   1
  -5 -15  -1   -1.60   92.80   1
  -5 -15  -2   44.22  131.73   1
  -5  15  -2   42.37  120.55   1
  -5 -15  -3   34.40  135.58   1
  -5  15  -3   25.84  145.98   1
  -5 -15  -4    5.53  139.18   1
  -5  15  -4  172.43  129.78   1
   6   0   0 6214.18 1677.73   1
  -6   0   0 6060.78 1523.06   1
  -6   0   0 4410.71 1523.38   1
  -6   0   0 5831.06 1677.23   1
  -6   0   0 3617.24 1676.71   1
   6   0   1    4.55    6.60   1
   6   0   1    0.77   29.49   1
  -6   0  -1   19.78   20.90   1
  -6   0  -1   -4.60   24.21   1
  -6   0  -1    0.97   31.13   1
  -6   0  -1    7.67   32.01   1
   6   0   217171.38 5725.60   1
   6   0   220692.27 6318.09   1
  -6   0  -221494.71 5726.44   1
  -6   0  -220738.82 6318.11   1
   6   0   3    2.73   18.92   1
   6   0   3    3.89   34.56   1
  -6   0  -3    4.19   22.33   1
  -6   0  -3   -2.63   31.37   1
  -6   0  -3   -0.52   28.99   1
   6   0   4  202.93   81.01   1
   6   0   4  354.33   86.21   1
  -6   0  -4  301.39   78.67   1
  -6   0  -4  297.71   84.72   1
  -6   0  -4   84.25   81.71   1
   6   0   5    1.77   40.64   1
  -6   0  -5    1.73   24.34   1
  -6   0  -5   -1.57   31.45   1
   6   0   623380.77 7546.91   1
  -6   0  -623259.89 6839.96   1
  -6   0  -624213.51 7547.02   1
   6   0   7   16.68   69.08   1
  -6   0  -7   -7.31   53.08   1
  -6   0  -7   -2.02   57.44   1
  -6   0  -8  429.65  141.73   1
  -6   0  -8  415.70  144.87   1
  -6   0  -9   11.95   65.92   1
  -6   0  -9   35.65   62.62   1
  -6   0 -10  485.48  114.58   1
  -6   0 -10    0.51   99.51   1
  -6   0 -11   23.19  116.03   1
  -6   0 -11  -31.52   79.67   1
   6   2   0  423.78   98.19   1
  -6  -2   0  271.98   91.03   1
  -6  -2   0  230.85   95.25   1
  -6  -2   0  265.37   95.85   1
  -6  -2   0  179.06   97.76   1
  -6   2   0  320.52   91.58   1
  -6   2   0  309.17   94.17   1
  -6   2   0  420.42  101.11   1
  -6   2   0  235.39   99.00   1
   6  -2   0  404.02   97.68   1
  -6  -2  -1  427.25  206.90   1
   6   2   1  454.39  159.05   1
   6   2   1  590.76  172.63   1
  -6  -2  -1  687.37  174.92   1
  -6  -2  -1  342.54  172.98   1
  -6   2  -1  630.09  159.95   1
  -6   2  -1  351.98  160.72   1
  -6   2  -1  682.21  173.08   1
  -6   2  -1  593.26  174.69   1
   6  -2   1  756.33  174.02   1
   6   2   2 1421.00  488.89   1
   6   2   2 1185.85  534.74   1
  -6  -2  -2 2348.71  491.46   1
  -6  -2  -2 2573.93  537.20   1
  -6  -2  -2 1253.43  535.57   1
  -6   2  -2 2145.82  489.38   1
  -6   2  -2  940.05  489.66   1
  -6   2  -2 1887.27  536.16   1
  -6   2  -2 1242.11  535.71   1
   6  -2   2 1696.92  535.89   1
   6   2   3 1052.62  339.81   1
  -6  -2  -3 1189.63  338.43   1
  -6  -2  -3 1272.01  369.58   1
  -6  -2  -3  878.73  370.13   1
  -6   2  -3 1670.69  340.69   1
  -6   2  -3 1511.37  370.19   1
  -6   2  -3  842.03  369.11   1
   6  -2   3 1020.90  337.64   1
   6  -2   3 1393.27  370.19   1
  -6  -2  -4 8184.27 2659.66   1
   6   2   4 4304.78 1791.86   1
   6   2   4 7448.75 1974.82   1
  -6  -2  -4 8377.77 1975.30   1
  -6  -2  -4 4229.27 1973.92   1
  -6   2  -4 5762.36 1792.20   1
  -6   2  -4 6579.47 1974.45   1
  -6   2  -4 5329.99 1974.83   1
   6  -2   4 5038.38 1791.44   1
   6  -2   410046.81 1976.77   1
   6   2   5 2538.11  821.04   1
  -6  -2  -5 2548.32  747.57   1
  -6  -2  -5 2455.62  820.82   1
  -6   2  -5 2605.92  747.62   1
  -6   2  -5 2595.19  820.85   1
   6  -2   5 2723.68  821.32   1
   6   2   6   77.40   36.29   1
  -6  -2  -6   58.66   36.90   1
  -6  -2  -6   83.61   32.56   1
  -6   2  -6   34.81   35.19   1
  -6   2  -6   37.34   41.00   1
   6  -2   6   46.28   52.83   1
   6   2   7  417.74  145.82   1
  -6  -2  -7  430.07  136.04   1
  -6  -2  -7  460.71  143.08   1
  -6   2  -7  296.45  130.50   1
  -6   2  -7  529.22  144.70   1
   6  -2   7  375.15  146.54   1
  -6  -2  -8  850.17  240.54   1
  -6  -2  -8  670.94  257.04   1
  -6   2  -8  708.38  239.47   1
  -6   2  -8  931.35  257.82   1
  -6  -2  -9 3014.82  705.74   1
  -6  -2  -9    3.86  762.45   1
  -6   2  -9 2968.33  705.31   1
  -6   2  -9 3448.21  770.92   1
  -6  -2 -10 1319.18  315.66   1
  -6  -2 -10   -0.53  332.62   1
  -6   2 -10 1099.55  322.91   1
  -6   2 -10 1769.66  341.28   1
  -6  -2 -11  442.20  137.92   1
  -6   2 -11   17.08   97.72   1
   6   4   0  164.20   69.81   1
   6   4   0  282.55   76.32   1
  -6  -4   0  259.28   71.34   1
  -6  -4   0  253.11   75.19   1
  -6  -4   0  135.41   74.52   1
  -6   4   0  260.16   71.64   1
  -6   4   0  131.94   70.77   1
  -6   4   0  312.99   75.94   1
  -6   4   0  185.75   79.80   1
   6  -4   0  358.65   79.18   1
   6   4   1  300.45  114.53   1
   6   4   1  376.60  121.73   1
  -6  -4  -1  463.05  117.13   1
  -6  -4  -1  580.83  126.58   1
  -6  -4  -1  302.87  125.40   1
  -6   4  -1  414.15  113.98   1
  -6   4  -1  276.39  116.29   1
  -6   4  -1  627.41  124.31   1
  -6   4  -1  186.29  123.03   1
   6  -4   1  504.72  123.71   1
   6   4   2 1770.47  565.19   1
   6   4   2 2349.51  619.18   1
  -6  -4  -2 2012.71  564.53   1
  -6  -4  -2 2226.81  618.88   1
  -6  -4  -2 1248.80  620.38   1
  -6   4  -2 2504.83  564.87   1
  -6   4  -2  782.10  563.64   1
  -6   4  -2 2997.24  620.43   1
  -6   4  -2 1560.74  618.55   1
   6  -4   2 2396.45  619.63   1
   6   4   3   70.56   45.02   1
   6   4   3  169.47   51.20   1
  -6  -4  -3  183.64   47.97   1
  -6  -4  -3  210.80   50.87   1
  -6  -4  -3   86.92   59.00   1
  -6   4  -3  135.65   45.81   1
  -6   4  -3   49.50   46.79   1
  -6   4  -3  148.67   48.64   1
  -6   4  -3   33.87   47.90   1
   6  -4   3  167.47   54.18   1
   6   4   4 1977.66  617.67   1
  -6  -4  -4 1796.27  562.15   1
  -6  -4  -4 2281.96  617.86   1
  -6  -4  -4 1383.58  617.88   1
  -6   4  -4 2102.27  563.24   1
  -6   4  -4 1094.18  564.60   1
  -6   4  -4 2011.15  616.96   1
   6  -4   4 3241.37  620.74   1
   6   4   5  139.96   71.84   1
  -6  -4  -5   67.95   41.89   1
  -6  -4  -5   70.81   48.07   1
  -6   4  -5   72.51   54.69   1
  -6   4  -5   90.47   43.77   1
   6  -4   5   96.08   52.39   1
   6   4   6  296.71  127.40   1
  -6  -4  -6  381.17  122.67   1
  -6  -4  -6  323.70  128.72   1
  -6   4  -6  364.70  122.54   1
  -6   4  -6  451.52  128.20   1
   6  -4   6  456.87  134.60   1
   6   4   7  310.07  137.36   1
  -6  -4  -7  405.50  126.52   1
  -6  -4  -7  247.99  145.33   1
  -6   4  -7  283.18  121.94   1
  -6   4  -7  444.12  131.04   1
   6  -4   7  515.48  134.67   1
  -6  -4  -8   42.86   62.62   1
  -6   4  -8   43.13   59.16   1
  -6   4  -8   56.15   54.50   1
  -6  -4  -9 2162.45  414.25   1
  -6  -4  -9   20.48  440.12   1
  -6   4  -9 1680.76  416.47   1
  -6   4  -9 1653.00  444.01   1
  -6  -4 -10  137.34  104.72   1
  -6  -4 -10  -27.30  110.20   1
  -6   4 -10  243.68  155.06   1
  -6   4 -10  203.26   95.82   1
  -6  -4 -11  194.94  150.26   1
  -6   4 -11  186.81   99.07   1
   6   6   0 1158.95  457.13   1
   6   6   0 2207.40  502.49   1
  -6  -6   0 1427.63  459.07   1
  -6  -6   0 1807.94  501.42   1
  -6  -6   0  847.87  501.12   1
  -6   6   0 2256.72  458.80   1
  -6   6   0 1064.80  458.74   1
  -6   6   0 2302.34  502.79   1
  -6   6   0 1077.21  501.56   1
   6  -6   0 2021.21  502.38   1
   6   6   1   49.73   36.67   1
   6   6   1   58.12   34.71   1
  -6  -6  -1   70.04   33.34   1
  -6  -6  -1  106.65   44.51   1
  -6  -6  -1   14.45   34.55   1
  -6   6  -1   78.08   30.44   1
  -6   6  -1   55.18   49.83   1
   6  -6   1   92.57   43.45   1
  -6  -6  -2 2953.30  628.11   1
  -6  -6  -2 2856.84  689.77   1
  -6  -6  -2 1192.52  687.67   1
  -6   6  -2 2144.84  626.77   1
  -6   6  -2 1494.52  626.67   1
  -6   6  -2 2739.76  688.43   1
   6  -6   2 2323.16  688.04   1
   6   6   3  121.92   61.88   1
  -6  -6  -3   73.16   43.13   1
  -6  -6  -3  157.61   69.99   1
  -6  -6  -3   63.53   61.04   1
  -6   6  -3  110.88   42.93   1
  -6   6  -3   50.00   55.01   1
  -6   6  -3  155.10   57.66   1
   6  -6   3  151.56   73.83   1
   6   6   4 4829.75 1047.83   1
  -6  -6  -4 3400.19  949.88   1
  -6  -6  -4 4195.73 1045.70   1
  -6  -6  -4 1073.59 1042.96   1
  -6   6  -4 3177.74  950.33   1
  -6   6  -4 3296.80 1043.01   1
   6  -6   4 4280.57 1045.22   1
   6   6   5  104.00   58.15   1
  -6  -6  -5   60.34   49.17   1
  -6  -6  -5   66.98   55.41   1
  -6   6  -5  121.57   57.15   1
  -6   6  -5   94.08   49.45   1
   6  -6   5   82.36   59.34   1
  -6  -6  -6  832.52  271.63   1
   6   6   6  536.63  233.33   1
  -6  -6  -6  480.34  237.63   1
  -6   6  -6  592.83  214.36   1
  -6   6  -6 1035.51  234.50   1
   6  -6   6  771.76  236.52   1
  -6  -6  -7   81.38   63.48   1
  -6  -6  -7   59.64   82.04   1
  -6   6  -7   58.51   83.04   1
  -6   6  -7   87.16   61.81   1
  -6  -6  -8  647.50  130.19   1
  -6  -6  -8   18.47  140.05   1
  -6   6  -8  182.06  138.16   1
  -6   6  -8  442.58  123.88   1
  -6  -6  -9  459.24  162.75   1
  -6  -6  -9   39.95  169.59   1
  -6   6  -9  330.78  183.37   1
  -6   6  -9  997.11  172.38   1
  -6  -6 -10    8.32  111.35   1
  -6   6 -10   28.59   73.20   1
   6   8   0  574.64  190.60   1
  -6  -8   0  642.97  174.84   1
  -6  -8   0  643.57  190.40   1
  -6  -8   0  261.58  189.55   1
  -6   8   0  665.06  174.00   1
  -6   8   0  765.92  189.15   1
   6  -8   0  662.33  189.25   1
   6   8   1 1005.80  395.21   1
  -6  -8  -1 1324.04  359.80   1
  -6  -8  -1 1657.64  400.50   1
  -6  -8  -1  493.27  392.35   1
  -6   8  -1 1479.36  361.09   1
  -6   8  -1 1643.97  393.95   1
   6  -8   1 1485.06  394.66   1
   6   8   2   39.15   60.99   1
  -6  -8  -2   93.15   44.09   1
  -6  -8  -2   85.67   55.87   1
  -6  -8  -2   28.24   67.74   1
  -6   8  -2  104.71   56.99   1
  -6   8  -2  163.32   61.35   1
   6  -8   2  187.13   81.04   1
   6   8   3   81.11   93.37   1
  -6  -8  -3   53.97   43.10   1
  -6  -8  -3  134.92   90.66   1
  -6   8  -3   61.71   50.62   1
  -6   8  -3   87.28   48.14   1
   6  -8   3  104.25   61.81   1
   6   8   4 1230.01  420.87   1
  -6  -8  -4 1615.51  378.84   1
  -6  -8  -4  907.29  414.88   1
  -6   8  -4 1457.39  381.76   1
  -6   8  -4 1399.38  412.20   1
   6  -8   4  945.64  412.38   1
   6   8   5   12.23   80.16   1
  -6  -8  -5   23.54   64.06   1
  -6  -8  -5   42.90   68.89   1
  -6   8  -5   13.44   53.06   1
  -6   8  -5   49.77   58.87   1
   6  -8   5   31.85   73.82   1
  -6  -8  -6  123.05   67.48   1
  -6  -8  -6   74.45   82.00   1
  -6   8  -6   39.83   76.14   1
  -6   8  -6  110.08   68.94   1
   6  -8   6   85.30   76.96   1
  -6  -8  -7 3774.33  767.28   1
  -6   8  -7  549.43  760.52   1
  -6   8  -7 3423.89  837.60   1
  -6  -8  -8  131.12   33.80   1
  -6   8  -8  104.48   86.26   1
  -6  -8  -9   83.14  114.04   1
  -6   8  -9  112.80   92.47   1
  -6  -8 -10   -8.18  117.33   1
  -6   8 -10  118.70   83.05   1
  -6 -10   0 8218.11 2472.70   1
  -6 -10   0 8775.46 2726.58   1
  -6  10   0 8229.03 2473.29   1
  -6  10   0 7146.70 2725.13   1
   6 -10   012105.62 2729.57   1
   6  10   1 1268.71  331.00   1
  -6 -10  -1  830.95  294.54   1
  -6 -10  -1 1061.39  329.60   1
  -6  10  -1 1021.35  298.03   1
  -6  10  -1  890.57  320.83   1
   6 -10   1 1019.94  326.42   1
   6  10   2 1940.71  775.77   1
  -6 -10  -2 2106.86  704.75   1
  -6 -10  -2 2805.28  780.80   1
  -6  10  -2 2853.13  707.02   1
  -6  10  -2 2122.49  773.38   1
   6 -10   2 2732.46  775.41   1
   6  10   3   19.13  125.53   1
  -6 -10  -3   42.85   61.50   1
  -6 -10  -3  -20.38   86.30   1
  -6  10  -3   35.31   53.63   1
  -6  10  -3   58.88   52.05   1
   6 -10   3   70.24   80.36   1
   6  10   4  809.33  819.49   1
  -6 -10  -4 3725.61  754.42   1
  -6 -10  -4 1200.06  820.24   1
  -6  10  -4 1885.67  750.51   1
  -6  10  -4 4645.54  828.33   1
   6 -10   4 3536.20  828.26   1
  -6 -10  -5  182.81   84.70   1
  -6  10  -5   58.93   92.83   1
  -6  10  -5  220.13   87.20   1
   6 -10   5  271.84   96.16   1
  -6 -10  -6 2492.49  668.30   1
  -6  10  -6 2105.10  726.84   1
  -6 -10  -7   15.04   91.09   1
  -6  10  -7   28.92   79.46   1
  -6 -10  -8 1246.78  382.88   1
  -6  10  -8 1191.38  402.17   1
  -6 -10  -9    1.50   83.05   1
  -6  10  -9   42.42   81.96   1
   6  12   0  508.83  206.56   1
  -6 -12   0  280.71  181.25   1
  -6 -12   0  578.30  261.72   1
  -6  12   0 1068.47  189.92   1
  -6  12   0  668.20  189.95   1
   6 -12   0  329.30  204.08   1
   6  12   1 1669.15  606.01   1
  -6 -12  -1 1571.54  552.11   1
  -6 -12  -1 1834.36  607.32   1
  -6  12  -1 2050.95  554.52   1
  -6  12  -1 2347.17  605.90   1
   6 -12   1 1565.36  603.31   1
  -6 -12  -2  499.64  158.06   1
  -6  12  -2  289.92  159.87   1
  -6  12  -2  537.86  170.32   1
   6 -12   2  430.45  168.31   1
  -6 -12  -3  388.76  108.88   1
  -6  12  -3   29.68  123.48   1
  -6  12  -3  370.30  132.73   1
  -6 -12  -4 2960.19  938.61   1
  -6  12  -4 3434.02 1029.98   1
  -6 -12  -5   65.21   95.10   1
  -6  12  -5   63.27   87.38   1
  -6 -12  -6   41.20  100.33   1
  -6  12  -6   70.60  113.77   1
  -6 -12  -7  233.02  151.67   1
  -6  12  -7  282.59  130.75   1
  -6 -14   0   -3.41  110.78   1
  -6  14   0  312.07  138.62   1
   6 -14   0   83.23  142.39   1
  -6 -14  -1   37.14  112.56   1
  -6  14  -1   35.68  131.21   1
   6 -14   1   26.35  103.31   1
  -6 -14  -2   18.64  117.19   1
  -6  14  -2   17.62  115.02   1
  -6 -14  -3   26.67   92.00   1
  -6  14  -3   48.39  100.46   1
  -6 -14  -4   23.18  122.95   1
  -6  14  -4  499.84  161.81   1
   7   1   0  243.75   75.11   1
  -7  -1   0  244.88   72.40   1
  -7  -1   0  383.00   84.57   1
  -7  -1   0   81.41   74.71   1
  -7   1   0  218.46   71.14   1
  -7   1   0  427.42   86.29   1
  -7   1   0   71.91   76.61   1
   7  -1   0  366.37   78.53   1
   7   1   1   51.63   40.88   1
  -7  -1  -1   42.16   28.15   1
  -7  -1  -1   25.02   37.42   1
  -7  -1  -1   12.53   35.15   1
  -7   1  -1   47.96   28.99   1
  -7   1  -1    2.36   32.50   1
  -7   1  -1   60.73   33.72   1
   7  -1   1   37.98   36.63   1
   7   1   2   14.31   32.55   1
  -7  -1  -2   12.55   30.52   1
  -7  -1  -2   15.88   31.87   1
  -7   1  -2   13.84   26.93   1
  -7   1  -2   10.58   34.12   1
   7  -1   2    0.05   34.65   1
   7   1   3  828.42  313.44   1
  -7  -1  -3 1081.30  289.64   1
  -7  -1  -3  925.30  313.45   1
  -7   1  -3  609.22  287.81   1
  -7   1  -3 1105.68  316.35   1
   7  -1   3 1338.96  319.21   1
   7   1   410657.64 2754.17   1
  -7  -1  -4 6978.78 2497.45   1
  -7  -1  -4 7796.62 2752.46   1
  -7   1  -4 8728.23 2497.92   1
  -7   1  -4 9008.58 2752.96   1
   7  -1   4 9716.21 2753.74   1
   7   1   5  309.31   95.24   1
  -7  -1  -5  107.31   62.15   1
  -7  -1  -5  189.31   75.98   1
  -7   1  -5  147.59   64.56   1
  -7   1  -5  145.59   69.29   1
   7  -1   5  191.50   87.49   1
   7   1   6  202.89   88.78   1
  -7  -1  -6  201.04   77.54   1
  -7  -1  -6  189.01   80.26   1
  -7   1  -6  247.18   77.15   1
  -7   1  -6  209.11   79.42   1
   7  -1   6  243.37   88.92   1
   7   1   7  909.48  286.16   1
  -7  -1  -7  863.59  261.89   1
  -7  -1  -7  814.22  284.31   1
  -7   1  -7  686.69  258.28   1
  -7   1  -7  939.51  282.10   1
   7  -1   7 1071.13  288.44   1
  -7  -1  -8  256.95   99.61   1
  -7  -1  -8   10.68   88.00   1
  -7   1  -8  198.97  106.46   1
  -7   1  -8  216.00   93.35   1
   7  -1   8  294.02   87.76   1
  -7  -1  -9  371.85   94.52   1
  -7  -1  -9   -6.39   83.10   1
  -7   1  -9  310.43   96.27   1
  -7   1  -9    0.72   82.12   1
  -7  -1 -10    5.70   98.05   1
  -7   1 -10   23.51   91.19   1
   7   3   0 8113.47 2571.77   1
  -7  -3   0 8477.15 2333.36   1
  -7  -3   0 9102.19 2572.05   1
  -7  -3   0 3466.12 2570.67   1
  -7   3   010027.36 2333.80   1
  -7   3   0 9434.79 2572.23   1
   7  -3   010614.11 2572.99   1
   7   3   1  286.37   84.28   1
  -7  -3  -1  212.87   78.96   1
  -7  -3  -1  283.32   88.26   1
  -7   3  -1  209.23   76.76   1
  -7   3  -1  297.36   82.52   1
   7  -3   1  178.26   81.27   1
   7   3   2 2680.81  970.24   1
  -7  -3  -2 2825.92  883.97   1
  -7  -3  -2 2617.76  970.24   1
  -7   3  -2 2861.17  883.13   1
  -7   3  -2 4085.64  972.77   1
   7  -3   2 3683.18  972.60   1
   7   3   3   15.13   43.22   1
  -7  -3  -3   33.47   41.34   1
  -7  -3  -3    5.02   40.59   1
  -7   3  -3    7.67   33.52   1
  -7   3  -3   17.50   53.01   1
   7  -3   3   13.30   66.48   1
   7   3   4  447.35  153.12   1
  -7  -3  -4  510.03  137.22   1
  -7  -3  -4  417.74  149.01   1
  -7   3  -4  344.32  137.40   1
  -7   3  -4  440.10  150.94   1
   7  -3   4  541.99  161.71   1
   7   3   5  119.58   78.19   1
  -7  -3  -5   47.40   45.68   1
  -7  -3  -5   57.18   66.52   1
  -7   3  -5  113.81   54.93   1
  -7   3  -5  134.46   55.07   1
   7  -3   5  166.36   70.11   1
   7   3   6 1549.07  490.86   1
  -7  -3  -6 1652.27  448.70   1
  -7  -3  -6 1421.17  490.07   1
  -7   3  -6 1779.03  450.71   1
  -7   3  -6 1733.78  490.70   1
   7  -3   6  959.42  490.01   1
   7   3   7   19.55   85.55   1
  -7  -3  -7   67.58   72.31   1
  -7  -3  -7   16.31   69.19   1
  -7   3  -7   52.88   60.41   1
  -7   3  -7   86.84   72.85   1
   7  -3   7   79.73   86.72   1
  -7  -3  -8  316.68   94.05   1
  -7  -3  -8  -14.67   99.09   1
  -7   3  -8  178.25   94.95   1
  -7   3  -8  225.85   86.59   1
  -7  -3  -9   69.90   92.99   1
  -7  -3  -9  -11.65   89.46   1
  -7   3  -9   44.42   93.28   1
  -7   3  -9   84.09   79.09   1
  -7  -3 -10   58.23  123.30   1
  -7   3 -10  -67.32  132.05   1
   7   5   0  233.26   93.51   1
  -7  -5   0  274.62   90.79   1
  -7  -5   0  191.19   93.32   1
  -7   5   0  318.37   89.58   1
  -7   5   0  326.38   99.41   1
   7  -5   0  311.03  100.83   1
   7   5   1 2228.80  713.17   1
  -7  -5  -1 2271.01  651.24   1
  -7  -5  -1 2245.53  713.91   1
  -7   5  -1 1456.99  649.15   1
  -7   5  -1 2965.90  715.52   1
   7  -5   1 2663.68  715.37   1
   7   5   2   36.06   41.01   1
  -7  -5  -2   73.90   45.76   1
  -7  -5  -2   54.12   46.90   1
  -7   5  -2   40.98   34.53   1
  -7   5  -2   61.03   54.08   1
   7  -5   2   44.00   69.71   1
  -7   5  -3   35.88   47.98   1
   7   5   3   87.59   83.90   1
  -7  -5  -3   47.79   45.04   1
  -7  -5  -3  104.03   97.93   1
  -7   5  -3   73.51   44.88   1
   7  -5   3   90.39   83.04   1
   7   5   4   41.84  113.10   1
  -7  -5  -4   33.68   38.86   1
  -7  -5  -4   18.54   81.98   1
  -7   5  -4   56.57   55.11   1
  -7   5  -4   59.31   49.21   1
   7  -5   4   78.00   73.67   1
  -7  -5  -5  153.37   30.54   1
   7   5   5  149.92  107.38   1
  -7  -5  -5  140.11   76.91   1
  -7   5  -5  211.41   92.02   1
  -7   5  -5  190.59   69.22   1
   7  -5   5  178.19   78.84   1
   7   5   6   68.41   81.06   1
  -7  -5  -6   18.42   63.80   1
  -7  -5  -6    0.80   53.09   1
  -7   5  -6   19.37   61.49   1
  -7   5  -6   55.36   58.19   1
   7  -5   6   49.72   76.28   1
   7   5   7  489.56  180.80   1
  -7  -5  -7  686.14  168.41   1
  -7  -5  -7  -19.21  180.50   1
  -7   5  -7  429.76  163.29   1
  -7   5  -7  564.47  174.43   1
   7  -5   7  798.69  180.93   1
  -7  -5  -8   -2.60   75.09   1
  -7  -5  -8   35.72   79.84   1
  -7   5  -8   29.03   96.33   1
  -7   5  -8   48.53   63.77   1
  -7  -5  -9  359.42  159.77   1
  -7   5  -9  342.82  142.26   1
   7   7   0 2486.75  795.59   1
  -7  -7   0 2706.66  724.13   1
  -7  -7   0 2249.43  795.31   1
  -7   7   0 1959.09  722.81   1
  -7   7   0 2923.20  795.78   1
   7  -7   0 2802.18  796.27   1
   7   7   1  733.60  236.33   1
  -7  -7  -1  701.06  212.83   1
  -7  -7  -1  833.63  244.98   1
  -7   7  -1  530.82  211.95   1
  -7   7  -1  777.53  230.98   1
   7  -7   1  778.38  236.47   1
   7   7   2 3447.81 1287.56   1
  -7  -7  -2 4004.93 1169.90   1
  -7  -7  -2 3513.66 1287.24   1
  -7   7  -2 4527.92 1171.05   1
  -7   7  -2 3855.79 1287.22   1
   7  -7   2 5152.37 1290.68   1
   7   7   3  563.00  173.73   1
  -7  -7  -3  433.09  144.45   1
  -7  -7  -3  597.05  189.94   1
  -7   7  -3  485.38  151.12   1
  -7   7  -3  401.53  158.76   1
   7  -7   3  382.60  167.28   1
  -7  -7  -4  559.89  249.49   1
   7   7   4  854.15  255.34   1
  -7  -7  -4  459.59  229.59   1
  -7   7  -4  677.63  206.11   1
  -7   7  -4  720.96  216.06   1
   7  -7   4  768.11  220.19   1
   7   7   5  158.46   94.50   1
  -7  -7  -5  261.71   85.70   1
  -7  -7  -5   12.43   85.43   1
  -7   7  -5  206.94   92.55   1
  -7   7  -5  238.59   79.96   1
   7  -7   5  222.62   92.79   1
   7   7   6  779.83  472.47   1
  -7  -7  -6 1790.17  430.66   1
  -7   7  -6  888.09  428.43   1
  -7   7  -6 2159.73  465.68   1
   7  -7   6 1643.27  469.40   1
  -7  -7  -7   43.23   71.87   1
  -7  -7  -7   -6.35   96.61   1
  -7   7  -7   54.76  100.90   1
  -7   7  -7   13.04   67.34   1
  -7  -7  -8  292.86  131.51   1
  -7   7  -8  287.30  119.61   1
  -7  -7  -9   19.19  116.68   1
  -7   7  -9   16.10   96.30   1
   7   9   0   34.23   80.12   1
  -7  -9   0   16.23   46.83   1
  -7  -9   0   17.23  104.09   1
  -7   9   0   50.96   69.31   1
   7  -9   0   26.12   86.71   1
   7   9   1  240.08  104.65   1
  -7  -9  -1  214.53   82.91   1
  -7  -9  -1   99.40  117.51   1
  -7   9  -1  212.85   88.29   1
  -7   9  -1  198.93   93.81   1
   7  -9   1  317.26  117.36   1
  -7  -9  -2  779.09  321.90   1
  -7  -9  -2  687.55  360.78   1
  -7   9  -2 1274.34  324.92   1
  -7   9  -2 1270.18  353.05   1
   7  -9   2 1411.73  359.66   1
   7   9   3  352.19  184.31   1
  -7  -9  -3  299.13  114.85   1
  -7  -9  -3  327.33  158.87   1
  -7   9  -3  276.63  126.82   1
  -7   9  -3  354.01  123.24   1
   7  -9   3  486.41  139.56   1
  -7  -9  -4 1485.33  322.40   1
  -7  -9  -4  336.77  345.59   1
  -7   9  -4  902.76  328.06   1
  -7   9  -4 1307.28  345.03   1
   7  -9   4 1179.81  348.88   1
   7   9   5  143.80  150.40   1
  -7  -9  -5  532.24  142.57   1
  -7  -9  -5   -4.79  155.99   1
  -7   9  -5  182.18  146.63   1
  -7   9  -5  882.42  151.57   1
   7  -9   5  544.53  155.72   1
  -7  -9  -6   83.78   80.77   1
  -7   9  -6   77.11   79.03   1
   7  -9   6  101.24   92.54   1
  -7  -9  -7  170.71  112.97   1
  -7   9  -7  197.11   92.80   1
  -7  -9  -8  -41.12  120.28   1
  -7   9  -8   -2.71   94.45   1
  -7 -11   0  -20.93   74.54   1
  -7 -11   0  -18.16  171.13   1
  -7  11   0  177.83   82.76   1
  -7  11   0  119.19   71.20   1
   7 -11   0   97.74   85.46   1
   7  11   1   34.24  101.13   1
  -7 -11  -1   31.83   65.89   1
  -7 -11  -1  -26.66  113.02   1
  -7  11  -1   33.19  100.67   1
  -7  11  -1   19.73   57.44   1
   7 -11   1   -5.67   78.20   1
   7  11   2  134.20  169.10   1
  -7 -11  -2  309.14  112.42   1
  -7 -11  -2   36.85  161.82   1
  -7  11  -2  157.18  112.27   1
  -7  11  -2  347.41  104.88   1
   7 -11   2  334.77  123.07   1
  -7 -11  -3  170.99   97.48   1
  -7  11  -3   93.89  109.43   1
  -7  11  -3   93.41   81.49   1
   7 -11   3   99.54  105.87   1
  -7 -11  -4  629.92  196.12   1
  -7  11  -4  490.63  206.18   1
   7 -11   4  601.24  225.99   1
  -7 -11  -5   65.66   86.88   1
  -7  11  -5   32.84   78.62   1
  -7 -11  -6   12.18  121.34   1
  -7  11  -6    5.18   73.36   1
  -7 -13   0   68.86  129.52   1
  -7  13   0  471.84  129.70   1
   7 -13   0   24.39  135.70   1
  -7 -13  -1   25.47  107.50   1
  -7  13  -1   17.48  111.65   1
   7 -13   1   -5.12  130.39   1
  -7 -13  -2  -22.67  107.79   1
  -7  13  -2  691.00  187.72   1
   7 -13   2   31.17  131.04   1
  -7 -13  -3   11.29   90.28   1
  -7  13  -3   32.29  109.95   1
   7 -13   3  -31.44  107.32   1
  -7 -13  -4   55.17  120.81   1
   8   0   0 6823.78 2082.15   1
  -8   0   0 6353.57 1889.75   1
  -8   0   0 6507.38 2081.54   1
   8   0   1   11.14   61.34   1
  -8   0  -1    3.87   40.51   1
  -8   0  -1    1.24   52.42   1
   8   0   2 4131.53 1346.02   1
  -8   0  -2 4292.42 1224.84   1
  -8   0  -2 4250.90 1346.04   1
   8   0   3   -2.18   78.84   1
  -8   0  -3   -9.77   47.98   1
  -8   0  -3   14.18   66.80   1
   8   0   412572.97 3850.39   1
  -8   0  -411975.28 3491.96   1
  -8   0  -411874.71 3849.63   1
   8   0   5  -20.72   88.17   1
  -8   0  -5   -2.98   45.41   1
  -8   0  -5   30.05   77.10   1
   8   0   6  202.67  104.72   1
  -8   0  -6  202.99   74.93   1
  -8   0  -6  132.15   84.64   1
   8   0   7   -3.65   93.94   1
  -8   0  -7   -8.87   66.47   1
  -8   0  -7   -0.90   72.14   1
   8   0   8 6834.60 1246.29   1
  -8   0  -8 5248.75 1131.89   1
  -8   0  -8   12.48 1229.95   1
   8   2   0 1169.58  323.05   1
  -8  -2   0  835.30  294.04   1
  -8  -2   0  954.42  324.54   1
  -8   2   0 1113.89  295.86   1
  -8   2   0  966.91  320.54   1
   8  -2   0  932.81  324.43   1
   8   2   1 2817.75  827.20   1
  -8  -2  -1 1650.31  751.36   1
  -8  -2  -1 2657.47  825.23   1
  -8   2  -1 2821.07  751.97   1
  -8   2  -1 3271.34  826.38   1
   8  -2   1 2174.05  824.94   1
   8   2   2  346.41  113.87   1
  -8  -2  -2  227.24  100.65   1
  -8  -2  -2  371.04  112.46   1
  -8   2  -2  244.86   96.88   1
  -8   2  -2  307.01  115.33   1
   8  -2   2  311.00  118.81   1
   8   2   3   94.18   84.37   1
  -8  -2  -3   40.00   50.93   1
  -8  -2  -3   70.41   73.74   1
  -8   2  -3   47.18   40.52   1
  -8   2  -3   44.54   61.23   1
   8  -2   3   32.36   81.70   1
   8   2   4 1432.84  396.12   1
  -8  -2  -4 1006.39  354.82   1
  -8  -2  -4 1206.16  390.09   1
  -8   2  -4 1229.51  356.66   1
  -8   2  -4 1013.72  388.14   1
   8  -2   4 1622.96  396.60   1
   8   2   5  123.88  103.13   1
  -8  -2  -5  209.76   77.26   1
  -8  -2  -5  208.91   86.41   1
  -8   2  -5  159.17   86.25   1
  -8   2  -5  238.28   84.05   1
   8  -2   5  201.03  100.70   1
   8   2   6 1742.02  538.02   1
  -8  -2  -6 2042.98  490.52   1
  -8  -2  -6   23.58  530.55   1
  -8   2  -6 2039.09  493.24   1
  -8   2  -6 2180.42  535.78   1
   8  -2   6 2221.23  538.67   1
   8   2   7 1553.85  376.64   1
  -8  -2  -7 1303.01  340.77   1
  -8  -2  -7   -4.02  358.26   1
  -8   2  -7 1089.14  336.44   1
  -8   2  -7 1423.91  367.52   1
   8  -2   7 1612.20  376.76   1
  -8  -2  -8   77.49   96.27   1
  -8  -2  -8  -13.13   89.01   1
  -8   2  -8   19.77   93.98   1
  -8   2  -8   48.94   85.76   1
   8  -2   8   65.75  101.86   1
   8   4   0  493.42  228.05   1
  -8  -4   0  700.38  210.87   1
  -8  -4   0  958.02  237.90   1
  -8   4   0  666.50  211.10   1
  -8   4   0  768.82  229.08   1
   8  -4   0  783.95  230.74   1
   8   4   1 2626.70  674.04   1
  -8  -4  -1 2069.87  611.55   1
  -8  -4  -1 1318.27  668.45   1
  -8   4  -1 2394.11  611.87   1
  -8   4  -1 2150.69  670.92   1
   8  -4   1 1958.86  671.15   1
   8   4   2  413.42  184.25   1
  -8  -4  -2  527.76  168.24   1
  -8  -4  -2  621.51  184.82   1
  -8   4  -2  570.54  169.55   1
  -8   4  -2  640.32  185.93   1
   8  -4   2  514.50  190.00   1
   8   4   3  101.29   98.66   1
  -8  -4  -3  107.44   62.36   1
  -8  -4  -3  104.17   98.97   1
  -8   4  -3   67.97   55.67   1
  -8   4  -3  150.21   74.96   1
   8  -4   3  152.96   96.44   1
   8   4   4 1025.42  308.45   1
  -8  -4  -4  612.83  266.63   1
  -8  -4  -4  886.08  293.50   1
  -8   4  -4  996.49  271.26   1
  -8   4  -4  872.99  295.17   1
   8  -4   4 1338.12  306.67   1
   8   4   5   -7.44   88.06   1
  -8  -4  -5   22.72   45.76   1
  -8  -4  -5  -24.37   64.69   1
  -8   4  -5   38.67   69.73   1
  -8   4  -5    8.21   52.14   1
   8  -4   5   11.39   68.63   1
   8   4   6  505.78  166.68   1
  -8  -4  -6  366.61  150.66   1
  -8  -4  -6    5.77  154.66   1
  -8   4  -6  565.30  159.00   1
  -8   4  -6  785.19  163.12   1
   8  -4   6  631.73  171.67   1
   8   4   7   62.30  116.28   1
  -8  -4  -7  128.40   94.61   1
  -8  -4  -7   18.38  119.15   1
  -8   4  -7   49.01   83.21   1
  -8   4  -7  113.71   92.55   1
   8  -4   7   83.89  106.14   1
  -8  -4  -8   77.59  104.28   1
  -8   4  -8   36.14   79.29   1
   8   6   0  193.03  109.28   1
  -8  -6   0  375.28  109.40   1
  -8  -6   0  292.14  151.30   1
  -8   6   0  328.40  113.44   1
  -8   6   0  400.63  122.60   1
   8  -6   0  316.97  113.86   1
   8   6   1   22.48  102.96   1
  -8  -6  -1    0.97   51.75   1
  -8  -6  -1   29.88   71.49   1
  -8   6  -1   11.85   57.92   1
  -8   6  -1   35.50   70.72   1
   8  -6   1   23.65   83.35   1
   8   6   2 1150.09  358.94   1
  -8  -6  -2 1155.31  321.96   1
  -8  -6  -2 1208.57  354.81   1
  -8   6  -2  687.76  319.26   1
  -8   6  -2 1224.09  352.06   1
   8  -6   2 1168.96  357.37   1
   8   6   3  104.56  129.77   1
  -8  -6  -3   15.00   46.66   1
  -8   6  -3   49.87   81.67   1
  -8   6  -3   54.66   72.28   1
   8  -6   3   43.97  100.24   1
   8   6   4 1232.97  311.52   1
  -8  -6  -4  695.02  263.58   1
  -8  -6  -4    4.95  282.64   1
  -8   6  -4 1030.23  269.61   1
  -8   6  -4 1105.59  287.94   1
   8  -6   4 1414.40  296.14   1
   8   6   5  158.70  109.75   1
  -8  -6  -5  118.34   58.76   1
  -8  -6  -5   21.12   90.62   1
  -8   6  -5   93.07   87.55   1
  -8   6  -5  154.10   66.57   1
   8  -6   5   96.94   82.41   1
   8   6   6  455.41  230.33   1
  -8  -6  -6 1117.53  212.23   1
  -8  -6  -6  -26.96  212.04   1
  -8   6  -6  511.37  219.29   1
  -8   6  -6 1034.67  228.83   1
   8  -6   6  736.91  231.25   1
  -8  -6  -7   48.82  105.19   1
  -8   6  -7   27.08   89.23   1
   8  -6   7   21.61   86.95   1
  -8   6  -8   20.71   75.72   1
   8   8   0   55.13   67.07   1
  -8  -8   0   61.07   64.96   1
  -8  -8   0   31.94  118.31   1
  -8   8   0  102.34   91.21   1
  -8   8   0  126.89   79.33   1
   8  -8   0   65.70   98.75   1
   8   8   1  526.77  224.89   1
  -8  -8  -1  759.53  197.94   1
  -8  -8  -1   -1.47  214.15   1
  -8   8  -1  578.92  198.35   1
  -8   8  -1  967.34  220.72   1
   8  -8   1 1035.16  235.57   1
  -8  -8  -2  140.11   79.36   1
  -8  -8  -2  -34.30  136.69   1
  -8   8  -2  165.06   94.52   1
  -8   8  -2  363.62  104.55   1
   8  -8   2  414.15  132.33   1
   8   8   3   93.62  164.66   1
  -8  -8  -3   93.47   61.52   1
  -8  -8  -3   56.30  125.80   1
  -8   8  -3  114.18   84.29   1
  -8   8  -3  110.55   69.19   1
   8  -8   3  165.20   91.04   1
   8   8   4   30.36  148.95   1
  -8  -8  -4   77.56   50.17   1
  -8  -8  -4   68.03  104.69   1
  -8   8  -4   12.96   82.07   1
  -8   8  -4   56.72   56.86   1
   8  -8   4   36.29   78.08   1
  -8  -8  -5   73.75   89.32   1
  -8   8  -5   30.38   95.31   1
  -8   8  -5   91.06   79.52   1
   8  -8   5   80.22  105.84   1
  -8  -8  -6  272.56  144.77   1
  -8   8  -6  267.95  137.61   1
   8  -8   6  423.42  142.04   1
  -8  -8  -7   17.80  106.89   1
  -8   8  -7   40.81   77.02   1
   8  10   0  985.45  224.09   1
  -8 -10   0   19.43  160.29   1
  -8 -10   0   54.04  190.19   1
  -8  10   0  625.03  176.95   1
  -8  10   0  784.50  186.75   1
   8 -10   0  622.30  187.56   1
   8  10   1   22.97  136.03   1
  -8 -10  -1   -7.77   75.69   1
  -8 -10  -1   39.95  134.04   1
  -8  10  -1  -11.87   78.44   1
  -8  10  -1   -8.09   69.73   1
   8 -10   1  -20.93  110.19   1
   8  10   2 1960.08  572.63   1
  -8 -10  -2 1471.33  494.67   1
  -8 -10  -2   83.90  572.25   1
  -8  10  -2 1485.38  502.95   1
  -8  10  -2 1811.11  540.51   1
   8 -10   2 2667.55  549.55   1
  -8 -10  -3  217.35  109.21   1
  -8  10  -3  223.44   97.14   1
   8 -10   3  165.50  111.77   1
  -8 -10  -4  634.82  233.85   1
  -8  10  -4  686.60  238.32   1
   8 -10   4  764.42  253.32   1
  -8 -10  -5    6.65  108.44   1
  -8  10  -5  -15.03   97.52   1
   8 -10   5  -11.63   99.86   1
  -8  12   0    7.06   76.89   1
   8 -12   0   -0.37  103.34   1
  -8 -12  -1   34.88  105.42   1
  -8  12  -1   50.28   86.01   1
   8 -12   1  -14.23  118.04   1
  -8 -12  -2   38.32  124.76   1
  -8  12  -2  222.60  113.42   1
   8 -12   2    6.18  133.45   1
   9   1   0 2816.99  721.92   1
  -9  -1   0 1809.25  654.07   1
  -9  -1   0 2050.70  717.37   1
  -9   1   0 2341.88  654.54   1
  -9   1   0 2932.46  719.62   1
   9  -1   0 1662.71  717.31   1
   9   1   1   25.54   72.07   1
  -9  -1  -1   36.44   44.99   1
  -9  -1  -1   42.71   67.11   1
  -9   1  -1   32.35   49.42   1
  -9   1  -1   14.44   70.54   1
   9  -1   1   24.72   72.32   1
   9   1   2  508.11  165.64   1
  -9  -1  -2  368.72  141.45   1
  -9  -1  -2  516.29  162.61   1
  -9   1  -2  281.98  139.46   1
  -9   1  -2  514.11  163.26   1
   9  -1   2  467.80  166.96   1
   9   1   3   19.84  103.52   1
  -9  -1  -3   14.35   60.31   1
  -9  -1  -3    4.71   80.21   1
  -9   1  -3   -0.42   59.32   1
  -9   1  -3   15.68   79.20   1
   9  -1   3   -9.56   99.86   1
   9   1   4   55.04  121.44   1
  -9  -1  -4   26.81   59.55   1
  -9  -1  -4   21.58   84.06   1
  -9   1  -4    2.28   67.39   1
  -9   1  -4   32.43   83.02   1
   9  -1   4   41.94  116.34   1
   9   1   5  665.59  176.40   1
  -9  -1  -5  464.70  148.91   1
  -9  -1  -5    1.97  163.43   1
  -9   1  -5  330.95  154.32   1
  -9   1  -5  640.56  162.72   1
   9  -1   5  757.57  165.45   1
   9   1   6 2229.88  641.78   1
  -9  -1  -6 2277.07  586.11   1
  -9  -1  -6   21.46  631.99   1
  -9   1  -6 2390.47  590.27   1
  -9   1  -6 2724.38  641.39   1
   9  -1   6 2686.17  645.28   1
  -9  -1  -7   91.34  116.05   1
   9  -1   7   49.54  122.14   1
   9   3   0   82.35   95.21   1
  -9  -3   0   50.35   49.47   1
  -9  -3   0   84.26   76.43   1
  -9   3   0   66.63   59.03   1
  -9   3   0   67.08   70.78   1
   9  -3   0   61.58   72.86   1
   9   3   1  453.03  164.53   1
  -9  -3  -1  407.92  142.60   1
  -9  -3  -1  450.79  161.52   1
  -9   3  -1  358.08  145.10   1
  -9   3  -1  595.70  166.75   1
   9  -3   1  522.17  168.14   1
   9   3   2 5380.05 1470.62   1
  -9  -3  -2 4467.14 1334.76   1
  -9  -3  -2 5430.07 1470.71   1
  -9   3  -2 4310.91 1335.98   1
  -9   3  -2 3918.79 1466.09   1
   9  -3   2 3974.76 1468.56   1
   9   3   3  189.62  126.25   1
  -9  -3  -3  144.05   79.44   1
  -9  -3  -3   89.48  116.83   1
  -9   3  -3  161.79   82.26   1
  -9   3  -3  187.46   93.99   1
   9  -3   3  127.09  118.63   1
   9   3   4 1936.16  400.67   1
  -9  -3  -4  900.01  345.07   1
  -9  -3  -4    5.98  371.49   1
  -9   3  -4 1421.10  351.90   1
  -9   3  -4 1462.56  383.52   1
   9  -3   4 2094.42  399.25   1
   9   3   5   30.93  100.79   1
  -9  -3  -5  -20.27   54.33   1
  -9  -3  -5   -1.24   76.93   1
  -9   3  -5   38.01   80.49   1
  -9   3  -5    8.99   63.52   1
   9  -3   5   50.52   85.79   1
   9   3   6  102.10   93.34   1
  -9  -3  -6   95.87   98.47   1
  -9  -3  -6   -3.27   72.79   1
  -9   3  -6   45.84   91.35   1
  -9   3  -6   18.25   73.39   1
   9  -3   6  106.72  109.69   1
  -9  -3  -7   64.01  117.48   1
  -9   3  -7    9.67  104.28   1
   9   5   0  884.56  228.20   1
  -9  -5   0  499.78  200.10   1
  -9  -5   0  672.89  229.07   1
  -9   5   0  696.85  203.63   1
  -9   5   0  574.40  229.21   1
   9  -5   0  583.45  224.01   1
   9   5   1  123.69   89.04   1
  -9  -5  -1  105.73   66.83   1
  -9  -5  -1    1.22   85.74   1
  -9   5  -1   75.06   57.38   1
  -9   5  -1   68.78   88.49   1
   9  -5   1  165.74  103.26   1
   9   5   2   81.00  110.33   1
  -9  -5  -2  177.74   75.34   1
  -9  -5  -2   29.20  109.00   1
  -9   5  -2   69.79   94.07   1
  -9   5  -2  124.84   91.46   1
   9  -5   2  190.34  113.36   1
   9   5   3  455.31  171.20   1
  -9  -5  -3  307.84  112.87   1
  -9  -5  -3   52.65  147.85   1
  -9   5  -3  343.76  133.99   1
  -9   5  -3  364.86  134.38   1
   9  -5   3  442.41  160.17   1
   9   5   4   34.35  129.36   1
  -9  -5  -4   14.01   49.21   1
  -9  -5  -4   -0.70   97.46   1
  -9   5  -4  -30.10   79.04   1
  -9   5  -4   20.70   69.00   1
   9  -5   4   21.98   95.79   1
   9   5   5   44.63  123.28   1
  -9  -5  -5   30.34   54.40   1
  -9  -5  -5    5.36   83.19   1
  -9   5  -5    2.41   90.47   1
  -9   5  -5    5.36   61.35   1
   9  -5   5   29.48   84.24   1
  -9  -5  -6  -16.49  102.71   1
  -9   5  -6    5.68   83.99   1
   9  -5   6    6.81  116.88   1
   9   7   0 1331.18  341.80   1
  -9  -7   0  856.21  301.49   1
  -9  -7   0   -6.93  324.96   1
  -9   7   0 1541.77  310.78   1
  -9   7   0 1150.48  332.30   1
   9  -7   0  813.27  335.26   1
   9   7   1  678.08  242.34   1
  -9  -7  -1  773.59  213.58   1
  -9  -7  -1   53.49  235.27   1
  -9   7  -1  746.62  215.12   1
  -9   7  -1  972.28  242.58   1
   9  -7   1  953.20  256.98   1
   9   7   2  813.14  256.04   1
  -9  -7  -2  327.46  182.37   1
  -9  -7  -2   23.81  245.55   1
  -9   7  -2  664.91  199.42   1
  -9   7  -2  823.27  219.63   1
   9  -7   2 1001.34  235.75   1
   9   7   3  153.02  198.92   1
  -9  -7  -3   96.47   65.50   1
  -9  -7  -3   41.17  131.20   1
  -9   7  -3   73.76   95.48   1
  -9   7  -3  156.50   82.19   1
   9  -7   3  171.82  112.89   1
  -9  -7  -4 1190.56  343.24   1
  -9   7  -4 1066.81  362.18   1
   9  -7   4 1041.39  366.24   1
  -9  -7  -5    4.57  102.95   1
   9  -7   5   62.96  119.12   1
  -9  -9   0  550.31  312.47   1
  -9  -9   0   35.29  338.98   1
  -9   9   0 1348.48  322.39   1
  -9   9   0 1534.21  348.94   1
   9  -9   0 1928.11  374.41   1
  -9  -9  -1  109.05   85.43   1
  -9   9  -1  137.96   92.29   1
  -9   9  -1  234.79  119.46   1
   9  -9   1  323.19  159.38   1
  -9  -9  -2   40.22  110.11   1
  -9   9  -2   -2.17   94.56   1
   9  -9   2   51.17  103.16   1
  -9  -9  -3   99.95  107.65   1
  -9   9  -3   39.95   89.77   1
   9  -9   3   86.58  105.97   1
  -9  -9  -4   61.93  124.48   1
  -9   9  -4  189.01   96.33   1
   9  -9   4  125.10  137.42   1
  10   0   0   -3.97   86.31   1
 -10   0   0   14.52   45.54   1
 -10   0   0    7.22   82.47   1
  10   0   1    2.51  100.67   1
 -10   0  -1  -25.90   55.00   1
 -10   0  -1    5.54   96.18   1
  10   0   2 2589.82  749.73   1
 -10   0  -2 2160.48  679.49   1
 -10   0  -2 2262.95  746.98   1
  10   0   3   25.40  132.68   1
 -10   0  -3    2.95   80.13   1
 -10   0  -3    9.75  125.23   1
  10   0   4 2642.87  569.92   1
 -10   0  -4 1729.41  503.88   1
 -10   0  -4 1109.45  548.54   1
  10   2   0  426.80  162.25   1
 -10  -2   0  258.56  136.53   1
 -10  -2   0  462.54  158.80   1
 -10   2   0  230.61  138.75   1
 -10   2   0  523.53  161.41   1
  10  -2   0  589.75  162.53   1
  10   2   1  685.11  223.15   1
 -10  -2  -1  591.40  196.51   1
 -10  -2  -1  535.34  220.76   1
 -10   2  -1  593.49  195.35   1
 -10   2  -1  658.59  225.35   1
  10  -2   1  654.23  227.55   1
  10   2   2  567.32  181.92   1
 -10  -2  -2  345.77  138.79   1
 -10  -2  -2  243.90  179.96   1
 -10   2  -2  303.34  138.52   1
 -10   2  -2  462.77  157.95   1
  10  -2   2  421.92  173.44   1
  10   2   3  408.46  191.63   1
 -10  -2  -3  493.09  147.06   1
 -10  -2  -3    1.26  143.80   1
 -10   2  -3  453.83  143.51   1
 -10   2  -3  464.01  159.42   1
  10  -2   3  514.00  192.93   1
  10   2   4  106.98  159.52   1
 -10  -2  -4   33.98   79.51   1
 -10  -2  -4   -7.86   91.61   1
 -10   2  -4   55.90  124.19   1
 -10   2  -4   70.29  105.21   1
  10  -2   4   93.70  125.12   1
  10   4   0  210.67  139.77   1
 -10  -4   0  312.20  115.59   1
 -10  -4   0   59.31  134.05   1
 -10   4   0  403.65  116.71   1
 -10   4   0  501.33  147.38   1
  10  -4   0  328.67  148.75   1
  10   4   1  332.89  144.47   1
 -10  -4  -1  215.65  112.46   1
 -10   4  -1  314.37  117.57   1
 -10   4  -1  271.10  135.56   1
  10  -4   1  256.28  148.03   1
  10   4   2  273.70  170.46   1
 -10  -4  -2  322.85  130.08   1
 -10   4  -2  153.22  124.28   1
 -10   4  -2  359.21  138.25   1
  10  -4   2  348.32  161.45   1
  10   4   3  228.14  179.94   1
 -10  -4  -3  253.90  108.65   1
 -10  -4  -3   19.23  116.53   1
 -10   4  -3  259.60  112.54   1
 -10   4  -3  356.11  129.18   1
  10  -4   3  261.74  154.84   1
 -10  -4  -4  148.16  112.54   1
 -10   4  -4  177.07  114.49   1
  10  -4   4  119.06   91.95   1
  10   6   0   96.89  117.31   1
 -10  -6   0  128.62   95.86   1
 -10  -6   0  -39.87  115.17   1
 -10   6   0   80.47   68.50   1
 -10   6   0   26.01   99.15   1
  10  -6   0   29.16  123.61   1
  10   6   1   54.24  137.41   1
 -10  -6  -1  126.19  100.66   1
 -10  -6  -1  -18.09  158.71   1
 -10   6  -1  142.16   92.04   1
 -10   6  -1  171.50  109.86   1
  10  -6   1   71.70  137.10   1
 -10  -6  -2  161.30   96.26   1
 -10   6  -2  111.82  112.77   1
  10  -6   2  171.09  146.52   1
 -10  -6  -3    7.40   77.29   1
 -10   6  -3   21.85  105.13   1
  10  -6   3  -44.57  116.67   1
 -10   8   0  651.03  221.31   1
  10  -8   0  474.85  244.79   1
 -11  -1   0  144.10  124.57   1
 -11  -1   0   68.27   95.13   1
 -11   1   0  248.97  134.48   1
 -11   1   0  104.08  129.57   1
  11  -1   0  156.41  132.84   1
   0   0   0
;
_shelx_hkl_checksum    7462
