# Supplementary material for: Protic Ionic Liquid as Reagent, Catalyst, and Solvent: 1‐Methylimidazolium Thiocyanate
Source: Angew Chem Int Ed Engl. 2021 Feb 26;60(14):7927–34. doi: 10.1002/anie.202016593 (PMC8048580; doi:10.1002/anie.202016593)
Supplement: Supplementary file 1 — Supplementary [file ANIE-60-7927-s002.zip › 3b.cif]

 
data_C2320 
  
_audit_creation_method            SHELXL-2013 
_chemical_name_systematic 
; 
 ? 
; 
_chemical_name_common             ? 
_chemical_melting_point           ? 
_chemical_formula_moiety          
 'C6 H16 N, C N S' 
_chemical_formula_sum 
 'C7 H16 N2 S' 
_chemical_formula_weight          160.28 
  
loop_ 
 _atom_type_symbol 
 _atom_type_description 
 _atom_type_scat_dispersion_real 
 _atom_type_scat_dispersion_imag 
 _atom_type_scat_source 
 'C'  'C'   0.0033   0.0016 
 'International Tables Vol C Tables 4.2.6.8 and 6.1.1.4' 
 'H'  'H'   0.0000   0.0000 
 'International Tables Vol C Tables 4.2.6.8 and 6.1.1.4' 
 'N'  'N'   0.0061   0.0033 
 'International Tables Vol C Tables 4.2.6.8 and 6.1.1.4' 
 'S'  'S'   0.1246   0.1234 
 'International Tables Vol C Tables 4.2.6.8 and 6.1.1.4' 
  
_space_group_crystal_system       orthorhombic 
_space_group_IT_number            62 
_space_group_name_H-M_alt         'P n m a' 
_space_group_name_Hall            '-P 2ac 2n' 
  
_shelx_space_group_comment 
; 
The symmetry employed for this shelxl refinement is uniquely defined 
by the following loop, which should always be used as a source of 
symmetry information in preference to the above space-group names. 
They are only intended as comments. 
; 
  
loop_ 
 _space_group_symop_operation_xyz 
 'x, y, z' 
 '-x+1/2, -y, z+1/2' 
 '-x, y+1/2, -z' 
 'x+1/2, -y+1/2, -z+1/2' 
 '-x, -y, -z' 
 'x-1/2, y, -z-1/2' 
 'x, -y-1/2, z' 
 '-x-1/2, y-1/2, z-1/2' 
  
_cell_length_a                    12.2746(16) 
_cell_length_b                    8.4656(12) 
_cell_length_c                    9.9180(13) 
_cell_angle_alpha                 90 
_cell_angle_beta                  90 
_cell_angle_gamma                 90 
_cell_volume                      1030.6(2) 
_cell_formula_units_Z             4 
_cell_measurement_temperature     250(2) 
_cell_measurement_reflns_used     1109 
_cell_measurement_theta_min       2.64 
_cell_measurement_theta_max       20.34 
  
_exptl_crystal_description        prism 
_exptl_crystal_colour             colourless 
_exptl_crystal_density_meas       ? 
_exptl_crystal_density_method     ? 
_exptl_crystal_density_diffrn     1.033 
_exptl_crystal_F_000              352 
_exptl_transmission_factor_min    ? 
_exptl_transmission_factor_max    ? 
_exptl_crystal_size_max           0.15 
_exptl_crystal_size_mid           0.15 
_exptl_crystal_size_min           0.10 
_exptl_absorpt_coefficient_mu     0.257 
_shelx_estimated_absorpt_T_min    0.962 
_shelx_estimated_absorpt_T_max    0.975 
_exptl_absorpt_correction_type    'multi-scan' 
_exptl_absorpt_correction_T_min   0.954 
_exptl_absorpt_correction_T_max   0.966 
_exptl_absorpt_process_details 
; 
 SADABS 2016/2: Krause, L., Herbst-Irmer, R., Sheldrick G.M. & Stalke D., 
 J. Appl. Cryst. 48 (2015) 3-10. 
; 
  
_exptl_special_details 
; 
 ? 
; 
  
_diffrn_ambient_temperature       250(2) 
_diffrn_radiation_wavelength      0.71073 
_diffrn_radiation_type            MoK\a 
_diffrn_source                    ? 
_diffrn_measurement_device_type   'Bruker D8 QUEST PHOTON-III CCD' 
_diffrn_measurement_method        '\f and \w scans' 
_diffrn_detector_area_resol_mean  ? 
_diffrn_reflns_number             11268 
_diffrn_reflns_av_unetI/netI      0.0315 
_diffrn_reflns_av_R_equivalents   0.0665 
_diffrn_reflns_limit_h_min        -15 
_diffrn_reflns_limit_h_max        15 
_diffrn_reflns_limit_k_min        -11 
_diffrn_reflns_limit_k_max        10 
_diffrn_reflns_limit_l_min        -12 
_diffrn_reflns_limit_l_max        12 
_diffrn_reflns_theta_min          2.640 
_diffrn_reflns_theta_max          27.687 
_diffrn_reflns_theta_full         25.242 
_diffrn_measured_fraction_theta_max   0.952 
_diffrn_measured_fraction_theta_full  0.945 
_diffrn_reflns_Laue_measured_fraction_max    0.952 
_diffrn_reflns_Laue_measured_fraction_full   0.945 
_diffrn_reflns_point_group_measured_fraction_max   0.952 
_diffrn_reflns_point_group_measured_fraction_full  0.945 
_reflns_number_total              1220 
_reflns_number_gt                 618 
_reflns_threshold_expression      'I > 2\s(I)' 
_reflns_Friedel_coverage          0.000 
_reflns_Friedel_fraction_max      . 
_reflns_Friedel_fraction_full     . 
  
_reflns_special_details 
; 
 Reflections were merged by SHELXL according to the crystal 
 class for the calculation of statistics and refinement. 
  
 _reflns_Friedel_fraction is defined as the number of unique 
 Friedel pairs measured divided by the number that would be 
 possible theoretically, ignoring centric projections and 
 systematic absences. 
; 
  
_computing_data_collection        'APEX3 (Bruker, 2018)'     
_computing_cell_refinement        'SAINT (Bruker, 2013)'     
_computing_data_reduction         'SAINT (Bruker, 2013)'     
_computing_structure_solution     'SHELXT (Sheldrick, 2015)' 
_computing_structure_refinement   'SHELXL (Sheldrick, 2015)'  
_computing_molecular_graphics     'SHELXTL (Sheldrick, 2015)'
_computing_publication_material   'SHELXTL (Sheldrick, 2015)'
  
_refine_special_details 
; 
 ? 
; 
_refine_ls_structure_factor_coef  Fsqd 
_refine_ls_matrix_type            full 
_refine_ls_weighting_scheme       calc 
_refine_ls_weighting_details 
'w=1/[\s^2^(Fo^2^)+(0.01P)^2^+1.1P] where P=(Fo^2^+2Fc^2^)/3' 
_atom_sites_solution_primary      difmap 
_atom_sites_solution_secondary    difmap 
_atom_sites_solution_hydrogens    mixed 
_refine_ls_hydrogen_treatment     constr 
_refine_ls_extinction_method      none 
_refine_ls_extinction_coef        . 
_refine_ls_number_reflns          1220 
_refine_ls_number_parameters      55 
_refine_ls_number_restraints      5 
_refine_ls_R_factor_all           0.1516 
_refine_ls_R_factor_gt            0.0943 
_refine_ls_wR_factor_ref          0.1862 
_refine_ls_wR_factor_gt           0.1586 
_refine_ls_goodness_of_fit_ref    1.020 
_refine_ls_restrained_S_all       1.023 
_refine_ls_shift/su_max           0.000 
_refine_ls_shift/su_mean          0.000 
  
loop_ 
 _atom_site_label 
 _atom_site_type_symbol 
 _atom_site_fract_x 
 _atom_site_fract_y 
 _atom_site_fract_z 
 _atom_site_U_iso_or_equiv 
 _atom_site_adp_type 
 _atom_site_occupancy 
 _atom_site_site_symmetry_order 
 _atom_site_calc_flag 
 _atom_site_refinement_flags_posn 
 _atom_site_refinement_flags_adp 
 _atom_site_refinement_flags_occupancy 
 _atom_site_disorder_assembly 
 _atom_site_disorder_group 
S1 S 0.78760(13) 0.7500 0.62100(18) 0.1121(7) Uani 1 2 d S T P . . 
N1 N 0.6198(5) 0.7500 0.4435(6) 0.136(2) Uani 1 2 d S T P . . 
C1 C 0.6896(4) 0.7500 0.5171(6) 0.0897(15) Uani 1 2 d S T P . . 
N2 N 0.4133(3) 0.7500 0.3265(4) 0.0865(12) Uani 1 2 d DS T P . . 
H2 H 0.4847 0.7500 0.3450 0.104 Uiso 1 2 d R U P . . 
C2 C 0.3608(7) 0.7500 0.4613(7) 0.251(6) Uani 1 2 d DS T P . . 
H2A H 0.3839 0.8407 0.5107 0.301 Uiso 1 1 d R U . . . 
C3 C 0.2368(7) 0.7500 0.4684(10) 0.235(6) Uani 1 2 d DS T P . . 
H3A H 0.2090 0.7500 0.5584 0.352 Uiso 1 2 d R U P . . 
H3B H 0.2119 0.8419 0.4221 0.352 Uiso 1 1 d R U . . . 
C4 C 0.3823(5) 0.60552(17) 0.2521(6) 0.188(3) Uani 1 1 d D . . . . 
H4A H 0.3448 0.6360 0.1688 0.226 Uiso 1 1 calc R U . . . 
H4B H 0.3309 0.5446 0.3070 0.226 Uiso 1 1 calc R U . . . 
C5 C 0.4786(5) 0.5012(7) 0.2167(6) 0.165(2) Uani 1 1 d D . . . . 
H5A H 0.4534 0.4103 0.1660 0.248 Uiso 1 1 calc R U . . . 
H5B H 0.5140 0.4660 0.2988 0.248 Uiso 1 1 calc R U . . . 
H5C H 0.5301 0.5608 0.1626 0.248 Uiso 1 1 calc R U . . . 
  
loop_ 
 _atom_site_aniso_label 
 _atom_site_aniso_U_11 
 _atom_site_aniso_U_22 
 _atom_site_aniso_U_33 
 _atom_site_aniso_U_23 
 _atom_site_aniso_U_13 
 _atom_site_aniso_U_12 
S1 0.0791(9) 0.1324(14) 0.1248(13) 0.000 -0.0124(9) 0.000 
N1 0.097(4) 0.164(5) 0.146(5) 0.000 -0.034(4) 0.000 
C1 0.075(3) 0.087(3) 0.107(4) 0.000 -0.001(3) 0.000 
N2 0.069(2) 0.074(2) 0.116(3) 0.000 0.009(2) 0.000 
C2 0.124(7) 0.335(16) 0.292(14) 0.000 0.077(9) 0.000 
C3 0.257(13) 0.248(11) 0.199(10) 0.000 0.120(10) 0.000 
C4 0.170(5) 0.127(4) 0.267(7) -0.075(5) -0.070(5) 0.042(4) 
C5 0.150(5) 0.134(4) 0.211(6) -0.043(4) 0.030(4) 0.033(4) 
  
_geom_special_details 
; 
 All esds (except the esd in the dihedral angle between two l.s. planes) 
 are estimated using the full covariance matrix.  The cell esds are taken 
 into account individually in the estimation of esds in distances, angles 
 and torsion angles; correlations between esds in cell parameters are only 
 used when they are defined by crystal symmetry.  An approximate (isotropic) 
 treatment of cell esds is used for estimating esds involving l.s. planes. 
; 
  
loop_ 
 _geom_bond_atom_site_label_1 
 _geom_bond_atom_site_label_2 
 _geom_bond_distance 
 _geom_bond_site_symmetry_2 
 _geom_bond_publ_flag 
S1 C1 1.584(6) . ? 
N1 C1 1.125(7) . ? 
N2 C4 1.478(8) . ? 
N2 C4 1.478(8) 7_575 ? 
N2 C2 1.484(8) . ? 
N2 H2 0.8950 . ? 
C2 C3 1.523(8) . ? 
C2 H2A 0.9539 . ? 
C3 H3A 0.9556 . ? 
C3 H3B 0.9539 . ? 
C4 C5 1.517(8) . ? 
C4 H4A 0.9800 . ? 
C4 H4B 0.9800 . ? 
C5 H5A 0.9700 . ? 
C5 H5B 0.9700 . ? 
C5 H5C 0.9700 . ? 
  
loop_ 
 _geom_angle_atom_site_label_1 
 _geom_angle_atom_site_label_2 
 _geom_angle_atom_site_label_3 
 _geom_angle 
 _geom_angle_site_symmetry_1 
 _geom_angle_site_symmetry_3 
 _geom_angle_publ_flag 
N1 C1 S1 179.9(6) . . ? 
C4 N2 C4 111.6(7) . 7_575 ? 
C4 N2 C2 109.7(7) . . ? 
C4 N2 C2 109.7(7) 7_575 . ? 
C4 N2 H2 110.8 . . ? 
C4 N2 H2 110.8 7_575 . ? 
C2 N2 H2 103.9 . . ? 
N2 C2 C3 118.4(7) . . ? 
N2 C2 H2A 109.5 . . ? 
C3 C2 H2A 105.9 . . ? 
C2 C3 H3A 113.6 . . ? 
C2 C3 H3B 107.4 . . ? 
H3A C3 H3B 109.5 . . ? 
N2 C4 C5 113.3(7) . . ? 
N2 C4 H4A 108.9 . . ? 
C5 C4 H4A 108.9 . . ? 
N2 C4 H4B 108.9 . . ? 
C5 C4 H4B 108.9 . . ? 
H4A C4 H4B 107.7 . . ? 
C4 C5 H5A 109.5 . . ? 
C4 C5 H5B 109.5 . . ? 
H5A C5 H5B 109.5 . . ? 
C4 C5 H5C 109.5 . . ? 
H5A C5 H5C 109.5 . . ? 
H5B C5 H5C 109.5 . . ? 
  
loop_ 
 _geom_torsion_atom_site_label_1 
 _geom_torsion_atom_site_label_2 
 _geom_torsion_atom_site_label_3 
 _geom_torsion_atom_site_label_4 
 _geom_torsion 
 _geom_torsion_site_symmetry_1 
 _geom_torsion_site_symmetry_2 
 _geom_torsion_site_symmetry_3 
 _geom_torsion_site_symmetry_4 
 _geom_torsion_publ_flag 
C4 N2 C2 C3 -61.5(3) . . . . ? 
C4 N2 C2 C3 61.5(3) 7_575 . . . ? 
C4 N2 C4 C5 119.5(4) 7_575 . . . ? 
C2 N2 C4 C5 -118.6(6) . . . . ? 
  
loop_ 
 _geom_hbond_atom_site_label_D 
 _geom_hbond_atom_site_label_H 
 _geom_hbond_atom_site_label_A 
 _geom_hbond_distance_DH 
 _geom_hbond_distance_HA 
 _geom_hbond_distance_DA 
 _geom_hbond_angle_DHA 
 _geom_hbond_site_symmetry_A 
N2 H2 N1  0.89 1.93 2.788(7) 161 . 
  
_refine_diff_density_max    0.315 
_refine_diff_density_min   -0.343 
_refine_diff_density_rms    0.041 
  
_shelxl_version_number 2013-4 
  
_shelx_res_file 
; 
TITL C2320 in Pnma 
CELL  0.71073  12.2746   8.4656   9.9180   90.000   90.000   90.000 
ZERR    4.000   0.0016   0.0012   0.0013    0.000    0.000    0.000 
LATT  1 
SYMM 1/2-X, -Y, 1/2+Z 
SYMM -X, 1/2+Y, -Z 
SYMM 1/2+X, 1/2-Y, 1/2-Z 
SFAC C H N S 
UNIT 28 64 8 4 
TEMP -23.0 
SIZE 0.10 0.15 0.15 
  
OMIT     4   1   2 
OMIT     6   0   2 
OMIT     3   2   1 
OMIT     3   0   1 
OMIT     4   3   0 
OMIT     6   0   0 
OMIT     6   0   1 
OMIT     4   0   1 
OMIT     3   1   1 
OMIT     3   1   2 
OMIT     2   1   1 
OMIT     3   0   2 
OMIT     4   2   1 
OMIT     5   2   1 
OMIT     5   0   3 
OMIT     6   2   0 
OMIT     4   2   0 
OMIT     6   1   0 
OMIT     2   3   1 
OMIT     4   1   1 
OMIT     0   1   1 
OMIT     4   0   3 
OMIT     2   0   1 
OMIT     9   0   3 
OMIT     3   4   3 
OMIT     2   0   2 
OMIT     1   0   3 
OMIT     2   1   2 
OMIT     1   1   1 
OMIT     6   1   1 
OMIT     3   2   2 
OMIT     2   1   0 
OMIT     9   2   1 
OMIT     0   0   2 
OMIT     2   2   1 
OMIT     5   4   1 
OMIT    10   1   0 
OMIT     8   3   0 
OMIT    12   0   1 
OMIT     8   1   2 
OMIT     5   6   3 
OMIT     1   1   2 
OMIT     1   4   2 
OMIT     0   1   5 
OMIT    12   1   0 
OMIT     6   3   1 
OMIT     4   1   0 
OMIT     2   0   0 
OMIT     1   1   4 
OMIT     3   5   2 
OMIT     3   2   5 
OMIT     8   1   3 
OMIT     5   4   2 
OMIT     6   2   4 
L.S. 12 
BOND $H 
ACTA 
CONF 
HTAB N2 N1 
DFIX 1.480 0.003 N2 C2 N2 C4 
DFIX 1.525 0.003 C2 C3 C4 C5 
EQIV $1 X, 1.5-Y, Z 
DFIX 2.450 0.003 C4 C4_$1 
  
WGHT    0.010000    1.100000 
FVAR       1.16756 
S1    4    0.787599    0.750000    0.620998    10.50000    0.07912    0.13237 = 
         0.12485    0.00000   -0.01242    0.00000 
N1    3    0.619844    0.750000    0.443539    10.50000    0.09698    0.16356 = 
         0.14597    0.00000   -0.03417    0.00000 
C1    1    0.689580    0.750000    0.517116    10.50000    0.07507    0.08736 = 
         0.10663    0.00000   -0.00074    0.00000 
N2    3    0.413300    0.750000    0.326494    10.50000    0.06907    0.07390 = 
         0.11640    0.00000    0.00861    0.00000 
AFIX   3 
H2    2    0.484660    0.750000    0.345024    10.50000   -1.20000 
AFIX   0 
C2    1    0.360758    0.750000    0.461254    10.50000    0.12407    0.33500 = 
         0.29243    0.00000    0.07723    0.00000 
AFIX   3 
H2A   2    0.383878    0.840670    0.510674    11.00000   -1.20000 
AFIX   0 
C3    1    0.236840    0.750000    0.468386    10.50000    0.25714    0.24806 = 
         0.19856    0.00000    0.12006    0.00000 
AFIX   3 
H3A   2    0.208980    0.750000    0.558356    10.50000   -1.50000 
H3B   2    0.211880    0.841920    0.422126    11.00000   -1.50000 
AFIX   0 
C4    1    0.382268    0.605521    0.252089    11.00000    0.16978    0.12710 = 
         0.26721   -0.07524   -0.06983    0.04202 
AFIX  23 
H4A   2    0.344789    0.635976    0.168805    11.00000   -1.20000 
H4B   2    0.330879    0.544586    0.306983    11.00000   -1.20000 
AFIX   0 
C5    1    0.478613    0.501242    0.216696    11.00000    0.15042    0.13369 = 
         0.21119   -0.04283    0.02971    0.03284 
AFIX  33 
H5A   2    0.453425    0.410289    0.166036    11.00000   -1.50000 
H5B   2    0.513951    0.465988    0.298835    11.00000   -1.50000 
H5C   2    0.530069    0.560769    0.162584    11.00000   -1.50000 
  
AFIX   0 
HKLF 4 
  
REM  C2320 in Pnma 
REM R1 =  0.0943 for     618 Fo > 4sig(Fo)  and  0.1516 for all    1220 data 
REM     55 parameters refined using      5 restraints 
  
END 
  
WGHT      0.1191      0.5242 
  
REM Highest difference peak  0.315,  deepest hole -0.343,  1-sigma level  0.041 
Q1    1   0.3313  0.7500  0.4984  10.50000  0.05    0.31 
Q2    1   0.3124  0.6776  0.3645  11.00000  0.05    0.25 
Q3    1   0.4411  0.6504  0.1784  11.00000  0.05    0.19 
Q4    1   0.7638  0.7500  0.6797  10.50000  0.05    0.18 
Q5    1   0.4589  0.4934  0.2455  11.00000  0.05    0.17 
Q6    1   0.8137  0.8276  0.5787  11.00000  0.05    0.15 
Q7    1   0.4046  0.7500  0.5870  10.50000  0.05    0.14 
Q8    1   0.2968  0.6258  0.2027  11.00000  0.05    0.13 
Q9    1   0.4345  0.7500  0.2829  10.50000  0.05    0.13 
Q10   1   0.3857  0.4504  0.0689  11.00000  0.05    0.11 
Q11   1   0.5659  0.7500  0.5242  10.50000  0.05    0.11 
Q12   1   0.3545  0.7500  0.2978  10.50000  0.05    0.10 
Q13   1   0.1492  0.7870  0.4994  11.00000  0.05    0.10 
Q14   1   0.5160  0.8754  0.2944  11.00000  0.05    0.09 
Q15   1   0.5438  0.5802  0.2825  11.00000  0.05    0.09 
Q16   1   0.2468  0.5467  0.0604  11.00000  0.05    0.09 
Q17   1   0.3590  0.6087  0.0907  11.00000  0.05    0.08 
Q18   1   0.7412  0.7500  0.5730  10.50000  0.05    0.08 
Q19   1   0.2187  0.5975  0.0972  11.00000  0.05    0.08 
Q20   1   0.3655  0.5212  0.4022  11.00000  0.05    0.08 
; 
_shelx_res_checksum   19125 
  
_shelx_hkl_file 
; 
   0   3   0   -0.10    0.90 
   0  -3   0    0.20    0.90 
   0   4   0 4578.74  138.99 
   0  -4   0 4471.65  138.79 
   0   5   0   -1.40    1.10 
   0  -5   0   -1.70    1.00 
   0  -6   0  495.05   19.20 
   0   6   0  489.95   19.30 
   0  -7   0    1.30    1.70 
   0   7   0   -1.60    1.80 
   0   8   0  105.19    8.20 
   0  -8   0  117.99    8.30 
   0   9   0   -1.10    2.40 
   0  -9   0   -1.40    2.00 
   0  10   0    4.70    3.40 
   0 -10   0    1.10    2.70 
   0 -11   0    5.60    3.40 
   0  -1   1 1423.66   47.00 
   0  -1  -1 1569.24   47.20 
   0   1  -1 1570.24   47.30 
   0  -1  -1 1537.85   47.10 
   0   1   1 1633.84   46.70 
   0   1   1 1548.45   47.20 
   0   1  -1 1619.64   47.10 
   0   1   1 1537.15   47.10 
   0   1  -1 1460.35   47.00 
   0  -1   1 1503.85   47.20 
   0   2  -1    0.20    0.90 
   0   2   1   -1.20    0.70 
   0  -2   1    0.40    0.70 
   0   2  -1    0.30    0.60 
   0  -2   1    0.30    0.50 
   0  -3   1  691.73   22.90 
   0   3  -1  743.43   23.00 
   0  -3   1  706.53   23.70 
   0   3  -1  744.93   24.20 
   0   3   1  741.33   24.10 
   0   4  -1   -0.50    0.70 
   0   4  -1    1.80    1.60 
   0   4   1    0.30    1.40 
   0  -4   1   -0.20    1.00 
   0   5  -1   22.80    3.50 
   0  -5   1   21.40    3.20 
   0  -5  -1   22.50    3.50 
   0   5   1   26.50    3.80 
   0   6   1   -0.10    1.80 
   0  -6   1    0.40    1.40 
   0   6  -1    0.20    1.90 
   0  -6  -1    1.10    1.70 
   0   7   1    2.80    2.20 
   0   7  -1   -0.10    2.10 
   0  -7  -1    1.30    1.90 
   0  -7   1    4.20    2.10 
   0  -8  -1    1.50    2.40 
   0   8   1    1.10    2.40 
   0   8  -1   -3.70    1.90 
   0  -8   1   -1.50    1.70 
   0   9  -1   -0.30    2.40 
   0   9   1    0.90    2.60 
   0  -9  -1    2.60    2.50 
   0  -9   1    3.10    3.60 
   0 -10   1    0.30    2.60 
   0  10   1   -1.00    2.60 
   0  10  -1   -2.30    2.60 
   0 -10  -1    4.00    3.00 
   0 -11  -1   -5.80    2.40 
   0 -11   1   -0.10    2.70 
   0   0   2  419.16   14.70 
   0   0  -2  417.06   13.20 
   0   0   2  417.76   13.10 
   0   0  -2  461.45   14.20 
   0   1  -2    0.30    0.60 
   0  -1  -2    0.30    0.50 
   0  -1   2   -0.20    0.30 
   0  -1  -2   -0.30    0.40 
   0   1   2   -0.10    0.40 
   0   1  -2    1.90    1.50 
   0   1   2    1.10    0.60 
   0  -1   2    0.10    0.30 
   0   2  -2 6944.81  202.38 
   0   2   2 6746.73  201.18 
   0  -2   2 5993.30  201.18 
   0   2  -2 7031.90  201.98 
   0  -2   2 6442.85  201.38 
   0   2   2 6867.51  202.38 
   0  -3   2   -0.80    0.70 
   0   3  -2    0.50    0.80 
   0  -3  -2    0.50    1.10 
   0   3  -2   -0.40    1.00 
   0   3   2    0.10    0.90 
   0   4  -2  190.18    7.60 
   0   4   2  189.88    8.70 
   0  -4   2  194.78    8.20 
   0  -4  -2  188.88    8.60 
   0   4  -2  201.58    8.90 
   0  -5  -2   -0.70    1.60 
   0   5   2    0.40    1.50 
   0   5  -2   -0.20    1.40 
   0   5  -2   -2.10    0.70 
   0  -5   2    0.20    1.20 
   0  -6  -2   19.10    3.60 
   0   6   2   19.70    3.70 
   0   6  -2   16.00    3.40 
   0   6  -2   15.20    2.20 
   0  -6   2   18.40    3.40 
   0  -7   2    2.10    2.10 
   0  -7  -2    1.10    1.70 
   0   7  -2    0.20    2.10 
   0   7   2   -0.10    2.10 
   0  -8   2    5.50    2.80 
   0   8   2    8.00    3.30 
   0   8  -2    5.80    3.00 
   0  -8  -2    3.20    2.60 
   0   9   2   -1.70    2.20 
   0   9  -2    0.70    2.50 
   0  -9  -2   -0.40    2.50 
   0  -9   2   -4.70    2.60 
   0  10   2   -1.70    2.50 
   0 -10   2    0.30    2.40 
   0 -10  -2    1.10    2.40 
   0  10  -2    1.50    2.70 
   0   0   3    0.20    2.40 
   0   0  -3    0.10    0.30 
   0   0  -3   -1.00    0.30 
   0   0  -3   -0.80    0.60 
   0   1  -3  661.23   21.50 
   0   1   3  643.24   21.00 
   0  -1  -3  628.84   20.50 
   0   1   3  620.64   21.60 
   0  -1  -3  656.43   21.10 
   0  -1   3  654.93   21.80 
   0   2   3    0.90    1.40 
   0   2  -3    1.10    1.50 
   0  -2  -3    0.80    0.70 
   0  -2   3   -0.80    0.50 
   0   2  -3   -0.10    0.90 
   0  -2  -3    0.00    0.80 
   0  -3  -3    2.10    1.30 
   0  -3  -3    1.20    0.80 
   0  -3   3    4.00    1.10 
   0   3   3   -0.40    1.20 
   0   3  -3    6.30    1.50 
   0   3  -3    6.30    2.00 
   0  -4   3    0.50    1.00 
   0   4  -3   -0.80    1.40 
   0   4  -3   -1.60    0.80 
   0   4   3    0.90    1.30 
   0  -4  -3   -0.30    1.20 
   0  -5  -3   43.10    4.10 
   0   5  -3   45.90    3.50 
   0  -5   3   44.70    3.70 
   0   5  -3   48.40    4.60 
   0   5   3   46.00    4.20 
   0   6   3   -0.30    1.60 
   0  -6  -3    0.10    1.60 
   0   6  -3    0.80    1.30 
   0   6  -3    3.10    2.20 
   0  -6   3   -1.30    1.40 
   0   7   3   65.59    5.90 
   0  -7  -3   56.89    5.50 
   0   7  -3   50.29    4.00 
   0  -7   3   57.49    5.30 
   0   7  -3   57.89    6.00 
   0   8   3    0.40    2.10 
   0   8  -3   -1.50    2.10 
   0   8  -3    0.80    1.40 
   0  -8  -3   -1.20    1.70 
   0  -8   3    1.50    2.20 
   0  -9   3   -1.70    2.50 
   0   9   3    1.90    2.70 
   0   9  -3    1.90    2.70 
   0  -9  -3    2.70    2.80 
   0  10  -3   -2.00    2.90 
   0 -10  -3   -1.30    2.20 
   0 -10   3    1.80    2.60 
   0  10   3   -4.70    1.90 
   0   0  -4   20.50    2.20 
   0   0   4   30.80    4.20 
   0  -1   4    1.20    2.00 
   0   1  -4   -1.40    0.60 
   0   1   4    1.20    2.00 
   0  -1  -4    0.00    0.60 
   0  -1  -4   -1.20    0.70 
   0  -2  -4  739.33   23.60 
   0  -2  -4  736.53   23.80 
   0  -2   4  723.53   24.90 
   0  -2   4  712.53   22.20 
   0   2   4  725.03   24.70 
   0  -2   4  657.23   22.20 
   0   2  -4  733.73   24.60 
   0  -3   4    1.30    1.00 
   0   3  -4    0.00    1.90 
   0   3   4    0.20    1.40 
   0  -3  -4   -0.10    0.80 
   0   3  -4   -1.70    0.80 
   0  -3  -4    1.00    1.10 
   0   4  -4  101.69    7.00 
   0  -4  -4  109.69    6.10 
   0   4  -4  113.09    6.10 
   0   4   4  111.89    7.20 
   0  -4   4  107.19    5.20 
   0  -4  -4  107.79    4.80 
   0   5   4    0.00    1.50 
   0  -5   4    1.70    1.30 
   0  -5  -4   -0.30    1.30 
   0   5  -4    0.30    2.10 
   0   5  -4   -0.30    1.20 
   0  -6   4   25.70    4.10 
   0  -6  -4   22.20    3.90 
   0   6   4   23.80    4.10 
   0   6  -4   23.20    4.40 
   0   6  -4   29.80    3.90 
   0  -7  -4    2.80    2.20 
   0   7  -4   -4.00    2.10 
   0   7  -4   -0.90    1.30 
   0   7   4   -0.40    2.20 
   0  -7   4    2.50    2.30 
   0   8  -4    1.30    1.90 
   0   8   4   -0.90    1.70 
   0  -8   4   -1.00    2.00 
   0   8  -4   -4.00    2.00 
   0   9   4   -1.90    2.20 
   0   9  -4    0.80    1.90 
   0  -9   4   -3.00    2.30 
   0  -9  -4   -0.70    2.50 
   0   9  -4    1.70    2.90 
   0 -10  -4    5.60    3.20 
   0  10  -4    5.40    3.60 
   0 -10   4    2.90    3.00 
   0  10   4    1.30    3.00 
   0   0  -5   -0.80    0.90 
   0   0   5   -1.40    2.90 
   0  -1  -5  297.97   11.50 
   0   1   5  280.57   12.20 
   0  -1   5  273.17   12.50 
   0   1  -5  278.97   11.60 
   0   2  -5   -0.60    1.00 
   0  -2  -5   -0.70    0.90 
   0   2   5    0.80    1.90 
   0  -2  -5   -0.30    1.00 
   0  -2   5    0.80    2.20 
   0  -3  -5   24.20    2.60 
   0   3  -5   32.00    5.80 
   0  -3  -5   26.00    2.80 
   0   3  -5   25.50    3.10 
   0  -3   5   22.10    1.80 
   0  -4  -5    0.50    1.20 
   0  -4  -5    0.70    1.00 
   0   4  -5    1.70    2.50 
   0  -4   5    0.10    1.00 
   0   4   5    1.30    1.60 
   0  -5   5    1.70    1.50 
   0   5  -5    5.90    2.00 
   0  -5  -5    5.30    2.20 
   0   5  -5    7.10    3.40 
   0   5   5    3.60    2.30 
   0   6  -5    1.50    2.80 
   0   6   5    6.00    2.60 
   0  -6   5    0.40    1.60 
   0  -6  -5    0.30    1.70 
   0   6  -5   -2.70    1.30 
   0  -7   5   11.00    2.90 
   0   7   5   10.30    3.40 
   0   7  -5   11.70    2.70 
   0  -7  -5    8.00    3.00 
   0   7  -5    8.20    3.60 
   0  -8   5   -1.00    1.80 
   0   8   5   -0.20    2.30 
   0  -8  -5   -1.90    2.00 
   0   8  -5    3.30    1.80 
   0  -9  -5    1.60    2.40 
   0   9  -5    4.20    2.20 
   0  -9   5    0.10    2.80 
   0   9  -5   -1.30    2.80 
   0   9   5    1.50    2.40 
   0  10   5   -2.20    2.70 
   0  10  -5    1.50    3.50 
   0  10  -5    2.20    2.30 
   0 -10  -5   -5.10    2.00 
   0 -10   5   -1.40    2.90 
   0   0  -6   16.20    2.80 
   0   0   6   17.00    5.10 
   0  -1  -6    0.30    1.20 
   0   1  -6    0.40    1.20 
   0  -1  -6   -0.80    0.70 
   0  -2   6   62.99    6.30 
   0   2  -6   76.49    5.40 
   0  -2  -6   91.59    4.50 
   0  -2  -6   82.49    5.30 
   0   2   6   80.09    6.40 
   0  -3  -6    0.70    1.20 
   0   3   6   -0.40    2.10 
   0  -3   6    3.00    3.10 
   0   3  -6   -0.60    1.20 
   0   4  -6   29.20    3.70 
   0  -4   6   31.60    5.30 
   0  -4  -6   32.30    3.20 
   0  -4   6   32.80    2.50 
   0   4   6   27.90    4.50 
   0   4  -6   33.30    5.20 
   0   5  -6   -0.50    2.90 
   0   5  -6    1.50    1.60 
   0  -5   6   -1.00    1.10 
   0  -5  -6   -3.00    1.10 
   0  -5  -6   -0.80    1.60 
   0   5   6    1.20    2.00 
   0  -6  -6    9.60    3.00 
   0  -6   6    6.40    2.20 
   0   6   6   11.50    3.60 
   0   6  -6   13.20    4.30 
   0   6  -6   11.20    3.00 
   0  -7   6    2.10    1.80 
   0   7  -6    2.90    2.00 
   0   7  -6   -1.60    2.70 
   0   7   6    3.70    2.70 
   0  -7  -6   -0.20    2.00 
   0  -8  -6   -0.20    2.40 
   0  -8   6   -4.50    1.70 
   0   8  -6    0.30    3.40 
   0   8   6    4.30    3.00 
   0   8  -6    0.10    1.90 
   0   9   6    4.10    3.10 
   0  -9   6   -1.80    2.40 
   0  -9  -6   -3.40    1.90 
   0   9  -6    2.60    2.20 
   0   9  -6   -0.50    3.00 
   0   0   7    2.60    4.10 
   0  -1  -7  201.28   10.10 
   0   1  -7  204.68   10.40 
   0  -1  -7  213.08    7.80 
   0   1   7  227.88   11.80 
   0  -1   7  192.18   12.00 
   0  -2  -7    1.10    1.50 
   0   2   7    1.80    3.40 
   0   2  -7    1.60    1.80 
   0  -2   7   -5.30    3.30 
   0  -2  -7    0.40    1.10 
   0  -3   7   95.79    8.30 
   0  -3  -7   84.59    7.90 
   0   3   7  105.29    7.70 
   0  -3  -7  105.99    5.70 
   0   3  -7   90.79    6.70 
   0  -4  -7    1.80    1.40 
   0   4   7    1.50    2.10 
   0  -4  -7    1.00    1.60 
   0  -4   7   -2.60    3.40 
   0   4  -7   -1.00    1.50 
   0  -5   7   32.90    2.90 
   0   5   7   36.00    5.70 
   0  -5  -7   29.80    3.70 
   0   5  -7   28.30    4.40 
   0  -5  -7   34.90    4.20 
   0  -5   7   30.30    5.90 
   0  -6  -7   -2.00    1.80 
   0   6  -7    8.00    4.60 
   0  -6  -7    5.10    1.70 
   0  -6   7   -0.10    1.60 
   0   6   7   -0.60    2.20 
   0   6  -7    1.90    1.90 
   0   7   7   -1.60    2.40 
   0   7  -7   -2.60    1.60 
   0   7  -7    0.50    3.10 
   0  -7   7    1.60    2.40 
   0  -7  -7    0.30    2.20 
   0   8   7   -1.50    2.10 
   0  -8  -7   -2.20    1.80 
   0  -8   7    1.80    2.50 
   0   8  -7    5.50    4.20 
   0   8  -7    1.70    2.60 
   0   9  -7   -0.90    3.40 
   0  -9  -7    0.50    2.70 
   0   9   7    4.40    3.60 
   0   9  -7    0.80    2.60 
   0  -9   7   -3.30    2.60 
   0   0   8   23.40    6.10 
   0   0  -8   26.30    4.10 
   0  -1  -8    0.80    1.40 
   0  -1   8    5.80    5.20 
   0   1   8    5.60    4.40 
   0  -1  -8    1.40    1.80 
   0   1  -8    0.10    1.60 
   0   2   8   19.60    4.90 
   0  -2  -8   19.00    3.40 
   0   2  -8   20.80    3.80 
   0  -2  -8   22.00    2.70 
   0  -2   8    9.80    5.00 
   0  -3   8   -3.60    3.90 
   0   3   8    2.80    3.10 
   0  -3  -8   -1.80    1.50 
   0  -3  -8   -1.60    1.50 
   0   3  -8   -0.90    1.60 
   0  -4   8    9.80    4.50 
   0   4   8    8.40    3.50 
   0   4  -8    9.00    3.20 
   0  -4  -8    3.40    2.10 
   0  -4  -8    7.50    2.30 
   0   5   8    2.30    2.30 
   0  -5  -8   -0.90    1.60 
   0   5  -8    0.80    1.80 
   0  -5  -8    1.00    2.10 
   0  -5   8   -0.30    3.60 
   0  -6   8    3.80    1.80 
   0  -6   8    5.40    4.40 
   0   6  -8    5.00    2.60 
   0   6   8    5.40    3.50 
   0  -6  -8    3.00    2.60 
   0  -7  -8    0.70    2.30 
   0  -7   8    0.80    2.00 
   0   7  -8    1.20    2.30 
   0  -7   8   -0.20    3.60 
   0   7   8    0.30    2.50 
   0  -8   8    2.30    2.20 
   0   8  -8   -0.50    1.90 
   0   8  -8   10.50    5.30 
   0   8   8    6.20    3.70 
   0  -8  -8    0.30    2.80 
   0   0  -9    0.20    1.80 
   0   0   9   -1.30    4.00 
   0   1  -9    3.60    2.50 
   0  -1   9    3.30    5.00 
   0  -1  -9    3.90    2.40 
   0   1   9    2.60    4.10 
   0   2  -9   -0.50    2.00 
   0  -2  -9   -1.20    1.90 
   0  -2   9    1.30    4.40 
   0   2   9    6.10    4.10 
   0  -2  -9    3.80    1.70 
   0  -3  -9    3.00    2.20 
   0   3   9    2.20    3.50 
   0  -3   9    1.20    4.00 
   0  -3  -9    5.30    2.30 
   0   3  -9    1.70    2.40 
   0  -4   9   -1.00    5.10 
   0   4   9    1.50    3.90 
   0  -4  -9    2.20    1.90 
   0  -4  -9    0.00    1.60 
   0   4  -9   -1.20    1.90 
   0  -5  -9    1.80    2.10 
   0   5  -9    4.20    2.70 
   0  -5  -9    5.00    2.50 
   0  -5   9   10.50    5.20 
   0   5   9    3.20    3.10 
   0  -6  -9    0.40    2.10 
   0   6   9   -1.90    2.10 
   0   6  -9   -2.70    1.80 
   0  -6  -9   -1.60    2.10 
   0  -6   9    5.30    4.70 
   0  -7   9   -0.10    4.10 
   0   7  -9   -1.20    2.40 
   0  -7  -9    0.60    2.30 
   0   7   9   -2.70    2.80 
   0   0  10   -0.90    4.80 
   0  -1 -10    2.70    2.30 
   0   1 -10    3.90    2.80 
   0  -2 -10   -0.90    1.80 
   0  -2  10   -1.30    4.30 
   0   2  10    4.70    4.10 
   0   2 -10    1.70    2.50 
   0  -2 -10   -2.30    1.60 
   0   3 -10   -0.80    2.00 
   0  -3  10    0.80    4.70 
   0  -3 -10    1.00    1.80 
   0   3  10   -1.30    2.80 
   0  -3 -10    1.20    2.00 
   0  -4 -10    1.90    2.60 
   0  -4 -10    1.60    2.30 
   0  -4  10   -1.90    3.70 
   0   4 -10   -3.00    1.70 
   0   4  10    5.50    3.90 
   0  -5 -10   -1.20    2.40 
   0   5 -10   -1.30    1.90 
   0  -5 -10    1.40    2.30 
   0  -5  10   -1.30    4.40 
   0   5  10    1.60    2.80 
   0  -6 -10    3.10    2.20 
   0   6 -10   -0.30    2.20 
   0  -6 -10   -1.60    2.50 
   0  -6  10    0.90    5.20 
   0   6  10   -4.60    2.20 
   0  -7  10   -2.10    3.80 
   0   0  11   -0.90    3.80 
   0  -1  11    4.30    5.00 
   0  -1 -11   -3.20    1.90 
   0   1 -11    0.70    2.40 
   0   1  11    5.80    4.50 
   0   2 -11   -3.00    1.60 
   0   2  11   -2.30    2.90 
   0  -2  11    7.60    5.60 
   0  -3  11   -1.60    4.70 
   0  -3 -11    4.60    2.80 
   0   3 -11    1.60    2.40 
   0   3  11    4.30    3.80 
   0  -3 -11    0.30    2.00 
   0   4  11    3.70    3.80 
   0  -4  11    0.50    4.90 
   0   4 -11    0.30    2.00 
   0  -4 -11   -1.70    3.10 
   0  -4 -11    0.70    2.10 
   0  -5  11   -2.70    4.30 
   0  -5 -11    0.90    2.50 
   0   5 -11    6.60    3.20 
   0  -5 -11   -0.10    2.20 
   0   5  11    1.40    3.10 
   0   0  12    6.00    4.60 
   0   1  12    8.80    4.60 
   0  -1 -12    2.50    2.40 
   0   1 -12   -2.90    2.10 
   0  -1  12    3.10    4.70 
   0  -2  12   -2.90    4.70 
   0   2 -12    2.40    2.40 
   0  -2 -12   -0.20    2.40 
   0   2  12    2.40    4.00 
   0  -3 -12   -1.70    2.40 
   0   3 -12   -1.90    2.30 
   0   3  12    3.90    4.10 
   0  -3  12   -1.60    5.40 
   0  -4 -12    2.00    2.70 
   0  -4  12   -5.30    5.10 
   0  -4 -12   -3.10    2.40 
   0   4  12   -5.50    2.80 
   0   4 -12    3.50    2.90 
  -1   1   0    4.80    0.60 
   1  -1   0    4.40    0.80 
   1  -1   0    3.70    0.60 
   1   1   0    4.30    0.80 
   1   1   0    2.50    0.50 
  -1  -1   0    3.10    0.60 
  -1   1   0    6.00    0.70 
   1   1   0    4.50    0.50 
  -1   1   0    2.20    0.50 
  -1   2   0    0.70    0.80 
   1  -2   0   -0.50    0.40 
   1   2   0   -0.50    0.60 
   1  -2   0   -0.90    0.70 
   1   2   0    0.20    0.70 
  -1   2   0    0.50    0.50 
   1   3   0    3.40    1.20 
  -1   3   0    2.20    1.20 
   1  -3   0   -1.00    1.00 
  -1  -3   0   -0.70    1.00 
   1  -4   0   -0.10    1.20 
   1   4   0    0.50    1.30 
  -1  -4   0   -0.80    1.00 
  -1   4   0   -0.90    1.10 
   1   5   0    3.00    1.70 
  -1  -5   0   -1.80    1.10 
  -1   5   0    0.30    1.40 
   1  -5   0   -0.70    1.30 
  -1   6   0    1.10    1.90 
   1  -6   0   -1.80    1.40 
  -1  -6   0   -0.50    1.60 
   1   6   0    0.30    1.60 
  -1  -7   0    3.50    2.20 
   1   7   0    0.10    1.80 
  -1   7   0   -0.40    1.90 
   1  -7   0    0.80    1.90 
  -1  -8   0   -0.10    2.00 
  -1   8   0    0.30    2.60 
   1   8   0   -1.00    1.90 
   1  -8   0    0.30    2.20 
   1  -9   0   -1.90    2.10 
   1   9   0    0.50    2.20 
  -1  -9   0    0.40    2.30 
  -1   9   0    3.40    2.80 
   1  10   0   -6.40    2.10 
   1 -10   0    4.00    2.90 
  -1  10   0    1.70    3.00 
  -1 -10   0    1.10    2.70 
  -1 -11   0   -6.90    2.20 
   1 -11   0    1.00    2.90 
   1   0   1 1189.78   33.20 
   1   0  -1 1041.30   32.90 
  -1   0   1 1021.80   33.00 
   1   0  -1 1057.49   32.80 
   1   0   1 1048.50   33.00 
  -1   1   1  984.20   31.60 
   1   1  -1  979.20   31.40 
  -1  -1  -1  976.90   31.30 
   1  -1   1 1026.60   31.60 
   1  -1   1 1057.39   31.40 
   1  -1   1  987.80   31.60 
  -1   1   1  993.30   31.60 
  -1   1   1 1018.40   31.40 
  -1  -1  -1 1062.69   31.60 
   1   1  -1 1102.99   31.70 
  -1  -1  -1 1029.00   31.70 
   1   1  -1 1025.40   31.60 
  -1   1  -1  999.90   31.60 
  -1   1  -1 1037.10   31.70 
   1   1   1 1024.90   31.70 
  -1   1  -1 1115.89   31.40 
   1   1   1 1083.19   31.70 
   1   1   1  978.40   31.30 
   1  -1  -1 1027.20   31.70 
  -1  -1   1  980.00   31.40 
   1  -1  -1  958.50   31.50 
   1  -1  -1 1062.09   31.40 
  -1  -1   1  972.70   31.60 
   1   2  -1 1559.74   46.20 
   1  -2   1 1426.96   46.20 
  -1   2   1 1472.25   45.70 
  -1   2   1 1462.35   46.70 
   1   2  -1 1532.35   46.80 
   1  -2   1 1522.65   46.60 
  -1  -2  -1 1509.25   46.80 
   1  -2  -1 1506.15   46.80 
   1   2   1 1485.95   46.60 
  -1   2  -1 1509.25   46.30 
  -1  -2   1 1482.75   46.20 
   1   2   1 1497.95   46.70 
  -1   2  -1 1549.54   46.70 
   1   3  -1  886.41   27.40 
   1   3  -1  881.11   28.60 
   1  -3   1  901.71   28.30 
  -1   3   1  872.51   28.50 
  -1  -3  -1  899.21   28.60 
  -1  -3   1  853.61   28.20 
  -1   3  -1  874.11   27.50 
   1   3   1  853.41   28.40 
  -1   3  -1  897.01   28.60 
   1  -3  -1  907.71   28.60 
  -1  -3   1  766.62   27.70 
   1  -4   1  156.18    7.10 
   1   4  -1  152.48    7.30 
  -1  -4  -1  158.98    7.30 
   1   4  -1  144.99    5.80 
  -1   4  -1  153.08    7.30 
  -1  -4   1  144.09    6.90 
   1  -4  -1  151.58    7.20 
   1   4   1  147.49    7.20 
   1  -5   1  215.88    9.70 
  -1   5   1  205.88    9.80 
   1   5  -1  218.08   11.00 
  -1  -5  -1  214.58   11.00 
   1   5   1  211.28   11.10 
   1  -5  -1  216.48   10.30 
  -1   5  -1  206.78    7.90 
  -1  -5   1  205.38    9.50 
  -1   5  -1  236.08   10.40 
  -1  -6  -1   30.90    4.40 
  -1   6   1   39.00    5.10 
   1  -6   1   27.40    4.10 
   1   6  -1   29.90    4.30 
  -1  -6   1   32.50    3.90 
   1   6   1   27.20    4.00 
  -1   6  -1   29.10    4.50 
   1  -6  -1   36.10    4.00 
   1   7  -1   44.40    5.00 
  -1  -7  -1   38.40    4.80 
  -1   7   1   49.30    5.00 
   1  -7   1   39.80    4.70 
   1   7   1   52.59    5.10 
  -1  -7   1   51.89    5.00 
  -1   7  -1   47.00    5.10 
   1  -7  -1   36.80    5.20 
  -1  -8  -1    1.70    2.40 
  -1   8   1   -1.90    2.00 
   1  -8   1    1.80    2.00 
   1   8  -1    2.40    2.40 
  -1  -8   1    3.20    2.30 
   1  -8  -1    2.10    2.50 
  -1   8  -1    2.40    2.50 
   1   8   1   -1.20    2.00 
  -1  -9  -1   12.00    3.70 
  -1   9   1    7.80    3.60 
   1   9  -1    3.80    3.00 
   1  -9   1    6.60    4.00 
   1  -9  -1   14.50    4.10 
  -1   9  -1    8.10    3.40 
   1   9   1    8.50    3.50 
  -1  -9   1    4.30    3.00 
   1 -10   1    1.60    2.90 
  -1  10   1   -4.50    2.20 
   1  10  -1   -3.80    2.60 
  -1 -10  -1    0.60    2.50 
  -1  10  -1    7.90    3.30 
   1 -10  -1    5.50    3.40 
  -1 -10   1   -4.30    2.30 
   1  10   1   -1.40    2.40 
  -1   0   2 5388.66  165.28 
   1   0  -2 5476.65  164.18 
   1   0   2 5703.83  163.98 
   1   0   2 5794.92  165.48 
  -1   0   2 4863.11  163.98 
  -1   1   2 1256.07   41.90 
   1   1  -2 1422.16   42.50 
  -1  -1  -2 1424.76   41.90 
   1   1  -2 1325.37   41.50 
  -1   1   2 1241.98   42.00 
   1  -1   2 1318.97   41.40 
  -1  -1  -2 1387.16   42.00 
  -1   1  -2 1399.96   42.40 
   1   1   2 1384.26   42.00 
  -1   1  -2 1480.75   41.40 
   1  -1  -2 1409.26   42.10 
  -1  -1   2 1304.67   41.50 
   1   1   2 1389.96   41.90 
   1   1   2 1306.37   42.40 
  -1   1  -2 1346.47   42.90 
   1  -1  -2 1346.47   42.00 
   1   2  -2 3014.80   91.79 
  -1   2   2 2844.72   90.79 
  -1  -2  -2 2938.41   91.49 
   1   2  -2 2990.30   91.49 
  -1  -2  -2 2977.30   90.69 
   1   2  -2 2915.71   90.99 
   1  -2   2 3094.69   90.99 
  -1   2   2 2988.50   91.69 
  -1   2  -2 2958.60   91.79 
   1  -2  -2 3081.79   90.89 
   1   2   2 3028.20   91.79 
   1   2   2 2995.10   90.79 
  -1   2  -2 3004.20   91.49 
   1  -2  -2 2935.41   91.59 
  -1   2  -2 3074.19   91.59 
   1  -3   2  726.33   23.30 
   1   3  -2  728.33   23.30 
   1   3  -2  718.73   24.00 
  -1   3   2  693.63   23.90 
  -1  -3  -2  717.23   23.80 
   1  -3  -2  716.73   23.90 
  -1   3  -2  718.03   23.30 
  -1   3  -2  706.33   24.00 
  -1  -3   2  705.03   23.30 
   1   3   2  700.53   24.00 
   1  -4   2  700.93   23.50 
  -1   4   2  718.53   24.20 
   1   4  -2  693.93   22.90 
   1   4  -2  690.93   24.00 
  -1  -4  -2  705.13   24.00 
   1   4   2  685.13   24.10 
  -1   4  -2  696.03   24.20 
  -1  -4   2  674.03   23.30 
  -1   4  -2  688.83   23.00 
   1  -4  -2  687.93   24.00 
   1  -5   2  129.99    6.90 
  -1   5   2  134.09    8.30 
   1   5  -2  140.79    7.50 
   1   5  -2  132.09    5.90 
  -1  -5  -2  120.99    7.20 
   1  -5  -2  124.99    7.20 
   1   5   2  129.69    7.30 
  -1   5  -2  137.59    7.50 
  -1   5  -2  132.09    6.00 
  -1  -5   2  144.59    7.00 
   1   6  -2  137.69    8.10 
  -1   6   2  141.19    8.20 
  -1  -6  -2  133.99    8.10 
   1   6  -2  146.09    6.40 
   1  -6   2  154.88    8.00 
  -1   6  -2  134.59    8.10 
  -1   6  -2  136.29    6.30 
   1   6   2  136.99    8.10 
  -1  -6   2  146.59    7.90 
   1  -6  -2  143.49    8.30 
   1   7  -2   24.40    4.20 
  -1   7   2   21.20    4.30 
   1  -7   2   23.80    4.10 
  -1  -7  -2   20.20    4.10 
  -1   7  -2   18.20    2.40 
  -1   7  -2   22.30    4.30 
   1  -7  -2   20.30    4.20 
  -1  -7   2   22.00    4.00 
   1   7   2   20.10    4.10 
  -1  -8  -2   13.90    3.80 
  -1   8   2   11.70    3.60 
   1  -8   2    8.50    3.30 
   1   8  -2    7.70    3.10 
  -1   8  -2   11.00    3.50 
   1   8   2    6.90    3.00 
  -1  -8   2    7.80    3.10 
   1  -8  -2    3.60    3.20 
   1  -9   2    0.00    3.40 
   1   9  -2    3.40    2.70 
  -1   9   2    1.50    2.80 
  -1  -9  -2    5.50    3.10 
   1  -9  -2    0.30    2.60 
  -1   9  -2    0.60    2.20 
   1   9   2    4.50    3.10 
  -1  10   2    6.70    3.60 
   1  10  -2    0.50    3.10 
   1 -10   2    0.10    2.70 
  -1 -10  -2    6.70    3.30 
  -1  10  -2    2.10    2.80 
  -1 -10   2    1.60    3.00 
   1  10   2   -2.80    2.60 
   1 -10  -2    2.30    2.90 
   1   0  -3 1214.98   36.70 
  -1   0   3 1041.40   35.30 
  -1   0  -3 1166.98   35.30 
  -1   0  -3 1230.58   36.70 
   1   0   3 1102.29   35.20 
   1   0  -3 1152.08   35.50 
  -1   0   3 1134.09   37.40 
   1   0   3 1191.68   37.50 
  -1  -1  -3  338.57   11.50 
   1  -1   3  310.67   12.00 
  -1  -1  -3  337.87   10.90 
   1   1  -3  341.77   11.80 
   1   1  -3  305.07   10.30 
  -1  -1   3  308.67   12.00 
   1  -1  -3  310.17   11.00 
  -1   1  -3  323.67   11.70 
   1  -1  -3  333.27   11.50 
  -1  -1   3  310.37   10.40 
   1   1   3  328.97   12.10 
  -1   2   3   26.20    2.70 
   1  -2   3   18.50    1.60 
  -1  -2  -3   22.60    2.10 
   1   2  -3   23.30    2.70 
   1   2  -3   23.30    1.60 
  -1  -2  -3   19.00    1.80 
   1   2  -3   24.40    2.30 
   1  -2  -3   21.70    2.20 
   1   2   3   20.60    2.50 
   1  -2  -3   20.30    1.90 
  -1   2  -3   21.10    2.20 
  -1   2  -3   23.60    1.50 
  -1  -2   3   20.50    1.60 
  -1   2  -3   21.90    3.00 
   1  -3   3   65.99    3.40 
   1   3  -3   64.79    4.00 
  -1   3   3   66.69    4.30 
   1   3  -3   63.79    4.40 
  -1  -3  -3   58.09    3.90 
  -1  -3  -3   59.79    3.10 
   1  -3  -3   67.09    4.10 
  -1  -3   3   57.09    3.30 
  -1   3  -3   66.99    4.00 
   1   3   3   66.89    4.30 
  -1   3  -3   67.89    4.50 
   1   4  -3    2.90    1.80 
   1  -4   3    2.80    1.40 
  -1   4   3    5.80    1.90 
   1   4  -3    1.40    1.10 
  -1  -4  -3    3.10    1.70 
   1  -4  -3    8.20    2.10 
  -1  -4   3    3.40    1.40 
   1   4   3    4.20    1.70 
  -1   4  -3    7.40    2.30 
  -1   4  -3    5.60    1.60 
   1   5  -3   -0.70    1.70 
   1  -5   3    0.90    1.50 
  -1  -5  -3   -0.70    1.40 
   1   5  -3   -0.30    0.90 
  -1   5   3    0.30    1.60 
   1   5   3   -0.30    1.40 
  -1   5  -3    0.50    1.10 
  -1   5  -3    0.30    1.70 
   1  -5  -3    0.60    1.50 
  -1  -5   3   -0.10    1.10 
  -1  -6  -3   13.90    3.20 
   1  -6   3   13.50    2.80 
   1   6  -3   18.30    3.90 
  -1   6   3   15.10    3.50 
   1   6  -3   15.00    2.50 
   1   6   3   12.10    3.10 
  -1   6  -3   15.20    2.60 
   1  -6  -3   14.50    3.20 
  -1   6  -3   21.20    4.00 
  -1  -6   3   16.30    3.20 
   1   7  -3   -3.20    1.90 
  -1  -7  -3    0.30    2.20 
  -1   7   3   -2.50    1.60 
   1  -7   3    0.60    2.10 
   1   7  -3   -2.00    1.10 
   1  -7  -3    0.30    2.10 
  -1   7  -3   -0.30    2.30 
  -1   7  -3   -0.20    1.40 
   1   7   3    3.20    2.50 
  -1  -7   3   -3.50    1.30 
   1   8  -3    2.20    1.60 
   1  -8   3    1.40    1.90 
  -1   8   3    1.10    2.30 
  -1  -8  -3    1.90    2.20 
   1   8  -3   -1.70    1.90 
   1  -8  -3   -1.60    2.10 
  -1   8  -3    0.30    2.50 
   1   8   3    2.60    2.40 
  -1  -8   3    1.30    2.10 
  -1   8  -3   -0.30    1.40 
   1  -9   3    0.20    2.40 
  -1  -9  -3    0.80    2.30 
  -1   9   3   -4.40    2.00 
   1   9  -3   -0.70    2.60 
  -1   9  -3   -0.20    2.80 
  -1  -9   3   -2.10    1.80 
   1  -9  -3    1.10    2.60 
   1   9   3   -3.70    1.80 
   1  10  -3    0.50    2.90 
  -1  10   3    4.40    3.40 
  -1 -10  -3   -1.10    2.60 
   1 -10   3    3.50    3.20 
  -1 -10   3    3.40    3.20 
   1 -10  -3   -1.00    2.60 
   1  10   3    0.30    2.70 
  -1  10  -3   -1.70    3.10 
  -1   0  -4   14.30    2.20 
  -1   0   4   14.30    3.40 
  -1   0  -4   10.80    0.90 
  -1   0  -4    9.40    1.00 
   1   0   4    9.40    2.90 
   1   0  -4   11.70    1.40 
  -1   0   4   10.00    1.00 
   1   0  -4   14.80    2.30 
   1   1  -4    7.00    1.60 
  -1   1   4    2.10    2.20 
   1  -1   4    7.20    2.60 
  -1  -1  -4    9.10    1.40 
  -1  -1  -4    6.20    1.50 
  -1  -1   4    3.50    2.20 
  -1   1  -4    6.90    1.70 
   1   1   4    6.70    2.40 
   1  -1  -4    7.00    1.50 
   1   2  -4    4.00    1.50 
  -1  -2  -4    6.80    1.40 
   1  -2   4    2.90    1.90 
  -1   2   4    3.70    1.90 
  -1  -2  -4    4.60    1.20 
   1  -2   4    6.20    1.00 
   1  -2  -4    2.90    1.20 
  -1  -2   4    3.80    1.10 
  -1  -2   4    4.00    2.10 
   1   2   4    7.20    2.10 
  -1   2  -4    5.50    1.60 
   1  -2  -4    4.40    1.40 
   1  -3   4   21.60    2.00 
   1   3  -4   22.40    2.70 
   1   3  -4   21.90    3.40 
  -1  -3  -4   22.70    2.20 
  -1  -3  -4   22.80    2.50 
  -1   3   4   20.90    3.10 
  -1   3  -4   21.90    3.60 
   1  -3  -4   20.40    2.80 
   1   3   4   24.10    3.50 
  -1   3  -4   20.50    2.90 
   1  -3  -4   20.30    2.20 
  -1  -3   4   19.50    1.80 
   1   4  -4    5.10    2.30 
  -1  -4  -4    2.90    1.70 
  -1  -4  -4    6.70    1.40 
   1   4  -4    4.30    1.70 
   1  -4   4    7.50    1.70 
   1  -4  -4    3.40    1.20 
  -1  -4   4    4.40    1.40 
   1   4   4    7.60    2.30 
  -1   4  -4    7.20    1.90 
   1  -4  -4    7.00    2.00 
  -1   4  -4    2.10    2.10 
   1   5  -4   15.90    3.80 
  -1   5   4   25.00    4.20 
   1   5  -4   20.00    3.00 
   1  -5   4   21.60    2.90 
  -1  -5  -4   17.50    3.20 
  -1  -5   4   17.20    2.60 
  -1   5  -4   17.50    3.60 
   1   5   4   20.90    3.90 
   1  -5  -4   18.80    3.40 
  -1   5  -4   19.30    3.00 
   1   6  -4   15.60    3.90 
   1  -6   4   13.40    3.10 
  -1  -6  -4    8.70    2.90 
   1   6  -4   14.30    2.80 
  -1   6   4   12.70    3.20 
   1   6   4   13.30    3.20 
   1  -6  -4   16.10    3.60 
  -1   6  -4   12.30    2.60 
  -1   6  -4   16.10    3.70 
   1   7  -4   10.70    2.50 
  -1   7   4   12.00    3.70 
   1  -7   4    9.10    2.80 
   1   7  -4    5.10    2.90 
  -1  -7  -4    9.50    3.00 
   1   7   4   11.80    3.50 
  -1  -7   4   10.10    2.70 
  -1   7  -4    9.70    3.60 
   1  -7  -4    6.50    2.80 
  -1   8   4   -1.40    2.00 
   1   8  -4   -0.70    2.50 
   1  -8   4   -1.00    1.90 
   1   8  -4   -3.20    2.20 
  -1   8  -4    0.90    1.50 
  -1  -8   4   -1.20    1.80 
   1   8   4   -0.90    2.10 
  -1   8  -4   -2.00    2.30 
  -1  -9  -4    2.00    2.50 
   1  -9   4   -5.50    2.00 
   1   9  -4   -0.60    2.90 
  -1   9   4   -0.70    2.30 
   1  -9  -4   -2.80    1.90 
  -1  -9   4   -4.00    2.20 
  -1   9  -4    0.30    2.70 
   1   9   4    3.90    3.00 
  -1   9  -4    1.40    1.80 
  -1 -10  -4    4.20    3.30 
   1  10  -4    0.50    2.90 
   1 -10   4    2.50    2.90 
  -1  10   4    3.00    3.10 
  -1  10  -4    4.80    3.60 
   1 -10  -4    0.60    2.70 
  -1 -10   4    2.20    3.00 
   1  10   4    7.00    3.20 
  -1   0  -5   31.20    3.00 
   1   0  -5   29.50    3.10 
   1   0   5   33.70    5.00 
   1   0  -5   29.50    2.10 
  -1   0   5   27.50    1.70 
  -1   0   5   33.70    5.00 
   1   1  -5  429.66   16.20 
  -1  -1  -5  450.45   16.00 
  -1  -1  -5  447.26   15.00 
   1  -1   5  394.46   16.70 
  -1   1   5  422.06   16.60 
   1   1   5  422.96   16.60 
   1  -1  -5  426.56   15.80 
   1  -1  -5  417.06   14.40 
  -1   1  -5  424.96   16.10 
  -1  -1   5  439.26   17.10 
   1  -2   5  279.27   12.30 
   1   2  -5  275.27   11.70 
  -1  -2  -5  288.27   11.20 
  -1   2   5  288.97   12.10 
  -1  -2  -5  272.47   10.30 
   1  -2  -5  262.17   10.40 
  -1  -2   5  273.97   12.20 
   1  -2  -5  275.17   11.10 
  -1   2  -5  269.37   11.60 
   1   2   5  289.07   12.10 
  -1  -3  -5  168.98    7.30 
  -1  -3  -5  158.98    7.30 
   1  -3   5  145.29   10.00 
   1  -3   5  150.28    6.00 
   1   3  -5  159.58    8.00 
   1   3  -5  152.88   11.70 
  -1   3  -5  161.78    8.10 
   1  -3  -5  157.78    7.20 
   1   3   5  166.08    9.10 
   1  -3  -5  157.48    7.40 
   1  -4   5   24.00    2.40 
  -1  -4  -5   21.60    2.40 
   1   4  -5   28.80    4.80 
  -1  -4  -5   24.30    3.00 
  -1   4   5   31.30    4.40 
   1  -4  -5   21.90    2.50 
  -1   4  -5   24.00    4.10 
  -1  -4   5   20.60    2.20 
   1   4   5   24.40    4.00 
   1  -4  -5   22.40    3.40 
  -1   4  -5   21.40    3.90 
   1   5  -5   54.39    4.60 
   1  -5   5   51.29    3.90 
  -1  -5  -5   50.49    4.70 
   1   5  -5   55.79    5.80 
  -1   5   5   56.89    5.20 
   1   5   5   53.39    5.00 
   1  -5  -5   53.29    4.80 
  -1   5  -5   50.39    5.80 
  -1   5  -5   49.30    4.40 
  -1  -5   5   50.79    3.80 
   1   6  -5   40.10    5.80 
   1  -6   5   37.70    3.80 
   1   6  -5   30.80    3.90 
  -1   6   5   38.80    4.80 
  -1  -6  -5   36.30    4.50 
  -1  -6   5   34.10    3.60 
   1   6   5   42.80    5.00 
  -1   6  -5   32.60    5.30 
  -1   6  -5   31.60    4.00 
   1  -6  -5   40.00    4.70 
   1   7  -5    6.20    3.30 
   1   7  -5    4.90    2.30 
  -1  -7  -5    4.20    2.60 
  -1   7   5    8.40    3.10 
   1  -7   5    4.90    2.50 
   1   7   5    4.80    2.90 
  -1   7  -5    5.80    2.30 
  -1   7  -5    2.30    2.80 
   1  -7  -5    6.00    2.90 
  -1  -7   5    5.50    2.30 
   1   8  -5    0.80    2.90 
  -1  -8  -5   -0.10    2.10 
   1   8  -5    1.20    1.80 
   1  -8   5    0.90    2.10 
  -1   8   5    0.80    2.30 
  -1   8  -5   -0.40    1.70 
  -1   8  -5   -1.10    2.40 
   1  -8  -5   -1.40    1.90 
  -1  -8   5   -3.00    1.90 
   1   8   5    1.10    2.40 
   1   9  -5    2.80    2.10 
   1  -9   5   -4.80    2.20 
  -1  -9  -5    1.10    2.30 
   1   9  -5    1.60    2.90 
  -1   9   5   -0.40    2.10 
  -1   9  -5   -0.30    1.70 
  -1   9  -5   -5.80    2.20 
   1   9   5    0.20    2.30 
  -1  -9   5    1.50    2.80 
   1  -9  -5    3.60    2.90 
   1  10  -5    4.10    2.70 
  -1 -10  -5    0.80    2.90 
   1 -10   5   -2.20    3.10 
   1  10  -5   -3.60    3.00 
  -1  10   5   -0.30    2.80 
   1  10   5    3.80    2.90 
  -1 -10   5   -1.00    2.50 
  -1  10  -5    3.60    2.20 
   1 -10  -5    0.00    3.00 
  -1  10  -5   -1.00    3.50 
  -1   0   6  182.68   10.30 
  -1   0  -6  154.28    8.20 
   1   0  -6  171.98    8.50 
   1   1  -6    3.20    1.80 
   1  -1   6    0.90    3.30 
  -1  -1  -6    0.90    1.30 
  -1  -1  -6    1.80    0.80 
  -1   1  -6    0.80    1.20 
   1  -1  -6    0.40    1.10 
   1  -1  -6    1.50    1.20 
   1   1   6    1.70    3.10 
   1  -2   6  100.19    7.40 
   1   2  -6   96.19    6.30 
  -1  -2  -6  104.69    6.00 
  -1   2   6  115.89    7.50 
  -1  -2  -6  106.89    5.10 
   1  -2  -6  106.39    6.20 
  -1  -2   6   93.99    7.50 
  -1   2  -6  100.69    6.40 
   1   2   6  110.99    7.30 
   1  -2  -6  106.69    5.30 
  -1   3   6    4.00    2.50 
   1   3  -6   -0.50    1.30 
  -1  -3  -6    0.40    1.20 
   1  -3   6    2.10    2.80 
  -1  -3  -6   -2.10    0.90 
   1   3   6   -0.20    2.00 
  -1  -3   6    1.40    1.10 
   1  -3  -6    0.80    1.20 
   1  -3  -6    0.80    1.40 
  -1   3  -6   -0.70    1.30 
  -1  -3   6    1.60    2.90 
   1  -4   6   38.70    3.00 
  -1  -4  -6   39.90    4.40 
  -1  -4  -6   40.20    3.60 
   1   4  -6   47.30    4.40 
   1   4  -6   37.50    5.70 
  -1   4   6   40.40    4.60 
   1  -4   6   38.30    5.70 
   1  -4  -6   39.80    3.60 
  -1   4  -6   36.50    4.10 
  -1  -4   6   38.40    5.80 
   1   4   6   38.70    4.50 
  -1  -4   6   41.90    2.80 
   1  -4  -6   36.90    3.90 
  -1  -5  -6    0.80    1.50 
  -1   5   6    0.00    1.80 
   1   5  -6   -1.80    2.60 
   1  -5   6    1.10    1.70 
   1   5  -6    0.10    1.40 
  -1  -5  -6   -0.40    1.30 
  -1   5  -6    1.40    3.40 
   1  -5  -6    1.70    1.80 
  -1   5  -6    2.00    1.70 
  -1  -5   6   -0.90    1.40 
   1  -5  -6    1.80    1.40 
   1   5   6   -1.10    1.70 
   1   6  -6    4.90    2.20 
  -1   6   6    0.90    2.20 
   1  -6   6    2.60    2.10 
  -1  -6  -6   -1.40    1.70 
   1   6  -6   -0.70    3.00 
   1  -6  -6    0.90    2.20 
  -1   6  -6    2.40    3.50 
  -1   6  -6    5.80    2.40 
  -1  -6   6    1.00    1.90 
   1   6   6    2.60    2.40 
  -1   7   6    1.20    3.40 
  -1  -7  -6    0.30    2.10 
   1   7  -6   -1.50    1.60 
   1  -7   6    3.10    2.30 
   1   7  -6   -3.60    2.30 
   1   7   6   -4.50    1.50 
  -1   7  -6   -1.00    3.00 
  -1  -7   6   -0.90    1.90 
   1  -7  -6    1.70    2.20 
  -1   7  -6   -0.80    1.70 
   1   8  -6    3.20    2.20 
  -1   8   6    1.60    2.70 
   1  -8   6    2.30    2.60 
  -1  -8  -6    0.20    2.50 
   1   8  -6    5.60    3.80 
   1   8   6    4.20    2.90 
  -1   8  -6   -1.40    2.70 
  -1   8  -6    0.80    2.00 
   1  -8  -6    1.90    2.50 
  -1  -8   6    2.60    2.30 
   1   9  -6    4.80    3.60 
  -1  -9  -6    1.20    2.60 
   1  -9   6   -1.40    2.80 
   1   9  -6    8.70    2.80 
  -1   9   6    1.50    2.60 
   1   9   6   -1.70    2.70 
  -1   9  -6   -1.60    3.50 
  -1  -9   6   -3.90    2.50 
   1  -9  -6   -3.80    2.20 
  -1   9  -6    2.50    2.30 
  -1   0   7    9.10    4.60 
  -1   0  -7    3.90    2.00 
   1   0   7    2.20    4.00 
   1   0  -7    3.50    1.90 
  -1  -1  -7   18.80    3.20 
  -1  -1  -7   19.00    1.90 
  -1   1   7   19.30    5.00 
   1   1  -7   21.90    3.60 
   1  -1   7   24.40    5.70 
  -1  -1   7   11.70    5.10 
   1  -1  -7   22.60    2.60 
   1   1   7   16.60    4.60 
  -1   1  -7   17.00    3.40 
   1  -1  -7   17.00    3.10 
   1  -2   7    1.40    4.00 
  -1   2   7    0.40    3.00 
  -1  -2  -7    1.40    1.50 
  -1  -2  -7    2.20    1.40 
   1   2  -7    4.80    2.20 
   1  -2  -7    4.40    1.80 
  -1   2  -7    4.80    2.10 
   1  -2  -7    4.00    1.80 
  -1  -2   7    6.40    4.40 
   1   2   7    2.50    3.20 
   1   3  -7   18.60    3.50 
  -1  -3  -7   15.80    3.60 
  -1  -3  -7   22.30    3.10 
  -1   3   7   15.90    4.10 
   1  -3   7   10.20    4.50 
  -1  -3   7   11.70    4.80 
  -1   3  -7   13.00    3.10 
   1   3   7   15.80    3.90 
   1  -3  -7   13.40    2.80 
   1  -3  -7   19.10    3.20 
  -1  -4  -7    0.80    1.30 
  -1  -4  -7    3.00    1.70 
  -1   4   7    2.50    2.40 
   1  -4   7   -3.30    2.90 
   1   4  -7   -0.90    1.70 
   1  -4  -7    1.70    1.60 
  -1  -4   7    0.40    3.30 
   1  -4  -7   -2.70    1.50 
  -1   4  -7   -0.70    1.70 
   1   4   7    2.00    2.30 
  -1  -5  -7   13.80    2.80 
   1  -5   7   16.60    2.50 
  -1   5   7   10.90    3.50 
   1   5  -7   15.50    3.60 
   1  -5   7    6.30    4.00 
  -1  -5  -7   20.90    3.60 
   1  -5  -7   16.10    3.30 
  -1   5  -7   13.00    3.30 
   1  -5  -7    7.70    2.40 
  -1  -5   7   17.50    2.40 
   1   5   7   14.90    3.80 
  -1  -5   7    7.30    4.20 
  -1  -6  -7    4.10    1.60 
   1  -6   7    4.10    2.00 
  -1   6   7    0.60    2.20 
   1   6  -7    2.00    3.40 
   1   6  -7    1.90    2.20 
  -1  -6  -7    3.70    2.30 
  -1   6  -7    2.20    4.00 
  -1  -6   7    0.80    1.60 
   1  -6  -7    0.20    1.90 
   1   6   7    3.40    2.80 
   1  -6  -7    1.50    1.60 
  -1   6  -7    2.10    2.20 
   1   7  -7   -0.80    1.70 
   1   7  -7    5.40    3.80 
  -1   7   7    3.80    2.60 
   1  -7   7   -0.90    2.70 
  -1  -7  -7    1.10    2.40 
   1   7   7    5.50    3.40 
  -1  -7   7    2.90    2.00 
  -1   7  -7    1.10    2.20 
  -1   7  -7   -4.30    3.10 
   1  -7  -7    2.60    3.00 
   1  -8   7    3.30    2.70 
   1   8  -7   -3.40    1.90 
   1   8  -7   -3.70    3.00 
  -1   8   7    5.10    3.10 
  -1  -8  -7    0.90    2.70 
  -1   8  -7    3.20    4.00 
  -1  -8   7   -0.60    2.00 
   1   8   7   -2.30    2.20 
  -1   8  -7    1.50    1.90 
   1  -8  -7   -3.00    2.20 
  -1  -9  -7    0.10    2.50 
   1   9  -7   -2.70    3.40 
   1   9  -7    4.10    2.50 
  -1   9   7   -0.40    2.90 
   1  -9   7   -0.20    3.10 
  -1   9  -7   -1.50    3.90 
   1   9   7    4.70    3.30 
  -1  -9   7   -1.50    2.60 
   1  -9  -7    1.20    2.90 
  -1   0  -8    3.70    2.30 
  -1   0   8    6.40    4.80 
   1   0   8    2.20    4.40 
   1   0  -8    1.90    1.80 
  -1   1   8    1.40    4.10 
   1  -1   8   -2.20    4.30 
  -1  -1  -8   -0.70    1.50 
   1   1  -8   -1.00    1.60 
  -1   1  -8    3.10    2.10 
  -1  -1   8    4.00    5.00 
   1  -1  -8    0.70    1.50 
   1   1   8    0.70    3.80 
   1  -1  -8    1.90    1.70 
   1  -2   8    0.50    4.10 
   1   2  -8    4.00    2.30 
  -1  -2  -8    1.80    1.30 
  -1   2   8    0.80    3.50 
  -1  -2  -8   -0.70    1.50 
   1  -2  -8    5.10    2.20 
   1  -2  -8    4.30    1.90 
   1   2   8    7.50    4.00 
  -1   2  -8    0.40    1.60 
  -1  -2   8   -1.80    3.90 
   1   3  -8    5.40    2.40 
  -1  -3  -8   -0.70    1.60 
  -1   3   8    0.70    2.90 
   1  -3   8   -0.90    3.80 
  -1  -3  -8   -1.40    1.30 
   1   3   8    4.80    3.20 
  -1  -3   8    2.10    4.50 
   1  -3  -8    0.70    1.80 
  -1   3  -8    2.40    1.90 
   1  -3  -8   -1.80    1.40 
  -1   4   8   -4.50    1.80 
   1   4  -8    0.90    1.90 
  -1  -4  -8    2.50    2.00 
   1  -4   8   -1.10    3.50 
  -1  -4  -8   -3.60    1.30 
   1  -4  -8   -0.30    1.80 
  -1   4  -8    1.20    2.00 
   1   4   8    2.50    2.70 
  -1  -4   8    2.00    3.80 
   1  -4  -8    6.00    2.50 
  -1   5   8   -2.00    1.90 
  -1  -5  -8    0.10    1.60 
   1   5  -8    2.80    2.20 
   1  -5   8    0.30    3.40 
  -1  -5  -8   -0.40    1.70 
  -1  -5   8   -0.70    3.50 
   1   5   8   -2.10    2.00 
  -1   5  -8    1.90    2.20 
   1  -5  -8   -0.30    1.70 
   1  -5  -8    2.50    1.90 
  -1  -6  -8    3.60    2.30 
  -1  -6  -8    3.50    2.50 
  -1   6   8    0.20    2.30 
   1  -6   8    0.30    1.70 
   1   6  -8    3.10    2.20 
   1  -6   8   -1.30    3.60 
   1  -6  -8   -0.20    1.70 
   1  -6  -8   -4.10    1.70 
   1   6   8    0.00    2.50 
  -1  -6   8   -2.70    1.30 
  -1   6  -8    3.60    2.40 
  -1  -6   8   -2.80    3.40 
   1  -7   8    3.30    2.20 
   1   7  -8    3.70    2.70 
  -1   7   8    3.50    3.00 
   1  -7   8    1.80    3.80 
  -1  -7  -8    2.10    2.60 
  -1   7  -8   -1.60    2.10 
   1  -7  -8    1.20    2.40 
  -1  -7   8    5.90    4.30 
  -1  -7   8    0.00    1.80 
   1   7   8   -2.90    2.20 
  -1  -8  -8    4.80    3.00 
   1   8  -8    1.20    2.10 
   1  -8   8   -1.00    2.40 
   1   8  -8   -6.10    3.30 
  -1   8   8    1.20    2.90 
  -1   8  -8    3.30    4.40 
  -1   8  -8    1.60    2.20 
   1   8   8    2.70    3.00 
  -1  -8   8    8.80    2.50 
   1  -8  -8    0.50    2.40 
   1   0   9   12.20    5.10 
   1   0  -9   11.00    3.00 
  -1   0   9    5.80    4.70 
  -1   0  -9    7.90    3.10 
  -1   1   9   14.10    4.80 
   1  -1   9   13.80    5.30 
   1   1  -9   10.90    3.30 
  -1  -1  -9   19.60    4.20 
  -1   1  -9    8.30    3.20 
  -1  -1   9   13.10    5.70 
   1  -1  -9   19.60    4.00 
   1   1   9   21.20    5.40 
  -1  -2  -9    5.30    2.60 
  -1  -2  -9    4.70    1.80 
   1  -2   9   -4.40    3.60 
   1   2  -9    2.30    2.10 
  -1   2   9    3.50    3.60 
  -1  -2   9   -0.20    4.00 
   1  -2  -9    4.80    2.60 
  -1   2  -9    0.40    1.90 
   1   2   9   -2.10    3.20 
   1  -2  -9    1.00    1.70 
  -1   3   9   16.60    4.60 
   1   3  -9    6.80    3.00 
   1  -3   9    6.50    4.40 
  -1  -3  -9   11.20    2.50 
  -1  -3  -9   12.80    3.30 
   1   3   9   18.40    4.70 
   1  -3  -9   11.50    2.70 
  -1  -3   9    7.70    4.60 
  -1   3  -9   12.10    3.70 
   1  -3  -9   11.20    3.30 
   1  -4   9   -0.50    4.40 
   1   4  -9   -1.70    1.70 
  -1  -4  -9    9.00    2.80 
  -1  -4  -9    1.50    1.80 
  -1  -4   9   -3.20    7.40 
  -1   4  -9    1.90    2.70 
   1  -4  -9    1.70    2.20 
   1  -4  -9    7.20    2.60 
   1   4   9    3.40    3.40 
  -1   5   9    1.40    2.40 
   1  -5   9    3.30    4.50 
  -1  -5  -9    1.80    1.90 
  -1  -5  -9    1.00    2.00 
   1   5  -9    1.20    2.50 
   1   5   9    0.90    2.70 
  -1   5  -9    2.00    2.30 
  -1  -5   9    1.80    4.50 
   1  -5  -9    5.10    2.60 
   1  -5  -9    3.70    2.30 
  -1   6   9    1.90    2.50 
   1   6  -9   -1.70    2.10 
  -1  -6  -9   -0.40    2.20 
   1  -6   9    1.80    4.40 
  -1  -6  -9   -1.50    2.10 
   1   6   9   -1.50    2.70 
  -1  -6   9    1.20    4.10 
   1  -6  -9   -2.90    1.90 
  -1   6  -9   -0.10    2.20 
   1  -6  -9   -0.20    1.90 
   1  -7   9    0.30    4.00 
  -1   7   9    5.80    3.80 
   1   7  -9   -2.00    2.40 
  -1  -7  -9    3.50    2.90 
  -1  -7   9   -4.30    3.90 
   1   7   9    3.80    3.50 
   1  -7  -9    4.60    2.90 
   1  -7  -9   -1.20    2.30 
  -1   7  -9    1.90    2.50 
  -1   0  10    6.10    5.30 
  -1   0 -10   14.20    3.60 
   1   0 -10    8.90    3.40 
  -1  -1 -10    1.10    1.70 
   1  -1 -10    0.30    1.80 
  -1  -2 -10    6.30    1.90 
  -1   2  10    4.90    3.70 
  -1  -2 -10    6.80    3.10 
   1   2 -10    4.70    3.00 
   1  -2  10   11.50    5.90 
   1   2  10    9.00    4.30 
   1  -2 -10    8.60    2.50 
   1  -2 -10    7.50    3.10 
  -1   2 -10    9.30    3.20 
  -1  -2  10    4.10    5.30 
   1   3 -10   -0.50    2.10 
  -1  -3 -10    2.10    2.00 
   1  -3  10    2.80    4.90 
  -1   3  10    2.70    3.20 
  -1  -3 -10    2.40    2.40 
   1  -3 -10   -0.30    2.00 
  -1  -3  10    3.60    5.00 
   1  -3 -10   -0.70    2.00 
   1   3  10    2.60    3.50 
  -1   3 -10   -3.00    1.60 
   1  -4  10    7.00    4.80 
  -1  -4 -10    4.60    2.50 
  -1   4  10    5.10    3.40 
  -1  -4 -10    1.80    2.40 
   1   4 -10    1.80    2.20 
  -1   4 -10    6.70    3.30 
   1  -4 -10    5.10    2.80 
  -1  -4  10    1.30    4.10 
   1  -4 -10    1.30    2.30 
   1   4  10    6.30    3.50 
  -1  -5 -10    3.20    2.40 
   1  -5  10   -8.00    3.60 
   1   5 -10    0.90    2.10 
  -1  -5 -10   -0.40    2.30 
  -1   5  10    0.80    2.80 
  -1  -5  10    3.20    5.10 
   1   5  10   -1.90    2.40 
  -1   5 -10    1.50    2.30 
   1  -5 -10    3.10    2.30 
   1  -5 -10   -1.50    2.20 
  -1   6  10    6.30    3.30 
  -1  -6 -10    5.00    2.60 
   1  -6  10   -5.60    3.60 
  -1  -6 -10    1.60    2.70 
   1   6 -10    0.60    2.40 
  -1  -6  10    0.00    4.70 
  -1   6 -10   -0.40    2.40 
   1  -6 -10    5.40    2.90 
   1  -6 -10    4.20    2.80 
   1   6  10    0.50    2.90 
   1  -7  10   -6.40    4.30 
  -1  -7  10    2.10    5.10 
  -1   0  11    1.10    3.90 
   1   0 -11    0.30    2.00 
  -1   0 -11   -1.60    1.80 
   1   0  11   -2.10    3.70 
   1   1 -11    2.70    2.40 
  -1   1  11    2.50    3.90 
   1  -1  11    4.30    5.00 
   1   1  11   -0.40    3.60 
   1  -1 -11   -0.50    1.80 
  -1  -1  11    0.10    4.50 
  -1   1 -11   -2.60    1.70 
   1  -2  11   -7.90    3.50 
  -1   2  11   -2.20    2.80 
   1   2 -11   -0.40    2.10 
   1  -2 -11   -0.50    2.20 
   1  -2 -11    0.40    1.90 
  -1  -2  11    3.60    5.10 
  -1   2 -11   -2.90    1.70 
   1   2  11   -2.50    3.10 
   1  -3  11    0.50    4.70 
  -1  -3 -11    3.10    2.60 
  -1  -3 -11   -0.60    1.90 
   1   3 -11   -0.20    2.20 
  -1   3  11   -3.20    2.70 
  -1  -3  11   -0.80    5.00 
  -1   3 -11   -0.40    1.60 
   1   3  11    1.20    3.20 
   1  -3 -11    2.40    2.30 
   1  -3 -11    4.80    2.80 
  -1   4  11    2.10    3.30 
   1   4 -11   -1.30    2.10 
   1  -4  11   -1.60    4.50 
  -1  -4 -11   -0.90    2.70 
  -1  -4 -11   -2.40    2.10 
  -1  -4  11    4.60    5.00 
  -1   4 -11    0.90    2.40 
   1  -4 -11    1.00    2.50 
   1   4  11    0.20    3.00 
   1  -4 -11   -4.30    2.20 
  -1  -5 -11    0.00    2.60 
   1  -5  11    4.30    5.20 
  -1  -5 -11    0.40    2.70 
   1   5 -11    6.20    3.40 
  -1   5  11    1.60    2.90 
   1  -5 -11    5.00    2.80 
  -1  -5  11   -0.90    4.50 
  -1   5 -11    2.30    2.70 
   1  -5 -11   -6.00    3.80 
  -1   0  12    1.40    4.30 
  -1   0 -12   -3.50    2.00 
   1   0 -12    3.90    2.50 
   1   0  12    4.00    4.50 
   1   1 -12   -3.50    1.60 
   1  -1  12   -6.00    3.80 
  -1  -1 -12    5.60    2.90 
  -1   1 -12   -0.70    2.60 
  -1  -1  12   -5.30    3.80 
   1  -1 -12    1.50    2.40 
   1   1  12   -1.50    3.80 
  -1  -2 -12   -2.30    1.90 
   1   2 -12   -0.10    2.10 
   1  -2  12   -3.10    4.40 
  -1   2  12   -0.80    3.30 
  -1   2 -12    0.90    2.60 
  -1  -2  12   -5.00    4.80 
   1  -2 -12    3.20    2.60 
   1   2  12    3.20    3.90 
   1  -3  12   -5.10    4.90 
  -1  -3 -12    0.50    2.20 
  -1   3  12   -1.40    3.20 
   1   3 -12    0.80    2.40 
  -1  -3  12    4.70    5.90 
   1  -3 -12    4.70    3.00 
   1   3  12   -0.10    3.70 
  -1   3 -12   -3.50    1.90 
   1  -4  12   11.80    7.10 
  -1   4  12   -2.40    2.60 
  -1  -4  12   -2.70    5.10 
   1   4  12   -1.30    3.00 
  -2   0   0  580.14   18.60 
   2   0   0  565.94   18.70 
  -2   0   0  578.64   18.70 
   2   0   0  607.64   18.60 
   2  -1   0 3838.22  117.69 
  -2  -1   0 3874.51  118.09 
  -2   1   0 3935.41  118.19 
  -2  -1   0 4024.80  118.19 
   2  -1   0 3942.11  118.09 
   2   1   0 3943.61  117.79 
  -2   1   0 3925.31  117.69 
  -2  -1   0 3701.93  117.79 
   2  -2   0 9999.00  301.37 
  -2   3   0   23.50    1.70 
   2  -3   0   19.20    2.50 
  -2  -3   0   17.90    1.40 
   2   3   0   22.50    2.20 
  -2   3   0   22.70    2.20 
   2   3   0   21.30    2.30 
  -2   4   0  216.48    9.00 
   2   4   0  201.78    8.90 
  -2  -4   0  212.38    9.20 
   2  -4   0  205.28    9.00 
  -2   4   0  204.98    7.60 
  -2   5   0   14.40    2.80 
   2   5   0   19.50    3.10 
  -2  -5   0   13.60    2.60 
   2  -5   0    9.80    2.50 
   2  -6   0  182.68    9.60 
  -2   6   0  194.78    9.80 
  -2  -6   0  195.98    9.80 
   2   6   0  183.98    9.60 
  -2   7   0   26.80    4.60 
   2   7   0   36.90    4.50 
  -2  -7   0   26.30    4.40 
   2  -7   0   24.70    4.30 
   2  -8   0    0.50    2.10 
  -2   8   0    2.20    2.30 
   2   8   0    0.40    2.30 
  -2  -8   0   -3.50    1.30 
  -2  -9   0    2.00    2.50 
   2   9   0   -1.80    2.20 
  -2   9   0   -0.10    2.40 
   2  -9   0   -2.20    2.00 
  -2 -10   0    4.80    2.90 
   2  10   0    2.10    2.80 
   2 -10   0    0.20    2.30 
  -2  10   0    6.70    3.70 
   2   0  -1 4641.94  138.39 
   2   0   1 4643.04  138.69 
  -2   0   1 4222.98  138.69 
  -2   0   1 4466.65  138.29 
   2   0  -1 4544.55  138.79 
  -2   0   1 4165.18  138.69 
  -2   0  -1 5377.66  138.59 
   2  -1   1 3014.20   83.39 
   2   1  -1 2627.54   83.29 
   2  -1   1 2855.31   82.99 
   2   1  -1 2668.63   82.99 
  -2  -1  -1 2593.14   83.09 
  -2   1   1 2567.14   82.89 
  -2   1   1 2626.74   83.19 
  -2  -1  -1 2724.73   83.09 
   2   1  -1 2924.51   83.49 
  -2   1  -1 2971.30   83.29 
   2  -1  -1 2837.12   83.29 
  -2  -1   1 2837.32   83.79 
  -2   1  -1 2611.54   83.29 
   2   1   1 2942.71   83.49 
  -2   1  -1 2795.12   83.09 
   2  -1  -1 2683.23   83.49 
  -2  -1   1 2416.46   82.89 
   2  -1  -1 2489.05   82.79 
   2   1   1 2732.83   83.09 
   2   1   1 2733.03   83.09 
  -2   2   1  390.76   12.80 
   2   2  -1  377.96   13.10 
   2   2  -1  396.96   13.00 
   2   2  -1  381.16   13.20 
  -2  -2  -1  374.26   12.50 
  -2   2   1  382.46   12.70 
   2  -2   1  395.66   13.20 
  -2   2   1  381.56   13.10 
   2   2   1  378.86   12.50 
   2  -2  -1  391.66   13.50 
  -2   2  -1  379.16   13.10 
   2   2   1  381.96   13.30 
   2   2   1  390.26   13.20 
  -2   2  -1  380.46   13.50 
   2   3  -1  715.03   23.70 
   2   3  -1  771.82   24.90 
  -2   3   1  718.73   22.50 
   2   3  -1  695.93   23.50 
   2  -3   1  712.23   23.50 
  -2   3   1  713.73   23.60 
  -2   3   1  695.23   22.50 
  -2   3  -1  714.23   23.70 
   2  -3  -1  673.73   23.70 
   2   3   1  701.33   23.70 
  -2   3  -1  696.33   22.90 
   2   3   1  701.63   23.60 
   2   4  -1   88.09    5.10 
  -2   4   1   88.29    5.10 
   2  -4   1   84.99    5.00 
  -2  -4  -1   88.59    5.20 
   2   4  -1   84.79    4.10 
  -2   4  -1   83.09    4.10 
   2   4   1   90.39    5.10 
   2  -4  -1   82.29    5.20 
  -2  -4   1   89.29    5.10 
  -2   4  -1   79.49    5.00 
  -2  -5  -1  179.78   10.00 
   2   5  -1  174.08   12.10 
   2  -5   1  191.98    8.90 
   2   5  -1  175.98    7.00 
  -2   5   1  182.38    8.90 
  -2  -5   1  187.88    8.80 
  -2   5  -1  180.78    7.30 
   2  -5  -1  179.58   11.20 
  -2   5  -1  191.88    9.20 
   2  -6   1    3.10    2.00 
   2   6  -1    5.10    2.10 
  -2  -6  -1    3.00    2.20 
  -2   6   1    3.80    2.30 
   2  -6  -1    8.30    2.40 
  -2  -6   1    7.90    2.30 
  -2   6  -1    5.90    1.40 
   2   6   1    5.10    2.20 
  -2   6  -1    7.70    2.60 
   2  -7   1   35.00    5.00 
  -2  -7  -1   33.80    5.10 
   2   7  -1   40.80    5.60 
  -2   7   1   35.50    5.10 
  -2  -7   1   40.10    4.50 
   2  -7  -1   30.40    5.00 
   2   7   1   26.00    4.60 
  -2   7  -1   31.30    4.90 
   2   8  -1    0.80    2.50 
   2  -8   1    2.90    2.40 
  -2   8   1    3.50    2.50 
  -2  -8  -1    4.50    2.60 
   2  -8  -1    1.70    2.50 
   2   8   1    0.60    2.20 
  -2  -8   1    6.90    2.90 
  -2   8  -1    6.20    2.90 
   2  -9   1    2.80    2.60 
  -2   9   1    3.20    3.30 
  -2  -9  -1    2.30    2.60 
   2   9  -1    4.50    2.80 
  -2   9  -1    2.00    3.00 
  -2  -9   1    1.20    2.60 
   2  -9  -1    4.60    2.80 
   2   9   1    1.80    2.90 
  -2  10   1    1.70    2.70 
   2 -10   1   -1.70    2.40 
   2  10  -1   -0.30    2.80 
  -2 -10  -1   -4.90    1.90 
  -2 -10   1   -1.40    2.50 
   2  10   1    2.40    3.00 
   2 -10  -1    1.00    2.80 
  -2  10  -1   -2.20    2.50 
  -2   0   2 6843.72  227.58 
   2   0  -2 7350.26  227.88 
   2   0  -2 7759.72  228.48 
  -2   0  -2 8313.77  227.88 
  -2   0   2 7464.45  228.28 
   2   1  -2 1635.64   52.79 
   2  -1   2 1748.63   52.69 
   2   1  -2 1778.22   53.49 
   2  -1   2 1825.62   53.39 
  -2   1   2 1586.94   53.49 
  -2   1  -2 1790.22   52.69 
   2   1   2 1695.43   53.19 
  -2   1  -2 1766.52   53.39 
   2  -1  -2 1743.43   53.79 
  -2  -1   2 1567.54   52.69 
   2  -1  -2 1757.92   53.19 
   2   2  -2   12.80    1.90 
  -2  -2  -2   12.60    1.40 
   2   2  -2   13.50    1.80 
  -2   2   2   12.80    1.90 
   2   2  -2   15.10    2.20 
   2  -2   2   13.30    2.10 
   2  -2  -2   17.00    2.30 
   2   2   2   18.00    2.20 
  -2   2  -2   14.00    2.10 
  -2   2  -2   12.10    1.80 
   2   2   2   12.80    1.90 
  -2  -3  -2   14.00    1.40 
   2   3  -2   17.60    2.00 
   2   3  -2   16.30    2.00 
  -2   3   2   16.60    2.40 
   2  -3   2   14.60    2.10 
   2   3  -2   17.40    2.60 
   2  -3  -2   13.10    2.30 
  -2   3  -2   15.90    2.50 
  -2   3  -2   16.20    1.90 
   2   3   2   16.60    2.50 
   2   3   2   18.00    2.20 
  -2   4   2  416.26   15.70 
   2  -4   2  428.76   15.30 
  -2  -4  -2  431.36   16.00 
   2   4  -2  423.16   15.80 
   2   4  -2  414.06   14.80 
  -2   4  -2  413.76   14.80 
   2  -4  -2  417.46   15.90 
  -2  -4   2  407.56   15.30 
  -2   4  -2  415.46   15.70 
   2   4   2  425.86   15.80 
   2  -5   2   51.39    4.10 
   2   5  -2   47.90    3.30 
  -2   5   2   50.99    6.00 
   2   5  -2   54.09    4.40 
  -2  -5  -2   49.50    4.20 
   2   5   2   47.40    4.30 
  -2   5  -2   44.80    4.30 
  -2   5  -2   48.80    3.40 
   2  -5  -2   45.50    4.20 
  -2  -5   2   42.70    3.80 
   2  -6   2    0.90    1.60 
   2   6  -2    0.60    1.10 
   2   6  -2   -0.70    1.60 
  -2  -6  -2   -2.00    1.60 
  -2   6   2    0.90    1.80 
  -2   6  -2   -0.50    1.00 
   2  -6  -2   -0.40    1.60 
  -2   6  -2   -1.20    1.70 
  -2  -6   2   -0.40    1.40 
   2   6   2   -0.80    1.40 
  -2   7   2   62.49    5.80 
   2  -7   2   57.09    5.40 
  -2  -7  -2   49.70    5.50 
   2   7  -2   59.99    5.80 
   2   7  -2   56.29    3.70 
  -2  -7   2   55.59    5.30 
  -2   7  -2   52.39    3.80 
  -2   7  -2   64.29    5.90 
   2   7   2   58.09    5.60 
   2  -7  -2   61.09    5.90 
  -2  -8  -2    5.90    3.00 
   2  -8   2    6.40    3.00 
  -2   8   2    8.40    3.20 
   2   8  -2    7.90    3.30 
  -2   8  -2    0.90    2.10 
  -2  -8   2   11.70    3.40 
   2  -8  -2    5.00    3.10 
   2   8   2    3.90    2.50 
  -2   9   2   -0.20    2.60 
   2   9  -2    6.70    3.50 
  -2  -9  -2    4.10    3.00 
   2  -9  -2   -1.40    2.00 
  -2   9  -2   -0.50    2.60 
   2   9   2    1.30    2.30 
  -2  -9   2    4.80    3.10 
  -2 -10  -2    2.90    2.50 
  -2  10   2   -1.30    2.50 
   2 -10   2   -5.10    2.20 
   2  10  -2   -2.20    2.50 
  -2  10  -2   -4.20    2.20 
  -2 -10   2    4.40    3.20 
   2 -10  -2   -0.30    2.70 
   2  10   2    2.50    3.00 
  -2   0  -3 2958.10   88.09 
   2   0  -3 2757.02   87.29 
  -2   0  -3 2905.31   87.09 
   2   0   3 2818.32   86.89 
   2   0  -3 2862.31   88.19 
   2   0   3 2932.21   88.69 
  -2   0   3 2785.02   88.49 
   2  -1   3  487.45   15.60 
  -2   1   3  502.75   16.90 
   2   1  -3  477.45   16.80 
   2   1  -3  470.75   15.80 
   2  -1   3  485.65   17.00 
  -2  -1  -3  502.85   16.50 
   2  -1  -3  477.35   16.20 
   2   1   3  485.75   16.90 
  -2   1  -3  477.25   16.70 
  -2   1  -3  497.25   15.50 
  -2  -1   3  476.05   16.90 
  -2  -1   3  460.95   15.80 
   2  -1  -3  508.25   16.70 
   2   1   3  458.15   15.90 
   2   2  -3  221.78    9.10 
   2   2  -3  215.48    8.50 
  -2  -2  -3  218.28    8.30 
   2  -2   3  217.48    8.00 
  -2   2   3  224.48    9.00 
   2   2  -3  219.88    9.00 
  -2   2  -3  226.98    9.00 
  -2   2  -3  220.68    9.10 
   2  -2  -3  239.48    8.70 
   2  -2  -3  221.18    8.80 
   2   2   3  217.08    9.00 
   2   2   3  229.88    8.70 
   2   3  -3  292.07   11.60 
  -2  -3  -3  285.07   11.20 
   2   3  -3  286.27   11.10 
  -2  -3  -3  273.57   10.00 
   2  -3   3  289.37   10.40 
   2   3  -3  278.17   10.50 
  -2   3   3  290.17   11.40 
   2  -3  -3  282.27   11.20 
   2   3   3  278.87   11.40 
   2  -3  -3  288.07   10.40 
  -2   3  -3  289.47   11.10 
  -2   3  -3  289.17   11.50 
   2   4  -3   18.90    3.40 
  -2  -4  -3   21.10    3.20 
   2   4  -3   22.50    2.50 
  -2   4   3   19.70    3.20 
   2  -4   3   20.40    2.90 
   2  -4  -3   21.70    1.90 
  -2   4  -3   21.30    2.50 
  -2   4  -3   22.30    3.40 
   2   4   3   22.10    3.50 
   2  -4  -3   23.60    3.30 
  -2  -4   3   22.20    2.90 
   2  -5   3   95.59    5.70 
  -2  -5  -3   91.89    6.10 
   2   5  -3   91.89    5.30 
  -2   5   3   94.69    6.20 
   2   5  -3   96.29    6.40 
   2  -5  -3   91.59    6.10 
   2   5   3   89.79    6.10 
  -2   5  -3   91.89    6.30 
  -2   5  -3   91.39    5.30 
  -2  -5   3   90.59    5.50 
   2   6  -3   36.40    3.50 
  -2   6   3   37.00    4.40 
   2  -6   3   47.50    4.30 
  -2  -6  -3   42.10    4.60 
   2   6  -3   33.90    5.00 
   2  -6  -3   34.30    5.00 
  -2   6  -3   38.50    3.60 
  -2   6  -3   33.40    5.00 
   2   6   3   40.70    4.50 
  -2  -6   3   34.80    4.00 
  -2   7   3    8.70    2.90 
   2  -7   3    7.70    2.70 
   2   7  -3    5.50    2.70 
  -2  -7  -3    3.50    2.40 
   2   7  -3    7.10    2.00 
   2  -7  -3    5.70    2.70 
  -2  -7   3    8.20    2.80 
  -2   7  -3    5.30    3.00 
   2   7   3    5.80    2.50 
  -2   7  -3    7.90    2.10 
   2  -8   3    5.70    2.70 
  -2   8   3    6.40    2.90 
  -2  -8  -3    5.50    2.90 
   2   8  -3    5.20    3.10 
   2   8  -3    4.80    1.90 
  -2   8  -3    6.30    2.10 
   2  -8  -3    1.50    2.60 
  -2  -8   3    5.40    2.70 
   2   8   3   14.80    3.70 
  -2   8  -3    5.20    3.30 
   2  -9   3    0.10    2.30 
   2   9  -3    4.30    3.10 
  -2   9   3   -0.60    2.50 
  -2  -9  -3    3.00    2.70 
  -2   9  -3    3.00    3.30 
   2  -9  -3   -3.70    2.10 
   2   9   3   -0.10    2.40 
  -2  -9   3   -1.30    3.90 
  -2  10   3    7.00    3.50 
  -2 -10  -3   -0.50    2.30 
   2  10  -3   -3.30    2.60 
   2 -10   3    2.10    2.90 
   2 -10  -3   -3.40    2.10 
   2  10   3   -4.10    2.10 
  -2  10  -3   -2.70    2.80 
  -2 -10   3   -2.00    2.40 
  -2   0  -4  588.54   18.70 
   2   0  -4  571.44   20.20 
   2   0   4  559.84   18.40 
   2   0   4  572.54   21.00 
  -2   0  -4  608.74   20.20 
  -2   0   4  575.84   21.00 
   2   0  -4  588.64   19.00 
  -2   1   4  202.38    9.00 
   2   1  -4  211.18    8.80 
  -2  -1  -4  212.28    8.40 
   2  -1   4  202.08    6.90 
   2   1  -4  207.28    7.30 
   2  -1   4  203.78    9.30 
   2  -1  -4  201.48    8.50 
  -2  -1   4  182.78    7.20 
  -2   1  -4  207.38    6.90 
   2   1   4  195.08    7.50 
   2  -1  -4  194.08    7.80 
  -2  -1   4  200.58    9.20 
  -2   1  -4  197.48    8.60 
   2   1   4  202.08    9.10 
   2   2  -4   15.90    2.50 
   2  -2   4   13.90    2.90 
  -2  -2  -4   15.60    2.20 
   2   2  -4   12.50    1.90 
  -2  -2  -4   16.00    2.20 
  -2   2   4   19.50    3.00 
   2  -2   4   13.80    1.80 
  -2  -2   4   12.30    2.70 
  -2   2  -4   15.00    2.50 
   2   2   4   16.10    2.90 
  -2   2  -4   15.10    1.40 
   2  -2  -4   21.30    2.70 
   2  -2  -4   17.30    2.20 
   2   3  -4  435.36   15.10 
  -2  -3  -4  447.96   16.10 
  -2  -3  -4  432.06   15.40 
   2  -3   4  441.06   15.10 
   2   3  -4  443.26   16.50 
  -2   3   4  457.75   16.80 
   2   3  -4  445.76   16.90 
  -2   3  -4  443.86   16.90 
   2  -3  -4  447.86   16.30 
   2   3   4  447.06   16.80 
   2  -3  -4  441.96   15.70 
  -2   3  -4  432.66   16.40 
   2  -4   4  110.69    5.70 
  -2  -4  -4  117.49    5.30 
  -2  -4  -4  121.09    6.50 
   2   4  -4  116.99    7.10 
   2   4  -4  118.39    6.40 
  -2   4  -4  117.69    6.40 
   2   4   4  119.59    6.90 
   2  -4  -4  108.39    6.50 
   2  -4  -4  122.89    5.60 
  -2   4  -4  116.29    7.30 
  -2  -4   4  115.09    5.70 
  -2   5   4   88.19    6.20 
  -2  -5  -4   88.79    6.10 
   2   5  -4   98.29    7.00 
   2  -5   4   89.69    5.40 
   2   5  -4   86.89    5.50 
  -2   5  -4   87.09    6.60 
  -2  -5   4   85.39    5.20 
  -2   5  -4   82.79    5.50 
   2  -5  -4   83.79    6.00 
   2   5   4   86.69    6.20 
   2  -6   4    2.60    2.40 
   2   6  -4    0.10    1.50 
  -2   6   4    0.50    1.90 
   2   6  -4   -1.40    2.00 
  -2  -6  -4   -0.10    1.60 
  -2   6  -4   -2.90    2.10 
   2  -6  -4   -0.60    1.70 
   2   6   4   -1.90    1.90 
  -2  -6   4    0.30    1.40 
  -2  -7  -4    2.00    2.10 
   2   7  -4    4.30    2.80 
   2  -7   4    0.80    2.00 
  -2   7   4    0.90    2.40 
  -2   7  -4    3.90    2.80 
   2   7   4    0.80    2.20 
  -2   7  -4    2.40    1.70 
  -2  -7   4   -1.40    1.70 
   2  -7  -4   -1.80    1.80 
   2   8  -4    5.70    3.00 
  -2   8   4    3.20    2.70 
  -2  -8  -4    1.90    2.40 
   2   8  -4    2.00    1.80 
   2  -8   4    3.30    2.80 
  -2  -8   4    6.00    2.70 
   2   8   4    2.60    3.10 
  -2   8  -4    4.70    3.30 
   2  -8  -4    7.10    3.30 
  -2   8  -4   -2.20    1.60 
   2  -9   4    2.10    3.10 
   2   9  -4   -2.70    2.20 
   2   9  -4    5.20    2.10 
  -2  -9  -4    1.10    2.40 
  -2   9   4    3.10    2.90 
   2  -9  -4   -2.20    2.20 
  -2   9  -4    1.50    1.80 
  -2   9  -4    6.00    3.60 
  -2  -9   4    3.00    2.70 
   2   9   4   11.30    3.90 
   2  10  -4   -3.10    2.50 
  -2 -10  -4    1.20    3.00 
   2 -10   4    1.60    2.90 
  -2  10   4    4.50    3.00 
  -2  10  -4   -1.90    2.90 
   2 -10  -4   -1.30    2.60 
   2  10   4   -2.10    2.30 
  -2 -10   4    2.30    2.90 
   2   0   5    0.90    0.60 
   2   0   5   -3.60    2.60 
  -2   0  -5    1.90    1.20 
  -2   0   5   -0.20    3.00 
  -2   0  -5   -0.60    0.90 
   2   0  -5    0.80    1.10 
   2   0  -5    0.70    1.30 
   2  -1   5  250.67   12.10 
   2   1  -5  275.47   11.50 
   2   1  -5  273.27    9.30 
  -2  -1  -5  284.77   11.20 
  -2   1   5  290.97   12.10 
  -2  -1  -5  290.37    9.80 
  -2   1  -5  277.57   11.40 
   2  -1  -5  275.97   10.20 
  -2  -1   5  237.98    9.00 
  -2  -1   5  264.07   12.30 
   2   1   5  276.87   11.90 
   2  -1  -5  267.27   11.20 
  -2  -2  -5   21.00    2.90 
   2   2  -5   24.90    1.80 
   2  -2   5   25.00    4.10 
   2  -2   5   19.70    1.80 
  -2  -2  -5   26.20    2.40 
  -2   2   5   22.10    3.80 
   2   2  -5   23.70    3.00 
   2  -2  -5   25.10    2.80 
   2   2   5   20.10    3.70 
   2  -2  -5   25.40    3.10 
  -2  -2   5   25.00    4.10 
  -2   2  -5   21.10    3.10 
  -2   2  -5   27.10    1.50 
   2  -3   5   91.59    5.60 
   2  -3   5   90.59    7.20 
   2   3  -5  104.49    6.30 
  -2  -3  -5   98.49    5.40 
  -2  -3  -5   97.79    5.40 
  -2   3   5  122.69    8.00 
   2  -3  -5  111.89    5.80 
   2  -3  -5  104.29    5.80 
   2   3   5  108.49    6.60 
  -2   3  -5  102.09    6.80 
  -2  -4  -5   15.80    2.50 
   2   4  -5   15.40    3.90 
  -2  -4  -5   16.10    3.70 
  -2   4   5   18.60    3.40 
   2   4  -5   20.80    3.30 
   2  -4   5   18.40    2.60 
   2   4   5   20.90    3.90 
  -2  -4   5   18.20    2.50 
  -2   4  -5   19.40    3.20 
   2  -4  -5   17.50    2.50 
  -2   4  -5   15.20    3.70 
   2  -5   5   50.89    4.20 
  -2  -5  -5   43.80    4.30 
   2   5  -5   42.40    4.30 
  -2  -5  -5   48.60    3.30 
  -2   5   5   43.60    4.80 
   2   5  -5   57.09    5.90 
  -2   5  -5   51.59    5.70 
   2   5   5   44.90    4.70 
   2  -5  -5   46.10    3.50 
  -2  -5   5   47.60    3.80 
   2  -5  -5   42.00    4.60 
  -2   5  -5   48.40    4.40 
  -2  -6  -5    0.00    1.70 
   2   6  -5   -0.70    2.40 
   2  -6   5    2.90    2.10 
   2   6  -5   -2.00    1.20 
  -2   6   5    1.20    2.00 
   2  -6  -5    1.20    1.90 
  -2   6  -5    1.40    2.70 
  -2   6  -5    0.50    1.50 
   2   6   5   -1.80    1.50 
   2   7  -5    0.20    1.70 
  -2   7   5   -4.20    1.70 
  -2  -7  -5    1.30    2.20 
   2  -7   5    3.90    2.30 
   2   7  -5    4.70    2.90 
  -2   7  -5    0.20    1.60 
  -2  -7   5    0.10    1.90 
   2  -7  -5    2.50    2.30 
  -2   7  -5   -0.60    2.50 
   2   7   5   -2.00    1.70 
   2   8  -5   -2.30    1.50 
  -2  -8  -5    1.40    2.50 
   2   8  -5    1.40    2.80 
  -2   8   5    4.60    3.10 
   2  -8   5    4.10    2.50 
   2  -8  -5   -4.80    1.90 
  -2   8  -5   -1.00    2.70 
  -2  -8   5   -0.10    2.10 
   2   8   5   -0.20    2.00 
  -2   8  -5   -0.50    1.60 
   2   9  -5    3.80    2.20 
   2  -9   5   -4.90    2.80 
  -2  -9  -5    4.50    2.90 
  -2   9   5   -1.90    2.00 
   2   9  -5    1.20    3.20 
   2   9   5   -2.90    2.30 
  -2   9  -5   -2.30    2.70 
  -2   9  -5   -0.30    1.90 
   2  -9  -5    3.00    2.50 
  -2  -9   5    6.00    3.00 
   2  10  -5    1.80    2.20 
  -2 -10  -5    3.70    3.20 
  -2  10   5   -3.90    2.60 
   2 -10   5    1.20    3.20 
   2  10  -5    5.80    3.90 
   2  10   5    6.80    3.50 
  -2  10  -5   -1.00    3.20 
   2 -10  -5   -2.10    2.40 
  -2 -10   5   -1.70    2.70 
  -2  10  -5   -3.00    2.20 
  -2   0  -6    2.20    1.10 
  -2   0  -6    0.10    0.60 
   2   0  -6    1.70    1.40 
  -2   0   6    0.60    3.40 
  -2   1   6   11.60    5.20 
   2  -1   6   11.20    4.00 
   2   1  -6   10.00    2.50 
  -2  -1  -6   14.50    1.80 
  -2  -1  -6    7.60    2.20 
   2  -1  -6   12.00    2.60 
  -2   1  -6   13.80    2.70 
   2   1   6    5.90    3.40 
   2  -1  -6   13.90    2.30 
  -2  -1   6   12.80    1.10 
  -2  -2  -6    4.10    1.40 
  -2  -2  -6    4.80    1.80 
   2   2  -6    3.40    1.80 
   2   2  -6    5.60    0.90 
  -2   2   6    6.40    3.10 
   2  -2   6    8.30    3.70 
  -2  -2   6    5.20    1.20 
  -2  -2   6    5.00    3.30 
  -2   2  -6    5.20    1.80 
   2  -2  -6    2.40    1.70 
   2  -2  -6    2.90    1.70 
   2   2   6    3.30    2.80 
  -2  -3  -6   21.40    2.60 
  -2  -3  -6   21.90    2.80 
   2  -3   6   24.50    4.60 
  -2   3   6   25.10    4.30 
   2   3  -6   19.00    3.30 
   2  -3   6   25.60    2.30 
   2  -3  -6   29.70    3.80 
   2   3   6   19.40    3.90 
   2  -3  -6   25.50    3.10 
  -2   3  -6   21.40    3.50 
  -2  -3   6   14.80    4.10 
   2   4  -6    3.40    3.30 
   2  -4   6    4.30    1.90 
   2   4  -6    1.90    1.50 
  -2  -4  -6    0.70    1.40 
  -2  -4  -6    0.40    1.10 
  -2   4   6    4.80    2.30 
   2  -4   6    1.00    2.80 
  -2  -4   6    3.30    3.30 
   2   4   6    4.90    2.40 
  -2  -4   6    2.00    1.20 
   2  -4  -6    2.80    1.90 
  -2   4  -6    2.40    1.90 
   2  -4  -6    1.40    1.60 
  -2  -5  -6    6.20    1.80 
   2   5  -6    6.40    3.60 
  -2   5   6    3.20    2.40 
  -2  -5  -6    7.80    2.40 
   2   5  -6    7.90    2.30 
   2  -5   6    5.30    2.30 
  -2   5  -6    5.70    3.60 
   2  -5  -6    6.10    2.40 
  -2   5  -6    4.20    2.30 
  -2  -5   6    4.60    1.80 
   2  -5  -6    6.20    1.80 
   2   5   6    1.80    2.30 
   2   6  -6   -0.10    3.10 
  -2   6   6   -0.40    1.70 
   2  -6   6   -1.20    1.90 
  -2  -6  -6    0.10    1.80 
   2   6  -6    0.30    1.60 
   2  -6  -6   -1.50    2.10 
  -2   6  -6   -4.60    2.50 
   2  -6  -6    1.80    1.40 
   2   6   6   -1.90    1.70 
  -2   6  -6   -0.90    1.60 
  -2  -6   6    1.90    1.80 
  -2  -7  -6   -2.30    1.70 
   2   7  -6   -0.30    2.70 
   2  -7   6    0.40    2.10 
  -2   7   6    2.80    4.50 
   2   7  -6    0.90    1.70 
   2   7   6    0.90    2.30 
  -2  -7   6   -3.40    1.50 
   2  -7  -6    2.40    2.50 
  -2   7  -6   -1.60    3.00 
  -2   7  -6   -1.50    1.80 
  -2  -8  -6   -0.40    2.10 
   2   8  -6   -3.00    2.40 
  -2   8   6    1.70    2.60 
   2   8  -6   -0.40    1.80 
   2  -8   6   -3.30    2.10 
  -2   8  -6    3.20    2.30 
   2   8   6    0.10    2.30 
  -2   8  -6   -1.10    3.00 
  -2  -8   6   -2.30    2.00 
   2  -8  -6   -1.00    2.10 
   2   9  -6    2.70    3.40 
   2   9  -6    3.60    2.40 
  -2   9   6   -2.00    2.60 
  -2  -9  -6    1.80    2.60 
   2  -9   6   -2.10    2.90 
  -2  -9   6    5.10    2.80 
   2  -9  -6   -1.80    2.10 
  -2   9  -6    7.00    4.20 
  -2   9  -6    0.90    2.10 
   2   9   6    5.90    3.40 
   2   0   7   58.69    7.30 
  -2   0   7   55.39    7.50 
  -2   0  -7   59.49    5.00 
   2   0  -7   63.19    3.50 
   2   0  -7   68.49    5.40 
   2  -1   7   17.10    5.30 
   2   1  -7   17.40    3.30 
  -2  -1  -7   22.00    3.40 
  -2  -1  -7   20.80    1.90 
  -2   1   7   25.70    5.20 
   2  -1  -7   20.00    3.50 
  -2  -1   7   11.90    5.00 
   2   1   7   15.00    4.30 
   2  -1  -7   27.40    3.10 
  -2   1  -7   14.80    3.20 
   2  -2   7   59.49    6.90 
  -2  -2  -7   59.09    4.90 
  -2   2   7   69.69    6.70 
  -2  -2  -7   59.19    3.80 
   2   2  -7   57.29    5.20 
   2  -2  -7   53.69    4.80 
   2   2   7   63.19    6.30 
  -2  -2   7   47.50    7.20 
  -2   2  -7   58.59    5.10 
   2  -2  -7   57.89    4.50 
   2   3  -7   11.80    3.10 
   2  -3   7   15.60    4.70 
  -2  -3  -7   16.10    3.00 
  -2   3   7   16.80    4.00 
  -2  -3  -7   18.50    2.80 
   2  -3  -7   22.50    3.60 
  -2  -3   7   15.00    5.20 
   2  -3  -7   23.60    3.80 
   2   3   7   19.60    4.40 
  -2   3  -7   18.60    3.60 
  -2  -4  -7   35.30    3.70 
   2  -4   7   25.00    5.20 
  -2  -4  -7   35.10    3.70 
   2   4  -7   23.30    4.30 
  -2   4   7   41.70    5.90 
  -2  -4   7   29.40    2.40 
   2   4   7   32.10    5.30 
   2  -4  -7   29.60    4.30 
   2  -4  -7   27.40    4.00 
  -2  -4   7   29.90    6.10 
  -2   4  -7   33.50    4.30 
   2  -5   7    1.20    3.10 
  -2   5   7    0.50    2.20 
   2  -5   7   -0.40    1.90 
  -2  -5  -7    1.20    1.60 
  -2  -5  -7   -0.60    1.40 
   2   5  -7    0.70    2.00 
  -2   5  -7   -1.30    1.30 
  -2  -5   7    2.20    1.50 
   2  -5  -7    0.00    1.70 
   2  -5  -7    1.40    1.50 
   2   5   7   -1.70    1.80 
  -2  -5   7    1.70    3.20 
  -2  -6  -7    5.70    1.70 
   2   6  -7   -1.00    1.80 
  -2   6   7    2.80    2.60 
  -2  -6  -7    0.70    1.90 
   2   6  -7    8.70    4.60 
   2  -6   7    4.20    2.20 
   2  -6  -7    1.90    1.80 
  -2   6  -7    4.10    2.40 
   2  -6  -7    7.10    3.00 
  -2   6  -7    0.80    4.30 
  -2  -6   7    1.40    1.90 
   2   7  -7   -0.90    2.10 
  -2   7   7    9.20    3.50 
   2  -7   7   -0.90    2.20 
  -2  -7  -7    1.80    4.10 
   2   7  -7   -0.90    3.30 
  -2  -7   7   -0.20    1.90 
  -2   7  -7    0.40    1.80 
  -2   7  -7    2.10    3.80 
   2   7   7    0.70    2.40 
  -2   8   7    2.40    3.00 
  -2  -8  -7    0.90    2.00 
   2   8  -7   -5.20    3.00 
   2  -8   7   -1.60    2.70 
   2   8  -7   -4.80    1.60 
   2  -8  -7    2.20    2.70 
  -2   8  -7    3.70    2.10 
  -2   8  -7    1.30    3.80 
  -2  -8   7   -0.70    2.30 
   2   8   7   -0.70    2.20 
   2   9  -7   -0.70    3.80 
   2   9  -7   -0.90    3.60 
   2  -9   7    0.20    3.30 
  -2   9   7    1.80    3.20 
  -2  -9  -7    3.70    3.40 
  -2   9  -7   -2.20    3.40 
   2  -9  -7    2.60    3.00 
  -2   9  -7   -0.40    2.10 
   2   9   7    2.90    3.40 
  -2  -9   7    2.30    2.50 
  -2   0  -8   66.29    5.70 
   2   0   8   65.89    8.20 
   2   0  -8   73.59    6.00 
  -2   0   8   72.69    8.50 
  -2   1   8    8.80    4.80 
  -2  -1  -8   13.70    1.80 
   2   1  -8    4.20    2.40 
  -2  -1  -8    7.10    2.50 
   2  -1   8   11.40    5.50 
  -2   1  -8    5.80    2.40 
   2  -1  -8    7.20    2.50 
   2  -1  -8   11.00    2.50 
  -2  -1   8    7.50    5.50 
   2   1   8    6.60    4.40 
  -2   2   8   65.19    7.10 
   2   2  -8   53.79    5.50 
  -2  -2  -8   48.90    4.90 
  -2  -2  -8   48.00    3.50 
   2  -2   8   40.20    7.40 
   2  -2  -8   53.39    5.20 
  -2   2  -8   42.10    4.80 
   2   2   8   56.89    6.60 
   2  -2  -8   61.19    4.60 
  -2  -2   8   36.30    6.90 
   2  -3   8   -0.40    3.90 
  -2  -3  -8    3.20    1.80 
  -2  -3  -8    4.10    2.30 
   2   3  -8    1.20    2.10 
  -2   3   8   -0.30    2.80 
   2  -3  -8   -0.60    2.00 
  -2  -3   8    4.90    4.60 
   2  -3  -8    1.50    1.80 
   2   3   8   -0.40    2.50 
  -2   3  -8    1.40    1.80 
  -2  -4  -8   20.60    3.50 
   2  -4   8    9.00    4.70 
  -2  -4  -8   13.40    2.90 
   2   4  -8   14.00    3.40 
  -2   4   8   22.50    4.60 
   2  -4  -8   18.90    3.60 
   2  -4  -8   16.40    3.40 
   2   4   8   19.80    4.30 
  -2   4  -8   15.40    3.50 
  -2  -4   8    7.60    4.60 
  -2   5   8   -1.00    2.30 
   2   5  -8   -1.30    1.80 
  -2  -5  -8   -1.40    1.60 
   2  -5   8   -2.30    3.50 
  -2  -5  -8    2.30    1.70 
   2   5   8   -2.30    2.80 
  -2  -5   8    3.90    3.90 
  -2   5  -8    0.40    2.00 
  -2  -5   8    3.90    1.50 
   2  -5  -8    0.50    2.20 
  -2   6   8    9.10    3.50 
   2  -6   8    7.00    4.40 
   2  -6   8    4.90    2.20 
   2   6  -8    4.20    2.60 
  -2  -6  -8    6.60    2.90 
   2  -6  -8    1.10    1.90 
  -2   6  -8    0.90    2.30 
  -2  -6   8    0.30    1.80 
   2   6   8    9.90    3.70 
   2  -6  -8   14.10    3.90 
  -2  -6   8   -0.80    3.60 
   2   7  -8    2.50    2.60 
   2  -7   8    1.30    3.60 
  -2  -7  -8    2.40    2.60 
  -2   7   8   -4.80    2.00 
   2  -7   8   -0.40    2.40 
   2   7   8    0.50    2.10 
  -2  -7   8   -6.70    2.20 
  -2   7  -8    1.60    2.20 
  -2  -7   8    1.40    3.80 
   2  -7  -8    1.50    2.80 
   2   8  -8    2.90    2.60 
  -2   8   8   -1.80    3.00 
   2  -8   8    5.40    4.70 
  -2  -8  -8    7.10    3.60 
   2   8  -8   -3.30    3.80 
   2  -8   8   -0.40    2.70 
   2   8   8    0.40    3.00 
  -2   8  -8    1.30    4.40 
  -2  -8   8    8.60    2.50 
   2  -8  -8   -0.30    2.80 
  -2   8  -8    0.90    2.40 
  -2   0  -9    0.90    1.70 
  -2   0   9    1.60    4.10 
   2   0   9   -4.60    3.40 
   2   0  -9    2.60    1.90 
  -2  -1  -9    0.40    1.90 
  -2   1   9    0.40    4.10 
   2   1  -9    0.80    1.90 
   2  -1   9    0.00    4.40 
   2  -1  -9    0.70    1.90 
  -2  -1   9   -0.30    4.50 
   2  -1  -9    4.60    1.90 
   2   1   9    2.30    3.90 
  -2   1  -9    3.10    2.30 
  -2  -2  -9    2.10    1.40 
   2  -2   9    3.60    4.40 
  -2  -2  -9    0.20    1.90 
  -2   2   9    2.90    3.70 
   2   2  -9    1.10    1.90 
   2  -2  -9    0.60    2.10 
  -2  -2   9   -2.30    4.10 
   2  -2  -9    3.10    2.10 
   2   2   9    0.70    3.00 
  -2   2  -9    1.00    2.00 
  -2  -3  -9    5.40    2.50 
   2  -3   9    4.50    4.10 
   2   3  -9    6.60    2.60 
  -2  -3  -9    5.70    2.20 
  -2   3   9    6.80    3.90 
  -2  -3   9    0.10    4.00 
   2   3   9   -1.70    2.70 
   2  -3  -9    4.50    2.50 
  -2   3  -9    3.80    2.60 
   2  -3  -9    3.20    2.40 
  -2  -4  -9    0.40    1.90 
   2  -4   9   -0.70    4.00 
  -2  -4  -9   -0.80    1.70 
   2   4   9    6.80    3.10 
   2  -4  -9   -0.60    2.00 
  -2   4  -9   -2.90    3.30 
  -2  -4   9   -5.60    4.40 
   2  -4  -9   -1.70    1.90 
   2  -5   9    1.10    4.10 
   2   5  -9    0.30    2.20 
  -2  -5  -9    0.70    1.80 
  -2  -5  -9   -0.60    1.70 
  -2   5   9    7.00    3.20 
  -2  -5   9   -5.40    3.60 
   2   5   9    2.90    2.70 
   2  -5  -9   -1.70    2.10 
   2  -5  -9   -3.50    1.90 
  -2   5  -9    0.10    1.90 
  -2  -6  -9    1.80    2.40 
   2   6  -9    0.60    2.50 
   2  -6   9   -0.90    4.10 
  -2   6   9   -1.80    2.30 
   2  -6  -9   -1.80    2.00 
  -2   6  -9    3.10    2.40 
   2   6   9    1.40    2.70 
   2  -6  -9    0.90    2.20 
  -2  -6   9    1.80    4.30 
  -2  -7  -9    3.00    3.00 
  -2   7   9    3.00    3.30 
   2   7  -9    0.40    2.80 
   2  -7   9    0.50    4.20 
  -2   7  -9    4.70    2.90 
  -2  -7   9    0.00    4.40 
   2  -7  -9    3.90    3.00 
   2  -7  -9    0.50    1.70 
   2   7   9    3.60    3.50 
  -2   0 -10    0.40    2.20 
   2   0 -10    1.80    2.20 
  -2   0  10   -1.90    4.10 
   2  -1  10   -1.30    4.50 
   2   1 -10   -4.00    1.70 
  -2  -1 -10   -0.10    1.90 
  -2   1 -10    0.70    2.30 
   2  -1 -10    0.50    2.30 
   2   1  10    1.40    3.80 
   2   2 -10   -1.80    1.80 
  -2   2  10    0.10    3.40 
  -2  -2 -10   -1.10    1.50 
  -2  -2 -10    1.10    1.90 
   2  -2  10   -1.30    4.30 
   2  -2 -10    1.50    2.40 
   2   2  10    1.50    3.40 
   2  -2 -10    4.80    2.30 
  -2  -2  10    2.50    5.00 
  -2   2 -10    1.20    2.10 
   2   3 -10   -0.80    1.80 
   2  -3  10    1.30    4.40 
  -2  -3 -10   -0.60    2.00 
  -2   3  10    1.00    3.30 
  -2  -3 -10   -1.00    1.50 
  -2  -3  10    1.30    4.90 
  -2   3 -10    0.60    2.00 
   2  -3 -10   -0.90    1.90 
   2   3  10   -2.60    2.70 
  -2  -4 -10   -1.00    2.30 
   2  -4  10    2.40    4.60 
   2   4 -10    4.30    2.70 
  -2  -4 -10    2.20    2.10 
  -2   4  10    6.50    3.60 
   2  -4 -10    0.40    2.50 
   2  -4 -10   -0.40    2.30 
  -2   4 -10    4.50    2.40 
  -2  -4  10    6.90    4.90 
   2   4  10    3.60    3.40 
  -2  -5 -10   -1.90    2.00 
   2  -5  10   -5.50    3.80 
  -2  -5 -10   -1.40    2.00 
  -2   5  10    0.90    2.80 
   2   5 -10   -3.40    1.80 
  -2  -5  10    6.50    5.40 
   2   5  10    0.70    2.30 
   2  -5 -10   -0.10    2.10 
   2  -5 -10    0.40    2.90 
  -2   5 -10    0.00    1.90 
  -2   6  10   -2.80    2.70 
   2   6 -10   -2.80    1.70 
  -2  -6 -10   -1.80    2.70 
   2  -6  10   -0.10    4.80 
  -2  -6 -10   -0.90    2.40 
   2  -6 -10    1.80    2.20 
   2   6  10    0.80    2.50 
  -2   6 -10   -1.40    2.40 
  -2  -6  10    4.70    5.30 
  -2   0  11   -4.00    4.00 
  -2   0 -11   -0.20    2.40 
   2   0  11    3.40    4.30 
   2   0 -11   -1.50    1.90 
  -2  -1 -11   -0.40    2.10 
   2  -1  11   -2.90    4.10 
   2   1 -11   -0.10    1.90 
  -2   1  11    0.90    4.00 
   2   1  11   -0.90    3.50 
  -2  -1  11   -3.00    4.20 
   2  -1 -11    3.40    2.60 
  -2   1 -11    2.60    2.10 
   2  -2  11    7.50    5.30 
   2   2 -11   -0.30    2.00 
  -2  -2 -11   -2.30    2.00 
  -2   2  11    0.40    3.00 
  -2  -2  11    3.10    4.90 
   2  -2 -11   -1.40    1.60 
  -2   2 -11   -0.20    2.10 
   2   2  11    2.10    3.30 
   2  -2 -11    0.20    2.30 
  -2  -3 -11   -0.50    2.00 
   2   3 -11    0.50    2.50 
   2  -3  11    1.80    4.80 
  -2  -3 -11    1.50    2.30 
  -2   3  11   -0.10    3.30 
   2   3  11    0.60    3.20 
  -2  -3  11   -5.20    4.00 
   2  -3 -11   -4.10    1.80 
  -2   3 -11    0.90    2.10 
   2  -3 -11    4.40    5.30 
   2  -4  11   -1.90    4.60 
  -2  -4 -11    1.90    2.50 
  -2  -4 -11    1.80    2.50 
   2   4 -11    1.90    2.50 
  -2   4  11    0.90    3.00 
   2  -4 -11    1.30    2.50 
   2   4  11    3.20    3.20 
   2  -4 -11   -3.10    2.50 
  -2  -4  11    4.20    5.40 
  -2   4 -11   -2.10    1.90 
  -2   5  11   -3.80    2.70 
  -2  -5 -11    0.00    2.40 
   2  -5  11   -5.60    4.20 
  -2  -5 -11    3.30    5.00 
   2   5 -11    2.30    2.80 
  -2  -5  11    1.40    4.80 
   2  -5 -11    0.30    2.60 
  -2   5 -11   -1.90    2.30 
   2  -5 -11   -6.10    2.60 
   2   5  11   -0.20    2.80 
  -2   0  12    1.40    4.70 
   2   0  12   -2.10    3.90 
   2   0 -12    4.40    2.90 
  -2   0 -12    2.10    2.70 
  -2  -1 -12   -0.20    2.10 
   2   1 -12    0.00    2.40 
  -2   1  12   -4.50    3.50 
   2  -1  12    0.90    4.60 
   2   1  12   -3.10    3.60 
  -2   1 -12   -1.00    1.70 
  -2  -1  12   -2.90    4.00 
   2  -1 -12   -1.00    2.50 
  -2  -2 -12   -0.20    2.20 
   2  -2  12    2.50    4.80 
   2   2 -12   -1.60    2.20 
  -2   2  12   -3.10    3.40 
  -2   2 -12   -1.50    1.80 
   2  -2 -12   -3.40    1.80 
  -2  -2  12   -4.60    4.60 
   2   2  12    5.50    4.20 
   2  -3  12    1.90    6.00 
  -2   3  12   -1.60    2.90 
  -2  -3 -12    5.00    2.80 
   2   3 -12   -0.80    2.30 
   2   3  12   -1.10    2.70 
   2  -3 -12    1.10    2.40 
  -2   3 -12   -0.40    2.30 
  -2  -3  12   -7.60    5.40 
   3   0   0    1.80    1.50 
  -3   0   0    0.70    0.70 
  -3   1   0    0.50    0.50 
  -3  -1   0   -0.30    0.40 
  -3   1   0   -0.60    0.60 
   3  -1   0    1.40    1.70 
   3   1   0   -0.40    0.40 
   3  -1   0    0.80    0.40 
   3   1   0   -0.10    1.00 
  -3  -1   0    0.10    0.60 
  -3   2   0   -0.10    0.60 
  -3  -2   0    0.60    0.70 
   3   2   0   -0.50    0.70 
   3   2   0   -0.60    0.90 
   3  -2   0    0.50    1.40 
   3   3   0    1.70    1.20 
  -3  -3   0    0.20    0.70 
   3  -3   0   -0.50    1.10 
  -3   3   0    0.10    0.70 
  -3   3   0    1.20    1.10 
   3   3   0    1.20    0.90 
  -3   4   0   -1.10    0.70 
  -3  -4   0   -1.60    0.70 
  -3   4   0    1.60    1.40 
   3  -4   0    0.20    1.40 
   3   4   0    0.10    1.30 
   3   4   0   -0.80    1.00 
  -3   5   0    0.80    1.70 
   3   5   0    2.10    2.10 
   3  -5   0    2.00    1.90 
  -3   5   0    0.10    0.80 
  -3  -5   0    0.60    1.40 
  -3  -6   0    0.40    1.60 
   3  -6   0    1.40    1.70 
  -3   6   0    0.10    1.70 
   3   6   0    1.00    1.60 
  -3   7   0   -0.60    1.90 
   3   7   0   -2.30    1.70 
  -3  -7   0    2.60    2.20 
   3  -7   0   -0.80    2.00 
   3   8   0   -3.20    1.80 
  -3   8   0   -1.00    1.80 
   3  -8   0    1.40    2.40 
  -3  -8   0   -2.80    1.80 
  -3   9   0    1.10    2.60 
   3   9   0    0.30    2.50 
  -3  -9   0    3.30    2.40 
   3  -9   0   -2.00    2.40 
   3 -10   0    1.70    2.80 
   3  10   0   -1.50    2.50 
  -3 -10   0   -2.50    2.00 
  -3   0  -1 1633.44   44.60 
   3   0   1 1457.35   44.40 
   3   0  -1 1430.76   45.30 
  -3   0  -1 1475.95   45.20 
   3   0   1 1489.85   45.20 
   3   0  -1 1300.87   45.30 
  -3   0   1 1355.76   44.30 
  -3  -1  -1  290.77    9.70 
   3   1  -1  282.57    9.60 
   3  -1   1  311.47   10.60 
  -3   1   1  295.87   10.40 
   3  -1   1  307.57    9.60 
  -3   1   1  278.47    9.50 
  -3  -1  -1  279.17   10.10 
   3   1  -1  298.17   10.40 
   3   1  -1  278.47   10.40 
   3  -1  -1  251.17    9.40 
   3   1   1  293.27   10.40 
  -3  -1   1  261.07    9.50 
  -3   1  -1  302.27    9.70 
  -3   1  -1  285.37   10.30 
   3  -1  -1  279.37   10.60 
   3   1   1  294.17    9.70 
   3   2  -1   53.59    3.30 
  -3   2   1   56.39    3.00 
   3  -2   1   56.89    3.60 
   3   2  -1   58.89    3.30 
   3   2  -1   52.59    3.00 
  -3  -2  -1   44.10    3.10 
  -3   2   1   54.19    3.10 
   3  -2  -1   59.19    3.80 
   3   2   1   52.59    3.40 
  -3   2  -1   52.89    3.00 
   3   2   1   52.99    3.00 
  -3   2  -1   50.09    3.10 
   3  -3   1  227.08    9.20 
  -3  -3  -1  224.88    8.30 
  -3   3   1  226.58    8.90 
   3   3  -1  231.38    9.30 
   3   3  -1  223.38    9.00 
  -3   3   1  226.78    8.50 
   3   3  -1  239.58    8.80 
   3   3   1  232.28    9.40 
  -3   3  -1  234.58    9.10 
   3  -3  -1  225.98    9.40 
   3   3   1  216.28    8.90 
  -3   3  -1  223.18    8.70 
   3   4  -1   23.00    2.70 
  -3   4   1   21.90    2.70 
   3   4  -1   23.70    3.40 
   3   4  -1   20.90    2.10 
   3  -4   1   23.80    2.90 
  -3   4   1   20.70    1.90 
  -3   4  -1   22.70    3.20 
  -3   4  -1   19.00    2.10 
   3  -4  -1   24.00    3.40 
   3   4   1   19.80    3.00 
   3   4   1   23.40    2.60 
  -3   5   1  117.79    5.30 
   3   5  -1  132.79    5.70 
   3  -5   1  128.09    7.30 
  -3   5   1  135.69    7.20 
  -3  -5  -1  131.19    7.40 
  -3   5  -1  128.49    7.30 
   3   5   1  119.69   10.00 
   3  -5  -1  123.39    7.30 
  -3   5  -1  125.99    5.90 
  -3  -6  -1    1.40    1.80 
   3  -6   1   -0.50    1.50 
   3   6  -1    0.70    1.60 
  -3   6   1    1.60    1.90 
  -3  -6   1   -1.30    1.40 
   3  -6  -1    0.00    1.60 
  -3   6  -1   -0.60    1.00 
   3   6   1   -0.90    1.40 
  -3   6  -1   -2.90    1.50 
  -3   7   1   28.30    4.60 
  -3  -7  -1   20.00    4.20 
   3   7  -1   24.60    4.50 
   3  -7   1   17.40    3.80 
   3  -7  -1   17.10    3.80 
   3   7   1   19.10    3.70 
  -3   7  -1   24.20    4.40 
  -3  -7   1   26.30    4.30 
  -3  -8  -1   -3.20    1.40 
   3  -8   1    2.30    2.30 
  -3   8   1    2.60    2.40 
  -3   8  -1    1.60    2.60 
   3   8   1    1.00    2.20 
   3  -8  -1    1.50    2.20 
  -3  -8   1   -1.60    1.70 
  -3   9   1    0.90    2.60 
  -3  -9  -1    0.90    2.30 
   3  -9   1    4.10    3.10 
   3   9  -1   -2.40    2.00 
  -3  -9   1    4.70    2.60 
  -3   9  -1    5.00    3.20 
   3  -9  -1    0.40    2.20 
   3   9   1   -0.40    2.20 
  -3  10   1   -2.70    2.50 
  -3 -10  -1    1.50    2.70 
   3 -10   1    2.70    3.00 
   3  10  -1   -1.00    3.00 
  -3  10  -1   -2.80    2.50 
   3  10   1    0.60    2.40 
  -3 -10   1   -1.70    2.40 
   3 -10  -1   -1.60    2.70 
   3   0  -2 2598.74   82.19 
   3   0  -2 2543.85   82.69 
   3   0  -2 2657.33   82.99 
  -3   0  -2 2719.33   82.79 
  -3   0   2 2561.84   82.49 
   3   0   2 2847.71   82.79 
   3   0   2 2913.31   82.59 
   3   1  -2 1808.72   59.39 
   3   1  -2 1980.60   59.89 
  -3  -1  -2 1833.02   59.29 
   3  -1   2 2003.10   59.39 
  -3   1   2 1749.92   58.89 
   3  -1   2 2087.49   59.39 
   3   1   2 1943.01   59.49 
   3  -1  -2 1827.12   59.59 
   3  -1  -2 1979.80   59.69 
  -3   1  -2 1906.51   59.69 
   3   1   2 1970.80   59.19 
   3   2  -2  596.54   20.40 
   3  -2   2  647.04   20.40 
   3   2  -2  601.54   20.40 
  -3  -2  -2  581.44   20.00 
   3   2  -2  614.64   20.70 
  -3   2   2  608.44   20.20 
   3   2   2  613.94   20.40 
  -3   2  -2  607.24   20.60 
   3  -2  -2  628.34   20.40 
  -3   2  -2  629.64   20.40 
   3   2   2  605.64   20.60 
   3  -2  -2  603.74   20.80 
   3   3  -2  278.27   10.90 
  -3  -3  -2  272.07   10.10 
   3  -3   2  306.27   11.10 
  -3   3   2  290.37   11.10 
   3   3  -2  278.17   11.10 
  -3   3   2  296.77   10.60 
   3   3  -2  279.27   11.00 
   3  -3  -2  294.67   11.50 
   3   3   2  303.47   11.40 
   3   3   2  283.87   11.10 
  -3   3  -2  278.87   10.90 
  -3   3  -2  292.17   11.20 
  -3   4   2  145.59    7.20 
   3  -4   2  147.19    7.10 
   3   4  -2  142.99    7.30 
  -3   4   2  141.39    6.10 
   3   4  -2  144.79    6.60 
   3   4  -2  145.29    7.10 
   3   4   2  142.89    7.20 
   3  -4  -2  151.18    7.70 
  -3   4  -2  149.79    7.40 
   3   4   2  159.88    7.60 
  -3   4  -2  145.19    6.70 
  -3  -5  -2  100.99    6.50 
   3   5  -2   94.69    6.10 
   3   5  -2  104.39    5.40 
   3  -5   2  101.79    6.30 
  -3   5  -2  101.49    6.50 
   3  -5  -2  104.49    6.60 
  -3   5  -2  101.49    5.40 
   3   5   2  108.89    6.50 
  -3  -5   2  103.59    6.20 
  -3   6   2    3.00    1.80 
  -3  -6  -2   -0.40    1.50 
   3  -6   2    3.30    2.20 
   3   6  -2    3.60    1.50 
   3   6  -2    3.60    2.30 
  -3  -6   2    4.20    2.10 
   3  -6  -2    7.20    2.60 
  -3   6  -2    5.50    2.40 
   3   6   2    4.00    1.90 
  -3   6  -2    2.80    1.40 
   3  -7   2    5.30    2.70 
  -3   7   2    9.30    3.00 
  -3  -7  -2    4.40    2.50 
   3   7  -2    2.20    1.30 
   3   7  -2    4.50    2.30 
   3  -7  -2    3.30    2.50 
   3   7   2    1.60    2.20 
  -3  -7   2    1.40    2.20 
  -3   7  -2    2.00    1.50 
  -3   7  -2    0.20    2.10 
  -3   8   2    6.80    2.80 
   3  -8   2    7.20    3.00 
   3   8  -2    8.80    3.20 
  -3  -8  -2    3.50    2.30 
  -3   8  -2    0.60    2.70 
   3   8   2   -0.60    2.00 
   3  -8  -2    4.30    2.90 
  -3  -8   2    0.80    1.80 
   3   9  -2    4.20    2.90 
  -3   9   2    3.60    3.00 
   3  -9   2   -0.10    2.30 
  -3  -9  -2   -1.20    2.20 
  -3   9  -2    5.50    3.20 
  -3  -9   2    3.20    2.90 
   3   9   2   -0.30    2.60 
   3  -9  -2    1.10    2.50 
   3  10  -2    0.60    3.00 
   3 -10   2    4.40    3.30 
  -3  10   2   -3.80    2.30 
  -3 -10  -2   -2.70    2.60 
  -3 -10   2    0.90    2.70 
   3  10   2   -0.90    2.70 
  -3  10  -2    2.20    3.00 
   3 -10  -2    0.40    3.00 
  -3   0   3  517.55   18.40 
   3   0  -3  513.35   17.80 
  -3   0  -3  531.05   18.10 
   3   0   3  530.85   17.30 
   3   0   3  533.55   18.50 
   3   0  -3  520.35   18.30 
   3   1  -3 1309.47   42.50 
  -3   1   3 1300.07   41.90 
   3  -1   3 1363.46   42.30 
  -3  -1  -3 1329.17   42.00 
   3   1  -3 1300.87   41.60 
   3   1   3 1358.66   41.60 
   3   1   3 1361.06   42.20 
   3  -1  -3 1299.97   41.90 
   3  -1  -3 1356.96   42.30 
  -3  -1   3 1233.38   42.00 
  -3   1  -3 1337.47   42.30 
   3   2  -3 1417.16   46.30 
  -3  -2  -3 1446.96   45.90 
   3   2  -3 1443.36   45.90 
   3  -2   3 1454.95   45.70 
   3   2  -3 1496.05   46.90 
  -3   2   3 1470.55   46.30 
  -3   2  -3 1481.95   46.40 
   3   2   3 1412.26   46.40 
  -3   2  -3 1486.85   46.70 
   3   2   3 1480.35   46.30 
   3  -2  -3 1434.96   46.50 
   3  -2  -3 1500.95   46.40 
   3   3  -3  603.54   21.10 
  -3   3   3  629.04   21.60 
   3  -3   3  624.54   21.00 
   3   3  -3  623.24   21.80 
  -3  -3  -3  610.04   20.50 
   3   3  -3  625.24   21.70 
   3  -3  -3  624.44   21.80 
   3  -3  -3  615.04   20.90 
  -3   3  -3  641.04   21.80 
  -3   3  -3  629.54   21.60 
   3   3   3  629.34   21.60 
   3   3   3  605.84   21.60 
  -3   4   3  177.38    7.30 
   3  -4   3  174.88    7.90 
  -3  -4  -3  163.18    6.60 
  -3   4   3  178.78    8.40 
   3   4  -3  174.38    8.00 
   3   4  -3  163.28    8.40 
   3   4  -3  165.78    7.80 
  -3  -4  -3  171.38    8.40 
  -3   4  -3  166.78    7.80 
   3   4   3  170.98    8.30 
   3  -4  -3  164.48    8.40 
  -3   4  -3  169.38    8.60 
   3   5  -3  220.08   10.80 
   3  -5   3  225.68   10.10 
   3   5  -3  227.48    9.80 
  -3   5   3  235.48   10.70 
  -3   5   3  224.78    8.70 
  -3  -5  -3  210.98   10.50 
   3   5   3  229.88   10.70 
  -3  -5   3  229.28   10.20 
   3  -5  -3  228.28   10.90 
  -3   5  -3  217.58    9.70 
  -3   5  -3  224.38   10.90 
   3   6  -3   48.60    5.30 
  -3   6   3   51.29    5.00 
   3   6  -3   43.20    3.90 
   3  -6   3   46.70    4.80 
  -3  -6  -3   47.80    4.80 
  -3   6  -3   57.49    5.60 
  -3  -6   3   46.40    4.50 
   3   6   3   42.90    4.70 
  -3   6  -3   45.70    4.00 
   3  -6  -3   45.00    4.80 
  -3   7   3   34.80    5.20 
   3   7  -3   40.50    6.00 
   3   7  -3   35.10    3.40 
   3  -7   3   28.40    4.60 
  -3  -7  -3   41.70    4.90 
  -3  -7   3   36.60    4.50 
   3   7   3   37.10    4.60 
  -3   7  -3   35.90    3.60 
  -3   7  -3   38.80    5.90 
   3  -7  -3   31.60    5.20 
  -3  -8  -3    0.60    4.20 
   3  -8   3    0.30    2.60 
   3   8  -3    4.30    2.00 
   3   8  -3    4.50    3.20 
  -3   8   3    3.80    2.50 
  -3   8  -3    5.10    3.40 
  -3   8  -3    3.80    1.90 
  -3  -8   3    5.50    2.40 
   3  -8  -3    7.60    5.20 
  -3  -9  -3   -0.10    2.50 
   3   9  -3    1.90    3.30 
  -3   9   3   -3.00    2.10 
  -3   9  -3    3.30    1.70 
   3   9   3    4.90    2.90 
  -3  -9   3    1.50    2.50 
  -3   9  -3   -2.90    2.50 
   3  -9  -3    3.50    3.00 
  -3 -10  -3   -5.20    2.30 
   3  10  -3    0.60    3.00 
   3 -10   3    4.10    3.50 
  -3  10   3   -5.20    2.20 
   3 -10  -3   -0.30    2.20 
  -3  10  -3   -0.10    3.20 
   3  10   3   -1.20    2.90 
  -3 -10   3    0.50    2.60 
   3   0  -4  360.26   13.70 
  -3   0  -4  347.07   13.30 
  -3   0   4  350.26   14.10 
   3   0   4  354.96   14.10 
   3   0  -4  354.46   12.80 
   3   0   4  347.37   12.10 
   3   1  -4   41.20    3.50 
  -3   1   4   37.30    4.10 
   3  -1   4   36.30    4.40 
  -3  -1  -4   44.10    3.30 
   3  -1   4   37.60    2.80 
   3   1  -4   37.70    2.90 
   3   1   4   35.90    2.60 
  -3   1  -4   43.60    3.40 
   3   1   4   37.50    3.90 
   3  -1  -4   36.30    3.30 
   3  -1  -4   37.40    3.30 
  -3  -1   4   34.90    4.10 
   3  -2   4  491.75   18.70 
   3   2  -4  509.75   17.40 
  -3  -2  -4  518.55   18.00 
   3   2  -4  510.05   18.90 
   3  -2   4  502.45   17.20 
  -3   2   4  523.95   18.60 
   3   2   4  521.95   18.70 
  -3   2  -4  511.25   18.60 
   3   2   4  522.95   17.90 
   3  -2  -4  540.55   18.50 
  -3  -2   4  493.85   18.70 
   3  -2  -4  545.35   18.50 
   3  -3   4   35.00    3.30 
  -3   3   4   42.60    3.70 
   3   3  -4   38.30    3.60 
   3   3  -4   41.10    4.90 
   3   3  -4   37.40    3.00 
  -3  -3  -4   40.50    3.00 
  -3   3  -4   41.50    3.60 
  -3   3  -4   39.50    4.30 
   3   3   4   40.10    3.80 
   3   3   4   42.70    3.50 
   3  -3  -4   39.50    3.70 
   3  -3  -4   39.80    3.30 
   3   4  -4   91.29    5.70 
  -3   4   4   84.19    7.80 
   3  -4   4   98.09    5.60 
   3   4  -4   99.49    5.30 
  -3  -4  -4   90.69    4.60 
  -3  -4  -4   82.59    7.00 
   3   4  -4   95.09    6.40 
  -3   4  -4   90.99    6.40 
   3  -4  -4   89.09    4.90 
   3   4   4   90.69    6.00 
  -3   4  -4  100.09    5.80 
  -3   5   4    2.40    1.80 
  -3   5   4    3.10    1.20 
   3  -5   4    1.10    2.10 
  -3  -5  -4    5.30    2.10 
   3   5  -4    4.20    2.70 
   3   5  -4    0.90    1.50 
   3   5   4    3.80    2.30 
  -3   5  -4    6.30    2.90 
   3  -5  -4    2.60    2.10 
  -3  -5   4    2.30    1.60 
  -3   6   4   54.79    5.30 
   3  -6   4   48.40    4.80 
   3   6  -4   62.79    6.00 
  -3  -6  -4   50.19    5.10 
  -3   6  -4   50.19    4.50 
   3  -6  -4   40.90    5.10 
  -3  -6   4   54.49    4.70 
   3   6   4   51.09    5.30 
  -3   6  -4   46.90    6.40 
   3   7  -4    1.80    1.50 
  -3   7   4   -3.50    1.90 
  -3  -7  -4    2.00    2.20 
   3  -7   4    3.60    2.60 
   3   7  -4   -0.40    2.30 
  -3   7  -4    1.50    2.70 
  -3  -7   4    2.30    1.90 
   3  -7  -4    0.40    2.20 
  -3   7  -4    0.30    1.50 
   3   7   4    3.20    2.40 
   3  -8   4    2.10    2.50 
   3   8  -4   -1.30    2.10 
   3   8  -4   -0.50    1.50 
  -3   8   4    0.60    2.20 
  -3  -8  -4    0.50    2.00 
  -3   8  -4    0.70    2.60 
   3  -8  -4   -3.50    2.30 
   3   8   4   -1.10    2.00 
  -3  -8   4   -3.10    1.60 
  -3   8  -4    0.40    1.70 
   3  -9   4    1.50    3.00 
   3   9  -4    0.30    1.90 
  -3   9   4   -2.70    2.50 
  -3  -9  -4   -1.90    1.90 
   3   9  -4   -2.30    2.20 
  -3   9  -4   -2.60    2.70 
   3   9   4   -1.90    2.10 
   3  -9  -4    3.00    3.10 
  -3   9  -4    1.20    2.00 
   3 -10   4    1.70    3.60 
   3  10  -4    4.00    3.20 
  -3  10   4    0.40    3.00 
  -3 -10  -4   -1.10    2.70 
   3  10   4   -2.90    2.60 
  -3  10  -4    2.00    3.60 
   3 -10  -4    1.60    3.00 
  -3  10  -4   -1.10    2.10 
  -3 -10   4   -2.80    2.40 
  -3   0  -5  679.33   23.00 
   3   0  -5  660.43   21.80 
   3   0   5  623.04   23.70 
   3   0   5  619.44   20.90 
  -3   0   5  662.63   24.00 
  -3   1   5   25.30    4.10 
  -3  -1  -5   25.40    2.90 
   3   1  -5   25.40    3.10 
   3  -1   5   23.40    1.90 
   3   1  -5   20.90    2.30 
   3  -1   5   20.40    4.10 
  -3  -1   5   21.10    4.10 
   3   1   5   23.60    2.20 
   3   1   5   23.40    4.10 
  -3   1  -5   19.30    3.10 
   3  -1  -5   24.10    3.00 
   3  -1  -5   25.50    3.00 
   3  -2   5   96.89    6.10 
   3  -2   5  111.89    7.20 
   3   2  -5  107.29    6.40 
  -3  -2  -5  115.59    6.00 
   3   2  -5  112.39    5.10 
  -3   2   5  111.89    6.70 
   3  -2  -5  111.19    6.00 
   3   2   5  106.69    5.50 
  -3   2  -5  110.79    6.50 
   3   2   5  124.59    7.00 
   3  -2  -5  119.09    6.40 
  -3  -2   5  111.39    7.10 
  -3  -3  -5    6.60    1.80 
   3   3  -5    6.70    2.20 
  -3   3   5    9.20    2.60 
   3  -3   5    8.20    3.20 
  -3  -3  -5   10.40    2.10 
   3  -3   5    9.60    2.20 
   3   3  -5   11.20    1.90 
   3  -3  -5   10.20    2.50 
   3   3   5    9.90    2.80 
   3  -3  -5    7.90    2.20 
  -3   3  -5    8.90    2.30 
  -3  -4  -5  128.49    7.00 
   3   4  -5  115.09    7.10 
  -3  -4  -5  124.19    6.10 
   3   4  -5  125.99    8.20 
   3   4  -5  128.39    6.20 
  -3   4   5  119.79    7.40 
   3  -4   5  117.29    6.20 
  -3   4  -5  110.19    6.90 
   3   4   5  124.09    7.50 
  -3   4  -5  118.59    7.90 
   3  -4  -5  124.89    6.50 
   3  -4  -5  121.99    7.20 
  -3  -5  -5   -0.90    1.40 
   3   5  -5    0.80    2.70 
  -3  -5  -5    3.80    1.40 
  -3   5   5    0.10    1.80 
   3  -5   5   -1.70    2.10 
   3   5  -5   -1.40    1.40 
   3  -5  -5    0.60    2.00 
  -3   5  -5   -2.20    1.20 
   3   5   5   -3.30    1.40 
   3  -5  -5   -0.10    1.20 
  -3   5  -5   -1.30    2.90 
  -3  -5   5    3.90    1.70 
   3   6  -5   14.90    4.10 
  -3   6   5   20.90    4.20 
   3   6  -5   14.80    3.20 
  -3  -6  -5   16.00    3.70 
  -3  -6   5   16.70    3.10 
   3  -6  -5   10.70    3.50 
   3   6   5   11.60    3.50 
  -3   6  -5   15.40    3.20 
  -3   6  -5   12.70    4.10 
  -3   7   5   -2.90    1.50 
   3   7  -5    0.30    1.80 
   3  -7   5    0.10    2.30 
   3   7  -5    0.90    2.40 
  -3  -7  -5   -1.60    1.60 
   3  -7  -5   -0.50    2.00 
  -3   7  -5    3.20    2.90 
  -3   7  -5   -0.50    1.60 
  -3  -7   5    1.70    1.90 
   3   7   5    1.00    2.20 
   3   8  -5    2.30    2.90 
  -3  -8  -5    2.50    2.60 
  -3   8   5    0.10    2.50 
   3  -8   5    2.70    2.70 
   3   8  -5    3.70    2.00 
  -3  -8   5    1.80    2.50 
  -3   8  -5    2.60    2.10 
  -3   8  -5    1.40    3.10 
   3  -8  -5    1.30    2.80 
   3   8   5   -0.30    2.20 
   3   9  -5   -2.60    1.80 
  -3   9   5    1.10    2.80 
  -3  -9  -5   -3.90    2.10 
   3   9  -5    1.40    3.00 
   3  -9   5    0.60    3.30 
   3  -9  -5    3.00    3.00 
  -3   9  -5   -0.10    3.20 
  -3  -9   5    5.60    3.50 
  -3   9  -5    0.30    2.00 
   3   9   5   -5.10    2.10 
  -3   0   6   23.00    5.20 
  -3   0  -6   30.20    3.40 
   3   0   6   32.40    5.60 
   3   0  -6   21.90    3.40 
   3   0   6   30.80    2.50 
   3   0  -6   32.90    3.20 
   3   1  -6   81.59    5.60 
   3   1  -6   75.59    4.00 
   3  -1   6   78.29    3.30 
  -3   1   6   88.29    7.80 
   3  -1   6   73.49    7.30 
  -3   1  -6   70.59    5.20 
   3  -1  -6   84.59    5.00 
   3  -1  -6   77.69    5.70 
  -3   1  -6   78.49    3.40 
   3   1   6   79.59    6.70 
   3   1   6   73.29    4.00 
  -3  -2  -6   67.19    4.70 
   3   2  -6   61.79    3.40 
   3  -2   6   60.49    6.60 
  -3  -2  -6   62.79    4.00 
  -3   2   6   64.59    5.80 
   3  -2   6   62.29    3.00 
   3   2  -6   57.99    4.90 
   3  -2  -6   61.89    5.20 
  -3   2  -6   59.89    4.90 
   3   2   6   65.79    5.80 
   3  -2  -6   58.39    4.70 
  -3  -2   6   47.00    6.40 
  -3   2  -6   57.19    2.70 
   3   3  -6   62.79    3.60 
  -3  -3  -6   55.89    4.10 
   3  -3   6   62.09    4.10 
   3  -3   6   61.79    6.40 
   3   3  -6   60.19    5.10 
  -3  -3  -6   63.09    4.70 
  -3   3   6   59.99    5.50 
   3  -3  -6   72.39    5.30 
  -3  -3   6   67.19    6.60 
   3   3   6   63.19    5.60 
  -3   3  -6   61.99    5.10 
   3  -3  -6   61.49    4.90 
   3  -4   6   11.40    3.90 
   3   4  -6   15.30    3.20 
  -3   4   6   15.60    3.60 
  -3  -4  -6   16.00    2.70 
   3  -4   6   18.90    3.00 
  -3  -4  -6   14.10    2.90 
   3  -4  -6   19.20    3.10 
  -3   4  -6   17.20    3.40 
  -3  -4   6   19.40    4.70 
   3   4   6   11.80    3.30 
  -3  -4   6   15.00    2.50 
   3  -4  -6   18.60    3.60 
  -3  -5  -6   14.20    3.40 
   3   5  -6   14.30    4.30 
   3   5  -6   11.30    3.00 
  -3   5   6    9.50    3.30 
   3  -5   6   11.40    3.00 
  -3  -5  -6   13.40    2.50 
  -3  -5   6   10.80    2.40 
  -3   5  -6   11.80    4.30 
   3  -5  -6    6.40    2.10 
   3   5   6    8.40    3.20 
   3  -5  -6    9.00    3.10 
  -3   5  -6    7.00    2.50 
   3   6  -6   10.20    3.00 
  -3   6   6   12.10    3.40 
  -3  -6  -6   20.40    4.00 
   3  -6   6   15.20    3.40 
   3   6  -6   19.60    5.00 
   3  -6  -6    8.20    2.00 
   3  -6  -6   14.20    3.80 
  -3  -6   6   11.20    3.50 
  -3   6  -6    9.20    4.10 
   3   6   6   10.60    3.40 
  -3   6  -6    9.50    3.10 
   3  -7   6    6.30    3.30 
  -3  -7  -6    3.80    2.40 
  -3   7   6    6.20    4.80 
   3   7  -6    2.80    2.40 
   3   7  -6    4.00    3.40 
   3  -7  -6    2.00    2.40 
   3   7   6    7.60    3.10 
  -3   7  -6    6.00    3.70 
  -3   7  -6    3.10    2.20 
  -3  -7   6    1.20    2.00 
   3   8  -6    4.20    3.60 
   3   8  -6   -1.00    2.10 
  -3   8   6   -4.40    2.10 
   3  -8   6    1.70    3.10 
  -3  -8  -6   -1.70    2.20 
  -3   8  -6    3.40    2.30 
   3   8   6   -5.30    2.00 
  -3   8  -6    4.50    3.70 
   3  -8  -6    1.60    2.80 
  -3  -8   6   -0.20    2.00 
  -3   9   6    3.20    3.20 
   3   9  -6    7.90    4.40 
   3  -9   6    9.10    4.00 
  -3  -9  -6   -2.40    2.40 
   3  -9  -6   -0.20    3.00 
  -3   9  -6   -0.10    2.30 
  -3   9  -6   -2.80    3.40 
   3   9   6    1.70    3.00 
  -3  -9   6    0.50    2.30 
  -3   0   7   10.70    4.80 
   3   0  -7    9.90    2.70 
   3   0   7    9.00    4.60 
  -3   0  -7    9.90    2.60 
  -3   0  -7    5.50    1.20 
   3   0  -7   13.10    2.40 
   3  -1   7   42.40    6.70 
  -3   1   7   59.79    7.00 
   3   1  -7   45.70    4.70 
  -3  -1  -7   52.59    4.70 
  -3  -1  -7   55.99    3.30 
   3   1   7   47.80    6.50 
  -3   1  -7   50.89    4.90 
  -3  -1   7   53.59    7.40 
   3  -1  -7   57.39    4.50 
   3  -1  -7   56.89    5.10 
   3  -2   7   -0.40    3.40 
  -3   2   7   -0.40    3.00 
   3   2  -7    4.80    2.10 
  -3  -2  -7   -0.10    1.30 
   3   2  -7   -0.20    1.10 
  -3  -2  -7    0.80    1.60 
   3  -2  -7   -0.80    1.30 
  -3  -2   7    4.50    4.50 
  -3   2  -7   -0.40    1.40 
   3  -2  -7    0.60    2.10 
   3   2   7   -3.60    2.60 
   3  -3   7   28.90    5.60 
  -3  -3  -7   28.50    3.30 
  -3  -3  -7   27.00    3.80 
   3   3  -7   33.50    4.20 
  -3   3   7   40.40    5.80 
   3  -3  -7   20.00    3.50 
  -3   3  -7   24.40    4.10 
  -3  -3   7   33.60    6.50 
   3  -3  -7   32.20    4.40 
   3   3   7   31.00    5.10 
  -3  -4  -7    4.70    1.90 
  -3   4   7    5.50    2.70 
   3  -4   7    0.70    1.90 
   3  -4   7    7.20    4.00 
  -3  -4  -7    1.90    1.70 
   3   4  -7    0.70    1.90 
   3  -4  -7   11.70    2.70 
  -3   4  -7    5.10    2.30 
   3   4   7    6.40    2.90 
  -3  -4   7    1.40    3.70 
  -3  -4   7    3.70    1.40 
   3  -4  -7    4.80    2.50 
   3   5  -7    7.10    2.80 
   3  -5   7    4.20    3.60 
  -3  -5  -7    0.40    1.80 
  -3  -5  -7    3.40    2.20 
   3  -5   7    5.90    2.50 
  -3   5   7    4.70    2.80 
  -3  -5   7    2.90    3.80 
   3  -5  -7    4.20    2.70 
   3  -5  -7    7.10    2.20 
  -3   5  -7    2.20    2.00 
   3   5   7    5.70    2.80 
  -3  -5   7    7.70    1.80 
  -3   6   7   -2.70    1.90 
   3   6  -7   -3.10    3.60 
   3   6  -7   -2.00    1.70 
  -3  -6  -7    0.20    1.40 
  -3  -6  -7    2.00    2.20 
   3  -6   7    3.20    4.90 
   3  -6   7    1.70    2.40 
  -3   6  -7   -1.90    1.80 
   3   6   7    0.10    3.00 
   3  -6  -7    0.60    1.60 
  -3  -6   7    1.70    1.50 
  -3  -7  -7    3.70    3.10 
   3   7  -7    0.00    3.50 
   3  -7   7    5.30    2.80 
  -3   7   7    2.00    2.60 
   3   7  -7    4.30    2.50 
  -3   7  -7    2.50    3.60 
   3  -7  -7    1.50    2.70 
  -3   7  -7    0.60    2.50 
   3   7   7    1.40    2.60 
  -3  -7   7    3.60    2.30 
   3   8  -7   -0.20    2.00 
   3  -8   7   -0.60    2.70 
  -3   8   7    2.40    3.10 
  -3  -8  -7    1.90    2.70 
   3   8  -7   -4.80    3.20 
  -3   8  -7    1.10    3.70 
   3  -8  -7    2.00    2.90 
  -3  -8   7    0.80    2.40 
   3   8   7   -2.10    2.50 
   3   9  -7   -0.90    2.60 
  -3  -9  -7    0.80    2.80 
   3  -9   7    9.20    3.90 
  -3  -9   7    0.90    2.70 
  -3   9  -7    4.20    2.30 
   3  -9  -7    1.80    3.50 
   3   0   8    8.80    4.80 
  -3   0   8    0.80    4.60 
   3   0  -8    0.00    1.60 
  -3   0  -8    0.10    1.70 
   3   0  -8    4.50    1.80 
   3   1  -8    3.80    2.30 
   3  -1   8    6.20    5.10 
  -3   1   8    7.30    4.60 
  -3  -1  -8    2.60    2.00 
  -3  -1  -8    5.50    1.50 
  -3  -1   8   -2.50    4.70 
  -3   1  -8    7.90    2.70 
   3  -1  -8    4.70    2.60 
   3   1   8   -0.30    3.70 
   3  -1  -8    7.80    2.70 
  -3   2   8   -4.50    2.50 
   3   2  -8    0.30    1.80 
   3  -2   8    3.20    4.40 
  -3  -2  -8   -2.00    1.20 
  -3  -2  -8   -0.60    1.30 
   3  -2  -8    1.30    2.00 
  -3   2  -8   -0.20    1.70 
  -3  -2   8    0.10    4.20 
   3  -2  -8   -0.10    2.10 
   3   2   8   -4.70    2.40 
   3  -3   8    2.40    4.30 
   3   3  -8    1.80    1.90 
  -3  -3  -8    6.70    2.20 
  -3  -3  -8    1.90    1.80 
  -3   3   8    7.10    3.40 
  -3   3  -8    3.20    2.10 
   3  -3  -8    0.00    2.30 
  -3  -3   8    3.10    4.40 
   3   3   8    1.20    2.70 
   3  -3  -8    2.60    2.20 
  -3  -4  -8    0.10    1.70 
   3  -4   8    2.70    3.60 
  -3  -4  -8   -0.20    1.60 
   3   4  -8   -0.40    1.80 
   3  -4  -8   -0.40    2.10 
  -3   4  -8   -0.30    1.60 
   3   4   8   -3.20    1.90 
   3  -4  -8   -1.80    1.60 
  -3  -4   8   -1.20    3.60 
  -3   5   8    0.60    2.20 
  -3  -5  -8    0.10    1.70 
   3  -5   8    3.70    7.40 
   3   5  -8   -0.10    1.80 
  -3  -5  -8    2.80    2.00 
   3  -5  -8   -2.20    1.90 
  -3   5  -8   -1.70    1.50 
   3  -5  -8    1.20    2.20 
  -3  -5   8    0.40    1.30 
  -3  -5   8    4.90    4.50 
   3   5   8    3.60    4.80 
   3  -6   8    0.70    3.60 
   3  -6   8    0.30    2.20 
  -3   6   8    1.10    2.30 
  -3  -6  -8    0.50    1.70 
   3   6  -8    3.60    2.80 
  -3  -6  -8    2.30    2.00 
  -3  -6   8   -4.20    3.00 
   3  -6  -8   -0.10    1.90 
  -3   6  -8   -1.00    3.50 
  -3  -6   8    4.70    1.80 
   3  -6  -8    4.60    2.80 
   3   6   8   -1.50    2.20 
   3  -7   8    0.20    2.60 
  -3  -7  -8   -1.00    2.10 
  -3   7   8    2.80    2.70 
   3   7  -8   -1.10    2.00 
   3  -7   8    2.80    4.00 
  -3  -7   8   -0.90    2.10 
  -3   7  -8   -1.80    2.00 
   3  -7  -8   -1.40    2.60 
   3   7   8   -1.60    2.20 
  -3  -7   8    2.20    4.30 
   3  -7  -8   -1.20    1.90 
  -3  -8  -8   -1.30    2.50 
   3   8  -8   -0.60    4.20 
   3  -8   8    1.40    4.40 
   3  -8   8   -0.40    3.20 
  -3   8   8    3.00    3.20 
  -3   8  -8    0.10    2.30 
   3  -8  -8   -2.20    2.80 
   3   8   8   -1.00    2.80 
  -3  -8   8   -3.30    2.30 
   3   0   9   -3.40    3.40 
  -3   0   9    4.00    4.50 
   3   0  -9    2.90    2.30 
  -3   0  -9    2.20    1.80 
  -3  -1  -9    0.60    2.00 
   3   1  -9    3.60    2.40 
  -3  -1  -9   -0.50    1.10 
   3  -1   9    0.50    4.50 
  -3   1   9    2.70    3.80 
   3  -1  -9    1.60    2.00 
   3   1   9    5.30    4.00 
   3  -1  -9    3.70    2.00 
  -3   1  -9    0.10    1.80 
  -3  -1   9    3.10    4.80 
  -3  -2  -9    1.90    2.10 
  -3   2   9    1.50    3.30 
  -3  -2  -9    6.70    1.90 
   3   2  -9    1.50    1.90 
   3  -2   9    1.90    4.50 
  -3   2  -9    7.00    2.70 
   3  -2  -9   -0.30    2.00 
  -3  -2   9    3.30    4.60 
   3   2   9    5.30    3.60 
   3  -2  -9    3.90    2.50 
  -3   3   9    2.90    3.00 
  -3  -3  -9    3.70    2.00 
   3   3  -9    0.10    1.80 
  -3  -3  -9    2.40    2.10 
   3  -3   9    1.70    4.20 
   3  -3  -9    1.20    2.50 
  -3  -3   9    0.90    4.20 
   3   3   9    2.70    3.10 
   3  -3  -9    0.00    1.80 
  -3   3  -9    0.60    1.70 
   3  -4   9   -0.30    4.10 
  -3  -4  -9    4.70    2.30 
   3   4  -9    0.60    2.10 
  -3  -4  -9   -1.00    1.80 
   3   4   9   -4.40    2.00 
  -3   4  -9    0.10    1.60 
   3  -4  -9    2.90    2.30 
  -3  -4   9    7.10    5.50 
   3  -4  -9    0.80    2.20 
  -3   5   9    0.70    2.30 
   3  -5   9    1.50    4.00 
  -3  -5  -9    3.40    2.10 
  -3  -5  -9   -2.70    1.60 
   3   5  -9    6.50    2.90 
   3  -5  -9    0.90    2.40 
   3   5   9   -1.40    2.10 
  -3   5  -9   -0.50    1.90 
   3  -5  -9    3.90    2.60 
  -3  -5   9   -2.50    4.30 
  -3  -6  -9    0.20    2.10 
  -3   6   9    3.40    2.90 
   3  -6   9    5.10    4.20 
  -3  -6  -9    0.50    1.80 
   3   6  -9   -3.10    1.90 
   3   6   9   -0.50    2.40 
  -3  -6   9    2.20    4.30 
   3  -6  -9    1.90    2.60 
   3  -6  -9    1.10    2.20 
  -3  -6   9   -1.70    2.60 
  -3   6  -9   -0.80    1.80 
   3   7  -9   -2.30    2.10 
  -3   7   9   -1.70    2.40 
   3  -7   9    4.70    4.80 
  -3  -7  -9   -1.30    1.80 
  -3  -7  -9    2.10    2.40 
  -3  -7   9    0.80    5.10 
   3  -7  -9    3.60    2.20 
   3  -7  -9    2.30    2.90 
   3   7   9    1.90    3.10 
  -3   7  -9    2.50    2.50 
   3   0  10    0.90    3.80 
  -3   0  10    8.20    4.80 
   3   0 -10    4.40    3.40 
  -3  -1 -10    1.80    2.00 
   3  -1  10   -4.40    3.80 
   3   1 -10   -0.60    1.90 
   3  -1 -10   -4.50    1.50 
   3   1  10    3.10    3.90 
   3  -1 -10    1.60    2.40 
  -3   1 -10    0.60    1.90 
  -3  -2 -10    6.90    1.90 
   3   2 -10    3.60    2.70 
   3  -2  10    4.90    4.90 
  -3  -2 -10    3.40    2.10 
  -3   2  10    5.20    4.00 
   3   2  10    0.40    3.20 
   3  -2 -10   -1.10    2.30 
  -3  -2  10    4.90    5.10 
  -3   2 -10    6.60    3.00 
   3  -2 -10    1.90    2.50 
  -3  -3 -10   -0.90    1.90 
   3  -3  10    3.40    4.60 
  -3  -3 -10    4.50    2.40 
   3   3 -10   -1.20    2.00 
  -3   3  10    0.60    2.90 
   3  -3 -10    3.50    2.80 
  -3   3 -10   -0.80    1.60 
  -3  -3  10    3.60    4.90 
   3  -3 -10    1.60    2.60 
   3   3  10   -0.40    3.00 
  -3   4  10    4.30    3.40 
  -3  -4 -10    5.10    2.40 
  -3  -4 -10    0.70    2.10 
   3   4 -10    1.40    2.20 
   3  -4  10    1.00    4.30 
   3  -4 -10    2.90    2.70 
   3  -4 -10    3.30    2.70 
   3   4  10   -1.90    2.50 
  -3   4 -10   -0.50    2.10 
  -3  -4  10    1.60    4.80 
  -3   5  10   -1.40    2.20 
   3  -5  10   -0.50    4.80 
   3   5 -10    1.40    2.10 
  -3  -5 -10    0.80    2.30 
  -3  -5 -10    2.70    2.20 
  -3  -5  10   -2.20    4.70 
  -3   5 -10   -0.70    2.00 
   3  -5 -10   -0.10    2.60 
   3  -5 -10   -0.60    2.20 
   3   5  10   -2.10    2.80 
  -3   6  10    4.60    3.70 
   3   6 -10   -2.00    2.20 
  -3  -6 -10   -1.20    2.30 
   3  -6  10   -0.70    4.90 
  -3  -6  10    3.80    5.40 
   3  -6 -10   -5.40    2.10 
  -3   6 -10    0.60    2.60 
   3   6  10   -1.60    2.40 
   3  -6 -10   -0.80    4.50 
  -3   0 -11   -0.20    1.80 
   3   0  11   -4.40    3.30 
  -3   0  11    0.70    4.10 
   3   0 -11    1.30    2.20 
  -3  -1 -11    6.00    2.90 
   3   1 -11    5.90    2.80 
  -3   1  11   -3.00    3.50 
   3  -1  11   -1.20    3.80 
   3   1  11    3.50    4.20 
  -3  -1  11    4.40    5.00 
  -3   1 -11    0.50    2.00 
   3  -1 -11   -0.40    1.80 
  -3  -2 -11    7.30    3.00 
   3  -2  11    7.00    5.00 
  -3   2  11   -2.80    3.00 
   3   2 -11   -4.20    1.70 
   3  -2 -11   -4.70    2.20 
   3  -2 -11    0.50    2.40 
   3   2  11   -1.60    3.00 
  -3  -2  11   -4.30    4.40 
  -3   2 -11   -0.80    1.70 
  -3  -3 -11   -0.40    1.90 
   3   3 -11   -2.30    2.00 
  -3   3  11    0.90    3.60 
   3  -3  11    1.40    4.80 
  -3  -3 -11    5.80    2.40 
   3  -3 -11   -0.60    2.20 
   3   3  11   -2.90    2.70 
  -3  -3  11    3.90    5.10 
   3  -3 -11   -2.60    2.50 
  -3   3 -11   -0.50    1.90 
  -3   4  11   -1.40    3.00 
   3  -4  11    1.30    5.00 
  -3  -4 -11   -0.50    2.00 
  -3  -4 -11    3.70    2.60 
   3   4 -11    2.00    2.60 
   3  -4 -11    2.80    2.90 
  -3   4 -11   -3.50    1.70 
  -3  -4  11   -5.20    4.60 
   3   4  11    1.70    3.20 
   3  -4 -11   -0.80    2.60 
   3   5 -11   -3.10    2.20 
   3  -5  11   -7.90    3.70 
  -3  -5 -11   -0.60    2.50 
  -3   5  11    5.70    3.50 
  -3  -5 -11    3.00    2.50 
   3  -5 -11    3.00    3.00 
   3  -5 -11    0.20    2.90 
  -3  -5  11    2.20    5.40 
   3   5  11    6.00    3.50 
  -3   5 -11    3.10    2.80 
  -3   0 -12   -5.60    1.90 
   3   0  12   -3.10    4.10 
  -3   0  12    1.50    4.30 
   3   0 -12    0.70    2.10 
  -3   1  12    2.50    4.20 
   3  -1  12    2.20    4.50 
   3   1 -12   -2.90    1.70 
  -3  -1 -12    2.80    2.80 
   3  -1 -12    3.10    3.10 
  -3   1 -12    1.50    2.10 
   3   1  12   -1.10    3.60 
  -3  -1  12    0.50    4.60 
  -3  -2 -12   -0.60    2.40 
  -3   2  12   -1.70    3.50 
   3   2 -12    2.10    2.70 
   3  -2  12    2.10    4.90 
   3   2  12   -0.50    3.20 
  -3  -2  12    8.70    6.10 
  -3   2 -12    0.80    2.40 
   3  -3  12   -2.30    4.90 
  -3   3  12    5.30    3.90 
  -3  -3 -12   -0.90    2.20 
   3   3 -12   -0.40    2.10 
   3   3  12   -1.90    3.30 
  -3   3 -12   -2.90    1.80 
  -3  -3  12   -1.80    5.70 
   4   0   0    7.40    2.10 
  -4   0   0    5.20    1.50 
   4  -1   0   81.89    4.90 
  -4  -1   0   86.99    4.50 
  -4  -1   0   82.19    3.40 
  -4   1   0   86.79    3.20 
   4   1   0   93.59    3.40 
   4   1   0   89.99    4.70 
   4  -1   0   85.49    3.20 
  -4   1   0   86.99    4.50 
   4   2   0  140.19    6.50 
  -4   2   0  143.79    6.30 
  -4  -2   0  140.39    6.10 
   4  -2   0  135.89    6.60 
   4   2   0  134.39    5.50 
  -4   2   0  130.19    6.00 
  -4   3   0   39.80    3.00 
  -4   3   0   44.70    3.00 
   4   3   0   46.50    3.60 
   4  -3   0   46.00    3.90 
   4   3   0   40.00    2.90 
  -4  -3   0   41.10    2.90 
  -4  -4   0  342.77   12.30 
   4   4   0  354.16   13.80 
   4   4   0  329.47   13.00 
   4  -4   0  332.07   13.70 
  -4   4   0  346.57   13.20 
  -4   4   0  345.77   12.60 
  -4   5   0   10.20    1.90 
   4  -5   0   12.20    3.00 
  -4  -5   0   10.00    1.70 
   4   5   0   11.70    2.80 
  -4   5   0   12.10    2.70 
  -4   6   0   19.80    2.50 
   4   6   0   16.10    3.50 
  -4  -6   0   18.20    3.60 
   4  -6   0   18.00    3.50 
  -4   6   0   18.50    3.60 
  -4  -7   0    7.00    2.90 
  -4   7   0    9.60    2.90 
   4  -7   0    5.50    2.80 
   4   7   0    2.80    2.30 
  -4  -8   0    2.80    2.40 
   4  -8   0    1.50    2.60 
   4   8   0    2.70    2.60 
  -4   8   0    0.50    2.50 
  -4  -9   0    3.40    2.70 
   4  -9   0   -3.30    2.20 
  -4   9   0    0.10    2.70 
   4   9   0    6.20    3.40 
   4 -10   0   -2.00    2.70 
  -4 -10   0    2.70    3.00 
   4  10   0   -1.50    2.40 
  -4  10   0   -1.10    3.20 
  -4   0  -1 5562.34  148.09 
   4   0  -1 4432.26  149.29 
   4   0   1 4999.70  149.29 
   4   0   1 4959.20  147.79 
  -4   0   1 4516.95  149.39 
  -4   0  -1 4907.91  149.29 
  -4   1   1 1935.41   61.89 
   4  -1   1 2214.28   62.09 
  -4  -1  -1 1993.70   63.19 
  -4   1   1 1951.70   63.49 
   4   1  -1 2145.09   63.59 
  -4  -1  -1 2081.09   62.29 
   4   1  -1 2005.20   62.09 
   4   1  -1 1978.10   63.49 
   4  -1   1 2169.48   63.59 
   4   1   1 2144.69   62.19 
  -4   1  -1 2138.59   62.09 
  -4   1  -1 2047.90   63.39 
   4  -1  -1 1867.71   61.79 
   4  -1  -1 1986.20   63.59 
   4   1   1 2052.59   63.49 
  -4  -1   1 1846.62   61.99 
   4  -2   1  360.36   13.20 
   4   2  -1  357.96   13.20 
  -4   2   1  332.97   12.40 
   4   2  -1  365.06   13.00 
  -4   2   1  349.07   12.90 
  -4  -2  -1  334.97   12.60 
   4   2  -1  355.66   12.20 
  -4   2  -1  359.26   12.20 
   4   2   1  376.56   13.30 
   4   2   1  340.27   12.20 
   4  -2  -1  363.36   13.40 
  -4   2  -1  351.96   12.90 
   4   3  -1   79.89    4.90 
   4  -3   1   76.89    4.90 
  -4   3   1   77.99    4.20 
  -4  -3  -1   75.79    4.10 
   4   3  -1   74.29    4.30 
   4   3  -1   82.29    4.40 
  -4   3   1   75.39    4.20 
   4   3   1   81.09    4.90 
   4   3   1   83.49    4.40 
   4  -3  -1   81.99    5.20 
  -4   3  -1   81.19    4.50 
  -4   3  -1   82.09    4.30 
   4  -4   1  336.97   13.60 
  -4   4   1  345.37   13.10 
   4   4  -1  333.57   13.10 
   4   4  -1  329.67   12.40 
  -4   4   1  349.07   12.50 
  -4  -4  -1  339.87   12.00 
   4   4  -1  352.96   13.60 
   4   4   1  321.57   12.90 
   4  -4  -1  321.37   13.60 
  -4   4  -1  341.67   13.20 
  -4   4  -1  330.87   12.60 
   4   4   1  344.87   13.70 
   4   5  -1   78.79    4.30 
  -4   5   1   73.09    5.20 
   4   5  -1   79.29    5.60 
   4  -5   1   86.99    5.90 
   4   5  -1   74.99    6.50 
  -4   5   1   72.79    4.20 
  -4   5  -1   77.89    4.60 
   4   5   1   67.89    5.10 
   4  -5  -1   77.99    5.90 
  -4   5  -1   77.89    5.40 
   4   5   1   84.19    5.80 
   4  -6   1   38.20    4.60 
  -4  -6  -1   34.50    4.30 
  -4   6   1   42.30    4.40 
   4   6  -1   38.20    4.20 
   4   6   1   37.70    4.10 
   4  -6  -1   38.50    4.70 
  -4  -6   1   33.90    4.00 
  -4   6  -1   41.70    4.50 
  -4   6  -1   30.30    3.10 
   4  -7   1   45.50    6.20 
  -4   7   1   54.69    5.50 
   4   7  -1   40.00    4.90 
  -4  -7  -1   36.30    5.40 
  -4   7  -1   56.59    5.60 
  -4   7  -1   42.80    3.50 
   4   7   1   52.29    5.10 
  -4  -7   1   46.80    5.10 
   4  -7  -1   43.30    6.10 
  -4  -8  -1   19.30    4.60 
   4   8  -1   17.00    4.10 
  -4   8   1   19.60    4.40 
   4  -8   1   10.10    3.60 
  -4  -8   1   18.10    4.10 
   4  -8  -1   17.40    4.50 
  -4   8  -1   24.50    4.80 
   4   8   1   25.60    4.70 
   4  -9   1   -3.00    2.10 
  -4  -9  -1    0.80    2.20 
   4   9  -1    0.40    2.60 
  -4   9   1   -4.90    2.30 
   4   9   1    3.10    2.80 
  -4   9  -1    2.80    2.70 
   4  -9  -1   -1.50    2.60 
  -4  -9   1    0.20    2.30 
   4 -10   1    1.90    3.10 
  -4 -10  -1    2.20    2.70 
   4  10  -1   -4.10    2.40 
  -4  10   1   -3.10    3.00 
   4 -10  -1   -0.30    3.10 
   4  10   1    4.30    3.10 
  -4 -10   1   -0.40    2.70 
  -4  10  -1   -1.80    3.00 
   4   0  -2   65.59    4.00 
   4   0   2   67.99    3.90 
   4   0  -2   62.59    4.30 
  -4   0  -2   67.69    3.90 
  -4   0   2   64.19    3.80 
   4   0   2   60.29    4.10 
   4  -1   2   82.49    4.50 
   4  -1   2   76.89    4.00 
   4   1  -2   70.59    4.30 
   4   1  -2   65.19    4.30 
  -4   1   2   68.59    3.40 
  -4  -1  -2   71.69    4.00 
   4   1   2   77.69    3.80 
   4  -1  -2   67.19    4.50 
  -4   1  -2   71.89    4.20 
   4   1   2   77.19    4.20 
   4  -1  -2   65.79    4.10 
   4   2  -2   36.20    3.00 
   4   2  -2   29.30    2.60 
   4  -2   2   36.80    3.40 
  -4  -2  -2   31.80    2.60 
  -4   2   2   31.70    2.40 
   4   2  -2   33.20    3.00 
  -4   2  -2   36.50    2.80 
   4   2   2   34.70    3.00 
  -4   2  -2   30.40    2.80 
   4  -2  -2   33.80    3.40 
   4   2   2   36.00    2.60 
   4   3  -2    2.10    1.40 
  -4  -3  -2    2.90    1.10 
   4   3  -2    4.60    1.60 
   4   3  -2    3.50    1.70 
   4  -3   2    3.10    1.80 
  -4   3   2    3.00    1.30 
  -4   3   2    3.10    1.40 
  -4   3  -2    2.60    1.30 
  -4   3  -2    1.70    1.60 
   4   3   2    0.40    1.20 
   4  -3  -2    2.30    1.80 
   4   3   2    3.30    1.40 
  -4  -4  -2  197.38    7.80 
   4   4  -2  209.98    8.90 
   4  -4   2  198.18    9.30 
  -4   4   2  204.58    8.40 
   4   4  -2  207.38    9.30 
  -4   4   2  206.48    9.10 
   4   4  -2  196.68    9.00 
  -4   4  -2  204.78    8.80 
   4  -4  -2  200.68   10.90 
  -4   4  -2  211.08    9.20 
   4   4   2  187.18   10.40 
   4   4   2  189.88    8.90 
   4   5  -2    8.60    2.10 
   4   5  -2   11.40    2.70 
  -4   5   2    7.80    1.70 
   4   5  -2    7.50    2.40 
   4  -5  -2    5.50    2.40 
  -4   5  -2   10.80    2.80 
   4   5   2    9.10    2.50 
   4   5   2    7.70    2.40 
  -4   5  -2    7.70    2.00 
   4  -6   2   33.20    4.90 
   4   6  -2   30.70    4.60 
   4   6  -2   30.30    3.20 
  -4  -6  -2   28.60    4.70 
  -4   6   2   32.40    4.70 
   4   6   2   33.00    4.70 
   4  -6  -2   31.00    4.80 
  -4   6  -2   32.80    4.90 
  -4   6  -2   35.30    3.30 
  -4  -6   2   35.00    4.20 
   4  -7   2    0.20    2.10 
  -4  -7  -2    2.00    2.00 
   4   7  -2   -2.30    1.90 
   4   7  -2    0.50    1.20 
  -4   7   2   -0.30    1.80 
  -4   7  -2    0.50    1.40 
   4  -7  -2    0.40    2.30 
   4   7   2    1.50    2.00 
  -4  -7   2    0.50    1.90 
  -4   7  -2   -1.20    2.00 
   4   8  -2    0.30    2.20 
  -4   8   2    3.30    2.70 
   4  -8   2    1.00    2.80 
  -4   8  -2    1.50    1.50 
   4   8   2    4.50    2.60 
  -4  -8   2    1.20    2.10 
  -4   8  -2    1.30    2.40 
   4  -9   2    4.70    3.10 
   4   9  -2   -0.40    2.50 
  -4  -9  -2   -1.30    1.80 
  -4   9   2   -1.00    2.70 
   4   9   2    0.50    2.60 
  -4  -9   2   -0.30    2.10 
   4  -9  -2    2.10    2.90 
  -4   9  -2    0.90    2.70 
   4  10  -2    2.80    3.40 
  -4  10   2   -0.70    3.00 
  -4 -10  -2   -1.40    2.60 
   4  10   2    5.90    3.20 
   4 -10  -2    1.40    3.00 
  -4 -10   2   -5.50    2.20 
  -4  10  -2    0.50    2.70 
   4   0  -3   25.50    3.20 
  -4   0   3   24.70    3.40 
   4   0  -3   22.80    2.50 
   4   0   3   27.10    3.30 
   4   0   3   25.90    2.50 
  -4   0  -3   24.40    2.50 
   4   1  -3  193.58    8.80 
   4  -1   3  204.38    8.60 
   4  -1   3  223.08    8.20 
  -4   1   3  192.58    8.00 
   4   1  -3  191.88    8.30 
  -4  -1  -3  202.08    8.50 
  -4   1  -3  210.78    8.70 
   4   1   3  202.58    8.20 
   4   1   3  202.98    8.30 
   4  -1  -3  207.18    8.80 
   4  -1  -3  185.48    8.60 
  -4  -1   3  186.18    8.30 
   4  -2   3  283.77   10.80 
   4   2  -3  271.17   10.80 
   4  -2   3  287.77   11.00 
   4   2  -3  284.97   11.40 
   4   2  -3  269.97   10.80 
  -4   2   3  272.57   10.60 
  -4  -2  -3  271.17   10.70 
   4  -2  -3  288.17   11.10 
  -4   2  -3  274.77   11.20 
   4  -2  -3  272.37   11.30 
   4   2   3  277.77   11.00 
   4   2   3  276.87   10.80 
  -4  -3  -3  419.86   14.90 
   4   3  -3  426.76   15.70 
   4  -3   3  434.76   15.60 
  -4   3   3  423.36   15.50 
   4   3  -3  418.46   15.80 
   4   3  -3  438.16   15.70 
   4  -3  -3  408.06   16.10 
   4   3   3  407.96   15.60 
  -4   3  -3  414.96   15.80 
  -4   3  -3  432.96   15.80 
   4   3   3  416.46   15.80 
   4  -3  -3  420.86   15.30 
  -4   4   3   40.30    3.30 
  -4   4   3   53.89    4.10 
   4   4  -3   37.50    3.60 
  -4  -4  -3   43.80    3.10 
   4   4  -3   38.10    3.70 
   4  -4   3   46.10    4.20 
   4   4  -3   35.20    3.80 
  -4   4  -3   38.00    3.50 
   4   4   3   43.30    3.80 
  -4   4  -3   41.10    4.20 
   4  -4  -3   43.30    4.40 
   4   4   3   46.50    4.40 
  -4  -5  -3   38.20    4.00 
  -4   5   3   41.30    3.10 
   4   5  -3   38.60    5.20 
   4   5  -3   35.70    3.60 
  -4   5   3   30.70    3.70 
   4  -5   3   41.00    4.70 
   4   5  -3   35.30    4.20 
   4  -5  -3   36.20    4.30 
  -4   5  -3   36.20    3.60 
   4   5   3   32.90    3.80 
  -4   5  -3   37.20    4.40 
   4   6  -3   20.80    3.30 
  -4  -6  -3   20.60    4.00 
   4   6  -3   13.90    3.60 
  -4   6   3   17.50    3.60 
   4  -6   3   16.30    3.60 
  -4   6  -3   17.40    3.90 
  -4  -6   3   17.00    3.50 
   4  -6  -3   18.10    4.10 
  -4   6  -3   18.80    3.10 
   4   6   3   21.90    4.00 
   4   7  -3   -1.60    1.40 
  -4   7   3   -0.60    2.10 
   4   7  -3   -2.70    1.80 
   4  -7   3    1.80    2.20 
  -4  -7  -3   -1.40    1.40 
  -4   7  -3    0.60    1.50 
  -4   7  -3   -1.40    2.10 
   4   7   3   -1.30    1.70 
  -4  -7   3   -1.60    1.60 
   4  -7  -3   -0.80    2.00 
  -4  -8  -3    2.60    2.30 
   4  -8   3   -1.20    2.40 
  -4   8   3   -5.00    1.80 
   4   8  -3    0.50    1.50 
   4  -8  -3    1.60    2.40 
  -4   8  -3    0.90    1.90 
   4   8   3   -4.40    3.00 
  -4   8  -3    1.10    2.70 
  -4  -8   3    0.80    2.00 
   4   9  -3    8.40    3.90 
  -4   9   3    1.50    2.60 
  -4  -9  -3    2.20    2.20 
   4  -9   3    1.90    3.10 
  -4   9  -3    3.40    1.90 
   4  -9  -3   -3.50    2.00 
  -4   9  -3    4.40    3.20 
  -4  -9   3    0.10    2.40 
   4   9   3   -5.60    2.20 
   4  10  -3   -2.30    2.90 
  -4 -10  -3   -5.50    2.00 
   4 -10   3    5.40    3.90 
  -4  10   3    5.70    3.70 
  -4  10  -3    0.20    2.90 
  -4 -10   3   -2.60    2.30 
   4 -10  -3   -4.10    2.30 
   4  10   3   -1.60    2.80 
  -4   0   4  336.87   13.80 
   4   0   4  343.67   13.70 
   4   0  -4  341.97   13.60 
   4   0   4  338.77   12.20 
   4   0  -4  342.97   13.10 
  -4   0  -4  347.07   13.30 
   4  -1   4  533.35   19.50 
  -4   1   4  525.35   18.90 
  -4  -1  -4  539.05   18.90 
   4   1  -4  529.75   18.40 
   4   1  -4  522.15   19.40 
   4  -1   4  509.15   17.70 
  -4  -1   4  503.95   19.10 
   4   1   4  527.65   18.20 
   4  -1  -4  552.94   19.00 
   4  -1  -4  543.75   19.40 
   4   1   4  529.55   19.00 
  -4   1  -4  528.85   19.10 
   4  -2   4  262.57   11.30 
   4  -2   4  268.87   10.30 
   4   2  -4  272.07   11.60 
  -4  -2  -4  269.67   10.70 
  -4   2   4  271.57   11.00 
   4   2  -4  259.57   10.40 
   4  -2  -4  271.67   11.30 
  -4   2  -4  271.37   11.30 
   4   2   4  265.77   10.70 
  -4  -2   4  259.47   11.30 
   4   2   4  252.87   10.90 
   4  -2  -4  274.57   11.20 
   4  -3   4  230.98    9.50 
   4   3  -4  222.88    9.50 
   4   3  -4  221.68   10.30 
   4   3  -4  216.48   10.20 
  -4   3   4  231.68   10.00 
  -4  -3  -4  221.48    9.30 
   4   3   4  218.08   10.00 
   4  -3  -4  225.28    9.70 
   4   3   4  243.38   10.00 
  -4   3  -4  220.38   10.10 
   4  -3  -4  230.18   10.40 
  -4   3  -4  225.18   10.20 
   4  -4   4   -0.80    1.90 
  -4  -4  -4    1.40    1.20 
   4   4  -4    1.60    1.40 
   4   4  -4    0.30    1.20 
   4   4  -4    2.50    2.30 
  -4   4   4   -0.10    1.70 
  -4   4  -4    0.40    2.40 
   4   4   4    1.10    1.50 
   4  -4  -4   -1.10    1.80 
   4   4   4   -0.30    1.30 
  -4   4  -4   -1.20    1.10 
   4  -4  -4   -0.30    1.10 
   4   5  -4   40.30    4.80 
  -4  -5  -4   33.20    4.10 
  -4  -5  -4   32.40    2.90 
  -4   5   4   44.00    4.40 
   4   5  -4   41.80    4.00 
  -4   5   4   39.70    3.40 
   4   5  -4   37.70    5.10 
   4  -5   4   36.90    4.50 
   4   5   4   36.90    4.20 
   4  -5  -4   39.30    5.20 
  -4   5  -4   31.00    4.90 
  -4   5  -4   33.70    3.70 
   4   6  -4   39.50    4.20 
  -4   6   4   36.20    3.10 
   4   6  -4   40.90    5.80 
   4  -6   4   42.30    5.20 
  -4   6   4   39.10    4.80 
  -4  -6  -4   44.20    4.80 
   4   6   4   39.70    4.80 
  -4   6  -4   29.20    5.20 
  -4  -6   4   43.00    4.50 
  -4   6  -4   31.50    3.80 
   4  -6  -4   33.60    5.20 
  -4  -7  -4   18.20    4.20 
   4   7  -4   16.20    3.10 
   4   7  -4   21.50    4.50 
  -4   7   4   19.20    4.30 
   4  -7   4   21.80    4.30 
  -4   7  -4   20.40    3.50 
  -4   7  -4   18.50    4.40 
  -4  -7   4   24.30    3.90 
   4   7   4   16.00    3.80 
   4  -7  -4   13.80    4.10 
  -4   8   4   -0.60    2.80 
  -4  -8  -4    1.70    1.90 
   4  -8   4    1.60    2.80 
   4   8  -4    5.50    2.30 
   4   8  -4    0.00    2.40 
   4   8   4   -0.80    2.20 
   4  -8  -4    0.00    2.00 
  -4  -8   4    1.00    2.30 
  -4   8  -4   -4.40    2.30 
  -4   8  -4    2.60    1.90 
   4   9  -4   -2.20    1.70 
   4   9  -4    0.70    2.80 
   4  -9   4   -4.30    2.70 
  -4   9   4    3.80    3.00 
  -4  -9  -4    2.10    2.80 
   4   9   4    1.20    2.70 
  -4   9  -4   -5.20    2.80 
  -4   9  -4    4.40    2.00 
   4  -9  -4    1.00    2.70 
  -4  -9   4    1.30    2.30 
  -4  10   4    1.00    3.20 
   4  10  -4    2.90    3.10 
  -4 -10  -4   -4.30    2.40 
   4 -10   4   -2.70    3.70 
  -4 -10   4    4.10    2.80 
  -4  10  -4    3.20    3.70 
  -4  10  -4   -0.10    2.10 
   4 -10  -4   -0.80    2.80 
   4  10   4    2.30    3.30 
   4   0  -5  232.08    9.90 
   4   0   5  235.08   11.20 
   4   0  -5  230.38   10.70 
   4   0   5  244.78    9.10 
  -4   0  -5  240.28   10.40 
  -4   0   5  242.58   11.50 
   4  -1   5    2.40    1.30 
   4   1  -5   -0.60    1.50 
  -4   1   5    3.50    3.00 
   4  -1   5    3.50    3.00 
  -4  -1  -5    2.50    1.50 
   4  -1  -5    0.90    1.90 
   4   1   5   -0.40    1.00 
   4   1   5   -2.70    2.10 
  -4  -1   5   -0.90    2.70 
   4  -1  -5    0.90    1.30 
   4   2  -5  229.38    9.40 
  -4  -2  -5  234.78   10.10 
   4  -2   5  229.08    9.00 
  -4   2   5  254.27   10.80 
   4   2  -5  229.18   10.90 
   4  -2   5  225.48   11.00 
   4  -2  -5  234.68   10.40 
   4   2   5  234.68   10.70 
   4  -2  -5  233.68   10.50 
  -4   2  -5  231.78   10.60 
  -4  -2   5  225.58   11.00 
   4   2   5  231.18    9.70 
   4  -3   5   62.69    5.80 
   4  -3   5   66.29    4.60 
  -4   3   5   70.29    5.30 
  -4  -3  -5   61.49    4.30 
   4   3  -5   61.49    5.10 
   4   3  -5   70.19    4.40 
   4   3   5   65.79    5.10 
   4   3   5   64.39    4.60 
   4  -3  -5   67.19    5.40 
   4  -3  -5   65.29    4.80 
  -4   3  -5   59.09    4.90 
   4   4  -5   93.99    6.30 
  -4  -4  -5   82.39    5.00 
   4  -4   5   90.49    5.80 
   4   4  -5   83.09    6.80 
   4   4  -5   77.19    5.10 
  -4   4   5   89.29    6.10 
  -4  -4  -5   91.79    5.90 
  -4   4  -5   79.59    6.80 
   4  -4  -5   85.39    6.30 
   4  -4  -5   88.59    5.60 
  -4   4  -5   85.69    5.90 
   4   4   5   84.19    6.20 
   4  -5   5    8.30    3.30 
  -4   5   5   12.30    3.30 
   4   5  -5    2.70    1.90 
   4   5  -5   11.40    2.60 
   4   5  -5   10.30    3.60 
  -4  -5  -5    8.80    2.00 
  -4  -5  -5    8.50    2.60 
  -4   5  -5   11.80    2.70 
   4  -5  -5    8.40    2.10 
   4   5   5   10.00    3.00 
  -4   5  -5    6.20    3.50 
   4  -5  -5    7.00    3.00 
  -4   6   5   26.00    4.90 
   4   6  -5   23.50    4.80 
  -4  -6  -5   30.10    4.70 
   4  -6   5   29.00    4.50 
  -4   6   5   20.00    3.00 
   4   6  -5   24.20    4.00 
   4  -6  -5   26.60    4.80 
   4   6   5   20.60    4.10 
  -4   6  -5   27.60    4.20 
  -4  -6   5   21.60    3.70 
  -4   6  -5   27.80    5.10 
   4  -7   5    1.80    3.00 
   4   7  -5    4.30    3.20 
  -4  -7  -5    4.20    2.50 
   4   7  -5    1.50    2.10 
  -4   7   5    0.60    2.70 
  -4   7  -5   -5.70    2.30 
   4  -7  -5    1.00    2.30 
  -4   7  -5   -1.60    1.70 
  -4  -7   5    6.00    2.30 
   4   7   5    0.70    2.40 
   4  -8   5    3.90    3.30 
  -4   8   5   -0.50    2.60 
   4   8  -5    1.40    2.10 
  -4  -8  -5    1.20    2.40 
   4   8  -5    5.20    3.30 
  -4  -8   5    3.50    2.60 
   4   8   5    1.10    2.50 
  -4   8  -5    2.50    3.40 
   4  -8  -5    3.60    3.20 
  -4   8  -5    2.60    1.90 
  -4   9   5   11.10    3.80 
  -4  -9  -5   -2.60    2.40 
   4   9  -5    2.00    3.20 
   4  -9   5   -7.70    5.30 
   4   9  -5   -3.60    1.90 
  -4   9  -5   -2.90    3.10 
  -4   9  -5   -2.60    1.80 
  -4  -9   5    1.50    2.60 
   4   9   5   -4.70    2.20 
   4  -9  -5   -1.80    2.60 
   4   0  -6    5.20    2.20 
   4   0   6    6.40    3.80 
   4   0   6    5.90    1.40 
   4   0  -6    4.90    2.30 
  -4   0   6    0.40    3.70 
  -4   0  -6    2.20    1.60 
   4  -1   6   77.39    3.90 
   4   1  -6   80.39    5.90 
   4   1  -6   69.29    4.50 
  -4   1   6   78.99    7.10 
   4  -1   6   77.19    7.70 
  -4  -1  -6   71.89    5.30 
  -4   1  -6   77.79    5.60 
   4  -1  -6   74.89    5.50 
   4   1   6   75.59    4.30 
   4   1   6   74.29    6.50 
   4  -1  -6   79.39    5.80 
   4  -2   6    4.20    1.60 
   4  -2   6    1.80    3.80 
  -4  -2  -6    1.20    1.30 
   4   2  -6   -1.00    1.30 
   4   2  -6    2.60    2.00 
  -4   2   6    3.10    2.70 
   4   2   6    1.10    1.40 
   4   2   6    1.70    2.50 
   4  -2  -6    0.60    1.40 
  -4   2  -6    1.20    1.50 
   4  -2  -6    0.20    2.40 
  -4  -2   6    1.90    3.50 
   4   3  -6   28.90    2.90 
  -4  -3  -6   29.60    3.40 
   4   3  -6   25.80    4.40 
   4  -3   6   32.50    3.50 
  -4  -3  -6   26.60    3.20 
   4  -3   6   33.60    5.70 
  -4   3   6   31.50    4.60 
  -4  -3   6   23.90    5.00 
   4  -3  -6   30.20    3.80 
   4   3   6   26.60    4.40 
  -4   3  -6   30.00    3.70 
   4  -4   6    8.00    2.80 
   4  -4   6    5.70    3.50 
   4   4  -6    4.00    2.20 
  -4  -4  -6    5.70    2.30 
  -4  -4  -6    9.20    2.20 
  -4   4   6    5.80    2.80 
   4   4  -6    7.30    2.10 
   4  -4  -6    8.90    3.20 
  -4   4  -6    5.30    2.30 
   4   4   6    4.50    2.50 
  -4  -4   6    8.70    3.90 
   4   5  -6   16.60    4.40 
   4  -5   6   10.50    3.40 
  -4   5   6   14.20    3.70 
  -4  -5  -6   14.30    3.40 
   4   5  -6   14.20    3.40 
  -4  -5  -6   15.10    2.70 
   4   5   6   11.20    3.50 
  -4   5  -6   15.60    3.30 
  -4  -5   6   17.70    2.90 
   4  -5  -6   12.90    2.80 
   4  -5  -6   16.30    3.80 
  -4   5  -6   17.40    4.50 
   4  -6   6   -1.50    2.90 
  -4  -6  -6   -0.10    1.70 
   4   6  -6    1.60    3.20 
   4   6  -6    2.40    2.10 
  -4   6   6    1.70    2.60 
  -4  -6  -6    0.40    1.30 
  -4  -6   6    2.50    1.80 
  -4   6  -6   -1.90    3.10 
   4  -6  -6    2.30    2.90 
   4   6   6    0.90    2.40 
  -4   6  -6    4.90    2.40 
   4  -7   6   -0.90    2.70 
   4   7  -6    3.60    3.50 
  -4   7   6   -2.50    2.60 
   4   7  -6    1.40    2.10 
  -4  -7   6   -3.60    1.60 
  -4   7  -6   -5.50    2.40 
   4  -7  -6    1.80    3.00 
   4   7   6   -4.20    1.80 
  -4   7  -6   -2.60    1.60 
  -4  -8  -6   -1.40    2.20 
   4  -8   6   -6.40    2.40 
   4   8  -6   -0.60    2.70 
   4   8  -6    4.00    2.30 
  -4   8   6    4.00    3.10 
  -4  -8   6    2.80    2.20 
   4   8   6    1.50    2.60 
  -4   8  -6    0.80    2.10 
   4  -8  -6    4.80    3.20 
  -4   8  -6    5.00    4.10 
   4   9  -6    4.30    3.90 
   4  -9   6    1.00    3.90 
  -4   9   6    0.70    2.70 
   4   9  -6   -1.10    2.30 
  -4  -9  -6   -4.60    2.30 
   4  -9  -6    5.30    3.40 
  -4   9  -6    4.00    3.70 
   4   9   6   -6.30    2.40 
  -4   9  -6    1.30    2.30 
  -4  -9   6   -1.70    3.40 
   4   0  -7   39.40    3.80 
  -4   0  -7   38.20    4.00 
   4   0  -7   31.70    4.80 
  -4   0   7   38.30    6.40 
   4   0   7   36.20    2.60 
   4   0   7   30.80    5.90 
   4  -1   7    4.40    4.50 
  -4   1   7    3.20    4.10 
  -4  -1  -7    4.00    1.80 
   4   1  -7    5.10    1.80 
   4   1  -7    4.30    2.50 
   4  -1  -7    4.30    2.70 
  -4   1  -7    7.00    2.30 
   4   1   7    4.00    1.40 
   4  -1  -7    6.80    2.30 
   4   1   7    6.80    3.90 
  -4  -1   7    6.30    4.60 
   4   2  -7   28.70    4.70 
   4  -2   7   13.50    5.00 
  -4  -2  -7   34.80    3.90 
  -4   2   7   36.20    5.50 
   4  -2   7   34.10    2.70 
   4   2  -7   23.80    2.50 
  -4  -2  -7   23.80    2.90 
  -4   2  -7   30.20    4.50 
  -4  -2   7   24.90    5.50 
   4  -2  -7   27.20    4.30 
   4  -2  -7   30.60    4.50 
   4   2   7   26.20    5.00 
   4   3  -7    2.30    2.00 
  -4  -3  -7    1.10    1.70 
  -4  -3  -7   -0.50    1.40 
   4  -3   7   -1.10    1.50 
   4  -3   7    0.70    3.80 
  -4   3   7    2.70    2.90 
  -4   3  -7    3.10    2.00 
   4   3   7    0.20    2.40 
   4  -3  -7   -1.80    1.30 
   4  -3  -7    2.10    2.60 
  -4  -3   7    0.60    4.00 
  -4  -4  -7    7.90    2.40 
  -4  -4  -7   15.00    3.00 
   4   4  -7   17.40    3.60 
   4  -4   7   11.00    4.50 
   4  -4   7   12.40    2.70 
  -4   4   7   14.40    3.90 
  -4   4  -7   10.70    3.10 
   4   4   7   14.70    3.90 
   4  -4  -7   14.40    3.20 
  -4  -4   7    1.70    3.60 
   4  -4  -7   14.00    3.60 
  -4  -5  -7   -0.80    1.60 
  -4   5   7    0.80    2.00 
   4  -5   7   -1.50    2.30 
   4   5  -7    4.40    2.40 
  -4  -5  -7   -1.90    1.40 
   4  -5   7    3.20    3.60 
   4   5   7    1.00    2.20 
  -4  -5   7   -0.10    1.50 
   4  -5  -7    1.70    1.70 
  -4   5  -7    2.70    2.00 
  -4  -5   7   -2.30    3.10 
   4  -5  -7    1.60    2.50 
  -4  -6  -7    1.60    1.80 
  -4  -6  -7    5.70    1.80 
  -4   6   7    3.80    3.00 
   4   6  -7    5.70    2.90 
   4  -6   7    3.40    2.70 
  -4  -6   7    1.80    1.90 
  -4   6  -7    3.20    2.30 
   4   6   7    4.40    2.80 
   4  -6  -7   -0.50    2.40 
   4  -6  -7    1.60    2.00 
  -4   7   7    4.50    2.90 
   4   7  -7    3.90    3.90 
   4  -7   7    3.20    3.00 
  -4  -7  -7    4.00    2.50 
  -4   7   7   -0.40    1.60 
   4  -7  -7   -1.40    2.60 
  -4   7  -7   -0.70    1.90 
  -4  -7   7    2.10    2.00 
   4   7   7   -0.10    2.40 
  -4   7  -7    4.00    3.90 
  -4  -8  -7    0.40    2.40 
   4  -8   7   -2.40    3.00 
  -4   8   7   -2.00    2.20 
   4   8  -7    0.50    4.20 
   4   8   7   -4.10    2.50 
  -4   8  -7    0.40    2.00 
  -4  -8   7    1.70    2.30 
   4  -8  -7   -1.10    2.50 
  -4   8  -7    2.50    3.70 
  -4   0  -8   23.00    4.10 
  -4   0  -8   30.30    2.20 
   4   0   8   23.00    5.50 
   4   0  -8   25.80    4.50 
   4   0  -8   28.20    3.30 
  -4   0   8   29.00    6.20 
   4   1  -8   32.00    2.90 
  -4   1   8   33.10    6.10 
  -4  -1  -8   40.30    3.00 
  -4  -1  -8   33.20    4.20 
   4   1  -8   32.60    5.30 
   4  -1   8   24.60    6.20 
  -4   1  -8   32.00    4.90 
   4   1   8   25.50    5.40 
   4  -1  -8   34.80    4.30 
  -4  -1   8   37.00    7.10 
   4  -1  -8   30.50    4.80 
  -4  -2  -8   24.90    3.00 
  -4  -2  -8   26.10    4.20 
  -4   2   8   20.40    4.80 
   4   2  -8   26.80    2.40 
   4   2  -8   20.80    4.30 
   4  -2   8   11.50    5.20 
   4  -2  -8   27.30    4.30 
   4   2   8   20.00    4.70 
  -4  -2   8   22.90    6.10 
   4  -2  -8   18.90    4.00 
  -4   2  -8   19.00    3.80 
  -4  -3  -8   10.30    2.90 
   4   3  -8    9.80    3.20 
  -4  -3  -8   12.30    3.10 
   4  -3   8    1.30    3.70 
  -4   3   8    9.20    3.70 
   4   3  -8   11.60    1.80 
  -4  -3   8    7.20    5.00 
   4  -3  -8   11.60    3.30 
  -4   3  -8   11.20    3.20 
   4  -3  -8   12.70    3.50 
   4   3   8    6.90    3.50 
   4   4  -8    9.80    3.40 
  -4  -4  -8   16.80    3.30 
   4  -4   8    8.50    4.80 
  -4   4   8    8.90    3.60 
  -4  -4  -8   14.80    3.00 
   4  -4  -8   17.60    3.50 
   4  -4  -8   17.00    3.90 
  -4   4  -8   11.60    3.20 
  -4  -4   8   17.20    5.90 
  -4  -4   8   17.00    2.30 
   4   4   8   11.70    3.90 
  -4  -5  -8   10.00    2.90 
  -4   5   8   -0.20    2.50 
   4   5  -8    4.80    2.70 
   4  -5   8    4.90    2.20 
  -4  -5  -8    5.00    2.20 
  -4   5  -8    2.60    2.50 
  -4  -5   8    5.10    4.60 
   4  -5  -8    3.60    2.80 
  -4  -5   8    4.70    1.80 
   4  -5  -8    4.90    2.70 
   4   5   8    4.40    2.60 
  -4  -6  -8    0.60    2.50 
   4  -6   8   -1.00    2.50 
  -4  -6  -8    1.70    1.90 
  -4   6   8   -0.10    2.50 
   4  -6   8    2.90    3.90 
   4   6  -8    3.30    2.60 
  -4  -6   8   -0.50    3.90 
   4  -6  -8    3.70    3.00 
   4   6   8    5.60    3.20 
  -4   6  -8    0.10    2.10 
   4  -6  -8    4.10    2.50 
  -4  -6   8    5.00    1.80 
  -4  -7  -8   -0.40    2.10 
  -4   7   8   -4.30    2.10 
   4  -7   8    1.90    3.70 
   4  -7   8   -4.40    3.40 
   4   7  -8    3.20    2.60 
  -4  -7   8   -0.70    3.70 
  -4   7  -8    1.60    2.10 
   4  -7  -8    4.00    3.00 
   4   8  -8   -1.00    2.50 
   4   8  -8   -1.90    4.00 
   4  -8   8   -3.00    3.30 
   4  -8   8    2.60    3.90 
  -4   8   8   -2.10    2.70 
  -4  -8  -8   -0.40    2.80 
  -4  -8   8   -5.80    2.20 
  -4   8  -8    1.90    2.50 
   4  -8  -8    1.80    3.00 
   4   8   8    5.40    4.20 
   4   0  -9   -0.90    1.50 
  -4   0   9    5.20    4.40 
   4   0   9   -0.80    3.40 
   4   0  -9    3.70    2.30 
  -4   0  -9   -1.30    1.40 
   4  -1   9    2.90    4.40 
  -4  -1  -9    1.00    1.20 
  -4  -1  -9    3.60    2.40 
  -4   1   9   -0.60    3.60 
   4   1  -9    0.70    1.90 
   4   1   9    4.30    3.60 
  -4   1  -9    1.90    2.00 
  -4  -1   9    4.10    4.70 
   4  -1  -9   -2.90    1.70 
   4  -1  -9    1.20    2.30 
  -4  -2  -9    0.30    1.60 
  -4  -2  -9   -0.40    1.80 
  -4   2   9   -3.80    2.80 
   4   2  -9    0.00    1.90 
   4  -2   9    1.80    4.40 
  -4   2  -9    0.70    1.90 
   4   2   9   -2.30    2.70 
   4  -2  -9   -1.80    2.30 
  -4  -2   9   -2.20    4.10 
   4  -2  -9   -2.80    1.60 
  -4  -3  -9    1.00    1.80 
  -4   3   9   -0.60    2.80 
  -4  -3  -9    1.90    1.70 
   4   3  -9    2.60    2.30 
   4  -3   9   -2.00    3.80 
   4  -3  -9    1.10    2.50 
   4  -3  -9   -0.20    2.30 
  -4   3  -9   -1.10    1.60 
   4   3   9   -3.10    2.30 
  -4  -3   9   -4.10    3.50 
   4   4  -9   -0.30    1.60 
  -4  -4  -9   -2.60    1.60 
   4  -4   9   -9.30    3.50 
  -4  -4  -9   -0.10    1.80 
   4   4   9   -1.20    2.50 
  -4   4  -9   -1.00    1.90 
   4  -4  -9   -3.00    2.30 
   4  -4  -9   -3.30    1.80 
  -4  -4   9   -6.10    3.60 
  -4  -5  -9   -0.20    1.90 
   4   5  -9    3.00    2.30 
   4  -5   9    3.30    4.50 
  -4   5   9    0.00    2.50 
  -4  -5  -9   -2.90    1.80 
   4   5   9    2.30    2.90 
  -4  -5   9   -0.60    4.70 
   4  -5  -9   -2.00    2.20 
  -4   5  -9    3.70    2.50 
   4  -5  -9    1.50    2.80 
  -4  -5   9    2.80    1.40 
  -4  -6  -9    0.20    2.00 
  -4  -6  -9   -1.70    2.10 
   4  -6   9    2.20    4.10 
  -4   6   9   -1.50    2.40 
   4   6  -9   -0.20    2.20 
  -4  -6   9   -5.60    3.90 
   4   6   9   -0.70    2.30 
   4  -6  -9   -1.70    2.00 
  -4   6  -9    1.10    2.10 
  -4  -6   9    0.50    1.70 
   4  -6  -9    5.70    3.60 
   4   7  -9    2.10    2.80 
  -4   7   9    0.40    2.80 
   4  -7   9   -0.20    4.60 
  -4  -7  -9   -2.30    1.80 
  -4  -7  -9    1.60    2.70 
   4  -7  -9   -0.70    3.10 
  -4  -7   9    3.50    4.90 
   4  -7  -9    1.30    2.20 
  -4   7  -9    4.10    3.00 
   4   7   9    1.80    3.10 
  -4   0 -10    2.50    2.20 
   4   0  10    1.20    3.70 
   4   0 -10   -0.10    1.80 
  -4   0  10    4.50    4.70 
   4  -1  10    1.40    4.20 
   4   1 -10   -0.90    2.00 
   4  -1 -10   -2.50    1.80 
  -4   1 -10   -1.40    1.80 
   4  -1 -10    0.40    1.90 
   4   1  10    2.40    3.50 
   4  -2  10    3.30    4.80 
  -4  -2 -10   -1.40    1.60 
  -4  -2 -10   -2.70    1.60 
   4   2 -10    1.90    2.10 
  -4   2  10   -2.40    2.90 
  -4   2 -10   -1.60    1.60 
   4  -2 -10   -5.20    2.10 
  -4  -2  10    1.30    5.00 
   4   2  10    4.30    3.70 
  -4   3  10   -3.60    2.90 
   4   3 -10   -2.30    1.80 
   4  -3  10    4.10    4.80 
  -4  -3 -10    0.50    1.80 
  -4  -3 -10   -4.70    1.80 
   4  -3 -10   -2.70    2.40 
  -4   3 -10   -0.10    1.50 
   4   3  10   -1.10    2.90 
   4  -3 -10    1.50    2.40 
  -4  -3  10    5.10    5.30 
   4   4 -10   -0.30    1.70 
  -4  -4 -10    0.90    2.00 
  -4  -4 -10   -0.30    2.30 
  -4   4  10    0.30    2.70 
   4  -4  10    1.40    4.30 
   4  -4 -10   -0.70    3.00 
   4  -4 -10    2.60    2.40 
  -4   4 -10   -1.10    1.50 
   4   4  10   -1.10    2.40 
  -4  -4  10   -2.60    4.30 
  -4  -5 -10   -5.50    2.10 
  -4   5  10    4.30    3.40 
   4   5 -10   -4.20    2.00 
  -4  -5 -10    1.90    2.30 
   4  -5  10   -5.50    3.80 
   4  -5 -10    2.20    2.70 
  -4   5 -10   -1.40    2.00 
   4   5  10   -1.60    2.40 
   4  -5 -10   -3.90    2.60 
  -4  -5  10   -2.80    4.30 
   4   6 -10   -3.10    2.20 
  -4  -6 -10   -0.90    2.10 
  -4  -6 -10   -2.60    2.50 
   4  -6  10   -1.50    4.80 
  -4   6  10    1.90    3.10 
  -4  -6  10    7.00    6.10 
   4   6  10    0.50    2.90 
   4  -6 -10    2.10    2.30 
   4  -6 -10    0.30    3.10 
  -4   6 -10   -1.00    2.20 
  -4   0 -11    0.40    2.20 
   4   0 -11   -0.90    2.00 
  -4   0  11    0.20    3.90 
   4   0  11   -3.50    3.40 
   4  -1  11   -5.20    3.40 
  -4  -1 -11    1.10    2.20 
   4   1 -11    1.50    2.40 
  -4   1  11   -4.30    3.40 
  -4  -1  11   -4.80    4.10 
  -4   1 -11    3.50    2.50 
   4  -1 -11    2.60    2.70 
   4  -2  11    2.60    4.70 
   4   2 -11   -0.20    1.80 
  -4  -2 -11   -2.40    1.90 
  -4  -2 -11    5.90    1.90 
  -4   2  11    0.70    3.60 
  -4   2 -11    0.80    2.30 
  -4  -2  11   -6.40    4.30 
   4  -2 -11    0.30    2.20 
   4  -2 -11   -3.80    2.30 
   4   2  11   -0.60    3.10 
  -4   3  11   -2.60    2.90 
  -4  -3 -11    4.60    2.30 
   4   3 -11    2.70    2.90 
  -4  -3 -11   -2.50    3.00 
   4  -3  11    2.40    4.80 
   4   3  11   -2.50    2.90 
   4  -3 -11    0.10    3.10 
  -4   3 -11    0.70    2.20 
  -4  -3  11   -7.60    4.50 
   4  -3 -11    2.40    2.70 
   4  -4  11    0.30    5.10 
  -4  -4 -11    1.60    2.40 
  -4   4  11    2.90    3.30 
   4   4 -11    0.60    2.70 
   4   4  11    1.60    3.00 
  -4  -4  11   -1.30    5.20 
  -4   4 -11    3.80    3.40 
   4  -4 -11    0.30    3.30 
  -4  -5 -11   -0.20    2.50 
  -4  -5 -11   -1.10    2.40 
  -4   5  11    2.60    3.40 
   4   5 -11   -3.60    2.30 
   4  -5  11    4.30    5.50 
   4  -5 -11   -2.80    2.80 
  -4   5 -11   -0.30    2.30 
  -4  -5  11   -4.70    5.20 
   4  -5 -11    1.80    3.20 
   4   5  11   -0.40    2.70 
  -4   0  12    1.40    4.50 
   4   0  12   -3.70    4.00 
  -4   0 -12    1.50    2.60 
   4   0 -12   -0.40    2.80 
  -4  -1 -12    2.00    2.60 
  -4   1  12   -6.50    3.40 
   4   1 -12   -2.00    2.40 
   4  -1  12   -2.90    3.80 
   4   1  12   -4.00    3.90 
  -4  -1  12   -2.60    4.40 
   4  -1 -12    1.20    2.80 
  -4   1 -12    1.60    2.60 
  -4   2  12    0.10    3.70 
   4   2 -12    1.10    2.90 
  -4  -2 -12    2.30    2.10 
   4  -2  12    6.70    5.50 
   4   2  12   -2.00    3.60 
  -4  -2  12    3.00    5.70 
  -4   2 -12   -2.30    1.80 
   4  -2 -12   -1.20    2.20 
  -4   3  12   -3.00    3.30 
   4  -3  12    6.10    6.10 
  -4  -3  12   10.60    6.70 
   4   3  12   -4.00    3.00 
  -5   0   0    0.80    1.00 
   5   0   0    1.80    1.70 
  -5  -1   0   -0.20    0.50 
   5   1   0    0.50    0.50 
   5  -1   0   -1.30    1.60 
  -5  -1   0    1.10    1.00 
   5   1   0    0.70    1.40 
  -5   1   0   -1.30    0.70 
  -5  -2   0    1.10    1.10 
   5   2   0   -0.60    0.60 
  -5   2   0    1.40    1.10 
   5   2   0    0.10    1.30 
   5  -2   0   -0.10    1.60 
  -5   2   0    1.00    0.80 
   5  -3   0    1.40    2.10 
  -5   3   0    1.80    1.10 
   5   3   0   -0.50    0.90 
   5   3   0   -1.00    1.10 
  -5  -3   0    1.10    1.10 
  -5   3   0    0.30    0.90 
  -5  -4   0   -0.60    1.00 
   5   4   0    1.10    1.10 
   5   4   0   -0.80    2.10 
  -5   4   0    0.60    1.10 
  -5   4   0   -1.40    1.00 
  -5   5   0   -1.20    0.90 
  -5   5   0    1.60    1.60 
   5  -5   0   -1.50    1.90 
   5   5   0   -1.20    1.20 
   5   5   0   -0.50    1.60 
  -5  -5   0    0.50    1.20 
   5   6   0   -0.90    1.60 
  -5   6   0    1.30    1.80 
   5   6   0   -0.60    1.70 
  -5  -6   0    1.60    1.20 
   5  -6   0    2.20    2.60 
  -5   6   0    3.80    1.50 
  -5   7   0    1.50    2.30 
   5  -7   0   -0.90    2.10 
   5   7   0   -1.50    1.80 
  -5  -7   0    0.60    1.80 
  -5   7   0   -0.30    1.20 
   5   8   0    0.50    2.20 
   5  -8   0   -2.30    2.90 
  -5   8   0    4.10    2.80 
  -5   9   0    1.00    2.60 
  -5  -9   0    2.40    2.80 
   5   9   0    1.50    2.60 
   5  -9   0    1.30    2.80 
  -5  10   0    1.00    3.40 
  -5 -10   0    0.30    2.30 
   5 -10   0   -4.30    2.70 
   5  10   0   -2.90    2.80 
  -5   0   1 1499.95   51.69 
   5   0   1 1744.73   51.69 
   5   0   1 1718.13   49.60 
   5   0  -1 1555.24   51.69 
  -5   0  -1 1606.34   51.59 
   5   1  -1   -1.10    1.40 
  -5  -1  -1    1.20    1.10 
   5  -1   1    1.80    1.10 
  -5   1   1    0.60    1.10 
   5  -1   1    1.60    0.70 
   5  -1   1    4.20    2.10 
   5   1  -1    1.60    0.80 
  -5  -1  -1    1.30    1.10 
   5  -1  -1    2.20    1.90 
  -5  -1   1    1.10    1.30 
  -5   1  -1    0.60    1.00 
   5   1   1    1.20    0.70 
   5   1   1    2.50    1.50 
  -5  -1   1    0.80    0.60 
   5   2  -1  517.65   17.60 
  -5   2   1  553.64   18.90 
  -5  -2  -1  513.75   18.50 
   5  -2   1  551.24   19.20 
   5   2  -1  511.65   18.90 
  -5   2  -1  548.15   17.60 
   5   2   1  527.65   19.00 
  -5  -2   1  548.05   19.10 
   5  -2  -1  525.35   19.30 
   5   2   1  527.55   17.60 
  -5   2  -1  519.05   18.80 
   5  -3   1   12.40    3.00 
   5   3  -1   13.90    2.80 
   5   3  -1   12.70    2.10 
  -5  -3  -1   11.80    2.10 
  -5   3   1   11.30    2.20 
  -5   3   1   11.40    1.90 
   5  -3  -1    9.70    2.80 
   5   3   1   10.60    1.90 
  -5   3  -1   11.90    2.10 
  -5   3  -1   10.00    2.10 
   5   3   1   19.20    3.10 
  -5   4   1  176.48    8.10 
   5  -4   1  189.58    9.30 
   5   4  -1  175.28    8.20 
  -5  -4  -1  176.78    7.70 
  -5   4   1  184.08    8.10 
   5   4  -1  160.48    9.90 
   5   4   1  187.58    9.20 
  -5   4  -1  182.78    8.30 
  -5   4  -1  185.28    8.20 
   5  -4  -1  180.58    9.40 
   5   4   1  179.38    8.20 
  -5  -5  -1   -1.10    0.90 
  -5   5   1    3.30    1.40 
   5   5  -1   -1.10    1.60 
  -5   5   1    2.30    1.60 
   5   5  -1    2.30    1.60 
   5  -5   1    1.40    2.50 
   5   5   1    0.50    1.60 
  -5   5  -1    1.10    1.20 
   5   5   1    1.20    1.20 
   5  -5  -1    0.70    2.10 
  -5   5  -1    1.70    1.70 
  -5  -5   1    1.90    1.40 
  -5   6   1   32.10    3.10 
   5   6  -1   37.70    5.00 
  -5   6   1   38.40    4.30 
   5   6  -1   31.60    4.80 
   5  -6   1   34.60    5.20 
  -5   6  -1   32.80    4.70 
  -5   6  -1   36.20    3.40 
   5   6   1   28.60    4.10 
   5   6   1   30.90    4.80 
  -5  -6   1   27.40    3.30 
   5  -6  -1   26.40    4.50 
   5   7  -1   -1.10    1.90 
   5  -7   1    2.50    2.50 
  -5  -7  -1    0.80    1.90 
  -5   7   1    1.60    2.20 
  -5   7   1   -0.40    1.30 
   5  -7  -1    0.30    2.40 
   5   7   1   -0.60    1.70 
  -5   7  -1   -3.20    2.00 
  -5   7  -1    3.50    1.60 
  -5  -7   1    1.10    1.80 
   5   8  -1    0.30    2.20 
  -5   8   1    6.90    3.10 
  -5  -8  -1   -1.20    2.00 
   5  -8   1    1.30    2.60 
   5   8   1    5.00    2.90 
   5  -8  -1   -3.90    2.50 
  -5   8  -1    1.70    2.60 
  -5  -8   1    2.80    2.40 
  -5   8  -1    2.10    1.60 
  -5  -9  -1    1.60    2.10 
   5   9  -1   -3.40    2.10 
   5  -9   1   -4.70    2.60 
  -5   9   1   -1.00    2.50 
   5   9   1    2.40    2.50 
  -5   9  -1    2.60    3.10 
   5  -9  -1    5.30    3.40 
  -5  -9   1    2.10    2.40 
  -5  10   1    1.20    2.90 
   5 -10   1    0.60    3.10 
   5  10  -1   -3.00    2.40 
  -5 -10  -1    2.00    2.80 
   5  10   1   -5.00    2.40 
  -5 -10   1    3.50    2.80 
   5 -10  -1   -0.40    3.00 
  -5  10  -1   -0.40    2.70 
   5   0   2  189.28    7.60 
  -5   0   2  163.98    6.40 
  -5   0  -2  182.28    7.70 
  -5   0   2  151.48    6.00 
   5   0  -2  155.78    7.60 
   5   0  -2  161.68    7.80 
  -5  -1  -2  156.08    7.30 
   5  -1   2  172.88    6.90 
   5   1  -2  167.48    7.70 
   5  -1   2  178.48    7.80 
   5   1  -2  157.48    7.60 
  -5   1   2  148.99    6.00 
  -5   1  -2  175.28    7.60 
  -5  -1   2  154.08    6.60 
   5   1   2  166.68    7.50 
   5  -1  -2  162.88    7.50 
   5  -1  -2  146.19    7.70 
   5   1   2  164.98    6.40 
   5  -2   2  616.34   20.90 
  -5   2   2  591.04   20.90 
   5   2  -2  578.24   20.80 
   5   2  -2  598.24   21.00 
  -5  -2  -2  559.14   20.30 
   5   2  -2  572.74   19.70 
  -5   2   2  569.44   19.50 
   5   2   2  602.74   20.90 
   5  -2  -2  579.64   21.20 
   5   2   2  601.04   19.80 
  -5   2  -2  597.14   20.90 
  -5   2  -2  611.54   19.80 
  -5  -3  -2  123.89    6.00 
   5   3  -2  131.99    6.70 
   5   3  -2  130.79    6.90 
  -5   3   2  132.89    6.00 
   5  -3   2  129.39    7.00 
  -5   3   2  126.49    6.40 
   5   3  -2  122.79    6.20 
  -5   3  -2  118.89    6.40 
   5  -3  -2  122.69    7.20 
   5   3   2  131.59    6.90 
  -5   3  -2  118.59    6.10 
   5   3   2  118.29    6.00 
   5   4  -2  110.89    6.40 
  -5   4   2  103.19    5.60 
   5   4  -2  100.79    5.80 
   5   4  -2  101.09    5.80 
   5  -4   2   98.79    6.60 
  -5  -4  -2   94.69    5.10 
  -5   4   2  100.89    5.70 
  -5   4  -2   98.69    5.90 
   5   4   2   98.99    6.30 
  -5   4  -2   98.99    5.80 
   5   4   2  109.19    5.90 
   5  -4  -2   96.29    6.90 
   5   5  -2    0.90    1.60 
  -5   5   2    2.30    1.30 
  -5  -5  -2    0.40    1.20 
   5  -5   2    0.50    2.40 
   5   5  -2    1.70    1.90 
   5   5  -2    2.80    1.70 
  -5   5  -2    2.80    1.50 
  -5   5  -2   -1.60    1.80 
   5  -5  -2    2.80    2.60 
   5   5   2   -0.60    1.40 
   5   5   2   -1.50    1.60 
  -5   6   2   46.30    3.50 
   5  -6   2   32.30    5.10 
   5   6  -2   44.40    3.80 
   5   6  -2   38.80    4.70 
  -5   6   2   44.00    4.70 
  -5  -6  -2   36.00    4.50 
   5   6  -2   36.90    5.00 
   5  -6  -2   43.00    5.30 
  -5   6  -2   33.30    3.70 
  -5   6  -2   38.90    4.80 
   5   6   2   39.20    4.50 
   5   6   2   30.30    4.60 
  -5   7   2    2.70    2.40 
   5  -7   2    2.20    2.80 
   5   7  -2    0.80    2.10 
  -5  -7  -2    0.40    1.80 
   5  -7  -2    2.80    2.90 
  -5   7  -2    2.20    2.30 
   5   7   2    0.40    1.80 
  -5  -7   2    3.10    2.20 
   5   8  -2   -3.30    1.90 
  -5   8   2   -0.60    2.20 
  -5  -8  -2    2.00    2.50 
   5  -8   2    4.90    3.40 
   5  -8  -2    2.30    2.80 
  -5   8  -2    4.80    3.00 
   5   8   2    3.40    2.90 
  -5  -8   2   -0.30    2.20 
  -5   8  -2    0.80    2.10 
  -5  -8   2    2.80    1.80 
   5   9  -2    0.70    2.50 
  -5   9   2   -3.40    2.00 
   5  -9   2   -2.80    2.60 
  -5  -9  -2    0.50    2.40 
   5  -9  -2    3.30    3.00 
  -5   9  -2   -0.70    2.50 
  -5  -9   2    1.70    2.80 
   5   9   2   -1.20    2.30 
  -5  10   2    7.00    3.70 
   5 -10   2   -4.30    2.70 
  -5 -10  -2   -1.00    2.30 
   5  10  -2    3.50    3.30 
   5  10   2    1.10    2.90 
  -5 -10   2    2.70    3.00 
   5 -10  -2   -1.20    3.20 
  -5  10  -2   -4.10    3.10 
   5   0  -3 1022.30   36.50 
  -5   0   3 1066.49   35.70 
  -5   0  -3 1159.08   36.70 
   5   0   3 1152.28   35.90 
   5   0  -3 1096.09   37.00 
   5   0   3 1178.68   36.20 
   5   1  -3   67.29    4.90 
  -5  -1  -3   82.09    4.80 
   5  -1   3   80.59    5.10 
   5  -1   3   73.09    4.60 
  -5   1   3   67.29    4.00 
   5   1  -3   70.19    4.90 
   5   1   3   78.79    4.60 
   5  -1  -3   71.69    5.30 
   5   1   3   79.19    4.40 
   5  -1  -3   74.79    4.80 
  -5   1  -3   74.19    4.80 
  -5  -1   3   71.09    4.70 
   5  -2   3  420.16   14.60 
   5   2  -3  395.76   15.40 
   5   2  -3  375.26   14.10 
  -5  -2  -3  386.26   14.50 
   5  -2   3  400.56   14.70 
  -5   2   3  378.26   13.90 
   5   2  -3  376.76   14.70 
   5  -2  -3  374.36   14.80 
   5   2   3  386.26   14.20 
   5   2   3  407.46   14.90 
   5  -2  -3  386.66   15.40 
  -5   2  -3  403.26   15.20 
   5   3  -3    6.40    2.10 
   5   3  -3    8.70    2.30 
  -5   3   3   12.20    2.30 
   5   3  -3   10.10    2.50 
  -5   3   3    8.30    2.10 
   5  -3   3   12.60    2.80 
  -5  -3  -3    8.10    1.90 
   5   3   3   11.40    2.70 
  -5   3  -3    7.40    2.40 
   5  -3  -3    3.70    2.40 
  -5   3  -3    7.20    2.10 
   5   3   3    9.90    2.10 
   5   4  -3  338.17   13.80 
   5  -4   3  338.57   13.90 
  -5   4   3  345.07   13.40 
   5   4  -3  338.17   13.90 
   5   4  -3  329.67   13.70 
  -5   4   3  355.06   13.60 
  -5  -4  -3  330.07   12.70 
  -5   4  -3  326.17   13.70 
   5   4   3  330.27   13.70 
   5   4   3  328.87   14.00 
  -5   4  -3  336.47   13.80 
   5  -4  -3  328.97   14.70 
  -5   5   3   10.00    2.20 
   5   5  -3    4.10    2.20 
   5   5  -3    4.50    2.00 
   5  -5   3    6.40    3.20 
  -5  -5  -3    9.50    1.90 
  -5   5   3    6.50    2.40 
   5   5  -3    7.90    2.70 
   5   5   3    4.80    2.20 
   5  -5  -3    3.70    2.80 
  -5   5  -3    6.50    3.10 
  -5   5  -3    5.40    2.10 
   5   5   3   10.00    2.80 
   5  -6   3  110.69    7.90 
   5   6  -3  104.99    7.00 
  -5  -6  -3   97.39    7.10 
   5   6  -3   70.59    6.90 
  -5   6   3   97.29    5.40 
  -5   6   3  102.69    7.00 
   5   6  -3   91.59    6.80 
   5   6   3  103.79    6.90 
  -5   6  -3   94.39    7.30 
  -5   6  -3   99.09    6.30 
   5  -6  -3   81.99    7.20 
  -5   7   3   -0.40    2.20 
   5   7  -3    0.90    1.80 
  -5  -7  -3    0.20    1.80 
   5  -7   3   -1.40    2.40 
   5   7  -3    0.60    2.60 
  -5  -7   3   -0.50    2.00 
   5  -7  -3    1.10    2.40 
   5   7   3   -4.30    1.40 
  -5   7  -3   -2.20    1.30 
  -5   7  -3   -1.90    2.20 
  -5  -8  -3   18.20    4.30 
   5  -8   3   13.90    4.30 
  -5   8   3   12.70    3.60 
   5   8  -3   11.10    2.90 
   5   8  -3   10.20    4.10 
   5   8   3   12.90    3.50 
  -5   8  -3    8.90    2.60 
  -5  -8   3    5.90    2.80 
  -5   8  -3   14.00    5.80 
   5  -8  -3    5.00    3.10 
   5  -9   3   -0.60    3.10 
  -5   9   3   -1.20    2.80 
  -5  -9  -3   -1.00    2.40 
   5   9  -3    1.20    2.80 
  -5   9  -3    0.10    1.90 
  -5  -9   3   -0.20    2.20 
  -5   9  -3   -4.60    2.60 
   5  -9  -3    0.10    2.50 
   5   9   3    1.20    2.40 
  -5 -10  -3   -2.80    2.20 
   5 -10   3    0.80    3.80 
   5  10  -3    5.00    3.40 
  -5  10   3    0.70    3.00 
   5  10   3    2.30    3.30 
  -5  10  -3    0.90    3.60 
   5 -10  -3    2.80    3.40 
  -5 -10   3    0.70    2.70 
  -5   0   4   42.00    4.60 
  -5   0  -4   38.10    3.50 
   5   0   4   46.40    4.50 
   5   0  -4   43.40    4.10 
   5   0   4   34.80    3.10 
   5   0  -4   33.90    3.50 
   5  -1   4   -2.90    1.20 
   5   1  -4    1.50    1.70 
  -5   1   4    0.00    1.90 
   5  -1   4    1.10    2.60 
  -5  -1  -4    0.00    1.10 
   5   1  -4    0.90    1.20 
  -5   1  -4    0.30    1.20 
   5  -1  -4    0.80    1.40 
   5   1   4    0.40    1.20 
   5   1   4    0.40    1.90 
  -5  -1   4    1.70    2.60 
   5  -1  -4    0.30    2.10 
   5   2  -4   27.80    3.60 
  -5   2   4   35.90    3.30 
  -5  -2  -4   34.70    3.20 
   5  -2   4   36.90    3.60 
   5   2  -4   33.10    3.40 
   5  -2   4   30.00    4.20 
  -5  -2   4   34.70    4.10 
   5  -2  -4   30.10    3.40 
   5   2   4   33.30    3.30 
   5  -2  -4   39.90    4.40 
   5   2   4   32.80    3.40 
   5  -3   4   -1.40    2.00 
   5  -3   4    3.90    2.50 
  -5  -3  -4    1.00    1.30 
   5   3  -4    0.30    2.10 
   5   3  -4    2.20    1.80 
   5   3  -4    1.50    1.60 
  -5   3   4    0.20    1.50 
  -5   3  -4    1.30    1.50 
   5   3   4    1.80    1.50 
   5  -3  -4   -2.10    1.10 
   5   3   4   -0.20    1.30 
   5   4  -4    0.80    1.70 
  -5  -4  -4   -1.20    1.10 
  -5   4   4   -0.40    1.20 
  -5   4   4    1.50    1.60 
   5   4  -4    0.20    2.30 
   5  -4   4   -0.60    2.60 
   5   4  -4    0.80    1.60 
  -5   4  -4   -0.20    2.50 
   5   4   4   -2.00    1.20 
   5   4   4   -0.30    1.30 
   5  -4  -4   -1.40    2.10 
  -5   4  -4   -2.00    1.20 
  -5   5   4    9.80    2.40 
   5   5  -4    7.20    2.40 
  -5  -5  -4    7.40    2.00 
  -5   5   4    8.40    2.60 
   5   5  -4   10.60    3.20 
   5  -5   4    9.30    3.70 
   5   5  -4    9.00    2.80 
  -5   5  -4    9.30    2.60 
  -5   5  -4   13.00    3.70 
   5   5   4    8.20    2.70 
   5   5   4    8.60    2.80 
   5  -5  -4    3.20    3.00 
   5  -6   4    4.20    3.10 
   5   6  -4    6.40    3.10 
  -5   6   4    6.50    1.90 
   5   6  -4    3.10    2.20 
  -5   6   4    7.40    2.80 
  -5  -6  -4    4.60    2.50 
   5   6  -4    4.00    2.10 
  -5   6  -4    1.80    2.00 
   5  -6  -4   -0.70    2.50 
  -5   6  -4    3.20    2.90 
   5   6   4    3.30    2.30 
   5  -7   4    3.70    3.00 
  -5  -7  -4    0.00    1.80 
  -5   7   4    2.20    2.40 
   5   7  -4    4.90    3.20 
   5   7  -4    1.40    1.80 
   5   7   4   -0.30    1.90 
   5  -7  -4   -0.30    2.40 
  -5   7  -4   -0.10    1.50 
  -5   7  -4    1.80    2.90 
  -5  -7   4   -2.20    1.70 
   5   8  -4    0.70    1.80 
  -5   8   4    3.30    2.70 
   5  -8   4   -1.30    3.10 
  -5  -8  -4   -2.50    1.50 
   5   8  -4   -1.20    2.80 
  -5   8  -4    1.40    3.40 
  -5  -8   4   -2.80    1.80 
   5  -8  -4   -1.90    2.30 
   5   8   4   -1.60    2.20 
  -5   8  -4    0.90    1.80 
   5   9  -4    1.20    2.90 
   5   9  -4   -2.40    1.50 
   5  -9   4    0.90    3.40 
  -5  -9  -4    1.40    2.30 
   5   9   4   -0.60    2.40 
  -5  -9   4    2.40    2.60 
  -5   9  -4    1.90    3.60 
  -5   9  -4    0.90    2.10 
   5  -9  -4    3.20    3.10 
  -5   0   5  150.08    8.70 
   5   0  -5  139.79    7.40 
   5   0  -5  135.39    7.80 
   5   0   5  143.39    8.30 
  -5   0  -5  146.69    7.70 
   5   0   5  141.79    6.60 
   5  -1   5   11.50    4.00 
   5  -1   5   24.60    3.10 
   5   1  -5   16.10    3.20 
  -5   1   5   13.90    3.60 
   5   1  -5   17.80    3.10 
   5  -1  -5   18.10    3.60 
  -5   1  -5   20.30    3.40 
   5   1   5   15.60    3.60 
   5   1   5   17.70    2.70 
   5  -1  -5   20.00    3.60 
  -5  -1   5   16.30    4.20 
  -5  -2  -5  226.18   10.00 
   5   2  -5  214.68    9.40 
   5  -2   5  215.68    9.00 
  -5   2   5  230.18   10.20 
   5   2  -5  207.58   10.60 
   5  -2   5  210.48   10.80 
  -5  -2   5  207.78   10.70 
   5   2   5  218.58   10.20 
   5   2   5  229.98    9.60 
   5  -2  -5  196.98   12.20 
   5  -2  -5  218.68   10.50 
  -5   2  -5  222.18   10.50 
   5   3  -5   23.90    4.10 
  -5  -3  -5   25.20    3.10 
  -5   3   5   26.00    3.80 
   5  -3   5   21.20    4.20 
   5   3  -5   23.00    3.20 
   5  -3   5   25.50    3.80 
   5   3   5   19.10    3.50 
   5  -3  -5   24.30    4.20 
   5   3   5   25.60    4.60 
  -5   3  -5   25.10    3.80 
  -5  -3   5   14.70    4.70 
   5  -3  -5   22.30    4.20 
   5   4  -5   28.30    4.90 
   5  -4   5   33.70    5.20 
   5   4  -5   31.70    3.80 
   5   4  -5   24.80    4.00 
  -5   4   5   33.30    3.90 
   5  -4   5   33.90    4.60 
  -5  -4  -5   30.50    3.30 
  -5   4  -5   35.30    4.00 
   5  -4  -5   33.30    3.70 
   5  -4  -5   27.10    5.00 
   5   4   5   30.00    4.50 
   5   4   5   33.50    4.50 
  -5   5   5    5.20    2.10 
   5   5  -5    2.00    2.80 
   5   5  -5    3.20    2.10 
  -5  -5  -5    3.00    1.80 
   5   5  -5    7.10    2.50 
  -5  -5  -5    4.70    2.20 
  -5   5   5    2.10    2.30 
   5  -5   5    3.80    3.10 
   5   5   5    9.40    2.90 
   5  -5  -5    4.30    3.00 
  -5   5  -5   11.90    3.80 
  -5   5  -5    6.00    2.30 
  -5   6   5    7.50    3.00 
  -5  -6  -5    5.20    2.70 
  -5  -6  -5    5.90    1.80 
  -5   6   5   11.00    2.40 
   5   6  -5    6.60    2.70 
   5  -6   5    2.10    3.20 
   5   6  -5   11.90    3.80 
  -5   6  -5    9.70    4.00 
   5  -6  -5    5.90    3.30 
  -5  -6   5    5.50    2.30 
  -5   6  -5    7.60    2.60 
   5   6   5   10.80    3.30 
   5   7  -5   -0.60    2.50 
   5  -7   5   -6.30    2.80 
   5   7  -5   -3.60    1.60 
  -5   7   5    5.90    2.80 
  -5   7  -5   -2.00    2.60 
   5   7   5   -0.20    3.40 
  -5   7  -5    3.10    2.10 
  -5  -7   5    2.00    2.30 
   5  -7  -5    2.10    3.20 
   5   8  -5   -3.20    1.80 
   5   8  -5    5.80    3.30 
  -5  -8  -5    3.50    2.70 
  -5   8   5    3.10    2.50 
   5  -8   5    3.10    3.50 
  -5   8  -5   -0.90    3.10 
   5  -8  -5    0.00    2.70 
  -5   8  -5    0.40    1.90 
   5   8   5    3.20    2.90 
  -5  -8   5   -3.60    2.00 
   5   9  -5    1.20    2.10 
   5   9  -5   -0.80    3.00 
  -5   9   5   -1.20    2.80 
   5  -9   5    2.60    3.30 
  -5  -9  -5   -1.90    2.10 
  -5   9  -5   -0.10    3.20 
  -5   9  -5    3.00    2.20 
   5  -9  -5   -0.20    3.10 
   5   9   5   -3.80    2.30 
  -5  -9   5   -1.40    2.20 
  -5   0   6   46.60    6.50 
  -5   0  -6   38.40    4.10 
   5   0   6   40.90    5.80 
   5   0  -6   36.50    4.40 
   5   0   6   38.40    3.30 
   5   0  -6   43.90    4.60 
  -5  -1  -6  329.97   13.70 
   5   1  -6  320.77   14.40 
  -5   1   6  337.57   14.50 
   5  -1   6  331.27   11.90 
   5   1  -6  312.07   12.60 
   5  -1   6  308.87   15.00 
   5  -1  -6  316.17   14.10 
   5   1   6  326.07   12.30 
  -5   1  -6  319.37   13.90 
  -5  -1   6  274.77   16.40 
   5   1   6  311.27   14.10 
   5  -1  -6  323.37   13.50 
   5   2  -6   -0.80    1.50 
   5  -2   6    0.70    1.70 
   5   2  -6   -0.40    1.50 
  -5   2   6   -0.70    2.30 
  -5  -2  -6    1.40    1.60 
   5  -2   6   -0.40    3.30 
   5   2   6    1.50    2.40 
   5  -2  -6    1.10    1.40 
  -5  -2   6    2.50    3.80 
  -5   2  -6    1.60    1.80 
   5   2   6    2.60    1.60 
   5  -2  -6   -0.90    2.40 
   5   3  -6  140.99    8.80 
  -5  -3  -6  151.68    7.90 
   5  -3   6  144.49    9.50 
  -5   3   6  150.08    8.60 
   5   3  -6  138.29    7.20 
   5  -3   6  141.69    7.20 
   5   3   6  144.79    7.80 
  -5  -3   6  152.48    9.80 
  -5   3  -6  132.49    8.40 
   5  -3  -6  150.98    8.90 
   5   3   6  139.19    8.40 
   5  -3  -6  148.19    8.50 
  -5  -4  -6    8.90    2.80 
   5  -4   6    9.50    3.90 
  -5   4   6    7.90    2.80 
  -5  -4  -6    3.60    2.10 
   5   4  -6    5.00    2.40 
   5  -4   6    8.60    3.00 
   5   4  -6    8.60    2.30 
  -5   4  -6    8.90    2.80 
  -5  -4   6    2.10    3.50 
   5   4   6    8.00    2.80 
   5  -4  -6    1.90    2.20 
   5  -4  -6    6.80    3.10 
  -5  -5  -6   64.79    5.60 
  -5   5   6   60.39    5.80 
  -5  -5  -6   63.69    4.80 
   5   5  -6   60.29    5.90 
   5  -5   6   63.79    6.90 
   5   5  -6   64.39    6.70 
   5  -5   6   67.69    5.90 
   5   5  -6   61.09    5.10 
   5   5   6   57.09    5.90 
   5  -5  -6   64.09    6.60 
   5  -5  -6   62.59    5.20 
  -5   5  -6   59.69    5.60 
   5  -6   6   -2.30    2.50 
   5   6  -6   -1.60    1.90 
  -5   6   6   -1.20    1.90 
  -5   6   6   -1.40    1.70 
  -5  -6  -6    1.00    2.00 
   5   6  -6    3.70    3.50 
  -5  -6  -6    0.30    1.40 
  -5   6  -6   -0.20    3.20 
  -5  -6   6    0.10    1.70 
   5   6   6   -0.40    2.00 
  -5   6  -6    2.80    1.90 
   5  -6  -6   -2.70    2.40 
  -5   7   6    9.10    3.90 
   5   7  -6    4.20    3.50 
  -5   7   6    6.50    2.00 
   5  -7   6    4.50    3.50 
  -5  -7  -6    6.10    3.00 
   5   7  -6    4.60    2.60 
  -5   7  -6   15.60    4.70 
   5   7   6    6.10    3.20 
  -5  -7   6    1.80    2.30 
   5  -7  -6    5.40    3.30 
  -5   7  -6    7.40    2.90 
   5  -8   6   -7.30    2.90 
   5   8  -6   -0.80    2.10 
  -5   8   6   -3.50    2.10 
   5   8  -6   -0.60    3.10 
  -5  -8  -6    1.10    2.10 
   5   8   6   -1.40    2.40 
   5  -8  -6    1.70    3.00 
  -5   8  -6   -2.30    3.60 
  -5   8  -6    4.50    2.40 
  -5  -8   6    1.30    2.40 
  -5  -9  -6   -1.50    2.60 
  -5   9   6    0.70    3.50 
   5   9  -6   -0.80    3.60 
   5   9  -6    1.10    2.30 
   5  -9   6   16.30    6.20 
  -5  -9   6    4.10    2.90 
   5  -9  -6   -0.30    3.00 
  -5   9  -6    2.40    2.50 
  -5   9  -6   -0.20    4.00 
   5   9   6    1.50    3.20 
  -5   0  -7   -3.20    1.10 
   5   0   7    1.10    1.30 
  -5   0   7   -3.00    4.30 
   5   0  -7    4.60    2.40 
   5   0   7   -0.80    3.90 
   5   0  -7   -1.00    1.60 
  -5   1   7   11.30    4.60 
   5   1  -7    9.30    3.00 
   5  -1   7   10.10    2.00 
   5   1  -7    6.30    2.20 
  -5  -1  -7    3.90    2.20 
   5  -1   7   11.10    5.20 
  -5   1  -7    5.40    2.30 
  -5  -1   7    2.60    4.80 
   5   1   7   11.40    4.20 
   5  -1  -7    8.60    3.20 
   5  -1  -7    9.10    2.70 
   5   1   7   12.80    2.30 
   5  -2   7    3.20    1.50 
   5  -2   7   -1.80    3.90 
   5   2  -7    2.10    1.70 
   5   2  -7    4.20    2.40 
  -5  -2  -7    1.20    1.80 
  -5   2   7    2.10    3.20 
  -5   2  -7    2.20    1.80 
   5  -2  -7    0.30    3.00 
   5   2   7   -0.60    1.50 
   5   2   7   -0.10    2.70 
  -5  -2   7    3.90    4.50 
   5  -2  -7    2.50    2.10 
  -5  -3  -7    8.60    2.30 
  -5   3   7    3.30    2.70 
   5   3  -7    1.70    2.10 
  -5  -3  -7    5.50    2.40 
   5  -3   7    7.40    2.10 
   5   3  -7    4.80    2.00 
   5  -3   7    6.00    4.30 
   5  -3  -7    2.30    2.20 
   5  -3  -7    6.40    3.20 
  -5   3  -7    5.20    2.20 
  -5  -3   7    1.20    4.00 
   5   3   7    9.00    3.50 
   5  -4   7   -0.10    2.00 
   5   4  -7   -0.50    1.70 
   5  -4   7    3.80    3.80 
  -5  -4  -7    3.50    1.80 
  -5   4   7    1.00    2.50 
   5   4  -7    1.90    1.70 
  -5  -4   7   -1.10    3.60 
   5  -4  -7    2.70    2.80 
   5   4   7   -0.70    2.00 
  -5   4  -7   -1.30    1.60 
   5  -4  -7    1.10    2.00 
   5   5  -7    8.10    3.10 
   5  -5   7    3.40    3.70 
  -5  -5  -7    0.00    2.10 
  -5   5   7    7.20    3.20 
  -5  -5  -7    3.40    1.90 
   5  -5   7    2.70    2.70 
   5  -5  -7    3.40    2.20 
   5  -5  -7    1.10    3.00 
  -5   5  -7    1.20    2.00 
   5   5   7   -0.50    2.20 
  -5  -5   7   -1.80    3.50 
  -5  -6  -7   -1.30    1.80 
   5   6  -7    0.80    2.20 
   5  -6   7    5.50    3.50 
   5  -6   7    0.60    5.10 
   5   6  -7   -1.20    4.80 
  -5   6   7   -3.30    2.00 
  -5  -6  -7    1.10    2.00 
  -5  -6   7   -3.10    1.60 
   5   6   7   -1.10    1.90 
  -5   6  -7    1.50    2.10 
   5  -6  -7    1.10    2.90 
   5   7  -7    2.00    3.40 
  -5  -7  -7   -0.10    1.90 
   5  -7   7   -3.00    3.00 
   5  -7   7   -3.50    2.90 
  -5   7   7   -2.80    2.00 
  -5   7   7    2.90    2.00 
  -5   7  -7    2.40    2.40 
   5   7   7   -3.10    2.10 
   5  -7  -7    1.60    3.00 
  -5  -7   7   -0.90    2.10 
  -5  -8  -7    0.70    2.50 
   5  -8   7    1.80    3.60 
   5   8  -7    0.20    3.40 
   5   8  -7    1.40    2.30 
  -5   8   7   -2.00    2.50 
   5   8   7    1.30    3.30 
  -5   8  -7    1.20    2.00 
  -5  -8   7   -0.90    2.40 
   5  -8  -7   -2.90    2.70 
  -5   8  -7   -4.00    3.90 
   5   0   8    1.20    1.30 
  -5   0  -8   -0.20    1.60 
   5   0  -8    2.80    2.10 
   5   0   8   -1.80    3.60 
  -5   0   8   -3.40    3.70 
   5   0  -8    1.90    2.00 
   5   1  -8   15.40    4.00 
   5  -1   8   19.00    2.20 
  -5   1   8   24.70    5.30 
   5   1  -8   19.00    2.80 
   5  -1   8   21.90    5.70 
  -5  -1  -8   23.10    4.10 
   5  -1  -8   17.20    4.00 
  -5   1  -8   22.00    3.90 
   5   1   8   22.50    5.10 
   5   1   8   27.70    2.80 
   5  -1  -8   23.80    4.10 
  -5  -1   8   26.50    6.10 
   5   2  -8    0.50    1.50 
  -5  -2  -8   -1.00    1.40 
  -5  -2  -8   -0.80    1.80 
  -5   2   8   -1.70    2.50 
   5  -2   8   -0.30    1.10 
   5  -2   8    2.90    4.30 
   5   2  -8    2.80    2.30 
   5  -2  -8    2.70    2.50 
   5  -2  -8   -1.00    2.30 
  -5  -2   8   -3.60    3.70 
   5   2   8    0.50    2.80 
  -5   2  -8   -0.80    1.50 
   5   3  -8    8.90    2.10 
   5  -3   8    6.80    1.70 
   5  -3   8    7.50    4.50 
  -5  -3  -8    6.60    2.50 
   5   3  -8    4.20    2.70 
  -5  -3  -8    9.80    2.60 
  -5   3   8   12.20    3.90 
   5   3   8    8.10    3.30 
   5  -3  -8    5.70    3.20 
   5  -3  -8    5.40    2.60 
  -5   3  -8    4.40    2.40 
  -5  -3   8    6.50    4.80 
   5   4  -8   -1.90    1.60 
  -5  -4  -8    3.80    2.10 
  -5   4   8    3.80    2.70 
   5  -4   8    2.40    3.90 
  -5  -4  -8   -0.60    1.60 
   5  -4   8   -1.70    1.60 
   5   4  -8   -0.80    1.60 
   5  -4  -8    1.90    1.90 
   5   4   8   -2.20    2.10 
  -5  -4   8    9.70    5.20 
  -5   4  -8   -0.60    1.80 
   5  -4  -8   -0.30    2.70 
  -5  -5  -8   -0.70    1.60 
   5  -5   8    2.40    4.70 
   5   5  -8    1.90    2.60 
  -5   5   8    3.00    2.50 
  -5  -5  -8    1.70    2.00 
   5  -5   8   -0.80    2.00 
   5   5   8    1.60    2.40 
   5  -5  -8    1.60    3.00 
  -5  -5   8    2.20    1.70 
  -5   5  -8    1.50    2.10 
   5  -5  -8    1.10    2.30 
   5  -6   8   -1.90    3.40 
   5   6  -8    1.80    2.30 
  -5  -6  -8   -0.50    1.70 
  -5   6   8   -0.80    2.10 
  -5  -6  -8   -0.30    1.80 
   5  -6   8    2.60    2.70 
  -5  -6   8    2.40    1.90 
   5   6   8    1.80    2.90 
   5  -6  -8    0.60    1.90 
  -5  -6   8   -1.40    3.90 
   5  -6  -8   -1.40    3.00 
  -5   6  -8   -1.30    2.00 
  -5   7   8    0.50    2.30 
   5  -7   8    2.10    4.00 
   5   7  -8   -3.20    2.30 
   5  -7   8   -3.40    2.80 
  -5  -7  -8    0.10    2.20 
  -5   7   8    0.10    2.00 
  -5   7  -8    0.20    2.40 
   5   7   8   -3.00    2.40 
  -5  -7   8   -1.40    4.30 
  -5  -7   8    4.10    2.50 
   5  -7  -8    4.90    3.70 
   5  -8   8    0.80    4.10 
  -5  -8   8    4.20    5.10 
   5   0  -9   -1.90    1.60 
   5   0   9   -0.30    3.70 
  -5   0   9    3.30    4.30 
  -5   0  -9   -0.30    1.00 
   5   0  -9   -2.00    1.70 
  -5   0  -9    5.40    2.50 
   5   1  -9    4.30    2.70 
  -5  -1  -9    0.70    1.30 
  -5   1   9    1.80    3.80 
   5  -1   9    4.10    4.40 
  -5  -1  -9    1.00    1.70 
   5  -1  -9    0.90    2.40 
  -5  -1   9   -5.50    4.00 
   5   1   9    2.50    3.50 
  -5   1  -9    2.50    2.20 
   5  -1  -9   -0.60    1.70 
   5   2  -9    2.50    1.40 
  -5   2   9    1.40    3.10 
   5   2  -9    1.60    2.20 
  -5  -2  -9    2.00    1.60 
  -5  -2  -9    2.30    2.00 
   5  -2   9   -7.30    3.60 
   5  -2  -9    0.20    2.60 
   5  -2  -9    0.90    2.40 
   5   2   9    2.90    3.20 
  -5  -2   9   -2.40    4.40 
  -5   2  -9   -1.40    1.40 
  -5   3   9    3.70    2.80 
   5   3  -9   -2.40    2.00 
  -5  -3  -9   -0.40    1.70 
  -5  -3  -9    0.90    1.90 
   5   3  -9   -1.10    1.30 
   5  -3   9    1.00    4.70 
  -5   3  -9    3.40    2.10 
  -5  -3   9    7.00    5.30 
   5  -3  -9    1.10    2.90 
   5  -3  -9    0.50    2.50 
   5  -4   9   -1.10    3.40 
  -5  -4  -9    2.30    2.10 
   5   4  -9    0.20    2.00 
  -5  -4  -9   -1.30    1.70 
   5   4   9   -0.80    2.40 
  -5   4  -9   -1.40    1.80 
   5  -4  -9    1.00    2.70 
   5  -4  -9   -3.70    2.20 
  -5  -4   9    6.20    5.30 
  -5  -4   9   -3.60    1.20 
  -5  -5  -9    1.50    2.00 
   5   5  -9    0.00    2.60 
   5  -5   9    0.20    4.30 
  -5  -5  -9   -1.50    1.70 
  -5   5   9    0.10    2.10 
   5  -5  -9   -5.00    2.00 
  -5   5  -9    1.30    2.10 
   5  -5  -9   -4.50    2.70 
   5   5   9    0.60    2.70 
  -5  -5   9   -3.20    4.10 
  -5  -5   9    2.10    1.50 
   5   6  -9    0.50    2.20 
  -5  -6  -9   -3.40    2.00 
   5  -6   9   -1.10    4.30 
  -5   6   9    6.10    3.50 
  -5  -6  -9    3.80    2.80 
  -5  -6   9    2.80    1.80 
   5  -6  -9   -1.50    2.40 
   5  -6  -9   -0.60    2.70 
  -5   6  -9    2.10    2.60 
  -5  -6   9    1.50    5.00 
  -5   7   9   -2.20    2.70 
  -5  -7  -9    6.30    2.20 
   5   7  -9    1.90    2.80 
  -5  -7  -9   -2.70    2.30 
   5  -7   9   -0.50    4.10 
   5  -7  -9    2.80    3.30 
  -5  -7   9   -4.70    4.80 
   5   7   9   -0.80    3.00 
  -5  -7   9   -2.70    2.50 
  -5   7  -9    1.10    2.50 
   5   0  10   -2.90    3.40 
   5   0 -10    0.80    1.80 
  -5   0 -10    0.20    1.80 
   5   0 -10   -3.10    1.60 
  -5   0  10   -3.00    4.00 
   5   1 -10    3.10    2.60 
   5  -1  10    1.20    4.20 
  -5  -1 -10    3.30    2.50 
  -5  -1 -10    1.00    1.50 
  -5   1 -10    2.60    2.40 
   5  -1 -10    2.30    2.40 
   5  -1 -10    6.00    2.90 
   5   1  10    4.50    4.20 
  -5  -2 -10    3.70    2.10 
  -5  -2 -10   -2.30    1.70 
   5   2 -10   -2.60    1.70 
  -5   2  10    2.10    3.30 
   5  -2  10    6.90    5.30 
   5   2  10   -1.10    2.70 
   5  -2 -10   -1.30    2.10 
  -5   2 -10    1.10    2.10 
   5  -2 -10   -2.00    2.60 
  -5  -2  10    2.40    5.30 
   5  -3  10    0.90    4.20 
  -5  -3 -10   -0.40    1.80 
  -5   3  10    3.00    3.00 
   5  -3 -10   -0.80    2.30 
   5   3  10    2.10    3.30 
   5  -3 -10    0.40    3.00 
  -5   3 -10    0.50    2.00 
  -5  -3  10   -3.50    4.80 
  -5  -4 -10   -4.00    1.90 
   5   4 -10   -2.70    1.90 
   5  -4  10   -3.40    3.90 
  -5  -4 -10   -1.60    1.70 
  -5   4  10    3.20    2.90 
   5   4  10   -1.10    2.30 
   5  -4 -10    2.30    3.30 
   5  -4 -10    7.40    3.40 
  -5   4 -10    1.70    2.60 
  -5  -4  10   -7.80    3.70 
  -5  -5 -10   -0.60    2.20 
  -5  -5 -10    1.60    2.60 
  -5   5  10    2.00    2.80 
   5   5 -10    3.60    2.90 
   5  -5  10    1.50    4.50 
  -5  -5  10    7.10    6.20 
   5   5  10   -0.80    2.60 
   5  -5 -10   -0.80    3.30 
  -5   5 -10   -0.30    2.20 
   5  -6  10   -2.40    4.60 
  -5  -6 -10    7.20    2.80 
  -5  -6 -10   -1.60    2.20 
  -5   6  10   -1.20    2.70 
   5   6 -10    2.50    3.30 
  -5  -6  10    1.00    5.90 
   5  -6 -10   -5.50    2.10 
   5  -6 -10   -1.40    3.00 
   5   6  10   -1.20    3.00 
  -5   6 -10    3.30    2.50 
   5   0  11   -2.10    3.50 
   5   0 -11    1.60    2.40 
  -5   0 -11    0.40    2.00 
  -5   0  11   -0.50    3.90 
  -5  -1 -11   -0.50    1.60 
   5   1 -11    1.80    2.40 
  -5   1  11    3.70    4.30 
   5  -1  11   -3.90    3.50 
   5  -1 -11    0.10    2.20 
  -5  -1  11    2.00    4.70 
   5  -1 -11   -0.40    2.30 
  -5   1 -11   -1.20    1.60 
   5   1  11    1.20    3.40 
  -5  -2 -11   -1.30    1.90 
  -5  -2 -11   -1.20    2.20 
  -5   2  11    0.00    3.70 
   5   2 -11   -2.00    2.00 
   5  -2  11   -1.60    4.50 
  -5   2 -11    3.50    2.50 
   5   2  11   -1.60    3.20 
   5  -2 -11   -1.10    2.90 
   5  -2 -11   -1.40    2.30 
  -5  -2  11    4.80    5.10 
  -5  -3 -11    0.10    2.10 
  -5   3  11    0.50    3.00 
  -5  -3 -11   -2.60    2.00 
   5  -3  11   -3.00    4.80 
   5   3 -11    2.40    2.90 
  -5   3 -11    0.20    2.00 
  -5  -3  11  -10.40    4.30 
   5  -3 -11    0.50    2.80 
   5  -3 -11    5.70    3.70 
   5   3  11    2.10    3.50 
   5  -4  11   -4.20    5.20 
   5   4 -11    4.10    3.30 
  -5  -4 -11    2.70    2.60 
  -5   4  11    5.70    3.30 
  -5  -4 -11    1.90    2.50 
   5  -4 -11   -3.70    3.00 
  -5  -4  11    3.90    6.00 
  -5   4 -11   -0.30    2.10 
   5  -4 -11    0.00    3.00 
   5   4  11    5.40    3.80 
  -5   0  12    1.20    4.60 
  -5   0 -12   -3.80    1.90 
   5   0  12   -1.70    3.70 
   5   0 -12   -0.30    2.90 
   5   1 -12   -2.20    2.20 
   5  -1  12   -8.20    3.40 
  -5  -1 -12   -0.20    2.40 
  -5   1  12   -4.90    3.80 
  -5   1 -12   -1.30    1.80 
   5   1  12   -3.30    3.50 
  -5  -1  12   -0.10    4.90 
   5   2 -12   -3.10    2.20 
  -5   2  12    3.80    4.10 
   5  -2  12   -4.00    4.40 
  -5  -2 -12   -3.30    2.20 
   5  -2 -12    0.10    2.80 
  -5  -2  12    0.80    5.50 
   5   2  12   -3.40    3.20 
  -5   2 -12    0.30    2.20 
   6   0   0  148.09    7.40 
  -6   0   0  129.39    6.90 
   6  -1   0  454.55   17.00 
   6   1   0  450.35   16.70 
  -6   1   0  432.06   16.50 
  -6  -1   0  435.26   16.40 
  -6  -2   0  269.97   11.20 
   6   2   0  265.67    9.50 
   6  -2   0  273.97   11.90 
  -6   2   0  254.57    9.30 
  -6   2   0  280.07   11.50 
   6   2   0  274.27   11.50 
  -6   3   0  750.72   25.40 
   6   3   0  704.63   24.00 
  -6  -3   0  725.03   25.00 
   6  -3   0  752.62   26.20 
  -6   3   0  733.03   23.90 
   6   3   0  683.93   26.10 
  -6  -4   0   -0.90    0.90 
   6   4   0   -0.60    1.00 
   6   4   0   -0.30    1.50 
  -6   4   0    0.50    1.30 
  -6   4   0   -0.90    1.00 
   6  -4   0   -1.90    2.30 
  -6  -5   0   64.99    4.40 
   6   5   0   64.99    5.50 
  -6   5   0   58.59    4.70 
   6  -5   0   73.79    6.50 
  -6   5   0   61.09    4.50 
   6   5   0   61.39    4.70 
  -6  -6   0   38.50    3.60 
  -6   6   0   35.80    4.90 
   6   6   0   30.60    4.50 
   6   6   0   40.10    5.80 
  -6   6   0   35.80    3.60 
   6  -6   0   32.10    5.60 
   6  -7   0   -0.30    2.70 
  -6   7   0   -1.10    1.40 
   6   7   0    3.70    2.50 
  -6  -7   0    0.40    2.10 
  -6   7   0   -0.60    2.00 
  -6  -7   0   -3.70    1.30 
   6   7   0    0.40    2.10 
   6  -8   0    5.80    3.50 
  -6  -8   0    1.90    2.10 
  -6   8   0    4.20    1.80 
   6   8   0    7.10    3.10 
  -6   8   0    1.60    2.90 
   6  -9   0   -1.30    3.10 
  -6  -9   0    0.00    2.50 
  -6   9   0   -1.50    2.60 
   6   9   0   -1.20    2.30 
  -6 -10   0   -3.00    2.30 
  -6  10   0    0.50    3.30 
   6 -10   0   -1.70    3.30 
   6  10   0    1.00    3.20 
  -6   0  -1  249.88   10.40 
   6   0   1  252.87   10.40 
   6   0  -1  232.18   10.50 
  -6   0   1  235.28   10.40 
   6  -1   1  120.49    6.80 
   6  -1   1  114.99    4.70 
   6  -1   1  126.09    4.30 
  -6  -1  -1  113.59    6.10 
  -6  -1  -1  111.19    4.90 
  -6   1   1  105.69    6.20 
   6   1  -1   98.89    6.20 
  -6  -1   1  113.69    6.40 
   6   1   1  110.19    6.20 
   6  -1  -1  105.69    6.60 
  -6   1  -1  109.19    6.10 
   6   1   1  116.99    4.40 
   6  -2   1  438.26   16.30 
  -6   2   1  399.06   13.80 
   6   2  -1  414.76   14.10 
   6   2  -1  416.86   16.10 
  -6  -2  -1  405.06   15.60 
  -6   2   1  415.36   15.90 
   6   2   1  409.26   14.10 
  -6  -2   1  425.76   16.00 
   6  -2  -1  424.56   16.50 
  -6   2  -1  424.56   15.90 
   6   2   1  440.86   16.20 
  -6   2  -1  381.36   14.00 
   6   3  -1    8.80    1.90 
  -6  -3  -1    5.40    1.90 
  -6   3   1    9.30    2.20 
   6  -3   1    2.50    2.60 
   6   3  -1    8.50    2.50 
  -6   3   1    5.40    1.50 
  -6  -3   1    7.10    2.10 
  -6   3  -1    5.60    1.60 
   6   3   1    6.60    1.70 
  -6   3  -1    6.20    2.00 
  -6   4   1    3.20    1.70 
  -6   4   1    2.10    1.30 
   6  -4   1    0.10    2.50 
  -6  -4  -1    0.10    1.20 
   6   4  -1    2.00    1.70 
   6   4  -1    1.10    1.30 
  -6   4  -1    4.60    1.90 
   6   4   1    2.20    1.80 
   6  -4  -1    1.20    2.50 
  -6   4  -1    2.40    1.40 
   6   4   1    0.40    1.00 
  -6  -4   1    2.80    1.60 
   6   5  -1    0.60    1.70 
  -6   5   1   -1.20    1.40 
  -6   5   1    1.40    1.40 
   6  -5   1    4.20    3.00 
   6   5  -1   -0.30    1.50 
  -6  -5  -1    0.40    1.30 
   6   5   1    4.70    2.30 
  -6   5  -1    3.10    2.00 
   6  -5  -1    0.80    2.50 
  -6   5  -1    0.60    1.30 
   6   5   1    2.30    1.50 
  -6  -5   1    0.90    1.60 
   6   6  -1   62.09    5.40 
  -6   6   1   82.69    6.00 
  -6   6   1   77.19    5.00 
   6  -6   1   74.99    6.90 
  -6  -6  -1   80.79    4.80 
   6   6  -1   80.99    6.50 
  -6   6  -1   58.99    5.50 
   6   6   1   83.99    5.90 
   6  -6  -1   69.89    7.10 
   6   6   1   71.59    6.30 
  -6   6  -1   66.69    5.80 
  -6  -6   1   78.29    5.30 
   6   7  -1   11.70    3.50 
  -6  -7  -1    5.00    2.90 
  -6   7   1    6.40    2.10 
  -6   7   1    6.70    2.90 
   6  -7   1    7.50    3.60 
   6   7  -1    4.00    2.40 
  -6   7  -1    5.60    2.60 
  -6  -7   1   11.80    2.40 
   6  -7  -1    7.80    4.00 
   6   7   1   10.10    3.10 
  -6   7  -1    4.70    2.60 
  -6   8   1    1.20    2.80 
   6  -8   1    3.00    3.70 
   6   8  -1   -1.00    2.20 
  -6  -8  -1   -2.30    1.90 
  -6  -8   1    4.80    2.50 
   6  -8  -1    2.70    3.20 
   6   8   1    0.50    2.10 
  -6   8  -1    1.30    2.60 
  -6   8  -1    0.50    1.80 
  -6   9   1   -1.20    2.80 
   6   9  -1    0.20    2.40 
   6  -9   1    3.40    3.80 
  -6  -9  -1    1.90    2.50 
   6   9   1   -1.90    2.50 
   6  -9  -1   -0.70    2.90 
  -6   9  -1    0.90    2.90 
  -6  -9   1    3.60    2.80 
  -6  10   1    0.50    3.40 
   6 -10   1   -2.80    3.50 
  -6 -10  -1    0.30    2.30 
   6  10  -1    0.40    2.90 
  -6 -10   1    1.80    2.60 
  -6  10  -1    4.10    3.60 
   6 -10  -1    2.80    3.60 
   6  10   1   -2.10    2.60 
  -6   0   2  133.99    5.40 
   6   0  -2  137.99    7.50 
  -6   0   2  124.89    5.10 
   6   0   2  156.68    7.30 
  -6   0  -2  164.88    7.50 
  -6  -1  -2    3.60    1.50 
   6  -1   2    6.50    2.20 
  -6   1   2    4.30    1.00 
   6  -1   2    8.20    2.50 
   6   1  -2    9.50    2.70 
   6   1  -2    5.10    1.70 
  -6   1   2    8.40    2.10 
   6   1   2    7.90    2.20 
  -6   1  -2    5.00    1.70 
   6  -1  -2    5.40    2.50 
  -6  -1   2    5.90    1.70 
   6  -1  -2    2.90    1.40 
   6   1   2    7.00    1.30 
   6  -2   2  213.98    9.90 
   6   2  -2  207.48    8.40 
   6   2  -2  223.98   10.00 
   6  -2   2  218.48    8.70 
   6   2  -2  223.48   10.00 
  -6  -2  -2  209.78    9.40 
  -6   2   2  223.18   10.00 
  -6   2   2  223.08    8.20 
  -6   2  -2  221.68    9.80 
   6   2   2  212.88    9.80 
   6  -2  -2  215.58   10.40 
   6   2   2  222.28    8.50 
  -6  -3  -2   56.19    4.10 
  -6   3   2   57.49    3.60 
   6   3  -2   60.59    4.00 
   6   3  -2   53.59    4.70 
   6  -3   2   54.59    5.30 
  -6   3   2   58.59    4.40 
   6   3  -2   60.99    4.50 
  -6   3  -2   52.99    4.00 
   6  -3  -2   48.80    5.30 
   6   3   2   57.89    3.80 
  -6   3  -2   51.79    4.30 
   6   3   2   58.69    4.70 
  -6   4   2   -1.90    0.90 
   6  -4   2    0.80    2.60 
   6   4  -2   -1.90    1.40 
   6   4  -2   -0.40    1.20 
  -6  -4  -2    0.10    1.10 
  -6   4   2   -0.90    1.30 
   6   4  -2   -1.40    1.50 
   6   4   2   -2.50    1.40 
   6  -4  -2   -2.40    2.00 
   6   4   2    2.10    1.40 
  -6   4  -2    0.10    1.80 
  -6   4  -2    0.40    1.30 
   6  -5   2    0.60    3.00 
   6   5  -2   -1.50    1.20 
   6   5  -2   -1.00    1.40 
  -6   5   2   -1.40    1.30 
   6   5  -2   -1.30    1.50 
  -6  -5  -2   -1.10    1.10 
   6   5   2   -0.20    1.70 
   6   5   2    0.80    1.40 
   6  -5  -2   -0.10    2.80 
  -6   5  -2    1.20    1.30 
  -6   5  -2   -3.10    1.50 
   6  -6   2   21.00    4.50 
  -6   6   2   25.50    4.20 
  -6   6   2   26.20    3.50 
   6   6  -2   21.10    4.30 
  -6  -6  -2   25.80    3.20 
   6   6  -2   17.10    3.80 
   6   6   2   18.20    4.00 
  -6   6  -2   27.90    4.60 
  -6   6  -2   26.30    3.80 
   6  -6  -2   18.90    4.70 
   6   6   2   20.90    3.80 
  -6   7   2    1.60    1.40 
   6  -7   2    3.90    3.50 
  -6   7   2    1.30    2.50 
  -6  -7  -2    4.20    2.50 
   6   7  -2    0.60    2.30 
   6   7  -2   -0.50    2.20 
  -6   7  -2    1.00    2.40 
  -6  -7   2    1.60    2.40 
  -6  -7   2   -1.30    1.70 
  -6   7  -2    1.70    1.70 
   6  -7  -2    2.10    3.20 
   6   7   2   -3.60    1.80 
   6  -8   2   -5.90    4.40 
  -6  -8  -2    0.40    2.50 
  -6   8   2    0.20    2.50 
  -6  -8   2    1.80    2.10 
   6  -8  -2    5.50    3.60 
  -6  -8   2   -1.40    1.90 
  -6   8  -2    1.90    3.10 
  -6   8  -2    2.70    1.90 
  -6   9   2   -2.90    2.40 
   6  -9   2    4.90    3.90 
  -6  -9  -2   -1.80    2.20 
   6   9  -2    4.20    3.00 
   6  -9  -2    1.00    2.80 
  -6  -9   2   -2.30    2.20 
   6   9   2   -2.00    2.20 
  -6   9  -2    0.50    1.90 
  -6   9  -2   -0.10    2.90 
   6  10  -2   -2.10    2.70 
  -6 -10  -2    4.20    3.30 
   6 -10   2   -0.30    3.80 
  -6  10   2    1.30    3.30 
  -6 -10   2    5.30    3.00 
   6  10   2    6.90    3.70 
  -6  10  -2   -0.70    3.40 
   6 -10  -2    0.70    3.40 
   6   0  -3  137.39    7.60 
   6   0   3  149.69    6.70 
  -6   0   3  144.19    6.60 
   6   0  -3  139.39    7.70 
  -6   0  -3  152.48    7.60 
   6   0   3  151.88    7.30 
   6  -1   3   25.50    3.70 
  -6   1   3   22.80    2.30 
   6   1  -3   27.90    3.90 
  -6  -1  -3   19.20    3.10 
   6   1  -3   26.40    3.20 
   6  -1   3   21.80    3.30 
   6  -1  -3   20.50    3.60 
   6  -1  -3   22.00    3.50 
  -6   1  -3   24.40    3.40 
   6   1   3   19.70    2.50 
   6   1   3   24.50    3.00 
  -6  -1   3   23.90    3.30 
   6  -2   3   52.99    4.80 
   6   2  -3   43.30    4.20 
  -6  -2  -3   46.40    3.90 
   6   2  -3   45.00    4.20 
  -6   2   3   45.60    3.20 
   6  -2   3   49.50    4.20 
   6   2   3   49.80    4.10 
   6  -2  -3   47.30    5.10 
   6   2   3   47.40    3.40 
  -6   3   3    3.20    1.80 
   6  -3   3    1.60    2.60 
  -6   3   3    2.50    1.50 
   6   3  -3    5.90    2.30 
  -6  -3  -3    1.40    1.50 
   6   3  -3    1.80    1.70 
   6   3   3    2.40    1.40 
  -6   3  -3    4.10    2.30 
   6   3   3    3.40    2.00 
   6  -3  -3    3.40    2.90 
  -6   3  -3    3.90    1.70 
   6   4  -3  126.29    7.50 
  -6  -4  -3  134.89    6.80 
  -6   4   3  131.89    6.90 
   6   4  -3  123.59    7.20 
  -6   4   3  128.09    7.10 
   6   4  -3  120.09    7.50 
   6   4   3  126.69    9.10 
  -6   4  -3  134.29    7.50 
   6   4   3  120.39    7.40 
  -6   4  -3  125.39    7.30 
   6  -4  -3  119.59    8.30 
  -6  -5  -3    2.10    1.40 
   6  -5   3    5.70    3.60 
   6   5  -3   -2.10    1.60 
   6   5  -3    2.00    2.10 
   6   5  -3    3.60    2.00 
  -6   5   3    0.70    1.60 
  -6   5   3    1.00    1.50 
   6   5   3    4.50    2.10 
  -6   5  -3   -2.70    2.20 
   6   5   3    1.10    1.70 
  -6   5  -3    3.20    1.70 
   6  -5  -3   -0.70    2.70 
   6  -6   3   -2.50    2.80 
   6   6  -3   -2.30    1.80 
  -6  -6  -3    1.30    1.40 
   6   6  -3   -2.90    1.20 
  -6   6   3    2.40    2.10 
   6   6  -3   -0.60    1.80 
  -6   6   3   -1.30    1.30 
  -6   6  -3    0.10    1.50 
   6   6   3    1.00    1.90 
  -6   6  -3    2.00    2.80 
   6   6   3   -2.70    1.60 
   6  -6  -3   -0.90    2.70 
  -6   7   3    1.90    1.60 
   6  -7   3    3.90    3.10 
  -6   7   3    6.10    2.70 
   6   7  -3    0.00    2.40 
   6   7  -3   -2.70    1.40 
  -6  -7  -3   -2.80    1.60 
   6   7   3    0.00    1.90 
  -6  -7   3    1.20    1.90 
  -6   7  -3   -3.20    2.40 
   6  -7  -3   -2.70    2.50 
  -6   7  -3    2.00    1.90 
   6  -8   3   -2.10    3.00 
  -6  -8  -3   -0.40    2.20 
  -6   8   3   -2.30    2.10 
   6   8  -3    1.30    2.60 
   6  -8  -3    8.30    3.90 
  -6   8  -3    1.70    1.80 
   6   8   3    3.10    2.60 
  -6  -9  -3   -1.70    2.00 
   6   9  -3   -0.30    2.90 
  -6   9   3   -3.00    2.30 
   6  -9   3    0.50    3.60 
  -6   9  -3   -3.10    2.80 
  -6  -9   3    2.10    2.70 
   6   9   3    2.10    2.60 
  -6   9  -3   -2.50    1.60 
   6  -9  -3    3.50    3.50 
  -6  -9   3   -1.30    2.00 
  -6   0   4   29.60    4.00 
   6   0  -4   23.90    3.60 
   6   0   4   32.20    3.40 
   6   0   4   27.80    3.90 
  -6   0  -4   29.10    3.40 
   6   0  -4   27.10    4.10 
   6  -1   4  810.22   27.40 
  -6  -1  -4  797.92   27.80 
   6   1  -4  738.73   27.00 
   6   1  -4  799.62   28.20 
  -6   1   4  752.52   26.00 
   6  -1   4  805.52   26.50 
  -6   1  -4  810.72   27.70 
   6   1   4  816.92   26.90 
   6  -1  -4  773.02   28.10 
   6  -1  -4  749.33   27.50 
  -6  -1   4  717.83   26.80 
   6   1   4  787.52   26.40 
  -6   2   4    9.10    2.20 
  -6  -2  -4   12.00    2.50 
   6   2  -4   11.30    2.80 
   6   2  -4   12.60    2.80 
   6  -2   4    4.70    3.10 
   6  -2   4   12.50    3.00 
  -6   2  -4   10.30    2.50 
  -6  -2   4    7.70    3.10 
   6   2   4   17.40    3.00 
   6   2   4   10.30    2.30 
   6  -2  -4    8.40    3.90 
   6   3  -4  155.38    8.80 
   6   3  -4  169.28    8.50 
   6  -3   4  160.68    8.60 
   6  -3   4  175.98    8.70 
  -6  -3  -4  163.28    8.10 
   6   3  -4  167.88    8.50 
  -6   3   4  156.78    7.80 
   6   3   4  161.88    8.40 
   6   3   4  154.08    7.90 
  -6   3  -4  155.68    8.60 
   6  -3  -4  170.08    9.50 
   6  -4   4   54.69    5.60 
   6   4  -4   61.79    5.40 
  -6   4   4   60.99    5.10 
  -6   4   4   61.49    4.90 
  -6  -4  -4   55.39    4.40 
   6   4  -4   55.29    5.10 
   6   4  -4   49.10    4.80 
  -6   4  -4   60.79    5.80 
   6  -4  -4   61.39    6.50 
  -6   4  -4   58.09    5.00 
   6   4   4   57.19    5.10 
   6   4   4   62.59    4.90 
   6   5  -4   86.99    6.70 
   6   5  -4   84.89    6.40 
  -6  -5  -4   82.59    5.30 
   6   5  -4   74.69    6.00 
  -6   5   4   86.69    6.20 
   6  -5   4   86.49    7.20 
  -6   5   4   84.79    5.80 
  -6   5  -4   82.29    6.20 
  -6   5  -4   87.59    7.20 
   6  -5  -4   90.99    7.60 
   6   5   4   85.79    6.30 
   6   5   4   74.29    6.30 
  -6  -6  -4    1.60    2.20 
   6   6  -4    2.40    2.70 
   6   6  -4    1.50    2.30 
  -6   6   4    3.20    2.40 
   6  -6   4    1.50    3.20 
  -6   6   4   -0.10    1.50 
  -6  -6  -4    2.70    1.40 
   6   6  -4   -2.00    1.80 
   6  -6  -4    3.30    3.20 
  -6   6  -4    1.80    1.80 
   6   6   4    0.70    2.20 
  -6   6  -4   -0.20    2.40 
   6   7  -4   16.90    4.20 
   6  -7   4   17.00    4.80 
  -6  -7  -4   12.80    4.40 
  -6   7   4   14.90    3.90 
  -6   7   4   12.10    2.60 
   6   7  -4   12.60    3.10 
  -6  -7   4    5.20    3.00 
   6   7   4    6.10    3.00 
   6  -7  -4   13.90    4.30 
  -6   7  -4   11.10    3.00 
  -6   7  -4   12.10    4.10 
  -6  -8  -4    1.30    2.30 
   6  -8   4   -1.40    3.50 
   6   8  -4    4.70    3.40 
  -6   8   4    3.60    2.70 
   6   8  -4    5.00    2.40 
  -6   8  -4    0.20    3.10 
  -6   8  -4    2.60    2.10 
  -6  -8   4    1.70    4.10 
   6  -8  -4   -0.10    3.10 
   6   8   4    2.40    2.60 
  -6  -9  -4    2.60    2.80 
   6   9  -4   -1.30    2.70 
  -6   9   4    0.70    2.70 
   6  -9   4    2.30    3.70 
   6   9   4    0.10    2.50 
  -6  -9   4    0.70    2.40 
   6  -9  -4    4.30    3.90 
  -6   9  -4    0.00    3.10 
  -6   9  -4    0.00    2.30 
   6   0  -5   69.59    5.80 
   6   0   5   76.49    6.30 
  -6   0  -5   77.39    5.60 
  -6   0   5   83.09    6.70 
   6   0  -5   73.29    5.90 
   6   0   5   81.89    5.00 
   6  -1   5   12.90    4.20 
  -6   1   5   18.40    3.70 
   6   1  -5   13.80    3.00 
   6   1  -5   12.70    3.10 
   6  -1   5   16.30    2.90 
  -6  -1  -5   12.70    2.80 
  -6   1  -5   18.10    3.40 
  -6  -1   5   10.90    4.30 
   6  -1  -5   12.00    3.00 
   6  -1  -5   11.70    3.40 
   6   1   5   15.90    2.90 
   6   1   5   17.60    3.60 
   6   2  -5   78.79    6.10 
   6  -2   5   74.89    6.70 
   6  -2   5   83.69    5.50 
  -6   2   5   84.19    5.60 
  -6  -2  -5   83.89    5.60 
   6   2  -5   78.09    5.50 
   6  -2  -5   79.29    6.00 
  -6  -2   5   81.99    6.90 
  -6   2  -5   78.19    5.80 
   6   2   5   79.69    5.40 
   6  -2  -5   70.19    6.50 
   6   2   5   75.39    5.90 
  -6   3   5    2.20    1.70 
   6  -3   5   -1.80    2.30 
   6   3  -5    2.30    2.10 
   6  -3   5   -1.60    2.80 
  -6  -3  -5    0.50    1.50 
   6   3  -5    4.20    2.30 
   6  -3  -5   -1.10    2.60 
   6   3   5   -1.00    1.50 
  -6   3  -5    0.20    1.40 
   6  -3  -5    0.90    1.60 
   6   3   5    1.50    1.70 
  -6  -3   5   -0.80    3.20 
  -6  -4  -5   92.79    6.90 
   6  -4   5  106.89    7.30 
   6   4  -5   89.69    6.80 
   6   4  -5   97.79    6.40 
   6   4  -5   96.69    7.30 
   6  -4   5   95.49    7.50 
  -6   4   5   99.69    6.60 
   6   4   5  104.39    6.80 
   6  -4  -5   97.09    8.00 
   6   4   5   97.29    6.70 
   6  -4  -5   89.89    6.40 
  -6   4  -5   96.79    6.90 
  -6   5   5    2.20    2.30 
   6   5  -5   -0.10    2.60 
   6  -5   5    3.80    3.10 
   6   5  -5    1.10    2.00 
  -6  -5  -5   -1.50    1.40 
   6   5  -5   -4.10    1.40 
  -6   5   5   -0.20    1.50 
  -6   5  -5    0.30    3.00 
  -6   5  -5    1.80    1.90 
   6  -5  -5    2.20    3.00 
   6   5   5    0.30    2.10 
   6   5   5    1.90    2.20 
   6  -6   5   13.20    4.10 
   6   6  -5    4.00    3.20 
  -6  -6  -5    3.50    2.40 
   6   6  -5    9.90    3.10 
  -6   6   5   13.30    3.60 
  -6   6   5    1.50    1.90 
  -6  -6  -5    6.50    2.00 
   6   6  -5    9.00    3.10 
  -6   6  -5    8.20    3.80 
  -6   6  -5    8.90    3.10 
   6   6   5   12.40    3.60 
   6  -6  -5    4.30    3.60 
  -6   7   5    3.30    2.70 
   6  -7   5    1.80    3.60 
  -6  -7  -5   -0.90    1.80 
   6   7  -5   -2.40    2.60 
  -6   7   5   -0.20    1.50 
   6   7  -5    0.60    2.00 
  -6   7  -5   -2.60    3.10 
  -6   7  -5    1.10    1.90 
   6   7   5   -1.20    2.40 
   6  -7  -5   -4.80    2.40 
  -6  -7   5   -3.10    1.80 
   6   8  -5    1.40    2.60 
  -6   8   5    3.60    3.40 
  -6  -8  -5    0.20    2.50 
   6   8  -5    0.30    3.20 
   6  -8   5    5.30    3.90 
  -6   8  -5    4.70    3.70 
  -6  -8   5    3.80    2.90 
  -6   8  -5    3.60    2.30 
   6   8   5    4.70    3.30 
   6  -8  -5    5.50    3.80 
   6   9  -5    4.50    3.90 
   6   9  -5   -0.90    2.30 
  -6   9   5   -2.00    2.80 
   6  -9   5   -1.00    4.10 
  -6  -9  -5    2.50    2.90 
  -6   9  -5    5.80    4.60 
   6  -9  -5    1.20    3.50 
  -6  -9   5    5.70    2.50 
   6   9   5    1.30    2.70 
  -6   9  -5    4.20    2.30 
   6   0  -6   11.10    3.30 
   6   0   6   11.00    4.00 
   6   0   6   16.90    2.80 
  -6   0  -6   19.60    3.70 
   6   0  -6   14.10    3.30 
  -6   0   6   10.50    4.40 
   6   1  -6    6.80    2.90 
   6  -1   6   13.30    2.60 
   6  -1   6   18.10    5.00 
  -6  -1  -6   11.70    2.90 
   6   1  -6   13.30    3.40 
  -6   1   6    7.80    3.80 
  -6  -1   6    9.60    5.30 
   6   1   6   14.80    2.80 
   6  -1  -6   10.00    3.00 
  -6   1  -6   10.60    2.90 
   6  -1  -6   13.90    3.70 
   6   1   6   12.70    3.80 
   6   2  -6    6.70    2.40 
  -6  -2  -6    5.20    2.20 
   6  -2   6    7.30    2.60 
  -6   2   6    8.10    2.90 
   6  -2   6    4.60    4.10 
   6   2  -6    5.70    2.50 
   6  -2  -6    3.40    3.10 
   6  -2  -6    8.30    2.80 
  -6  -2   6    4.60    4.30 
  -6   2  -6    3.90    2.10 
   6   2   6    9.80    3.10 
   6   3  -6   25.90    4.50 
  -6   3   6   40.80    4.40 
   6  -3   6   29.00    5.50 
  -6  -3  -6   30.30    4.20 
   6   3  -6   34.90    3.80 
   6  -3   6   26.10    3.90 
   6   3   6   36.30    4.40 
  -6   3  -6   25.70    4.30 
   6   3   6   31.20    4.50 
  -6  -3   6   29.50    5.60 
   6  -3  -6   38.20    5.70 
   6  -3  -6   29.10    4.60 
   6  -4   6    8.70    3.40 
  -6  -4  -6    8.90    2.40 
   6   4  -6    5.60    2.80 
  -6   4   6   11.20    3.10 
   6   4  -6    0.60    2.20 
   6  -4   6    4.50    3.60 
   6  -4  -6    5.60    2.60 
   6  -4  -6    7.60    3.70 
   6   4   6    4.10    2.40 
   6   4   6    8.80    2.90 
  -6   4  -6    9.30    2.80 
  -6  -4   6    5.30    3.80 
   6   5  -6    3.70    2.60 
   6  -5   6    0.80    3.10 
  -6  -5  -6   -0.20    1.70 
  -6   5   6   -1.30    1.70 
   6  -5   6    1.40    2.90 
   6   5  -6    1.00    3.30 
  -6  -5  -6   -0.30    1.90 
   6   5  -6    3.80    2.20 
   6  -5  -6    2.10    3.10 
   6   5   6    5.60    2.70 
  -6   5  -6    3.20    2.40 
   6  -6   6    4.80    3.50 
  -6   6   6    0.10    1.70 
   6   6  -6    2.30    2.40 
   6   6  -6    1.90    3.30 
  -6   6   6   -0.20    1.90 
   6   6  -6   -3.10    1.90 
  -6  -6  -6   -1.20    1.80 
  -6  -6  -6   -3.90    1.50 
  -6   6  -6    2.40    3.60 
  -6   6  -6    1.20    1.90 
   6  -6  -6    1.00    2.80 
   6   6   6    0.40    2.20 
   6   7  -6   -0.40    3.30 
  -6  -7  -6    2.20    2.50 
   6   7  -6    1.90    2.40 
  -6   7   6    5.40    2.90 
   6  -7   6   -0.40    3.40 
  -6   7   6   -0.40    1.60 
  -6  -7   6   -3.30    1.80 
   6  -7  -6    2.60    3.30 
  -6   7  -6   -0.30    3.30 
   6   7   6   -2.20    1.90 
  -6   7  -6    0.60    1.90 
   6   8  -6   -2.40    3.20 
  -6   8   6    0.70    2.80 
   6  -8   6   -2.10    3.50 
   6   8  -6    2.70    2.60 
  -6  -8  -6    1.60    2.60 
  -6  -8   6    0.00    2.60 
  -6   8  -6    4.10    3.80 
  -6   8  -6    0.10    2.00 
   6   8   6    1.80    2.70 
   6  -8  -6    1.30    3.20 
  -6   0   7   52.59    6.90 
   6   0  -7   58.59    5.40 
   6   0   7   73.39    7.20 
  -6   0  -7   60.49    5.40 
   6   0  -7   60.69    5.90 
   6   0   7   68.49    4.50 
   6  -1   7   21.70    5.70 
   6  -1   7   19.30    2.90 
   6   1  -7   11.50    3.20 
  -6  -1  -7   15.50    3.40 
   6   1  -7   11.90    2.80 
  -6   1   7   15.40    4.50 
   6  -1  -7   16.90    3.60 
   6  -1  -7   15.50    5.00 
   6   1   7   26.60    5.10 
  -6   1  -7   11.00    3.10 
  -6  -1   7   13.00    5.40 
   6   1   7   15.90    2.90 
   6  -2   7   30.30    3.30 
   6   2  -7   34.20    3.80 
   6  -2   7   25.80    5.90 
  -6   2   7   33.90    5.30 
  -6  -2  -7   36.50    4.30 
   6   2  -7   32.80    5.30 
   6  -2  -7   34.50    5.30 
   6   2   7   27.90    3.90 
   6   2   7   27.10    4.70 
  -6  -2   7   30.80    6.10 
  -6   2  -7   26.40    4.50 
   6  -2  -7   44.40    4.90 
  -6   3   7    9.90    3.50 
   6  -3   7   12.40    4.40 
   6   3  -7   14.10    3.50 
  -6  -3  -7   15.70    3.40 
   6  -3   7   10.90    2.60 
   6   3  -7   12.10    2.70 
   6   3   7   10.70    3.30 
   6  -3  -7   13.40    3.20 
  -6   3  -7   14.40    3.30 
   6  -3  -7   11.10    4.00 
   6   3   7   12.90    2.90 
  -6  -3   7    1.30    4.00 
   6   4  -7   11.50    4.20 
  -6   4   7    6.10    2.80 
   6  -4   7    5.50    2.60 
   6   4  -7    5.10    2.80 
  -6  -4  -7    3.90    2.20 
   6  -4   7    2.00    4.10 
  -6  -4  -7    8.20    2.60 
   6   4   7    6.50    2.70 
   6  -4  -7    1.70    2.50 
   6  -4  -7    5.70    3.70 
  -6   4  -7    6.10    2.60 
  -6  -4   7   11.20    4.50 
  -6   5   7   -0.70    2.40 
  -6  -5  -7    3.10    2.10 
   6   5  -7    2.70    2.20 
  -6  -5  -7    2.70    1.90 
   6   5  -7    2.10    2.30 
   6  -5   7   -1.10    2.90 
   6  -5   7   -1.40    3.50 
  -6  -5   7    0.30    3.70 
   6  -5  -7    4.30    3.30 
  -6   5  -7   -0.40    1.70 
   6  -5  -7   -0.20    2.00 
   6   5   7    1.20    2.50 
  -6   6   7    4.00    2.30 
  -6  -6  -7    4.40    1.90 
   6  -6   7    8.90    3.60 
  -6  -6  -7    4.70    3.50 
   6   6  -7    3.10    2.80 
   6  -6   7    3.00    3.70 
  -6   6   7    9.10    3.50 
   6   6   7    4.30    3.00 
   6  -6  -7   -0.60    2.80 
  -6  -6   7    1.90    2.30 
  -6  -6   7    7.20    4.60 
  -6   6  -7    6.00    2.70 
  -6   7   7    0.00    2.60 
   6   7  -7    1.30    2.40 
   6  -7   7   -3.30    3.30 
  -6   7   7    4.30    2.20 
  -6  -7  -7   -0.10    2.10 
   6   7  -7    2.10    3.70 
   6  -7   7    4.40    3.60 
   6   7   7    0.70    2.70 
  -6   7  -7   -0.70    2.20 
  -6  -7   7   -0.80    2.10 
   6  -7  -7   -0.60    2.90 
   6   8  -7    1.20    2.60 
  -6   8   7    2.80    3.20 
   6  -8   7   -6.80    3.70 
   6   8  -7    2.40    4.30 
   6  -8   7    0.80    4.20 
  -6  -8  -7    0.80    2.20 
   6  -8  -7    5.50    4.30 
  -6   8  -7   -3.20    2.10 
   6   8   7    3.50    2.90 
  -6  -8   7   -0.90    2.40 
   6   0   8    5.60    1.60 
   6   0  -8    3.90    2.40 
  -6   0   8    5.90    4.20 
  -6   0  -8    2.80    1.90 
   6   0  -8    3.40    2.40 
   6   0   8    4.00    3.90 
   6  -1   8    6.30    4.40 
  -6  -1  -8    7.70    2.70 
  -6   1   8    6.80    4.10 
   6  -1   8    9.30    2.00 
   6   1  -8    5.70    2.90 
   6   1  -8    6.50    2.40 
   6  -1  -8    5.40    3.10 
   6   1   8    9.20    2.10 
   6  -1  -8    6.20    2.40 
   6   1   8    4.90    3.40 
  -6   1  -8    4.80    2.30 
  -6  -1   8    6.90    4.80 
   6   2  -8    5.00    2.00 
   6  -2   8    1.30    1.40 
   6  -2   8   -0.80    3.80 
  -6   2   8    5.50    3.20 
  -6  -2  -8    3.50    2.00 
   6   2  -8    1.70    2.10 
  -6   2  -8   -1.20    1.40 
   6  -2  -8   -1.30    2.80 
   6   2   8    0.80    1.70 
  -6  -2   8    0.70    4.10 
   6  -2  -8   -2.60    1.70 
   6   2   8    1.30    3.00 
  -6   3   8   14.30    3.90 
   6   3  -8   14.30    2.70 
   6  -3   8   11.00    4.90 
   6  -3   8   12.70    2.20 
  -6  -3  -8   16.50    3.20 
   6   3  -8   12.30    3.50 
  -6  -3  -8   13.30    3.20 
   6  -3  -8   12.90    4.00 
   6   3   8   12.60    3.60 
  -6   3  -8    9.20    2.90 
  -6  -3   8    2.20    4.40 
   6  -3  -8    7.80    3.10 
   6  -4   8    4.90    2.10 
  -6  -4  -8    1.20    2.10 
   6   4  -8    3.70    2.70 
   6   4  -8    1.00    1.90 
  -6   4   8    1.30    2.50 
   6  -4   8   -0.20    4.10 
  -6  -4  -8   -1.30    1.60 
  -6  -4   8    6.60    4.80 
   6  -4  -8    4.10    2.40 
   6   4   8    0.40    2.40 
  -6   4  -8    1.50    1.90 
   6  -4  -8    0.80    2.90 
  -6  -5  -8   -1.10    2.20 
   6  -5   8    0.80    2.40 
   6   5  -8    2.30    2.40 
   6  -5   8    6.70    4.30 
  -6  -5  -8    5.30    2.30 
  -6   5   8    4.10    2.60 
   6  -5  -8    1.10    3.10 
   6  -5  -8    3.50    2.50 
   6   5   8    0.40    2.30 
  -6   5  -8    2.60    2.70 
  -6  -6  -8   -1.10    1.90 
   6  -6   8   -1.40    3.50 
  -6   6   8    2.60    2.80 
   6   6  -8   -0.70    2.20 
  -6  -6  -8   -0.10    2.10 
   6  -6   8   -3.90    3.20 
  -6  -6   8   -9.20    3.10 
  -6   6  -8    0.10    1.90 
   6   6   8   -3.90    1.90 
   6  -6  -8    2.20    3.20 
  -6  -6   8    2.00    2.20 
   6  -7   8   -3.60    3.90 
  -6  -7  -8   -1.00    2.30 
  -6  -7  -8   -1.00    1.90 
   6  -7   8    1.00    3.20 
  -6   7   8   -1.20    2.30 
   6   7  -8   -2.10    2.20 
  -6   7   8    2.30    2.90 
  -6  -7   8    1.70    2.20 
  -6   7  -8   -2.30    2.00 
  -6  -7   8   -7.00    3.50 
   6   7   8    4.30    3.10 
   6  -7  -8    2.60    3.60 
  -6   0   9   10.20    4.90 
   6   0   9    4.00    1.70 
   6   0   9   -1.90    3.40 
  -6   0  -9    5.60    3.40 
   6   0  -9    5.70    2.60 
   6   0  -9    3.70    4.20 
  -6  -1  -9   -2.60    1.30 
   6  -1   9   -0.30    4.00 
  -6   1   9   -0.90    3.70 
   6  -1   9    0.20    1.10 
   6   1  -9    1.10    2.10 
   6   1  -9    3.30    2.00 
  -6  -1  -9    4.10    2.20 
   6   1   9    0.30    3.40 
   6  -1  -9   -3.40    2.20 
  -6  -1   9   -1.70    4.20 
   6  -1  -9   -1.90    1.60 
  -6   1  -9   -2.50    1.40 
  -6  -2  -9    7.80    2.60 
   6  -2   9    1.80    4.30 
   6   2  -9    2.10    1.80 
  -6   2   9    1.20    3.10 
  -6  -2  -9    4.70    2.20 
  -6   2  -9    2.60    2.20 
  -6  -2   9  -11.00    3.70 
   6  -2  -9    1.90    2.50 
   6   2   9   -1.50    2.60 
   6  -2  -9    2.30    3.00 
  -6  -3  -9    1.60    1.90 
   6   3  -9    0.70    1.70 
  -6  -3  -9   -1.60    1.90 
  -6   3   9    3.70    3.20 
   6   3  -9   -1.60    1.70 
   6  -3  -9   -3.60    2.10 
   6   3   9   -3.70    2.10 
  -6  -3   9   -8.80    4.00 
  -6   3  -9   -0.30    1.80 
   6  -3  -9    2.70    3.50 
  -6  -4  -9    0.60    2.00 
   6  -4   9    0.40    3.90 
   6   4  -9    2.10    2.10 
  -6   4   9    0.90    3.30 
   6   4  -9    1.90    2.50 
  -6  -4  -9   -3.30    1.80 
   6   4   9   -0.90    2.00 
   6  -4  -9   -1.50    2.90 
  -6  -4   9    3.50    5.30 
  -6   4  -9    2.60    2.20 
   6  -4  -9   -2.90    1.90 
  -6  -5  -9    0.60    2.10 
   6   5  -9    1.00    2.50 
   6  -5   9   -2.90    4.10 
  -6   5   9   -1.00    2.20 
   6  -5  -9   -1.30    2.70 
  -6  -5   9    3.40    1.90 
  -6   5  -9    1.00    2.10 
   6   5   9   -3.50    2.20 
  -6  -5   9    3.60    4.90 
   6  -5  -9   -3.70    2.60 
  -6  -6  -9   -2.10    2.00 
   6  -6   9   -3.70    3.90 
  -6  -6  -9   -1.50    1.90 
   6   6  -9    4.00    2.90 
  -6   6   9    1.00    2.60 
  -6  -6   9   -5.80    4.30 
  -6   6  -9   -1.60    2.00 
   6  -6  -9    4.50    3.50 
   6   6   9    1.10    2.90 
  -6  -6   9    0.50    1.90 
   6  -6  -9    4.10    2.70 
   6   0 -10    3.30    2.90 
   6   0 -10    1.40    2.00 
  -6   0 -10    0.90    1.30 
  -6   0 -10   -2.20    1.80 
   6   0  10    1.70    4.00 
   6   1 -10    2.70    2.00 
   6   1 -10   -0.80    2.30 
   6  -1  10    4.60    4.40 
  -6  -1 -10    0.70    2.30 
  -6  -1 -10   -0.60    1.60 
   6   1  10   -1.40    3.00 
  -6   1 -10    0.30    2.00 
  -6  -1  10    5.70    5.20 
   6  -1 -10    1.00    2.40 
   6  -1 -10    1.10    3.50 
   6   2 -10    0.80    2.00 
  -6  -2 -10   -2.30    1.90 
  -6   2  10    1.60    3.40 
   6  -2  10   -1.60    4.40 
   6   2 -10    1.20    2.30 
   6   2  10    1.50    3.20 
   6  -2 -10    0.60    2.80 
   6  -2 -10   -1.20    2.00 
  -6  -2  10    1.20    4.90 
  -6   2 -10    0.20    2.40 
   6   3 -10   -0.20    1.90 
  -6   3  10   -1.50    3.00 
   6  -3  10    0.00    4.80 
  -6  -3 -10    3.40    2.20 
   6   3 -10   -1.10    1.90 
  -6  -3 -10    1.70    2.30 
   6  -3 -10   -5.00    2.90 
   6   3  10   -2.60    2.60 
   6  -3 -10    1.10    2.70 
  -6  -3  10   -6.30    3.90 
  -6   3 -10    0.40    2.00 
  -6  -4 -10   -1.10    2.10 
  -6   4  10    1.90    2.80 
   6   4 -10    1.90    2.90 
  -6  -4 -10    2.20    2.30 
   6  -4  10    2.30    5.00 
  -6  -4  10   -6.90    3.80 
   6  -4 -10    1.30    3.00 
  -6   4 -10   -2.40    2.00 
   6   4  10    3.40    3.10 
   6  -4 -10   -4.30    3.10 
  -6   5  10   -1.60    2.40 
   6  -5  10   -4.50    4.00 
  -6  -5 -10    1.50    2.50 
   6   5 -10   -1.10    2.40 
   6   5  10    2.10    2.70 
   6  -5 -10   -9.20    3.10 
   6  -5 -10   -1.90    2.80 
  -6  -5  10   -2.00    5.20 
  -6   5 -10    0.70    2.40 
  -6   0  11   -8.20    3.30 
  -6   0 -11   -2.30    1.90 
   6   0 -11    0.30    2.30 
   6   0 -11    0.80    2.50 
   6   0  11    3.20    4.00 
  -6   1  11   -4.70    3.40 
  -6  -1 -11    2.50    2.20 
   6  -1  11    0.10    3.50 
   6   1 -11    1.10    2.90 
  -6  -1  11   -3.40    4.20 
   6   1  11    0.50    3.40 
  -6   1 -11    0.30    2.20 
   6  -1 -11   -2.60    3.00 
   6  -1 -11    3.90    2.80 
   6   2 -11    0.10    2.60 
  -6   2  11    4.10    3.60 
   6  -2  11    2.20    5.10 
  -6  -2 -11   -0.90    2.10 
  -6  -2 -11   -0.10    2.10 
   6   2  11   -3.10    2.50 
  -6  -2  11    9.40    6.20 
   6  -2 -11    4.80    3.00 
  -6   2 -11    0.40    2.50 
  -6   3  11   -2.40    3.30 
  -6  -3 -11   -5.10    2.10 
   6   3 -11    3.20    3.00 
   6  -3  11    7.20    5.50 
  -6  -3 -11    0.90    2.40 
   6   3  11   -3.40    2.60 
   6  -3 -11    4.70    3.60 
   6  -3 -11   -4.00    2.30 
  -6  -3  11   -3.90    5.20 
  -6   3 -11   -0.50    2.20 
  -6  -4 -11    3.00    2.90 
  -6   4  11    7.80    4.00 
   6  -4  11   -2.70    5.30 
  -6  -4  11   -2.50    6.10 
   6   4  11   -0.80    2.80 
   6   0  12    0.30    4.40 
  -6   0  12   -1.50    4.50 
   7   0   0    3.00    2.20 
  -7   0   0    0.10    1.20 
  -7  -1   0   -1.80    0.90 
   7   1   0   -0.90    1.60 
  -7   1   0   -0.10    1.20 
   7  -1   0    0.10    2.10 
   7   2   0   -0.10    0.80 
  -7   2   0   -0.40    1.10 
   7  -2   0   -1.10    0.50 
  -7   2   0    1.50    0.90 
  -7  -2   0    0.80    1.40 
   7  -3   0   -3.00    2.20 
  -7  -3   0   -0.70    1.00 
   7   3   0    0.90    1.20 
   7   3   0    0.30    1.50 
  -7   3   0    0.50    1.10 
  -7   3   0    1.80    1.60 
  -7   4   0   -2.30    1.20 
   7   4   0   -2.50    1.00 
   7   4   0   -0.50    1.70 
   7  -4   0    2.20    3.10 
  -7   4   0    2.30    1.60 
  -7  -4   0    1.00    1.20 
   7   5   0   -0.90    1.60 
   7  -5   0   -1.90    2.70 
  -7  -5   0   -2.80    1.10 
   7   5   0    3.60    1.70 
  -7   5   0    3.10    1.60 
  -7   5   0   -0.20    1.80 
  -7   6   0    0.10    1.40 
   7  -6   0   -1.10    2.80 
  -7   6   0    2.40    2.10 
  -7  -6   0    0.80    1.60 
   7   6   0   -2.20    1.80 
   7   6   0   -1.80    1.70 
  -7   7   0    0.40    1.60 
  -7  -7   0   -3.40    1.80 
  -7   7   0    4.00    2.50 
   7  -7   0    0.90    2.90 
   7   7   0    0.20    2.10 
   7   7   0    0.30    2.50 
   7  -8   0    5.30    3.70 
  -7   8   0    4.80    3.10 
   7   8   0   -0.10    2.50 
  -7  -8   0   -3.10    1.50 
  -7   8   0    2.00    1.60 
   7   9   0   -1.00    2.50 
  -7   9   0   -2.30    1.60 
  -7   9   0   -3.50    2.70 
   7  -9   0    3.70    3.90 
  -7  -9   0    0.10    2.40 
  -7   0  -1  532.95   19.90 
  -7   0   1  535.65   20.10 
   7   0  -1  527.35   20.00 
   7   0   1  537.45   19.80 
  -7  -1  -1   52.19    4.20 
   7  -1   1   51.09    4.90 
  -7  -1  -1   46.90    3.30 
   7   1  -1   43.40    4.40 
  -7   1   1   44.20    4.10 
  -7  -1   1   48.30    4.30 
  -7   1  -1   43.20    4.10 
   7   1   1   46.20    4.20 
   7  -1  -1   46.30    4.80 
  -7   2   1  275.67    9.60 
  -7   2   1  284.67   12.30 
   7  -2   1  286.57   12.60 
  -7  -2  -1  281.07   12.00 
   7   2  -1  282.67   10.00 
   7   2   1  287.17   12.80 
   7  -2  -1  280.47   12.90 
  -7  -2   1  285.67   12.40 
   7  -2  -1  258.57    9.60 
   7   2   1  290.07   10.10 
  -7   2  -1  279.97   12.60 
   7  -3   1   13.80    3.60 
  -7   3   1   13.70    2.10 
   7   3  -1   16.10    2.40 
  -7  -3  -1   12.50    2.80 
   7   3  -1   19.70    3.70 
  -7   3   1   11.60    2.60 
  -7  -3   1   16.40    3.00 
  -7   3  -1   14.30    2.40 
   7   3   1   14.40    2.20 
  -7   3  -1   15.50    3.10 
   7   3   1   15.90    3.60 
   7  -3  -1   10.40    3.40 
  -7  -4  -1   54.39    4.40 
  -7   4   1   48.40    3.80 
   7  -4   1   56.09    6.20 
   7   4  -1   45.00    3.80 
   7   4  -1   54.09    5.20 
  -7   4  -1   56.79    4.20 
  -7  -4   1   58.69    4.80 
   7   4   1   52.29    5.00 
  -7   4  -1   51.69    4.50 
   7   4   1   51.09    3.80 
   7  -4  -1   56.99    6.10 
   7   5  -1   17.00    3.20 
  -7   5   1   12.60    3.40 
  -7  -5  -1   18.00    3.10 
   7   5  -1   16.70    3.70 
  -7   5   1   11.50    2.80 
   7  -5   1   21.70    4.90 
  -7  -5   1   17.40    3.40 
   7  -5  -1   18.60    4.80 
   7   5   1   18.20    3.00 
   7   5   1   12.70    3.20 
  -7   5  -1   14.50    3.10 
  -7   5  -1   12.70    3.00 
   7   6  -1    5.30    2.50 
  -7   6   1    5.10    2.50 
   7  -6   1    5.70    3.60 
  -7   6   1    5.30    2.00 
  -7  -6  -1    4.80    1.90 
   7   6  -1    5.70    2.70 
  -7   6  -1    4.80    2.50 
  -7   6  -1    5.30    2.20 
   7   6   1    4.30    2.40 
   7  -6  -1    2.20    2.90 
   7   6   1    2.00    2.40 
   7   7  -1   -0.30    2.30 
   7  -7   1   -1.30    2.60 
  -7  -7  -1    5.00    1.80 
   7   7  -1    1.70    2.50 
  -7   7   1    2.20    1.90 
  -7   7   1    4.50    2.50 
   7   7   1    4.60    2.60 
   7  -7  -1    4.90    3.60 
   7   7   1    3.50    3.50 
  -7   7  -1    0.10    1.60 
  -7   7  -1    3.40    2.60 
  -7  -7   1   -0.60    2.20 
   7   8  -1    0.10    2.60 
   7  -8   1    1.30    3.20 
  -7   8   1   -5.10    1.90 
  -7   8   1    3.60    2.70 
  -7  -8  -1   -1.40    1.60 
  -7   8  -1   -0.90    1.60 
  -7  -8   1    4.00    1.90 
   7  -8  -1   -5.10    2.30 
  -7  -8   1    3.00    2.40 
  -7   8  -1   -4.60    2.30 
   7  -9   1   -2.70    3.10 
  -7  -9  -1    1.30    2.30 
  -7   9   1   -4.60    2.40 
   7   9  -1   -4.00    1.90 
  -7  -9   1    2.50    2.70 
   7   9   1   -2.90    2.40 
   7  -9  -1   -4.60    2.90 
  -7   9  -1   -0.50    1.90 
  -7   9  -1    0.90    3.00 
   7   0   2    0.30    1.80 
  -7   0   2   -2.10    1.20 
   7   0  -2   -0.20    2.10 
  -7   0  -2    2.20    1.40 
   7   0   2   -0.10    1.00 
   7  -1   2  434.36   16.10 
   7  -1   2  365.26   16.00 
   7   1  -2  400.86   16.20 
  -7   1   2  383.26   16.40 
  -7  -1  -2  397.26   15.90 
  -7   1  -2  413.26   21.00 
   7  -1  -2  413.46   17.10 
   7   1   2  423.06   16.00 
   7   1   2  430.16   13.80 
  -7  -1   2  392.06   13.80 
  -7   2   2   36.60    4.50 
  -7  -2  -2   29.20    3.40 
   7  -2   2   40.40    4.80 
   7  -2   2   41.10    3.50 
  -7   2   2   32.70    2.30 
   7   2  -2   35.40    3.00 
   7   2   2   34.00    2.60 
   7   2   2   38.50    4.10 
   7  -2  -2   30.00    4.90 
  -7   2  -2   39.50    3.90 
  -7  -2   2   31.60    5.00 
   7   3  -2  255.87   10.40 
  -7  -3  -2  270.07   11.40 
   7   3  -2  263.67   12.10 
  -7   3   2  260.17   10.10 
   7  -3   2  243.28   12.10 
   7   3   2  274.27   12.10 
   7   3   2  254.27   10.30 
  -7   3  -2  261.67   10.50 
   7  -3  -2  251.57   12.60 
  -7   3  -2  267.57   11.90 
  -7   4   2   -5.10    2.00 
  -7  -4  -2    0.80    1.50 
   7   4  -2    1.20    1.80 
   7   4  -2    3.70    2.40 
   7  -4   2    2.90    3.10 
  -7   4   2   -1.60    1.20 
  -7   4  -2    0.80    2.00 
   7   4   2    0.50    1.40 
  -7   4  -2   -0.90    1.30 
   7  -4  -2    3.20    3.60 
  -7  -4   2   -0.50    1.60 
   7   4   2    1.70    2.20 
   7   5  -2  114.19    7.60 
   7   5  -2  102.39    6.60 
  -7   5   2  106.79    6.80 
  -7  -5  -2  109.89    6.20 
  -7   5   2   95.49    7.40 
   7  -5   2   99.99    8.30 
  -7  -5   2  106.99    7.10 
  -7   5  -2  105.79    6.80 
  -7   5  -2  103.49    6.90 
   7   5   2  104.69    7.40 
   7  -5  -2  107.39    8.50 
   7   5   2  101.99    6.40 
  -7   6   2   -2.80    1.30 
  -7  -6  -2   -0.20    1.50 
  -7   6   2    4.20    2.20 
   7  -6   2   -1.70    2.90 
   7   6  -2    0.60    2.00 
   7   6  -2    4.50    2.30 
   7  -6  -2    4.40    3.50 
  -7   6  -2   -2.50    2.00 
   7   6   2    1.50    1.90 
   7   6   2    1.10    2.10 
  -7  -6   2    4.60    2.00 
  -7   6  -2   -1.50    1.40 
   7   7  -2   15.00    4.00 
   7  -7   2   12.50    4.30 
   7   7  -2   10.80    3.50 
  -7   7   2   14.60    3.70 
  -7   7   2   13.90    3.40 
  -7  -7   2   16.80    3.20 
   7   7   2   18.00    3.90 
   7   7   2   13.90    4.20 
  -7   7  -2   14.50    3.10 
  -7   7  -2   21.60    4.60 
   7  -7  -2    9.70    4.60 
   7  -8   2   -3.60    2.80 
  -7  -8  -2    0.20    2.10 
  -7   8   2   -1.30    1.50 
  -7   8   2    5.90    2.60 
   7  -8  -2    0.90    3.30 
  -7  -8   2   -1.70    1.90 
  -7  -8   2    3.50    2.80 
  -7   8  -2    0.30    1.80 
   7   8   2    1.30    2.90 
  -7   8  -2   -1.00    2.50 
   7   9  -2    2.80    2.70 
  -7   9   2    1.50    3.00 
  -7  -9  -2   -5.10    1.90 
   7  -9   2   -0.50    3.30 
  -7   9  -2    0.90    2.80 
   7   9   2    2.00    2.80 
  -7  -9   2    0.30    2.50 
  -7   9  -2    4.20    2.00 
   7  -9  -2   -1.60    3.40 
  -7   0   3   45.50    3.60 
   7   0  -3   46.60    4.40 
   7   0   3   52.79    4.50 
   7   0   3   48.10    3.70 
  -7   0  -3   49.20    4.30 
   7   0  -3   48.30    4.90 
   7   1  -3   -0.60    1.60 
   7  -1   3   -2.40    2.40 
   7   1  -3    0.20    2.10 
  -7  -1  -3   -0.10    1.40 
   7  -1   3    2.30    2.20 
  -7   1   3    0.40    1.00 
  -7   1   3   -0.20    1.30 
  -7  -1   3    2.90    2.50 
  -7   1  -3   -0.60    1.40 
   7   1   3    1.80    1.80 
   7   1   3   -2.70    1.00 
  -7   2   3   36.50    2.90 
  -7  -2  -3   51.69    7.70 
   7   2  -3   40.00    4.20 
  -7   2   3   42.80    4.50 
   7  -2   3   45.30    4.90 
   7  -2   3   42.50    4.40 
  -7  -2   3   44.40    4.00 
  -7   2  -3   44.00    4.30 
   7   2   3   39.10    3.10 
   7   2   3   40.30    4.20 
   7  -2  -3   39.30    5.50 
   7  -3   3    4.40    2.50 
   7   3  -3    6.50    2.40 
  -7   3   3    0.90    1.50 
  -7   3   3    4.30    1.50 
   7  -3   3   -2.00    2.50 
   7   3  -3    2.90    1.80 
   7   3  -3    0.30    1.80 
  -7  -3  -3    3.80    1.80 
   7   3   3    3.30    2.10 
  -7   3  -3   -0.20    1.40 
   7   3   3    2.60    1.50 
   7  -3  -3    7.20    3.70 
   7   4  -3   15.40    3.30 
   7   4  -3   10.00    2.70 
  -7   4   3   12.20    2.50 
   7   4  -3    9.80    2.80 
  -7  -4  -3    7.50    2.30 
  -7   4   3   14.40    3.10 
   7  -4   3   10.20    3.80 
  -7   4  -3   16.60    3.70 
   7   4   3   12.10    4.50 
   7  -4  -3   12.90    4.20 
   7   4   3    4.30    2.30 
  -7   4  -3    8.30    2.60 
   7   5  -3    0.30    1.70 
  -7   5   3    0.60    1.70 
   7   5  -3    1.60    2.30 
   7  -5   3    0.20    3.30 
   7   5  -3    1.80    2.20 
  -7   5   3    2.20    1.90 
  -7  -5  -3    2.10    1.80 
   7   5   3    4.00    2.60 
   7  -5  -3    0.20    3.00 
   7   5   3    1.40    2.00 
  -7   5  -3   -0.70    2.30 
  -7   5  -3    2.30    1.90 
  -7   6   3    8.50    2.30 
  -7   6   3    7.70    2.70 
  -7  -6  -3    6.60    2.30 
   7   6  -3    5.40    2.20 
   7   6  -3    1.00    2.30 
   7  -6   3    2.40    3.30 
   7   6  -3    6.70    3.00 
   7   6   3    4.40    2.30 
  -7   6  -3    1.90    2.70 
   7  -6  -3    3.60    3.20 
   7   6   3    9.10    3.10 
  -7   6  -3    3.10    2.20 
   7   7  -3    2.90    2.80 
  -7   7   3   -0.20    1.50 
   7   7  -3   -0.20    2.40 
  -7  -7  -3    1.70    2.50 
  -7   7   3    2.60    2.50 
   7  -7   3    2.30    3.50 
   7   7   3   -1.90    1.80 
  -7   7  -3    2.50    3.00 
  -7   7  -3   -3.10    1.60 
   7  -7  -3   -0.40    2.80 
  -7  -8  -3    2.00    2.30 
   7  -8   3   -3.50    3.10 
  -7   8   3   -0.60    2.60 
   7   8  -3    3.10    3.00 
  -7   8   3    3.30    1.70 
   7   8   3    5.10    2.80 
  -7   8  -3    2.10    4.00 
  -7  -8   3    1.30    2.20 
  -7   8  -3    1.90    2.10 
  -7  -8   3   -2.20    2.00 
   7  -8  -3    4.40    3.60 
  -7  -9  -3    2.70    2.60 
   7   9  -3    0.40    2.60 
  -7   9   3   -0.50    2.50 
   7  -9   3    5.10    4.40 
  -7   9  -3   -3.90    1.60 
  -7  -9   3   -0.20    2.20 
  -7   9  -3    2.40    3.80 
   7   9   3    2.60    2.70 
   7  -9  -3   -2.70    3.20 
  -7  -9   3    5.90    2.30 
   7   0  -4  187.78   10.10 
  -7   0   4  189.08    8.70 
   7   0  -4  173.18   10.60 
   7   0   4  200.48    9.10 
  -7   0  -4  211.58   10.00 
   7   0   4  198.68    9.20 
   7  -1   4   75.39    6.30 
   7   1  -4   66.99    5.70 
   7   1  -4   65.89    5.70 
  -7   1   4   68.29    4.50 
   7  -1   4   73.39    5.30 
  -7  -1  -4   79.09    5.60 
   7  -1  -4   72.69    5.70 
   7   1   4   72.29    5.50 
   7  -1  -4   60.49    6.20 
   7   1   4   72.29    4.90 
  -7  -1   4   65.39    6.10 
  -7   1  -4   80.29    5.80 
  -7   2   4   24.90    2.70 
   7  -2   4   28.60    4.20 
   7   2  -4   25.90    4.10 
  -7  -2  -4   25.40    3.80 
   7  -2   4   21.80    4.20 
  -7  -2   4   21.40    4.00 
   7   2   4   23.30    3.80 
   7  -2  -4   23.40    4.90 
   7  -2  -4   20.30    3.70 
  -7   2  -4   27.40    4.10 
   7   2   4   25.40    3.40 
  -7   3   4   40.30    3.50 
  -7  -3  -4   42.70    4.10 
   7   3  -4   40.70    4.80 
  -7   3   4   39.60    4.60 
   7   3  -4   39.40    4.50 
   7  -3   4   41.70    5.30 
  -7   3  -4   41.70    4.40 
   7   3   4   40.80    3.80 
  -7  -3   4   42.30    4.90 
   7   3   4   39.40    4.40 
   7  -3  -4   39.80    5.80 
   7   4  -4   36.60    4.50 
   7   4  -4   43.40    5.10 
  -7   4   4   45.60    4.60 
   7   4  -4   41.00    4.80 
  -7   4   4   34.30    3.80 
   7  -4   4   39.70    5.30 
   7  -4   4   39.10    5.60 
  -7  -4  -4   38.70    4.40 
   7   4   4   42.80    4.10 
  -7   4  -4   38.40    4.50 
   7   4   4   36.90    4.30 
   7  -4  -4   39.80    6.50 
   7   5  -4   17.80    4.00 
  -7   5   4   14.10    3.20 
   7   5  -4   16.30    3.60 
   7  -5   4   22.60    4.80 
  -7  -5  -4   23.90    3.60 
  -7   5   4   15.00    3.30 
   7   5  -4   20.30    4.20 
  -7   5  -4   17.00    3.60 
   7   5   4   19.60    3.60 
  -7   5  -4   16.40    4.30 
   7   5   4   20.90    4.00 
   7  -5  -4   15.90    4.60 
   7  -6   4    2.00    3.60 
  -7   6   4    6.60    2.30 
   7   6  -4    7.30    3.10 
  -7   6   4    8.60    2.80 
   7   6  -4    8.70    3.00 
  -7  -6  -4    8.70    2.20 
   7   6  -4    5.10    3.10 
   7   6   4    6.40    3.00 
   7   6   4    6.60    2.90 
  -7   6  -4   10.00    3.70 
  -7   6  -4    2.60    2.20 
   7  -6  -4    2.10    3.20 
  -7   7   4    0.20    1.80 
   7   7  -4    0.40    3.00 
   7   7  -4    1.20    2.10 
   7   7  -4    1.10    2.50 
  -7   7   4    0.20    2.40 
   7  -7   4   -2.20    2.80 
  -7  -7  -4    3.10    2.50 
   7  -7  -4   -2.40    2.80 
   7   7   4    3.80    2.50 
  -7   7  -4    0.00    1.90 
  -7   7  -4    2.30    3.10 
   7  -8   4   -0.40    4.10 
  -7  -8  -4    2.20    2.50 
   7   8  -4   -1.20    2.60 
  -7   8   4   -1.90    2.60 
  -7   8   4    1.00    2.50 
   7   8  -4   -3.30    1.70 
   7   8   4    0.50    2.30 
   7  -8  -4    4.20    3.60 
  -7   8  -4   -0.90    3.20 
  -7  -8   4    2.30    3.10 
  -7   8  -4   -1.20    1.80 
   7  -9   4   -0.10    3.90 
  -7   9   4    3.30    3.30 
  -7  -9  -4   -1.30    3.00 
   7   9  -4    0.70    3.20 
   7  -9  -4    5.20    4.10 
  -7   9  -4   -3.60    2.00 
  -7  -9   4    0.40    2.50 
  -7  -9   4    2.40    2.90 
  -7   9  -4    1.00    3.90 
   7   9   4    5.20    3.30 
  -7   0  -5  201.88   10.30 
   7   0   5  211.48    9.60 
  -7   0   5  204.68   10.00 
   7   0  -5  205.18   10.90 
   7   0  -5  177.78   13.60 
   7   0   5  202.98   10.00 
  -7  -1  -5   18.40    3.40 
   7  -1   5   14.90    4.40 
   7  -1   5   18.30    3.40 
  -7   1   5   12.90    3.20 
   7   1  -5   12.70    3.40 
   7  -1  -5   11.90    3.10 
   7  -1  -5   10.90    3.80 
   7   1   5   20.10    3.70 
  -7  -1   5   19.10    5.00 
  -7   1  -5   19.00    3.60 
   7  -2   5  151.78    7.90 
  -7  -2  -5  154.08    8.50 
   7   2  -5  143.09    9.00 
  -7   2   5  150.98    7.70 
   7  -2   5  147.79    9.60 
   7   2  -5  145.89    9.10 
   7   2   5  153.08    8.20 
  -7   2  -5  144.09    8.60 
  -7  -2   5  141.49    9.10 
   7  -2  -5  151.38    9.60 
   7  -2  -5  147.89    8.80 
   7   3  -5    0.00    1.70 
   7  -3   5    3.10    3.50 
  -7  -3  -5    0.60    1.90 
  -7   3   5    3.10    1.90 
   7   3  -5    1.00    2.10 
   7  -3   5    7.60    3.20 
   7   3   5   -0.70    1.50 
  -7   3  -5    4.40    2.20 
   7   3   5    3.30    2.30 
   7  -3  -5   -0.80    3.10 
   7  -3  -5    5.70    2.50 
  -7  -3   5    0.20    3.50 
   7  -4   5   77.69    6.60 
   7  -4   5   67.89    6.90 
  -7  -4  -5   86.69    6.00 
  -7   4   5   83.69    6.60 
  -7   4   5   84.29    6.00 
   7   4  -5   81.89    6.20 
   7   4  -5   86.49    6.90 
   7   4   5   77.39    6.20 
   7  -4  -5   73.79    7.30 
  -7   4  -5   78.69    6.60 
   7   4   5   81.79    6.10 
  -7  -5  -5    0.90    1.80 
  -7   5   5    8.00    2.70 
   7   5  -5    4.60    2.40 
   7  -5   5   -1.50    2.70 
   7  -5   5   -1.00    3.00 
   7   5  -5    2.90    3.20 
   7   5  -5    3.90    2.50 
  -7   5   5    2.90    2.20 
   7   5   5    6.20    2.50 
  -7   5  -5    3.10    2.20 
   7  -5  -5    1.00    3.10 
   7   5   5    7.90    2.90 
   7   6  -5   13.30    3.40 
  -7   6   5   14.90    3.90 
   7  -6   5   10.90    4.50 
  -7  -6  -5   16.40    4.00 
  -7   6   5   13.20    3.00 
   7   6  -5   18.40    4.40 
   7   6  -5   19.10    4.20 
   7   6   5   14.00    3.90 
   7  -6  -5   17.80    7.70 
   7   6   5   14.10    3.50 
  -7   6  -5   11.90    4.60 
  -7   6  -5   13.20    3.40 
   7   7  -5    1.90    2.10 
   7   7  -5   -4.10    2.20 
  -7   7   5    2.70    2.00 
   7   7  -5    3.60    5.60 
  -7  -7  -5    1.40    2.10 
   7  -7   5   -1.60    3.50 
  -7   7   5    3.00    2.60 
  -7   7  -5    3.70    2.20 
   7  -7  -5    3.60    3.60 
  -7   7  -5   -0.30    4.00 
   7   7   5   -1.50    2.10 
   7   8  -5    1.40    3.30 
  -7   8   5    4.60    3.20 
  -7  -8  -5   -2.70    2.30 
   7   8  -5   -1.90    2.20 
  -7   8  -5    8.70    4.50 
   7   8   5    2.00    2.50 
  -7  -8   5    1.10    2.40 
   7  -8  -5   -6.40    2.50 
  -7   8  -5   -1.90    2.00 
   7   0   6    2.80    3.50 
   7   0  -6    5.10    2.60 
   7   0   6    7.80    2.50 
  -7   0   6    0.90    3.70 
   7   0  -6    5.50    3.00 
  -7   0  -6    4.00    1.90 
   7   1  -6  130.49    8.90 
  -7  -1  -6  159.28    8.70 
  -7   1   6  141.09    8.40 
   7  -1   6  131.79    9.50 
   7  -1   6  146.69    7.50 
   7  -1  -6  126.59    8.80 
  -7  -1   6  130.49    9.90 
  -7   1  -6  141.79    8.70 
   7   1   6  138.49    8.40 
   7  -1  -6  155.28    9.30 
   7   1   6  143.09    8.40 
   7  -2   6    0.40    3.90 
   7  -2   6    3.50    2.50 
  -7   2   6    0.80    2.50 
   7   2  -6   -0.70    1.60 
  -7  -2  -6    2.90    2.10 
   7   2  -6   -3.20    1.90 
   7  -2  -6    2.00    2.00 
  -7   2  -6    0.10    1.90 
  -7  -2   6    7.10    4.40 
   7  -2  -6    3.00    3.40 
   7   2   6    0.00    1.80 
   7   2   6    5.10    2.70 
  -7  -3  -6   59.49    5.30 
   7   3  -6   62.59    5.20 
   7  -3   6   56.49    5.10 
   7  -3   6   71.09    7.40 
  -7   3   6   59.89    5.20 
   7   3  -6   60.99    6.10 
   7  -3  -6   61.79    6.60 
   7  -3  -6   52.19    5.60 
   7   3   6   55.09    5.20 
   7   3   6   55.89    5.00 
  -7  -3   6   55.39    6.90 
  -7   3  -6   48.80    5.30 
   7  -4   6    2.70    3.00 
  -7  -4  -6    1.20    1.90 
   7  -4   6   -2.30    3.10 
   7   4  -6    1.40    2.00 
  -7   4   6    0.20    1.90 
   7   4  -6    0.10    2.00 
   7   4   6   -2.50    1.60 
   7  -4  -6   -0.20    3.10 
   7  -4  -6   -0.40    1.80 
   7   4   6    1.90    2.10 
  -7   4  -6   -2.60    1.30 
  -7  -4   6    2.50    3.30 
   7  -5   6    7.50    4.10 
  -7   5   6   14.10    3.40 
  -7   5   6   14.60    3.60 
   7   5  -6    5.10    3.00 
   7  -5   6   10.00    3.70 
  -7  -5  -6    9.60    2.70 
   7   5  -6    9.90    3.40 
   7   5   6   17.20    3.80 
  -7  -5   6   10.90    4.30 
  -7   5  -6    5.90    2.70 
   7   5   6   12.00    3.50 
   7  -5  -6   10.00    4.20 
  -7  -6  -6    1.30    1.70 
   7  -6   6   -4.40    3.00 
  -7   6   6   -2.60    2.00 
   7   6  -6   -0.50    2.20 
   7   6  -6    2.50    3.40 
  -7   6   6    1.60    1.90 
   7   6  -6   -0.80    2.10 
   7  -6   6    2.10    3.50 
   7   6   6    0.40    2.50 
  -7   6  -6    4.20    2.60 
   7  -6  -6    2.30    3.50 
   7   7  -6    3.60    2.50 
  -7  -7  -6    3.00    2.50 
   7   7  -6    2.40    3.70 
   7  -7   6    2.60    3.60 
  -7   7   6    3.40    2.80 
  -7   7   6   -0.20    2.00 
  -7   7  -6    5.00    2.30 
   7   7   6   -0.10    2.30 
  -7   7  -6   10.90    4.70 
   7  -7  -6   -2.00    3.30 
  -7  -7   6    4.40    2.80 
  -7  -8  -6    3.50    3.10 
  -7   8   6   -2.40    2.30 
   7   8  -6    8.60    4.50 
   7   8  -6   -2.20    2.40 
   7  -8   6   -0.80    4.10 
  -7   8  -6    0.60    4.10 
  -7  -8   6    5.20    2.70 
  -7   8  -6   -2.00    2.00 
   7  -8  -6   -1.40    3.20 
   7   8   6    2.90    3.00 
   7   0   7    1.80    3.30 
  -7   0  -7   -0.30    1.60 
   7   0   7   -1.30    1.30 
   7   0  -7    3.70    2.50 
  -7   0   7   -1.70    3.40 
   7   0  -7   -0.40    2.30 
  -7   1   7    4.50    3.30 
   7  -1   7    0.50    3.90 
   7   1  -7    4.20    3.00 
  -7  -1  -7    0.90    1.70 
   7   1  -7    1.20    2.40 
   7  -1   7    2.90    1.90 
   7   1   7    1.90    1.90 
   7  -1  -7    4.00    3.10 
  -7   1  -7    4.10    2.10 
   7   1   7    3.20    2.90 
   7  -1  -7    5.90    2.80 
  -7  -1   7    2.80    4.20 
   7   2  -7   -3.40    1.30 
   7  -2   7    2.30    4.30 
  -7   2   7    0.80    2.20 
   7   2  -7   -1.80    1.80 
   7  -2   7   -0.20    1.60 
  -7  -2  -7    3.50    2.20 
   7   2   7   -2.30    1.50 
   7  -2  -7    4.50    3.10 
  -7   2  -7   -0.70    1.70 
   7  -2  -7    0.80    1.70 
  -7  -2   7    2.10    4.00 
   7   2   7    2.60    2.70 
   7  -3   7   -2.00    3.40 
  -7   3   7   -3.00    1.60 
  -7  -3  -7    0.90    1.90 
   7   3  -7   -0.30    1.80 
   7  -3   7    0.50    2.20 
   7   3  -7   -1.20    1.70 
  -7   3  -7    1.10    2.00 
  -7  -3   7   -2.40    3.80 
   7   3   7    3.30    2.30 
   7   3   7    1.90    1.90 
   7  -3  -7    3.70    3.50 
   7  -3  -7    2.30    2.10 
  -7  -4  -7    3.50    2.20 
   7  -4   7   -0.20    3.90 
   7   4  -7   -0.20    1.80 
  -7   4   7    3.10    2.40 
   7   4  -7    2.20    2.60 
   7  -4   7   -1.10    2.90 
  -7  -4   7   -0.70    3.60 
   7  -4  -7    3.00    2.50 
   7   4   7    0.20    2.20 
   7  -4  -7    6.00    3.90 
   7   4   7    3.30    2.30 
  -7   4  -7    2.00    2.20 
   7  -5   7   -2.00    3.40 
  -7   5   7    0.90    2.20 
  -7  -5  -7    0.30    1.90 
  -7  -5  -7    1.10    2.20 
   7   5  -7    1.90    2.20 
   7  -5   7   -2.60    2.70 
  -7  -5   7    3.10    4.20 
   7   5   7   -1.20    1.80 
   7  -5  -7    3.90    3.90 
  -7   5  -7   -1.40    1.80 
  -7  -6  -7    0.10    2.20 
  -7  -6  -7    1.70    2.00 
  -7   6   7    2.10    2.30 
   7  -6   7    4.00    4.00 
   7   6  -7   -3.00    2.30 
  -7   6   7   -1.50    2.30 
   7  -6   7    1.50    3.30 
   7   6  -7   -0.30    2.10 
   7   6   7    1.90    2.70 
   7  -6  -7   -2.30    3.10 
  -7  -6   7   -4.20    3.10 
  -7   6  -7   -0.20    1.90 
   7  -7   7    1.20    3.60 
  -7  -7  -7   -1.90    2.30 
  -7   7   7   -1.20    2.10 
   7   7  -7    8.00    3.40 
   7  -7   7    1.70    4.10 
  -7   7   7   -1.00    2.10 
   7   7   7    1.50    2.80 
   7  -7  -7    0.40    3.20 
  -7   7  -7    2.20    2.70 
  -7  -7   7    3.10    2.50 
   7   0  -8    2.20    2.50 
   7   0   8    6.30    2.00 
   7   0  -8    4.20    2.50 
  -7   0   8   -4.70    2.90 
   7   0   8    0.70    3.40 
  -7   0  -8    1.30    2.00 
  -7  -1  -8    2.00    2.10 
   7  -1   8    2.70    4.00 
  -7   1   8    0.40    2.90 
   7  -1   8    0.20    1.50 
   7   1  -8    4.10    2.80 
   7   1  -8   -2.80    1.90 
  -7   1  -8    1.40    2.00 
  -7  -1   8   -2.30    3.90 
   7  -1  -8   -0.10    2.50 
   7   1   8   -0.80    1.50 
   7  -1  -8   -2.80    1.50 
   7   1   8    0.30    3.10 
  -7   2   8    4.80    3.10 
  -7  -2  -8    0.90    2.40 
   7  -2   8    6.60    2.30 
   7  -2   8    1.40    4.50 
   7  -2  -8    1.10    2.40 
   7   2   8    4.00    3.00 
  -7  -2   8    4.10    4.80 
   7  -2  -8   -0.90    2.80 
   7   2   8    0.70    2.00 
  -7   3   8    2.80    2.30 
   7  -3   8    1.10    1.90 
   7   3  -8    5.90    2.20 
   7  -3   8    2.60    4.60 
   7   3  -8   -3.50    1.50 
  -7  -3  -8    0.60    1.90 
  -7   3  -8   -1.20    1.60 
   7   3   8    0.10    2.20 
  -7  -3   8   -1.10    4.10 
   7  -3  -8    0.10    2.20 
   7  -3  -8    2.90    3.60 
   7   3   8    2.00    2.10 
   7   4  -8    0.40    2.30 
  -7   4   8   -1.10    2.40 
  -7  -4  -8   -0.40    1.60 
  -7  -4  -8   -1.90    1.90 
   7   4  -8    0.70    1.90 
   7  -4   8   -1.70    2.10 
   7  -4   8    0.10    4.00 
   7  -4  -8   -3.80    2.80 
  -7  -4   8    5.90    4.80 
   7   4   8   -3.60    2.10 
   7  -4  -8    1.70    2.40 
  -7   4  -8    3.00    2.10 
   7   5  -8    1.00    2.30 
  -7  -5  -8   -1.40    1.70 
   7   5  -8   -2.40    2.00 
  -7  -5  -8   -3.70    1.80 
   7  -5   8    0.70    4.20 
  -7   5   8   -3.00    2.30 
  -7  -5   8    0.20    4.30 
  -7   5  -8    1.00    2.20 
   7  -5  -8    4.00    2.60 
   7   5   8   -2.40    2.10 
   7   6  -8   -3.00    2.10 
  -7  -6  -8    0.50    2.10 
   7  -6   8   -0.70    3.00 
  -7  -6  -8    2.80    2.40 
   7  -6   8    0.80    4.40 
  -7   6   8    1.20    2.60 
  -7   6   8    4.60    2.90 
  -7   6  -8   -2.00    2.10 
   7  -6  -8    1.80    3.70 
  -7  -6   8    0.60    4.20 
  -7  -6   8   -3.80    1.90 
   7   6   8    1.10    2.70 
   7   7  -8    2.90    2.90 
  -7  -7  -8   -5.90    2.00 
   7  -7   8    1.70    3.70 
  -7   7   8    0.30    2.50 
  -7  -7  -8    1.00    2.50 
   7  -7   8    1.20    4.80 
  -7   7   8    2.40    2.60 
   7   7   8    1.10    2.90 
   7  -7  -8   -2.00    3.60 
  -7   7  -8   -1.40    2.20 
  -7  -7   8    0.20    2.40 
  -7  -7   8    3.60    4.90 
  -7   0  -9    4.00    2.30 
  -7   0   9    5.90    4.40 
   7   0   9    3.80    3.90 
   7   0   9    1.90    1.70 
   7   0  -9    4.00    2.60 
   7   0  -9    0.30    2.30 
   7  -1   9    0.00    1.50 
   7   1  -9   -0.40    2.40 
   7  -1   9   -1.00    3.80 
  -7   1   9   -2.10    3.00 
  -7  -1  -9    2.20    2.00 
  -7  -1   9   -1.80    4.20 
   7  -1  -9   -1.60    2.00 
   7   1   9    1.30    3.30 
  -7   1  -9    0.90    2.10 
   7  -1  -9   -0.40    2.40 
   7  -2   9    2.60    4.60 
   7   2  -9    3.00    2.10 
  -7   2   9   -0.30    3.00 
   7   2  -9    5.70    2.80 
   7  -2   9    0.30    1.50 
   7  -2  -9    3.10    2.60 
   7   2   9    0.70    3.10 
   7  -2  -9    0.40    3.00 
  -7   2  -9    1.50    2.10 
  -7  -2   9    5.50    5.10 
   7  -3   9   -0.10    4.90 
   7   3  -9    4.60    2.60 
   7   3  -9    1.90    2.30 
  -7  -3  -9   -1.40    2.10 
   7  -3   9    3.30    1.70 
  -7   3   9   -1.30    2.30 
  -7  -3  -9   -0.60    1.80 
   7   3   9    1.90    2.80 
  -7   3  -9    3.60    2.60 
   7  -3  -9    2.00    2.40 
  -7  -3   9   -2.60    4.40 
   7  -3  -9    1.90    3.20 
  -7  -4  -9    7.20    2.70 
  -7   4   9   -1.20    2.40 
   7   4  -9   -1.10    2.10 
  -7  -4  -9   -1.40    2.30 
   7   4  -9   -6.00    2.00 
   7  -4   9    3.70    2.00 
   7   4   9    0.50    2.60 
  -7   4  -9    3.60    2.70 
   7  -4  -9    2.90    3.20 
   7  -4  -9    2.70    2.60 
  -7  -4   9   -6.90    3.80 
   7  -5   9    0.70    3.60 
  -7   5   9   -2.80    2.30 
  -7  -5  -9   -1.80    5.00 
   7   5  -9   -2.20    2.30 
  -7  -5  -9    1.20    2.50 
   7  -5   9   -2.60    4.00 
   7  -5  -9   -2.70    3.40 
   7   5   9   -1.50    2.70 
   7  -5  -9   -1.00    3.10 
  -7  -5   9    6.50    5.40 
   7   6  -9   -6.30    2.20 
  -7  -6  -9    2.30    2.40 
  -7   6   9    3.70    2.80 
  -7  -6  -9    2.00    2.50 
   7  -6   9    0.00    5.10 
   7  -6  -9   -2.00    3.60 
  -7  -6   9   -3.40    2.30 
  -7  -6   9    6.80    5.80 
  -7   6  -9    1.40    2.30 
   7   6   9   -2.00    2.70 
   7   0 -10    0.20    2.20 
  -7   0 -10   -1.40    1.70 
   7   0 -10   -1.90    2.20 
   7   0  10    2.60    3.90 
  -7   0 -10   -1.80    1.90 
   7   1 -10   -1.10    2.20 
  -7  -1 -10   -0.50    2.10 
   7  -1  10   -3.70    3.30 
   7   1 -10    3.10    2.30 
  -7   1  10   -2.00    3.50 
  -7  -1 -10    3.00    2.10 
  -7   1 -10   -1.00    1.90 
   7  -1 -10   -2.50    2.10 
   7  -1 -10    1.20    2.60 
  -7  -1  10    7.90    5.20 
   7   1  10    0.00    3.10 
  -7  -2 -10   -0.90    2.00 
   7   2 -10    2.00    2.70 
  -7  -2 -10   -3.10    1.70 
   7   2 -10   -2.50    1.90 
  -7   2  10   -2.20    3.00 
   7  -2  10   -2.00    4.20 
   7   2  10    2.80    3.40 
  -7  -2  10   -0.20    4.70 
   7  -2 -10   -5.20    2.30 
   7  -2 -10   -1.40    2.70 
  -7   2 -10    0.70    2.20 
   7   3 -10   -1.90    2.10 
   7   3 -10    0.10    2.20 
   7  -3  10   -1.30    4.70 
  -7  -3 -10   -1.70    2.20 
  -7   3  10   -3.60    2.60 
  -7  -3 -10    4.50    2.20 
   7  -3 -10   -4.80    2.70 
   7  -3 -10   -2.10    3.00 
   7   3  10    0.20    2.70 
  -7  -3  10   -8.20    4.60 
  -7   3 -10    2.80    2.40 
   7   4 -10    0.20    3.10 
   7  -4  10    6.50    5.80 
  -7  -4 -10   -2.70    2.10 
  -7   4  10    1.10    2.90 
  -7  -4 -10    3.60    2.30 
   7  -4 -10   -3.70    2.30 
   7  -4 -10   -7.10    3.30 
  -7   4 -10    1.20    2.50 
  -7  -4  10   -2.40    5.40 
   7   4  10   -0.30    2.60 
  -7  -5 -10   -0.70    2.20 
   7  -5  10   -6.60    4.60 
  -7   5  10    4.90    3.40 
  -7  -5  10   -3.20    4.90 
   7   5  10    2.40    3.10 
   7  -5 -10    2.50    3.90 
   7   0 -11   -0.80    3.00 
  -7   0  11   -5.40    3.70 
   7   0  11    3.10    4.20 
   7   1 -11    1.50    2.80 
  -7   1  11    0.50    3.70 
   7  -1  11   -3.00    3.70 
  -7  -1 -11    3.60    2.90 
   7  -1 -11    2.70    3.30 
  -7  -1  11    0.10    4.70 
   7   1  11    2.10    3.70 
   7  -1 -11    3.70    2.80 
  -7   1 -11    1.40    2.50 
   7  -2  11   -7.40    3.80 
  -7  -2 -11    2.80    2.50 
   7   2 -11   -0.60    2.60 
  -7  -2 -11    0.60    2.50 
  -7   2  11   -0.20    3.70 
  -7  -2  11    8.20    5.70 
  -7   2 -11    0.60    2.20 
   7  -2 -11    2.60    3.10 
   7   2  11    3.40    3.60 
   7  -2 -11   -1.30    2.60 
  -7  -3 -11   -4.90    1.90 
  -7  -3 -11   -2.10    2.50 
  -7   3  11    2.50    3.20 
   7  -3  11   -3.70    5.00 
   7   3 -11    4.60    3.60 
   7  -3 -11    1.10    3.90 
   7   3  11    0.30    3.50 
   7  -3 -11    2.80    3.20 
  -7  -3  11  -11.30    4.60 
  -7   3 -11    0.80    2.40 
   8   0   0   11.30    3.20 
  -8   0   0    4.30    1.90 
  -8  -1   0  482.35   18.80 
   8   1   0  489.45   18.90 
   8  -1   0  481.35   19.00 
  -8   1   0  460.45   18.80 
   8   2   0   67.19    4.60 
  -8  -2   0   66.49    5.40 
   8   2   0   72.09    5.80 
  -8   2   0   72.09    5.60 
   8  -2   0   81.79    6.50 
  -8  -3   0  138.59    7.90 
   8  -3   0  135.39    9.20 
   8   3   0  148.09    6.30 
  -8   3   0  137.49    6.10 
   8   3   0  144.99    8.50 
  -8   3   0  138.49    8.10 
   8   4   0   36.30    5.20 
  -8   4   0   43.60    3.50 
  -8  -4   0   41.10    4.10 
   8   4   0   32.60    3.30 
   8  -4   0   32.40    5.90 
  -8   4   0   33.00    4.10 
   8   5   0   75.19    5.40 
   8   5   0   76.99    6.70 
  -8  -5   0   87.99    6.00 
  -8   5   0   89.09    5.70 
   8  -5   0   71.49    7.60 
  -8   5   0   79.99    6.10 
   8   6   0   -1.20    2.00 
  -8  -6   0    1.20    1.90 
  -8   6   0    0.60    2.20 
   8   6   0    4.30    2.60 
   8  -6   0    2.30    3.50 
  -8   6   0    5.00    2.20 
  -8   7   0   19.50    4.10 
  -8  -7   0   28.10    4.00 
  -8   7   0   26.50    4.10 
   8   7   0   27.50    4.80 
   8  -7   0   19.90    5.40 
   8   7   0   40.80    6.60 
   8   8   0   -0.80    2.20 
  -8   8   0    4.60    2.20 
   8  -8   0   -5.80    2.60 
  -8   8   0   -2.70    2.70 
  -8  -8   0    2.60    2.60 
  -8   9   0    4.40    2.40 
  -8  -9   0    0.00    2.80 
  -8   9   0   -0.80    3.30 
   8  -9   0    3.20    3.90 
   8   9   0    2.30    3.10 
   8   0   1  130.39    7.50 
   8   0  -1  116.89    7.40 
  -8   0   1  110.69    7.20 
  -8   0  -1  119.49    7.20 
  -8  -1  -1   39.60    4.00 
  -8   1   1   36.20    4.10 
   8  -1   1   42.40    4.90 
   8   1  -1   36.80    4.50 
  -8   1  -1   43.40    4.30 
   8   1   1   47.20    4.60 
  -8  -1   1   45.40    4.50 
   8  -1  -1   35.90    5.20 
   8  -2   1   10.80    3.60 
   8  -2   1    9.30    2.00 
  -8   2   1    4.00    2.00 
   8   2  -1    5.70    1.90 
   8   2  -1    2.40    2.30 
  -8  -2  -1    3.00    1.80 
  -8   2  -1   10.00    2.50 
   8  -2  -1    4.70    3.10 
  -8  -2   1    9.50    2.50 
   8   2   1    6.50    2.60 
   8   2   1   11.50    1.60 
  -8   3   1    2.30    1.80 
   8   3  -1    0.50    1.30 
  -8   3   1   -1.80    1.00 
   8   3  -1    3.20    2.40 
   8  -3   1    0.60    3.00 
  -8  -3  -1    3.50    1.80 
  -8  -3   1    0.20    1.40 
   8   3   1    0.40    1.10 
  -8   3  -1    2.40    1.70 
   8  -3  -1   -1.50    2.60 
   8   3   1    1.00    2.00 
  -8   3  -1    0.50    1.50 
  -8   4   1   84.79    5.00 
  -8   4   1   79.09    6.00 
   8   4  -1   77.39    6.40 
  -8  -4  -1   82.39    5.80 
   8   4  -1   73.49    4.90 
   8  -4   1   87.39    7.70 
   8   4   1   77.29    6.60 
  -8   4  -1   87.99    5.40 
  -8  -4   1   88.59    6.20 
  -8   4  -1   84.69    6.20 
   8  -4  -1   85.19    7.70 
   8   4   1   80.09    4.90 
  -8  -5  -1    8.50    2.50 
   8   5  -1    4.00    2.10 
   8   5  -1    6.90    3.00 
   8  -5   1    6.10    4.10 
  -8   5   1    4.20    2.10 
  -8   5   1    7.50    2.20 
  -8   5  -1    7.10    2.50 
   8  -5  -1   -0.10    3.30 
   8   5   1    5.60    3.10 
   8   5   1    6.80    2.30 
  -8  -5   1    6.20    2.60 
  -8   5  -1    5.60    2.20 
   8  -6   1    2.60    3.50 
   8   6  -1   -2.00    2.30 
  -8   6   1   -0.90    1.70 
   8   6  -1   -0.90    1.60 
  -8  -6  -1    0.90    1.90 
  -8   6   1    1.40    2.20 
   8   6   1    0.90    2.00 
  -8  -6   1   -1.30    1.50 
   8   6   1    0.30    2.10 
  -8   6  -1    6.00    2.80 
   8  -6  -1    4.00    3.40 
  -8   6  -1    1.10    1.60 
  -8   7   1    0.30    1.70 
   8   7  -1    6.60    3.30 
   8   7  -1    4.40    2.50 
  -8  -7  -1   -2.70    2.50 
  -8   7   1    1.10    2.40 
   8   7   1   -0.20    2.00 
  -8  -7   1   -1.70    2.20 
   8  -7  -1    3.70    3.70 
  -8   7  -1    1.70    2.10 
  -8   7  -1   -0.90    2.40 
   8   7   1    0.00    2.40 
   8   8  -1    0.30    2.50 
   8   8  -1    0.80    4.30 
  -8   8   1   -3.10    2.50 
  -8   8   1   -2.20    1.70 
  -8  -8  -1    2.60    2.60 
   8  -8   1    4.60    4.20 
  -8   8  -1    2.50    3.20 
  -8   8  -1   -0.10    1.70 
  -8  -8   1    7.50    3.20 
   8   8   1   -2.60    2.50 
  -8  -8   1   -0.90    2.10 
   8  -8  -1   -0.80    3.40 
  -8   9   1    0.60    1.90 
   8   9  -1    1.10    2.90 
  -8   9   1   -5.50    2.80 
   8  -9   1    1.90    3.90 
  -8  -9  -1   -3.30    2.10 
   8   9   1   -5.10    2.40 
  -8   9  -1    2.40    3.70 
   8  -9  -1   -3.10    3.40 
  -8  -9   1   -0.40    2.50 
  -8   9  -1   -2.70    1.90 
   8   0  -2    4.30    2.70 
   8   0   2    5.20    2.70 
  -8   0   2    4.30    2.20 
  -8   0  -2    2.30    1.70 
   8   0   2    9.10    1.30 
  -8   1   2  114.49    7.50 
   8  -1   2  118.89    5.70 
  -8  -1  -2  131.29    7.40 
   8  -1   2  118.09    7.50 
   8   1  -2  114.59    7.60 
   8   1   2  113.49    7.20 
  -8  -1   2  117.59    7.60 
   8  -1  -2  121.39    8.10 
  -8   1  -2  116.89    7.20 
   8   1   2  121.89    5.00 
   8  -2   2    2.30    2.30 
   8  -2   2    0.40    2.80 
   8   2  -2    3.80    2.40 
  -8  -2  -2    2.70    1.70 
  -8   2   2    7.50    2.50 
  -8   2   2    6.50    1.20 
  -8  -2   2    1.30    2.00 
  -8   2  -2    6.50    2.20 
   8   2   2    3.00    2.10 
   8   2   2    4.60    1.30 
   8  -2  -2    6.40    3.40 
  -8  -3  -2    6.70    2.20 
  -8   3   2    8.70    2.50 
  -8   3   2    5.30    1.50 
   8   3  -2    6.40    2.10 
   8  -3   2    1.30    3.00 
   8   3  -2    5.50    2.90 
   8   3   2    8.10    2.90 
   8   3   2    4.60    1.60 
  -8   3  -2    3.80    2.10 
   8  -3  -2    7.80    3.70 
  -8  -3   2    4.80    2.40 
   8  -4   2   -1.20    3.20 
   8   4  -2   -3.20    1.50 
   8   4  -2    2.30    2.20 
  -8   4   2    0.60    1.60 
  -8   4   2   -0.90    1.40 
  -8  -4  -2    2.50    1.90 
  -8  -4   2    0.80    1.80 
   8   4   2   -1.40    1.80 
   8  -4  -2   -1.00    3.30 
  -8   4  -2   -0.80    1.60 
   8   4   2   -0.20    1.20 
  -8   4  -2   -0.40    2.00 
   8   5  -2    6.80    2.50 
   8  -5   2   11.00    3.90 
  -8   5   2    6.70    2.40 
  -8   5   2    6.60    2.40 
   8   5  -2    0.90    2.60 
  -8  -5  -2    6.80    2.40 
  -8  -5   2    4.50    2.50 
   8   5   2    5.50    2.30 
   8   5   2    3.90    2.70 
  -8   5  -2    5.40    2.40 
   8  -5  -2    3.10    3.60 
  -8   5  -2    7.10    2.80 
   8   6  -2    2.60    2.50 
  -8   6   2    4.40    2.40 
  -8   6   2    4.10    2.20 
   8  -6   2    7.20    3.90 
   8   6  -2    8.00    3.20 
   8   6   2    6.00    3.10 
  -8   6  -2    1.60    2.20 
   8   6   2    4.00    2.30 
   8  -6  -2    2.00    3.40 
  -8  -6   2    3.00    2.40 
  -8   6  -2    7.00    3.20 
  -8   7   2    3.10    2.10 
  -8  -7  -2    2.90    2.30 
   8   7  -2    2.30    2.50 
   8  -7   2    1.70    4.30 
   8   7  -2    0.00    2.90 
  -8   7   2   -0.30    2.20 
  -8   7  -2    6.20    2.70 
  -8   7  -2    6.00    3.30 
  -8  -7   2    7.30    2.50 
   8  -7  -2   -2.40    3.50 
   8   7   2    3.50    2.80 
   8   7   2   -2.20    2.10 
   8   8  -2   -2.40    2.80 
   8   8  -2    3.80    2.70 
   8  -8   2    3.90    4.10 
  -8  -8  -2    1.40    2.50 
  -8   8   2   -3.80    2.20 
  -8   8   2   -0.90    1.80 
   8   8   2    1.90    2.60 
  -8  -8   2   -0.60    2.60 
  -8   8  -2    0.10    2.10 
  -8  -8   2    7.60    2.40 
  -8   8  -2    5.30    3.60 
   8  -8  -2   -0.10    3.40 
  -8   9   2    7.80    3.60 
   8   9  -2    2.30    3.40 
  -8  -9  -2    3.20    2.70 
   8  -9   2   -1.40    3.60 
  -8   9   2    4.70    2.20 
  -8   9  -2    1.30    3.70 
  -8  -9   2    6.60    3.30 
  -8   9  -2   -2.50    1.90 
   8   9   2   -1.10    2.50 
   8  -9  -2   -2.50    3.10 
  -8   0   3  240.48    9.50 
   8   0   3  267.47   11.60 
   8   0   3  264.47    9.60 
  -8   0   3  233.48   12.30 
  -8   0  -3  251.37   11.80 
   8   0  -3  223.38   11.60 
  -8   1   3  108.49    7.40 
   8  -1   3  101.99    5.90 
   8   1  -3   96.09    7.10 
   8   1  -3  102.29    7.00 
  -8  -1  -3   95.79    6.60 
   8  -1   3  106.79    6.90 
   8  -1  -3   93.29    7.50 
  -8  -1   3  113.59    6.30 
  -8   1  -3  120.99    7.30 
   8   1   3  106.59    6.80 
   8   1   3  101.39    5.10 
  -8   2   3  218.08    8.70 
  -8   2   3  232.18   11.70 
  -8  -2  -3  226.68   10.90 
   8   2  -3  229.08   11.30 
   8   2  -3  208.98   11.20 
   8  -2   3  242.08   11.30 
   8  -2   3  236.78   10.40 
  -8   2  -3  253.27   11.70 
  -8  -2   3  213.98    9.60 
   8   2   3  225.88   11.00 
   8  -2  -3  222.48   12.00 
   8   2   3  235.08    9.30 
   8  -3   3  118.59    6.90 
   8   3  -3   98.39    7.10 
  -8   3   3  106.19    7.20 
   8   3  -3  105.09    6.10 
  -8   3   3   88.99    5.30 
  -8  -3  -3  100.39    6.70 
   8  -3   3  101.99    7.70 
   8   3  -3  111.79    7.40 
   8   3   3   94.39    6.90 
   8  -3  -3  111.59    8.80 
  -8   3  -3  104.49    7.10 
   8   3   3  105.69    5.80 
  -8   4   3   13.70    3.10 
   8  -4   3    8.30    4.20 
  -8   4   3   14.60    2.80 
  -8  -4  -3   12.60    3.00 
   8   4  -3    8.10    2.90 
   8   4  -3    8.10    2.90 
   8   4  -3    4.30    2.60 
  -8   4  -3    7.40    2.70 
  -8   4  -3   13.90    3.50 
   8  -4  -3    5.40    4.10 
   8   4   3    9.90    2.80 
   8   4   3    4.90    2.50 
  -8   5   3    7.90    2.80 
  -8  -5  -3   12.30    3.10 
   8   5  -3   13.20    3.40 
   8   5  -3    7.80    3.40 
   8  -5   3   16.70    4.60 
  -8   5   3   11.60    3.00 
   8   5   3    6.50    3.00 
  -8   5  -3    9.40    3.30 
  -8   5  -3   12.30    3.10 
   8   5   3   12.70    3.00 
   8  -5  -3   11.00    4.40 
  -8   6   3   20.80    3.70 
  -8  -6  -3   27.20    4.10 
   8  -6   3   18.60    5.10 
   8   6  -3   23.70    4.30 
   8   6  -3   20.40    4.40 
  -8   6   3   20.40    3.90 
  -8   6  -3   20.40    4.30 
   8  -6  -3   20.00    5.90 
   8   6   3   21.90    5.30 
  -8   6  -3   15.80    3.70 
   8   6   3   20.00    3.90 
  -8  -6   3   25.90    4.40 
   8   7  -3   -1.50    2.20 
  -8   7   3   -3.30    2.10 
   8  -7   3   -3.50    3.40 
  -8   7   3    2.70    2.10 
   8   7   3    3.90    2.50 
  -8   7  -3   -3.00    1.70 
  -8  -7   3   -0.40    2.10 
   8   7   3    2.90    2.70 
   8  -7  -3    2.10    3.60 
  -8   7  -3    6.40    3.30 
   8  -8   3   -0.80    3.30 
  -8  -8  -3   -1.30    2.10 
   8   8  -3   -0.50    2.70 
  -8   8   3   -3.60    3.10 
  -8   8   3   -1.20    1.80 
  -8  -8   3    3.20    2.70 
  -8  -8   3    0.80    2.60 
   8   8   3   -2.90    2.20 
   8  -8  -3    1.40    3.70 
  -8   8  -3    1.20    3.10 
  -8   8  -3    5.00    2.60 
  -8  -9  -3   -0.30    3.10 
   8  -9   3   -0.20    4.30 
  -8   9   3   -4.60    2.60 
   8   9  -3    4.10    3.20 
  -8   9  -3   -3.70    3.30 
  -8  -9   3    0.70    2.40 
  -8   9  -3   -3.50    1.90 
   8   9   3    1.60    3.20 
   8  -9  -3    2.90    3.50 
  -8  -9   3   -2.80    2.30 
   8   0   4   47.20    4.60 
   8   0  -4   43.00    5.40 
  -8   0   4   40.60    4.20 
   8   0   4   53.19    4.60 
   8   0  -4   45.40    4.80 
  -8   0  -4   47.30    4.90 
   8   1  -4  166.48    9.70 
   8   1  -4  169.48    9.90 
  -8   1   4  165.48    7.50 
   8  -1   4  176.98    9.20 
   8  -1   4  191.88    9.10 
  -8  -1  -4  180.68    9.60 
  -8  -1   4  174.08    9.10 
   8  -1  -4  170.48   10.20 
  -8   1  -4  186.08    9.80 
   8  -1  -4  180.18   10.00 
   8   1   4  174.08    9.10 
   8   1   4  191.58    8.30 
   8  -2   4    1.10    3.60 
   8  -2   4   -0.70    2.50 
  -8   2   4    1.50    1.40 
   8   2  -4    2.10    2.00 
  -8   2   4    1.00    2.40 
  -8  -2  -4    3.10    2.10 
   8   2  -4    3.50    2.60 
  -8   2  -4    4.10    2.20 
   8   2   4    5.80    1.90 
  -8  -2   4    6.10    3.40 
   8  -2  -4    4.00    3.50 
   8   2   4    3.00    2.20 
   8   3  -4  182.08   10.40 
  -8   3   4  180.78   10.30 
   8   3  -4  168.68    9.70 
  -8   3   4  174.08    8.20 
   8  -3   4  181.88    9.80 
  -8  -3  -4  176.48    9.50 
   8  -3   4  188.28   10.20 
   8   3   4  178.68    8.80 
  -8  -3   4  182.38    9.30 
  -8   3  -4  182.18   10.10 
   8  -3  -4  162.98   10.90 
   8   3   4  167.68    9.60 
   8   4  -4    0.00    1.80 
  -8   4   4   -0.10    1.70 
  -8  -4  -4    0.50    1.60 
  -8   4   4    0.90    1.80 
   8  -4   4    1.40    3.30 
   8   4  -4    0.20    2.10 
   8  -4   4    0.10    2.70 
   8   4   4   -2.80    1.60 
   8   4   4   -2.30    1.40 
  -8   4  -4    2.00    1.80 
   8  -4  -4   -0.80    3.40 
   8   5  -4   48.60    5.40 
  -8  -5  -4   35.70    4.30 
   8   5  -4   36.50    5.50 
  -8   5   4   38.20    4.30 
   8  -5   4   34.40    5.80 
  -8   5   4   41.90    4.60 
   8   5  -4   33.50    5.00 
   8   5   4   37.90    4.30 
  -8   5  -4   41.80    4.90 
   8   5   4   30.70    5.10 
  -8   5  -4   34.30    5.20 
   8  -5  -4   38.00    6.30 
   8  -6   4   -0.90    3.30 
  -8  -6  -4    2.60    2.10 
  -8   6   4    1.80    1.90 
   8   6  -4   -0.60    2.00 
   8   6  -4   -0.60    2.30 
   8   6  -4   -1.20    2.10 
   8  -6  -4   -3.20    3.00 
   8   6   4    0.40    2.40 
  -8   6  -4    2.80    3.20 
   8   6   4    0.80    2.30 
  -8   6  -4   -2.50    2.00 
  -8  -7  -4    6.00    3.30 
  -8  -7  -4    9.50    3.20 
  -8   7   4    2.60    3.10 
   8  -7   4    5.40    4.00 
   8   7  -4    2.60    2.90 
  -8   7   4    8.40    2.80 
   8   7   4   11.60    3.70 
   8  -7  -4    6.30    4.30 
   8   7   4    9.60    3.80 
  -8   7  -4    6.50    2.70 
  -8   7  -4    9.70    3.90 
   8   8  -4    0.50    2.90 
  -8   8   4    0.90    2.50 
  -8   8   4   -3.20    1.90 
   8  -8   4    0.60    4.10 
  -8  -8  -4   -3.00    2.00 
   8  -8  -4    1.30    3.60 
   8   8   4   -4.60    2.00 
  -8  -8   4    9.60    3.50 
  -8   8  -4    1.40    2.10 
  -8  -8   4    1.30    2.40 
  -8   8  -4    6.30    4.20 
   8   0  -5    3.50    2.30 
   8   0  -5    3.70    3.10 
  -8   0   5    1.00    3.20 
   8   0   5    4.40    2.40 
   8   0   5    5.40    3.20 
  -8   0  -5    6.40    2.40 
   8   1  -5   49.60    5.50 
   8  -1   5   52.69    4.90 
  -8  -1  -5   57.99    5.20 
   8   1  -5   54.09    5.50 
  -8   1   5   55.79    4.60 
   8  -1   5   57.29    6.20 
   8  -1  -5   55.49    5.40 
   8   1   5   47.60    4.70 
  -8   1  -5   50.99    5.20 
  -8  -1   5   52.69    6.40 
   8  -1  -5   49.99    6.60 
   8   1   5   52.59    4.70 
  -8  -2  -5    4.30    2.20 
   8  -2   5   11.80    4.50 
   8  -2   5   12.10    3.30 
   8   2  -5    5.20    2.60 
   8   2  -5    7.30    2.70 
  -8   2   5    9.20    2.40 
   8   2   5    5.40    2.50 
  -8   2  -5    3.70    2.00 
   8  -2  -5    6.40    3.80 
   8   2   5    7.50    2.70 
  -8  -2   5    4.00    3.70 
   8  -2  -5    3.70    2.20 
   8  -3   5    6.60    3.10 
  -8   3   5    9.30    3.20 
  -8  -3  -5    7.70    2.70 
   8   3  -5    3.10    2.30 
  -8   3   5    3.00    1.90 
   8   3  -5    3.30    2.40 
   8  -3   5    7.20    4.20 
   8   3   5    6.50    2.70 
   8  -3  -5    8.00    4.00 
   8   3   5    4.00    2.00 
  -8   3  -5    5.00    2.40 
   8   4  -5   -2.80    1.70 
   8  -4   5    0.00    3.00 
  -8  -4  -5   -3.20    1.40 
   8   4  -5   -1.70    1.90 
  -8   4   5   -2.40    1.40 
   8  -4   5    1.80    3.10 
  -8   4   5   -2.60    1.80 
  -8  -4   5   -3.10    2.60 
  -8   4  -5   -2.90    1.40 
   8   4   5   -2.70    1.40 
   8  -4  -5   -0.30    3.10 
   8   4   5    1.60    1.90 
   8   5  -5    3.70    2.20 
  -8   5   5    3.50    2.40 
   8   5  -5    4.20    2.80 
   8   5  -5    6.50    3.30 
   8  -5   5   -0.70    2.90 
   8  -5   5   -1.70    2.90 
  -8   5   5   -2.10    1.70 
  -8  -5  -5    3.70    2.10 
   8   5   5    1.80    2.20 
   8  -5  -5    6.00    3.90 
   8   5   5   -1.30    1.90 
  -8   5  -5    2.00    2.30 
  -8   6   5    3.60    2.50 
   8  -6   5    1.10    3.80 
  -8   6   5    2.70    2.20 
   8   6  -5    4.60    2.50 
   8   6  -5    3.10    2.70 
   8   6  -5    2.20    2.80 
  -8  -6  -5    0.50    2.00 
   8   6   5    3.70    2.30 
  -8   6  -5    7.40    3.90 
  -8   6  -5    3.70    2.80 
   8  -6  -5    1.00    3.60 
   8   6   5   -0.60    2.30 
  -8   7   5    2.40    2.30 
  -8   7   5    0.70    2.70 
   8   7  -5   13.80    5.90 
   8  -7   5    4.80    4.50 
   8   7  -5    3.90    3.00 
  -8  -7  -5    0.30    2.20 
  -8  -7  -5    2.10    1.90 
   8  -7  -5   -1.30    3.80 
  -8   7  -5    5.00    6.80 
   8   7   5    0.40    2.30 
  -8   7  -5    2.40    3.70 
   8   8  -5   -1.70    2.50 
  -8   8   5    2.70    2.60 
  -8   8   5    1.30    2.10 
   8  -8   5   -5.50    3.70 
   8   8  -5    1.00    3.20 
  -8  -8  -5    1.30    2.60 
   8  -8  -5    4.90    4.10 
  -8   8  -5   -1.30    3.80 
  -8   8  -5   -0.90    2.10 
  -8  -8   5    0.80    2.10 
   8   8   5    0.40    2.70 
   8   0   6   19.70    3.50 
   8   0  -6    7.60    3.20 
   8   0  -6   11.60    3.40 
  -8   0  -6   10.90    3.10 
   8   0   6    8.70    3.60 
  -8   0   6    7.80    3.70 
   8   1  -6   -2.70    2.00 
   8   1  -6   -0.60    1.70 
  -8  -1  -6    0.70    1.70 
   8  -1   6   -0.30    3.30 
   8  -1   6    0.90    1.90 
  -8   1   6   -0.90    2.20 
  -8   1  -6   -1.50    1.60 
  -8  -1   6    0.60    3.70 
   8   1   6   -1.50    2.20 
   8  -1  -6   -0.50    3.00 
   8  -1  -6    0.90    1.80 
   8   1   6    2.40    2.10 
   8   2  -6    3.40    2.50 
   8  -2   6    7.80    2.70 
   8  -2   6    4.60    4.10 
   8   2  -6   -0.20    2.00 
  -8  -2  -6    4.90    2.20 
   8  -2  -6    3.40    2.60 
   8   2   6    3.00    2.20 
   8   2   6    1.10    1.90 
  -8   2  -6    2.50    2.00 
   8  -2  -6    1.70    3.10 
  -8  -2   6    4.50    4.20 
  -8  -3  -6    3.10    2.00 
   8  -3   6    7.30    4.10 
   8   3  -6    4.60    2.40 
  -8   3   6    5.70    2.40 
   8  -3   6    5.60    2.80 
   8   3  -6    2.60    2.50 
  -8  -3   6    0.80    3.60 
  -8   3  -6    1.30    2.10 
   8   3   6    4.60    2.50 
   8   3   6    2.50    2.20 
   8  -3  -6   -0.60    3.10 
   8  -3  -6    3.70    2.40 
   8  -4   6   -0.70    3.20 
   8   4  -6   -0.70    1.70 
  -8   4   6   -1.70    1.50 
   8  -4   6   -1.30    2.40 
   8   4  -6    0.70    2.10 
  -8  -4  -6   -3.60    1.40 
  -8   4   6    0.80    2.20 
   8   4   6    1.40    2.00 
   8   4   6   -1.80    1.80 
  -8  -4   6   -1.00    3.20 
  -8   4  -6    0.50    1.90 
   8  -4  -6   -0.60    3.20 
   8   5  -6    1.80    2.30 
  -8  -5  -6    3.10    2.30 
  -8   5   6   -1.10    1.80 
  -8   5   6    1.40    2.20 
   8   5  -6    0.10    2.10 
   8  -5   6    1.20    3.70 
   8  -5   6    2.50    3.30 
  -8  -5   6   -0.40    3.50 
   8   5   6    4.80    2.60 
   8  -5  -6   -2.00    3.50 
   8   5   6   -0.80    2.00 
  -8  -6  -6    1.60    2.60 
   8  -6   6   -4.10    3.00 
   8   6  -6    8.40    3.00 
  -8  -6  -6    1.60    1.90 
  -8   6   6   -3.60    1.90 
   8  -6   6    5.50    3.70 
  -8   6   6   -0.10    2.50 
   8   6  -6   -3.40    2.70 
   8  -6  -6    7.90    4.30 
  -8   6  -6   -1.80    1.90 
   8   7  -6   -1.80    3.40 
  -8   7   6   -1.30    2.10 
  -8   7   6    0.80    2.50 
   8   7  -6   -5.90    2.20 
   8  -7   6    1.90    3.60 
   8   7  -6    1.60    3.60 
  -8  -7  -6    3.00    2.60 
  -8  -7  -6    1.90    1.80 
   8  -7   6    0.40    3.80 
   8  -7  -6   -2.40    3.50 
   8   7   6    0.50    2.80 
  -8   7  -6   -0.30    2.10 
  -8  -8  -6   -0.80    2.40 
   8   8  -6   -1.80    2.60 
  -8   8   6   -0.90    2.20 
   8  -8   6    9.70    5.10 
  -8  -8   6    2.90    3.00 
   8  -8  -6    4.00    4.50 
  -8   8  -6   -1.30    2.30 
   8   0  -7    8.70    3.30 
   8   0   7   21.30    3.60 
   8   0   7    8.40    3.70 
  -8   0  -7   15.10    3.60 
  -8   0   7   14.40    4.30 
   8   0  -7    8.50    3.20 
   8  -1   7    0.30    3.50 
  -8  -1  -7    2.50    2.20 
   8   1  -7    3.30    2.70 
   8  -1   7   -0.40    1.70 
  -8   1   7   -2.40    2.50 
   8   1  -7   -3.20    1.90 
   8  -1  -7    2.10    2.40 
   8   1   7   -1.90    1.60 
  -8   1  -7    2.00    1.90 
   8   1   7    1.50    2.70 
   8  -1  -7   -2.60    2.30 
  -8  -1   7   -2.80    3.80 
   8   2  -7   10.50    3.20 
   8  -2   7    8.70    4.60 
   8  -2   7   14.50    3.10 
   8   2  -7    9.50    3.50 
  -8  -2  -7   10.80    3.00 
  -8   2   7   10.60    3.20 
   8   2   7    9.30    3.40 
   8  -2  -7    6.70    3.90 
  -8  -2   7    8.90    4.80 
  -8   2  -7   11.50    3.50 
   8   2   7    8.90    2.90 
   8  -2  -7   10.60    3.40 
   8  -3   7   -0.10    2.50 
   8   3  -7   -4.40    1.80 
  -8   3   7   -1.50    1.90 
   8   3  -7   -2.00    1.90 
   8  -3   7   -1.30    3.80 
  -8  -3  -7   -0.20    1.70 
   8  -3  -7    1.20    3.20 
   8  -3  -7    3.80    2.60 
  -8  -3   7    5.50    4.20 
   8   3   7   -2.70    1.90 
   8   3   7    0.30    1.90 
   8   4  -7    5.20    2.70 
  -8   4   7    7.60    3.10 
   8  -4   7   -2.90    4.00 
   8   4  -7    9.20    3.60 
  -8  -4  -7   10.70    3.00 
   8  -4   7    4.30    2.90 
   8  -4  -7    7.90    3.20 
   8   4   7    1.30    2.20 
  -8  -4   7    8.50    4.50 
   8  -4  -7    4.50    3.80 
   8   4   7    6.20    2.80 
  -8   4  -7    5.10    2.80 
   8  -5   7    3.70    2.90 
   8   5  -7    1.20    2.30 
  -8  -5  -7    1.60    2.00 
   8  -5   7   -3.50    3.60 
  -8   5   7   -1.40    2.10 
   8   5  -7   -2.20    2.10 
  -8   5   7    1.00    2.50 
  -8  -5   7    2.60    4.20 
   8  -5  -7   -0.20    3.40 
   8   5   7   -4.20    2.00 
  -8   5  -7    1.00    2.00 
  -8  -6  -7    3.90    2.60 
   8   6  -7    4.90    2.90 
  -8   6   7    1.20    2.80 
  -8  -6  -7   -3.70    1.70 
   8  -6   7    1.60    3.90 
  -8   6   7    1.70    2.40 
   8   6  -7   -0.50    2.70 
   8  -6   7   -0.30    3.50 
  -8  -6   7    4.00    4.40 
   8  -6  -7   -2.50    3.40 
   8   6   7   -1.40    2.70 
  -8   6  -7    0.70    2.10 
  -8  -7  -7   -2.20    2.10 
  -8   7   7    6.20    3.10 
  -8   7   7   -1.30    2.00 
  -8  -7  -7    3.50    2.00 
   8   7  -7   -0.40    2.90 
   8  -7   7   -0.80    4.50 
   8  -7   7   -0.70    3.60 
   8  -7  -7    3.40    4.50 
   8   7   7    1.10    2.80 
  -8  -7   7    1.70    4.60 
  -8   7  -7   -2.20    2.10 
  -8  -7   7   -2.20    2.70 
   8   0  -8    3.10    3.00 
  -8   0   8    5.50    3.90 
   8   0   8    6.50    3.90 
   8   0   8    9.30    2.50 
   8   0  -8    3.70    2.80 
  -8   0  -8    8.30    4.90 
   8  -1   8    8.60    4.30 
  -8   1   8    9.20    4.00 
   8   1  -8    6.10    3.30 
   8   1  -8    1.40    2.40 
  -8  -1  -8   11.20    3.30 
  -8  -1   8   11.20    4.90 
   8  -1  -8    4.70    3.20 
  -8   1  -8   10.80    3.30 
   8   1   8    7.90    3.70 
   8   1   8   10.50    2.80 
   8  -1  -8    4.80    4.70 
   8   2  -8    6.30    2.80 
  -8   2   8    6.50    3.30 
   8   2  -8    5.10    3.00 
   8  -2   8    0.20    2.40 
   8  -2   8    1.70    4.30 
  -8  -2  -8    5.90    2.70 
  -8   2  -8    5.50    3.00 
   8   2   8    7.10    2.60 
   8  -2  -8    4.40    3.60 
  -8  -2   8    6.60    5.30 
   8   2   8    2.10    3.00 
  -8   3   8    2.90    2.60 
   8  -3   8    7.10    5.10 
   8   3  -8    6.10    2.60 
  -8  -3  -8    1.00    2.10 
   8   3  -8   -0.40    2.20 
   8   3   8    4.70    2.90 
  -8   3  -8    4.90    2.70 
   8  -3  -8    2.10    3.20 
   8  -3  -8    4.80    3.90 
  -8  -3   8   -0.50    4.70 
   8   3   8    4.90    2.40 
   8  -4   8    6.30    4.70 
   8   4  -8    2.80    3.10 
  -8   4   8    2.90    2.80 
   8   4  -8    4.30    2.50 
   8  -4   8    4.70    2.60 
  -8  -4  -8    3.50    2.40 
  -8   4  -8    1.90    2.30 
   8  -4  -8    5.90    3.20 
   8  -4  -8    2.70    3.70 
   8   4   8   -3.00    2.00 
  -8  -4   8   16.10    5.80 
   8   5  -8    2.40    2.70 
  -8  -5  -8    3.00    2.20 
  -8  -5  -8    2.80    2.00 
   8   5  -8   -2.00    2.50 
   8  -5   8    0.60    4.60 
  -8   5   8    1.30    2.20 
   8  -5   8   -3.50    2.60 
   8  -5  -8    0.80    3.60 
  -8   5  -8    3.20    2.40 
  -8  -5   8    3.10    4.40 
   8   5   8    4.60    3.30 
   8  -6   8   -8.50    2.80 
  -8  -6  -8    2.90    2.50 
   8   6  -8    6.40    3.20 
  -8  -6  -8   -4.20    1.90 
  -8   6   8   -0.20    2.50 
   8  -6   8   -2.10    4.20 
   8   6  -8   -0.90    2.90 
  -8   6   8    0.40    2.90 
  -8   6  -8    1.50    2.40 
   8   6   8    3.50    3.10 
   8  -6  -8    1.00    4.20 
  -8  -6   8    2.20    4.40 
   8   0   9    4.10    4.00 
  -8   0   9    3.50    4.00 
   8   0   9    4.40    1.80 
   8   0  -9   -0.50    2.60 
  -8   0  -9    5.00    2.80 
   8   0  -9    8.70    3.30 
   8  -1   9   -2.00    3.50 
   8   1  -9    0.30    2.20 
  -8   1   9   -2.60    3.00 
   8  -1   9    5.50    1.90 
  -8  -1  -9    0.80    1.70 
   8   1  -9    3.30    2.70 
   8   1   9    8.20    3.80 
  -8   1  -9    1.50    2.00 
  -8  -1   9   -1.70    4.20 
   8  -1  -9    1.90    2.90 
   8  -1  -9    0.20    2.70 
   8   1   9    3.10    2.10 
   8  -2   9    1.80    5.90 
   8  -2   9    2.60    1.80 
   8   2  -9   -2.70    2.10 
  -8   2   9    1.80    3.10 
  -8  -2  -9    3.10    2.10 
   8   2  -9    2.60    2.30 
   8  -2  -9    2.90    2.70 
  -8  -2   9   -1.80    4.50 
   8   2   9   -1.00    2.20 
  -8   2  -9    2.50    2.40 
   8  -2  -9    0.90    3.20 
   8  -3   9    0.80    4.60 
   8  -3   9   -1.30    1.70 
   8   3  -9    2.50    2.60 
  -8  -3  -9   -3.10    2.20 
  -8  -3  -9    1.30    2.10 
  -8   3   9    2.80    3.10 
   8   3  -9   -1.50    2.20 
  -8  -3   9    6.80    5.30 
  -8   3  -9    2.30    2.40 
   8  -3  -9   -3.20    1.90 
   8  -3  -9    0.50    3.20 
   8   3   9    3.60    3.10 
   8   4  -9    1.80    3.10 
   8  -4   9   -1.10    4.60 
   8  -4   9   -0.70    2.10 
  -8  -4  -9    4.90    2.90 
  -8  -4  -9    8.80    3.30 
   8   4  -9   -4.90    2.10 
  -8   4   9    2.00    2.80 
   8   4   9    4.60    3.30 
  -8  -4   9    2.20    5.20 
  -8   4  -9    1.00    2.10 
   8  -4  -9   -1.30    2.70 
  -8   5   9    5.20    3.00 
   8   5  -9    6.30    2.90 
   8  -5   9    5.30    3.30 
  -8  -5  -9    2.30    2.50 
  -8  -5  -9   -4.50    2.40 
   8  -5   9    4.10    5.20 
   8   5  -9    1.30    3.00 
  -8  -5   9    7.50    5.80 
   8  -5  -9   -2.40    2.60 
  -8   5  -9    3.90    3.00 
   8   5   9   -0.90    2.60 
   8  -5  -9    2.50    4.00 
   8   0 -10    1.60    2.70 
   8   0 -10   -2.60    2.20 
   8   0  10    1.50    2.40 
  -8   0 -10    1.50    2.20 
  -8   0  10   -2.00    4.40 
   8   0  10    2.80    4.00 
   8   1 -10   -1.30    2.10 
  -8   1  10   -3.50    3.60 
   8  -1  10    5.40    1.90 
   8  -1  10    1.90    4.20 
  -8  -1 -10    2.80    2.40 
   8   1 -10   -0.30    1.90 
  -8  -1  10   -0.90    4.30 
   8  -1 -10   -1.90    2.60 
   8  -1 -10    4.20    2.90 
   8   1  10   -2.30    3.10 
  -8   1 -10    0.60    2.20 
   8  -2  10    0.00    4.20 
   8   2 -10    0.60    2.50 
  -8   2  10    1.50    3.30 
  -8  -2 -10   -0.90    2.10 
  -8  -2 -10    8.50    2.60 
   8   2 -10    1.30    2.30 
   8  -2 -10    0.00    2.40 
   8   2  10    1.90    3.30 
  -8   2 -10    1.60    2.40 
  -8  -2  10   -0.40    4.80 
   8  -2 -10    2.30    3.30 
   8  -3  10   -5.00    4.60 
   8   3 -10   -1.40    2.30 
  -8  -3 -10    1.40    2.40 
  -8   3  10   -0.60    3.00 
   8   3 -10    4.30    3.50 
  -8  -3 -10   -3.20    2.00 
   8   3  10    0.10    2.80 
   8  -3 -10    4.00    3.20 
   8  -3 -10    8.60    4.10 
  -8  -3  10   -7.50    4.80 
  -8   3 -10   -0.40    2.50 
  -8  -4 -10   -2.60    2.50 
   8   4 -10    6.50    3.00 
   8   4 -10    2.70    2.60 
  -8   4  10    0.70    2.90 
  -8  -4 -10   -1.10    2.30 
   8  -4  10    7.00    5.90 
  -8   4 -10   -1.70    2.30 
  -8  -4  10   -2.20    5.80 
   8  -4 -10   -3.30    3.70 
   8  -4 -10    2.30    3.00 
   8   4  10   -2.00    2.50 
  -8   0  11    0.70    4.60 
   8   0 -11    0.10    2.70 
   8   0 -11    2.90    2.70 
  -8   0 -11   -2.80    2.00 
   8   0  11    1.60    4.10 
   8   1 -11    1.20    3.40 
   8   1 -11    3.20    3.40 
  -8   1  11   -2.10    3.50 
   8  -1  11    1.50    4.60 
  -8  -1 -11    4.00    3.20 
   8  -1 -11    6.00    3.10 
  -8  -1  11    5.30    4.90 
   8  -1 -11    3.50    3.00 
  -8   1 -11   -3.10    1.90 
   8   1  11    2.10    3.80 
   9   0   0   -2.70    2.10 
  -9   0   0   -0.20    1.70 
  -9   1   0   -0.30    1.50 
   9   1   0   -2.40    1.80 
   9  -1   0    1.20    2.90 
  -9  -1   0   -0.30    1.50 
   9  -2   0    1.60    3.20 
  -9   2   0    0.10    1.60 
  -9  -2   0   -1.60    1.30 
   9   2   0   -4.10    1.60 
   9   3   0    1.10    2.20 
  -9  -3   0    1.30    1.80 
  -9   3   0   -0.80    1.30 
   9  -3   0    2.60    3.40 
   9   3   0   -2.20    1.10 
  -9   3   0   -2.90    1.50 
   9   4   0    0.40    2.10 
  -9   4   0    1.40    1.70 
   9   4   0    2.70    1.60 
  -9   4   0   -0.90    1.50 
   9  -4   0   -3.10    3.10 
  -9  -4   0    0.70    1.90 
  -9  -5   0   -1.70    1.60 
   9  -5   0    0.60    3.30 
  -9   5   0    1.80    2.00 
   9   5   0    3.20    2.10 
  -9   5   0    0.00    1.80 
   9   5   0    1.70    2.60 
  -9   6   0   -1.10    2.20 
   9  -6   0    0.70    4.00 
   9   6   0   -3.40    1.80 
  -9  -6   0   -0.70    1.80 
  -9   6   0   -0.20    1.80 
   9   7   0   -1.50    2.10 
  -9   7   0    2.10    2.60 
   9   7   0   -0.80    2.70 
  -9  -7   0   -1.50    1.90 
  -9   7   0   -1.20    1.80 
   9  -7   0   -5.10    2.90 
   9   8   0    4.00    2.70 
   9  -8   0    4.20    4.70 
  -9  -8   0   -1.30    1.90 
  -9   8   0    3.70    3.00 
   9   8   0   -0.40    2.40 
  -9   8   0   -0.90    1.90 
   9   9   0   -1.60    2.60 
  -9  -9   0   -2.50    2.40 
  -9   9   0   -6.00    2.60 
  -9   9   0   -0.50    2.20 
   9  -9   0   -4.60    3.60 
  -9   0  -1   70.99    5.80 
   9   0   1   65.99    5.80 
  -9   0   1   85.49    6.40 
   9   0  -1   72.09    6.20 
   9   1  -1   88.39    6.70 
  -9   1   1   78.89    6.30 
  -9  -1  -1   83.89    6.20 
   9  -1   1   87.99    6.90 
  -9   1  -1   78.79    6.20 
  -9  -1   1   77.29    6.30 
   9  -1  -1   79.99    6.90 
   9   1   1   77.89    6.20 
  -9  -2  -1   65.99    5.50 
   9   2  -1   64.59    6.10 
   9  -2   1   68.89    6.80 
  -9   2   1   66.19    5.80 
   9   2   1   67.09    6.00 
   9  -2  -1   62.99    6.70 
   9   2   1   65.49    3.30 
  -9  -2   1   64.19    5.70 
  -9   2  -1   69.39    5.80 
  -9  -3  -1   37.90    4.40 
   9   3  -1   37.20    5.40 
   9   3  -1   30.10    2.90 
  -9   3   1   35.70    4.40 
   9  -3   1   30.50    5.50 
   9   3   1   34.80    2.80 
  -9  -3   1   44.30    4.80 
   9   3   1   34.30    5.10 
  -9   3  -1   37.20    4.40 
   9  -3  -1   26.10    5.50 
   9   4  -1   26.30    3.50 
  -9   4   1   29.50    4.70 
   9  -4   1   20.40    5.20 
  -9  -4  -1   21.80    3.90 
  -9   4   1   23.40    2.80 
   9   4  -1   26.80    4.90 
   9   4   1   21.20    4.30 
  -9   4  -1   23.90    4.30 
   9  -4  -1   25.40    5.50 
   9   4   1   26.10    3.40 
  -9  -4   1   23.90    4.10 
  -9   4  -1   25.30    3.40 
   9   5  -1    5.60    3.10 
  -9   5   1    4.80    2.50 
  -9   5   1    8.10    2.50 
   9   5  -1    7.30    2.40 
  -9  -5  -1    4.90    2.40 
   9  -5   1    4.80    4.00 
  -9  -5   1    8.00    3.00 
  -9   5  -1    6.40    2.70 
   9   5   1    5.80    2.30 
  -9   5  -1    3.90    2.50 
   9  -5  -1    2.10    3.20 
   9   5   1    4.00    2.80 
   9   6  -1    1.60    2.30 
  -9   6   1    3.80    2.60 
   9   6  -1    2.50    3.20 
  -9   6   1   -0.70    1.90 
   9  -6   1    9.10    4.60 
  -9  -6  -1   -0.60    1.90 
   9   6   1    1.70    2.00 
   9  -6  -1   -1.30    7.10 
   9   6   1    7.30    3.30 
  -9  -6   1    4.70    2.50 
  -9   6  -1   -0.30    2.00 
  -9   6  -1    1.90    2.70 
   9   7  -1    2.80    2.40 
  -9  -7  -1    0.60    2.30 
  -9   7   1    3.70    2.70 
   9  -7   1    5.40    4.50 
  -9   7   1    2.40    2.10 
   9   7  -1    4.20    3.10 
   9  -7  -1    0.80    3.60 
  -9   7  -1   -1.80    2.60 
   9   7   1    6.00    2.90 
  -9   7  -1   -1.40    2.00 
  -9  -7   1    4.40    2.50 
   9   7   1   -1.30    2.00 
  -9   8   1    3.20    2.90 
   9   8  -1    1.10    3.00 
   9  -8   1    0.80    3.70 
   9   8  -1    0.10    2.30 
  -9  -8  -1    2.40    2.00 
  -9   8   1   -3.10    1.80 
   9   8   1   -0.50    2.40 
  -9   8  -1   13.40    3.90 
  -9   8  -1    2.40    2.40 
   9  -8  -1    4.00    4.20 
  -9  -8   1   -1.40    2.10 
   9   8   1    2.40    2.80 
  -9   9   1    5.00    3.30 
   9  -9   1    3.10    4.80 
   9   9  -1    0.90    2.70 
  -9  -9  -1    6.10    3.80 
  -9  -9   1    1.50    3.10 
  -9   9  -1    0.50    3.30 
   9  -9  -1   -0.20    4.10 
   9   9   1   -0.60    2.50 
  -9  -9   1    1.80    2.40 
  -9   9  -1   -4.40    2.00 
  -9   0  -2  229.48   11.50 
  -9   0   2  210.78   11.60 
   9   0  -2  213.08   11.40 
   9   0   2  259.37   11.90 
   9  -1   2  175.68    9.80 
   9   1  -2  188.68   10.50 
  -9  -1  -2  179.98    9.80 
  -9   1   2  187.68   10.50 
   9  -1  -2  174.88   10.40 
  -9  -1   2  181.88   10.40 
   9   1   2  200.78   10.10 
  -9   1  -2  172.88    9.80 
   9  -2   2  110.19    6.20 
   9  -2   2  113.79    8.10 
   9   2  -2  109.69    7.70 
  -9  -2  -2  110.59    7.30 
  -9   2   2  112.29    7.80 
   9   2   2  123.19    5.10 
   9   2   2  111.59    7.60 
  -9  -2   2  103.39    7.70 
  -9  -2   2  107.79    5.50 
  -9   2  -2  110.99    7.60 
   9  -2  -2  112.69    8.70 
  -9   3   2  106.39    7.50 
   9  -3   2  107.89    6.00 
   9   3  -2   92.19    7.20 
   9  -3   2   99.49    8.20 
  -9   3   2   97.29    4.80 
   9   3  -2   94.19    5.30 
  -9  -3  -2   97.09    6.80 
   9  -3  -2   98.79    8.50 
   9   3   2   98.69    5.20 
  -9   3  -2  106.19    7.30 
  -9  -3   2  102.09    7.40 
   9   3   2   83.29    6.90 
   9  -4   2   74.79    7.60 
   9   4  -2   77.19    5.30 
  -9  -4  -2   80.69    6.20 
  -9   4   2   70.49    4.60 
   9   4  -2   71.99    6.60 
  -9   4   2   77.39    6.40 
   9  -4  -2   73.59    7.80 
   9   4   2   74.19    6.60 
   9   4   2   71.09    4.90 
  -9   4  -2   74.39    6.30 
  -9  -4   2   72.39    6.50 
  -9   4  -2   72.79    5.50 
   9   5  -2   32.00    4.00 
  -9  -5  -2   34.10    4.20 
   9   5  -2   40.30    5.90 
  -9   5   2   36.20    5.20 
  -9   5   2   34.40    4.30 
   9  -5   2   23.40    5.30 
  -9  -5   2   36.00    5.30 
   9   5   2   34.20    5.50 
  -9   5  -2   28.30    4.70 
  -9   5  -2   27.70    5.00 
   9   5   2   33.80    3.80 
   9  -5  -2   30.00    6.50 
   9   6  -2    8.70    2.90 
  -9   6   2   10.70    3.10 
  -9   6   2   10.40    3.00 
   9   6  -2    8.60    3.20 
   9  -6   2    8.80    4.70 
  -9  -6  -2   12.20    2.90 
  -9   6  -2    7.70    2.90 
  -9  -6   2    7.30    2.90 
   9   6   2    9.80    2.90 
   9  -6  -2    8.00    4.30 
   9   6   2    9.80    3.40 
  -9   6  -2   11.30    3.50 
   9  -7   2   -0.10    4.00 
  -9   7   2    2.60    2.10 
   9   7  -2    6.20    2.90 
   9   7  -2    7.20    3.60 
  -9   7   2   10.20    3.10 
  -9  -7  -2   11.20    2.90 
   9   7   2    5.30    3.10 
  -9   7  -2   10.40    3.10 
   9   7   2   12.10    3.30 
  -9   7  -2    0.40    3.00 
   9  -7  -2    1.00    4.40 
  -9  -7   2   10.30    3.10 
   9   8  -2    1.30    2.80 
   9  -8   2   -2.40    3.60 
  -9  -8  -2    3.60    2.90 
  -9   8   2    4.40    2.30 
  -9   8   2    1.70    2.50 
  -9  -8  -2    1.30    2.10 
   9   8  -2    0.10    2.70 
   9   8   2    1.00    2.60 
   9   8   2    0.20    2.50 
  -9   8  -2   -3.40    4.00 
  -9   8  -2   -0.30    2.20 
  -9  -8   2    1.60    2.60 
   9  -8  -2    2.70    4.30 
  -9   0  -3   24.80    4.50 
   9   0   3   26.20    2.50 
  -9   0   3   30.50    5.10 
   9   0  -3   25.50    4.80 
   9   0   3   31.20    4.60 
  -9  -1  -3   32.40    4.20 
   9   1  -3   30.70    5.00 
   9  -1   3   37.70    5.10 
   9  -1   3   35.00    3.60 
  -9   1   3   43.60    5.00 
  -9  -1   3   36.70    5.40 
   9  -1  -3   29.90    5.50 
   9   1   3   38.40    2.70 
   9   1   3   36.90    4.40 
  -9   1  -3   40.60    4.50 
  -9  -2  -3   41.60    4.50 
  -9   2   3   37.90    2.60 
   9  -2   3   39.60    5.50 
   9   2  -3   40.40    5.00 
  -9   2   3   39.30    5.00 
   9  -2   3   43.70    5.10 
   9   2   3   44.10    3.20 
  -9   2  -3   47.10    5.10 
   9   2   3   38.10    4.60 
   9  -2  -3   38.10    6.40 
  -9  -2   3   34.40    4.20 
  -9  -2   3   43.80    5.20 
   9   3  -3   19.90    4.00 
  -9   3   3   24.90    4.50 
  -9   3   3   19.20    2.40 
  -9  -3  -3   18.60    3.60 
   9  -3   3   18.80    4.50 
   9  -3   3   19.80    4.00 
  -9  -3   3   16.30    3.80 
   9   3   3   22.50    3.00 
  -9   3  -3   21.50    4.10 
   9  -3  -3   14.80    4.90 
   9   3   3   27.30    4.80 
  -9   4   3   10.70    2.30 
   9  -4   3   18.60    4.60 
   9  -4   3   16.30    3.70 
   9   4  -3   16.00    4.10 
  -9  -4  -3   13.30    3.30 
  -9   4   3   14.50    3.50 
   9   4  -3   16.70    3.30 
   9   4   3   17.90    4.20 
   9   4   3   15.50    2.90 
  -9  -4   3   14.30    3.90 
   9  -4  -3    9.50    4.40 
  -9   4  -3   15.70    3.40 
   9   5  -3   13.30    3.30 
   9  -5   3   12.00    4.80 
  -9  -5  -3   12.50    3.20 
  -9   5   3   10.50    3.00 
   9   5  -3    3.30    2.90 
  -9   5   3    5.20    2.70 
   9  -5  -3   13.00    4.60 
  -9  -5   3    9.80    3.30 
   9   5   3    7.80    3.10 
  -9   5  -3   13.40    3.70 
  -9   5  -3    8.80    3.00 
   9   5   3    6.10    2.30 
   9   6  -3    1.70    2.50 
  -9  -6  -3    3.60    2.40 
  -9   6   3    2.90    2.00 
   9   6  -3    4.50    2.70 
  -9   6   3    1.20    2.30 
   9  -6   3   -2.90    3.20 
  -9   6  -3   -0.80    1.90 
  -9  -6   3   -2.20    2.40 
  -9   6  -3    6.70    3.50 
   9   6   3    2.30    2.40 
   9   6   3   -0.80    2.00 
   9  -6  -3    2.60    3.80 
   9   7  -3    0.50    2.60 
  -9  -7  -3    1.40    1.90 
   9  -7   3   -1.20    3.60 
  -9   7   3    1.40    2.40 
  -9   7   3    2.10    2.10 
   9   7  -3    0.10    2.30 
  -9   7  -3    5.40    2.40 
  -9   7  -3   -0.10    3.40 
  -9  -7   3    2.00    2.30 
   9  -7  -3    0.90    3.90 
   9   7   3    2.00    2.80 
   9   7   3   -0.20    2.10 
  -9  -8  -3    2.00    2.40 
   9   8  -3   -3.60    2.70 
   9  -8   3    0.10    4.40 
   9   8  -3   -4.40    2.20 
  -9   8   3    0.10    2.00 
  -9   8  -3    1.90    2.30 
  -9   8  -3   -2.10    3.30 
   9   8   3    2.40    3.00 
   9  -8  -3   -6.30    3.10 
  -9  -8   3   -4.40    2.30 
   9   0  -4    1.60    2.90 
  -9   0   4    3.30    1.90 
  -9   0  -4    2.10    2.00 
   9   0   4    3.60    2.10 
  -9   0   4   -0.40    1.90 
   9   0   4    0.60    2.30 
   9  -1   4    3.00    2.60 
   9   1  -4    2.40    2.70 
  -9   1   4   -1.50    1.90 
   9   1  -4   -2.10    1.40 
  -9   1   4   -0.80    1.00 
   9  -1   4    5.40    2.80 
  -9  -1  -4   -0.90    1.50 
   9  -1  -4    2.70    3.20 
  -9   1  -4    2.60    1.90 
   9   1   4    0.30    2.00 
  -9  -1   4    1.40    2.90 
   9   1   4   -0.80    1.40 
  -9   2   4    0.80    1.10 
   9   2  -4   -0.60    2.10 
   9  -2   4    4.30    3.00 
   9  -2   4   -0.70    3.30 
  -9  -2  -4    2.20    2.10 
   9   2  -4   -0.30    2.00 
  -9   2   4    1.40    2.00 
   9  -2  -4   -3.60    2.90 
   9   2   4    0.30    1.90 
   9   2   4    0.60    1.50 
  -9  -2   4    2.40    3.20 
  -9   2  -4    3.00    2.20 
  -9   3   4   -1.20    1.30 
   9  -3   4   -2.90    2.50 
   9  -3   4    2.40    3.40 
   9   3  -4    6.40    2.90 
   9   3  -4    6.10    2.90 
  -9   3   4    1.60    2.10 
  -9  -3  -4   -1.20    2.00 
  -9   3  -4   -0.40    1.80 
   9  -3  -4   -1.10    3.40 
   9   3   4    1.80    2.20 
  -9  -3   4    7.70    3.20 
   9   3   4   -1.60    1.60 
   9  -4   4    7.40    3.40 
  -9  -4  -4    0.90    2.10 
  -9   4   4    9.10    3.10 
   9   4  -4    2.90    2.60 
  -9   4   4    6.00    2.10 
   9  -4   4    3.40    3.30 
   9   4  -4    0.90    2.40 
   9   4   4    1.00    2.10 
   9  -4  -4    4.00    3.60 
  -9   4  -4    1.50    2.00 
   9   4   4    1.10    1.90 
  -9   5   4   -0.40    1.70 
  -9   5   4    0.80    2.10 
   9   5  -4   -2.60    2.20 
  -9  -5  -4    0.90    2.20 
   9  -5   4   -0.90    2.90 
   9   5  -4    4.80    2.90 
   9  -5   4   -3.10    3.10 
   9   5  -4    3.70    2.20 
  -9   5  -4    0.20    2.00 
   9   5   4   -0.30    2.30 
   9  -5  -4    2.10    4.50 
   9   5   4    4.50    2.40 
  -9   6   4    0.40    2.00 
   9   6  -4   -4.80    1.90 
  -9   6   4    7.10    2.60 
   9  -6   4    0.20    4.00 
  -9  -6  -4   -0.70    1.80 
   9   6  -4   -2.80    2.20 
   9   6   4   -3.50    1.80 
  -9   6  -4   -2.20    2.90 
   9  -6  -4    0.70    3.80 
  -9   6  -4    2.20    2.30 
   9   6   4    1.30    2.20 
  -9  -7  -4    2.60    2.20 
  -9   7   4   -0.30    2.00 
   9  -7   4   -0.60    3.90 
   9   7  -4   -4.10    2.20 
   9   7  -4   -2.50    2.40 
  -9   7   4    1.30    2.50 
  -9   7  -4   -7.30    3.00 
   9   7   4    0.40    2.20 
  -9  -7   4   -5.50    2.50 
  -9   7  -4    3.00    3.20 
   9  -7  -4    2.20    4.30 
  -9   8   4    1.60    2.30 
  -9   8   4    7.00    3.00 
  -9  -8  -4    2.20    2.60 
   9   8  -4    3.90    3.50 
   9   8  -4    1.00    3.10 
   9  -8   4   -5.20    3.60 
  -9  -8   4   -2.40    3.00 
  -9   8  -4   -0.60    3.70 
  -9   8  -4    1.00    2.30 
   9   8   4   -4.20    2.30 
   9  -8  -4    1.20    4.30 
   9   0  -5   27.70    4.90 
  -9   0   5   32.20    3.90 
   9   0   5   35.50    4.50 
   9   0  -5   29.80    5.10 
  -9   0  -5   34.00    5.00 
   9   0   5   37.00    4.30 
   9   1  -5    0.10    2.20 
   9  -1   5    3.10    2.50 
  -9   1   5    1.40    1.70 
   9  -1   5    1.90    3.00 
   9   1  -5    1.30    2.40 
  -9  -1  -5    7.70    2.90 
   9  -1  -5    3.80    2.50 
   9   1   5    5.20    2.50 
   9   1   5    1.60    2.10 
  -9  -1   5   -0.20    3.00 
  -9   1  -5    3.50    2.30 
   9  -1  -5    5.40    3.50 
  -9  -2  -5   10.00    3.20 
   9   2  -5    4.00    2.60 
   9  -2   5   10.40    4.10 
   9  -2   5   16.50    3.60 
  -9   2   5   16.60    2.60 
  -9   2   5    9.70    3.40 
   9   2  -5   10.80    3.20 
  -9   2  -5   11.20    3.00 
  -9  -2   5   12.10    4.20 
   9  -2  -5   11.40    4.30 
   9   2   5   12.90    2.90 
   9   2   5   15.70    3.40 
  -9   3   5    9.40    3.20 
  -9  -3  -5    6.90    2.90 
   9   3  -5    0.10    2.40 
   9  -3   5    7.00    3.10 
   9   3  -5    6.00    2.90 
   9  -3   5    4.20    3.60 
  -9   3   5    7.00    2.10 
   9   3   5    5.50    2.70 
   9  -3  -5    8.00    4.30 
   9   3   5    4.80    2.40 
  -9   3  -5    9.10    3.20 
   9   4  -5    5.20    2.50 
  -9  -4  -5    4.80    2.20 
   9   4  -5    3.80    2.70 
   9  -4   5    3.70    3.20 
  -9   4   5    3.10    2.30 
   9  -4   5    6.60    3.80 
  -9   4   5    1.90    2.30 
  -9  -4   5   -0.50    3.00 
   9   4   5    1.40    2.50 
   9  -4  -5    2.30    3.50 
  -9   4  -5   11.80    3.40 
   9   4   5    5.70    2.30 
   9   5  -5   -0.80    2.60 
  -9   5   5    1.70    1.80 
   9  -5   5    3.60    3.60 
   9   5  -5    2.00    2.70 
   9  -5   5    1.50    3.50 
  -9   5   5    4.60    2.40 
  -9  -5  -5    6.10    2.60 
   9   5   5    0.20    1.90 
   9  -5  -5    1.20    3.40 
  -9   5  -5   -0.40    2.50 
   9  -6   5    1.30    3.20 
  -9   6   5    1.90    2.20 
   9   6  -5    2.70    2.50 
   9  -6   5   -5.70    3.20 
  -9   6   5   -1.50    1.90 
   9   6  -5    3.70    3.10 
  -9  -6  -5   -0.80    2.00 
   9   6  -5    2.80    2.60 
   9  -6  -5    2.70    4.10 
   9   6   5    1.00    2.30 
   9   6   5    0.20    2.50 
  -9   6  -5    1.80    2.10 
   9   7  -5    2.40    2.30 
  -9   7   5    2.40    2.30 
   9  -7   5    1.50    4.40 
  -9  -7  -5   -0.90    2.10 
  -9   7   5    0.00    2.00 
  -9  -7  -5   -3.20    1.80 
   9   7  -5   -4.00    2.10 
   9   7  -5    5.00    3.20 
  -9   7  -5    2.50    4.40 
   9   7   5   -2.70    1.50 
  -9   7  -5    7.40    2.90 
   9   7   5   -0.30    2.10 
   9  -7  -5    0.00    3.50 
   9  -8   5   -7.10    4.20 
  -9  -8  -5    1.40    2.50 
  -9   8   5   -0.70    2.20 
   9  -8  -5    0.20    4.30 
  -9  -8   5    3.20    3.20 
  -9  -8   5    3.00    3.20 
  -9   8  -5    1.20    2.50 
   9   0   6   21.30    4.20 
  -9   0  -6   13.20    3.70 
   9   0   6   14.40    3.30 
   9   0  -6    9.70    3.60 
  -9   0   6   12.70    3.50 
   9   0  -6   12.30    3.90 
   9   1  -6   14.90    3.80 
   9  -1   6   18.50    3.60 
   9   1  -6   13.50    3.60 
  -9  -1  -6   19.00    4.20 
   9  -1   6   23.90    4.60 
  -9   1   6   13.90    3.00 
   9  -1  -6   13.30    3.60 
  -9  -1   6   10.30    4.10 
   9   1   6   14.60    3.30 
   9   1   6   17.90    3.60 
   9  -1  -6   13.20    4.10 
  -9   1  -6   18.60    4.30 
   9  -2   6   16.00    3.60 
  -9   2   6   19.50    3.30 
   9   2  -6   18.00    4.50 
   9  -2   6   16.20    4.80 
  -9  -2  -6   16.00    3.70 
   9   2  -6   15.70    3.70 
   9   2   6   18.00    3.50 
   9  -2  -6   10.40    3.70 
  -9   2  -6   10.70    3.40 
  -9  -2   6   17.50    5.00 
   9  -2  -6   10.20    4.30 
   9   2   6   14.50    3.10 
  -9   3   6    9.00    2.60 
   9   3  -6    9.00    3.00 
   9  -3   6    9.50    4.70 
  -9  -3  -6    8.20    2.90 
  -9   3   6    9.30    3.40 
   9   3  -6    6.90    2.90 
   9  -3   6    3.70    2.90 
  -9   3  -6    5.80    3.40 
   9   3   6    9.50    3.00 
  -9  -3   6    1.50    3.90 
   9  -3  -6   12.70    4.70 
   9   3   6   11.20    2.70 
   9  -4   6   -4.30    3.40 
   9  -4   6   -0.50    2.70 
  -9   4   6   -1.30    1.80 
  -9   4   6   -5.00    1.80 
   9   4  -6    0.50    2.30 
  -9   4  -6    3.00    2.50 
   9   4   6    0.10    2.00 
   9  -4  -6    4.40    3.50 
  -9  -4   6    1.50    3.60 
   9   4   6    1.00    2.00 
   9   5  -6    3.30    3.30 
  -9   5   6    9.00    3.30 
   9  -5   6    0.90    3.50 
   9   5  -6    4.10    2.70 
  -9   5   6    6.50    2.80 
   9  -5   6    6.40    4.30 
  -9  -5  -6    5.60    2.80 
   9   5   6   -0.40    2.40 
   9   5   6    4.60    2.90 
  -9  -5   6    5.90    3.80 
  -9   5  -6    1.40    2.20 
   9  -5  -6    3.20    4.20 
   9   6  -6    2.20    3.00 
   9  -6   6   -3.10    3.40 
  -9  -6  -6   -0.60    2.00 
   9   6  -6    1.80    2.60 
  -9   6   6    1.10    2.50 
   9  -6   6    1.70    4.00 
  -9   6   6    0.60    2.40 
   9  -6  -6    2.60    4.00 
  -9  -6   6    3.80    3.90 
  -9   6  -6    1.80    2.30 
   9   6   6    5.00    2.80 
   9   6   6   -1.20    2.30 
   9   7  -6   -2.80    2.30 
  -9  -7  -6    3.10    2.70 
   9   7  -6   -1.50    2.60 
  -9   7   6    1.00    2.10 
   9  -7   6   -2.50    3.70 
   9  -7   6  -14.60    6.80 
  -9   7   6    1.90    3.00 
   9   7  -6   -4.60    3.10 
  -9  -7  -6   -4.60    2.00 
   9   7   6   -1.40    2.50 
  -9   7  -6    0.30    2.40 
   9  -7  -6   -8.20    3.50 
  -9   0   7   11.50    3.70 
   9   0   7    6.70    2.60 
  -9   0  -7    8.20    3.30 
   9   0  -7    4.30    2.90 
   9   0   7   11.80    3.90 
   9  -1   7    6.00    3.80 
  -9   1   7    3.20    2.50 
   9   1  -7    3.90    3.10 
   9   1  -7    6.40    3.10 
   9  -1   7    1.30    2.00 
  -9   1  -7    4.90    3.20 
   9  -1  -7   -1.50    2.70 
   9   1   7    3.80    2.70 
  -9  -1   7   -1.40    3.50 
   9   1   7    2.30    2.00 
   9  -1  -7    5.80    3.10 
   9  -2   7    5.90    4.40 
   9   2  -7    6.20    3.10 
   9   2  -7    8.20    3.40 
  -9   2   7    3.10    2.30 
  -9  -2  -7    9.10    3.20 
   9  -2   7    6.60    2.70 
   9   2   7   10.40    3.00 
  -9  -2   7    8.10    4.70 
  -9   2  -7    9.40    3.30 
   9  -2  -7    6.80    3.40 
   9  -2  -7    8.80    4.30 
   9   2   7    4.20    2.70 
  -9   3   7    3.60    2.20 
   9   3  -7    2.80    2.70 
   9   3  -7    1.80    2.40 
   9  -3   7    3.80    4.30 
  -9  -3  -7    7.90    3.00 
   9  -3   7    6.10    3.00 
  -9   3  -7    3.30    2.40 
   9   3   7    5.10    2.60 
   9   3   7    0.50    2.00 
  -9  -3   7    6.00    4.50 
   9  -3  -7    3.60    2.90 
   9  -3  -7    7.10    4.00 
  -9   4   7    5.50    2.60 
  -9  -4  -7    2.60    2.40 
  -9   4   7    4.50    2.80 
   9  -4   7    2.40    4.40 
   9   4  -7    6.30    3.20 
   9   4  -7    1.70    2.60 
   9  -4   7   -0.60    2.60 
   9   4   7    4.70    2.90 
   9   4   7   -2.80    2.10 
  -9   4  -7    4.00    2.70 
  -9  -4   7   -1.50    4.10 
   9  -5   7   -0.80    4.10 
  -9   5   7    4.30    2.50 
   9   5  -7    2.20    2.50 
  -9  -5  -7   -0.50    2.40 
  -9   5   7   -0.60    2.40 
   9   5  -7    0.30    2.40 
   9  -5   7    4.40    2.90 
  -9  -5   7   -0.30    4.20 
   9   5   7    2.70    2.80 
   9   5   7    6.50    3.90 
  -9   5  -7   -1.40    2.20 
   9  -5  -7   -0.80    3.70 
  -9   6   7   -3.30    2.20 
  -9  -6  -7   -0.10    2.20 
   9   6  -7   -0.80    2.90 
  -9  -6  -7   -3.10    2.30 
   9   6  -7    1.30    2.90 
   9  -6   7   -1.10    3.90 
  -9   6   7    0.60    3.00 
   9  -6   7   -0.70    3.80 
   9  -6  -7    3.50    4.40 
  -9   6  -7    2.70    2.90 
   9   6   7   -1.10    2.70 
  -9  -6   7    4.40    4.40 
  -9   0   8   -3.80    3.10 
   9   0  -8    0.90    2.40 
   9   0  -8   -1.30    2.60 
   9   0   8    1.10    3.30 
   9   0   8    5.20    2.40 
  -9   0  -8    4.70    2.70 
   9  -1   8   -3.20    3.30 
  -9   1   8    1.60    2.90 
   9   1  -8    0.00    2.30 
   9  -1   8   -1.50    1.80 
   9   1  -8   -0.30    2.30 
  -9  -1  -8   -0.20    2.20 
  -9   1  -8    0.60    2.00 
   9   1   8    0.10    2.20 
   9   1   8   -2.40    2.80 
   9  -1  -8    1.00    2.50 
   9  -1  -8   -5.00    2.40 
  -9  -1   8   -0.20    3.80 
  -9  -2  -8    1.20    2.20 
  -9   2   8   -0.60    2.40 
   9  -2   8   -0.30    4.00 
   9   2  -8   -0.30    2.50 
   9   2  -8    2.70    2.40 
   9  -2   8    0.60    2.10 
   9  -2  -8   -3.60    2.00 
   9  -2  -8    7.40    3.80 
   9   2   8    2.80    2.80 
  -9   2  -8   -0.80    1.90 
  -9  -2   8   -0.80    4.10 
   9   2   8   -2.00    2.00 
  -9  -3  -8   -4.80    1.80 
   9  -3   8   -3.00    4.40 
   9   3  -8    0.80    2.70 
   9  -3   8   -1.00    2.20 
  -9   3   8    5.50    2.70 
   9   3  -8    1.70    2.50 
   9  -3  -8    2.40    2.70 
   9   3   8    2.10    2.80 
   9   3   8    4.00    2.50 
   9  -3  -8   -4.00    3.20 
  -9  -3   8   -4.60    4.20 
  -9   3  -8    3.80    2.60 
   9  -4   8   -1.30    2.50 
  -9   4   8    2.40    2.50 
  -9  -4  -8   -1.20    4.60 
   9   4  -8    3.20    3.00 
   9   4  -8    2.10    2.60 
   9  -4   8    6.00    5.80 
  -9   4  -8    0.60    2.10 
   9  -4  -8   -2.00    2.40 
   9  -4  -8   -4.90    3.20 
  -9  -4   8   -4.00    4.20 
   9   4   8    3.60    2.80 
   9   5  -8    2.20    2.70 
  -9   5   8   -1.00    2.10 
  -9  -5  -8    3.10    2.80 
   9  -5   8    0.20    2.80 
  -9   5   8    3.10    3.10 
   9   5  -8    0.70    2.60 
   9  -5   8   -5.90    4.20 
  -9  -5  -8   -0.30    1.70 
  -9  -5   8   -7.20    4.20 
  -9   5  -8    0.50    2.30 
   9   5   8   -3.30    2.10 
   9  -5  -8   -0.20    3.90 
  -9   6   8    4.80    2.70 
   9  -6   8    6.70    5.50 
  -9  -6  -8   -0.30    2.90 
  -9  -6   8   -8.60    4.60 
   9  -6  -8    2.10    4.50 
   9   0  -9   -1.00    2.60 
   9   0   9   -0.40    2.00 
  -9   0  -9    3.50    2.80 
   9   0  -9    3.70    3.10 
  -9   0   9    7.80    4.00 
   9   0   9   -0.90    3.40 
   9   1  -9    6.90    3.30 
   9  -1   9    0.10    3.60 
  -9   1   9    0.90    3.00 
  -9  -1  -9   11.10    3.60 
   9  -1   9    5.60    2.40 
   9   1  -9    9.30    3.90 
  -9   1  -9    4.20    3.40 
   9   1   9    6.00    2.70 
   9  -1  -9    0.30    2.80 
   9  -1  -9    8.30    3.60 
  -9  -1   9    3.40    4.30 
   9   1   9    3.60    4.40 
  -9  -2  -9    6.10    3.20 
   9  -2   9    0.70    2.10 
   9   2  -9   -4.30    2.10 
   9   2  -9   -2.20    2.10 
  -9   2   9    4.50    3.20 
   9   2   9    4.50    2.40 
   9  -2  -9    1.00    2.90 
   9   2   9    2.50    3.10 
  -9  -2   9    7.80    4.90 
  -9   2  -9    3.10    2.80 
   9  -2  -9   -1.90    2.90 
  -9   3   9    4.20    2.80 
  -9  -3  -9    5.20    2.80 
   9   3  -9    4.00    2.70 
   9   3  -9    3.00    3.00 
   9  -3   9    0.40    5.10 
   9  -3   9    0.60    2.00 
  -9   3  -9   -4.40    2.00 
   9   3   9    2.10    2.80 
   9  -3  -9    0.60    2.70 
   9   3   9    6.00    3.00 
  -9  -3   9   -2.50    5.10 
   9  -4   9    2.50    5.50 
  -9  -4  -9    6.40    2.40 
   9   4  -9    4.80    3.00 
   9  -4   9    0.40    2.50 
   9   4  -9   -4.70    2.30 
  -9  -4  -9    1.60    3.30 
  -9   4   9   -5.30    2.30 
  -9   4  -9   -3.10    1.80 
  -9  -4   9   -7.50    4.90 
   9   4   9    5.20    3.20 
   9  -4  -9   -3.80    2.40 
   9  -4  -9   -1.80    3.70 
   9   0 -10    4.30    2.90 
   9   0 -10    2.40    2.60 
   9   0  10    3.20    2.10 
   9   0  10    1.20    3.80 
  -9   0 -10    1.20    2.10 
  -9   0  10    1.50    4.30 
  -9  -1 -10    4.50    2.80 
   9   1 -10   -2.80    2.30 
   9  -1  10    2.80    4.00 
  -9   1  10    1.40    3.50 
   9  -1  10    2.20    2.10 
   9   1 -10   -2.20    2.40 
   9  -1 -10   -1.20    2.70 
  -9  -1  10    1.50    4.40 
   9   1  10    1.20    3.50 
   9  -1 -10   -0.70    2.20 
  -9   1 -10   -1.80    2.10 
  -9   2  10    2.40    2.60 
   9   2 -10   -4.20    2.00 
   9  -2  10    3.00    4.50 
  -9  -2 -10    0.50    2.30 
   9   2 -10    2.20    2.40 
  -9  -2  10   -6.90    4.40 
   9  -2 -10    2.30    3.40 
   9   2  10   -3.90    2.90 
   9   2  10   -0.30    2.30 
   9  -2 -10    0.30    3.10 
  -9   2 -10    0.80    2.50 
  -9   3  10   -5.00    2.40 
  -9  -3 -10   -3.60    2.20 
  -9  -3 -10   -1.10    2.90 
   9  -3  10   -2.00    4.50 
   9   3 -10    1.00    3.00 
   9   3 -10    1.00    2.70 
  -9   3 -10   -2.30    2.10 
   9  -3 -10    6.00    4.10 
   9  -3 -10   -0.10    3.10 
   9   3  10   -0.30    2.70 
  -9  -3  10   -7.90    4.60 
  10   0   0  242.88   12.50 
 -10   0   0  260.67   13.10 
  10  -1   0   21.20    4.60 
 -10   1   0   10.20    3.20 
  10   1   0   12.10    3.80 
 -10  -1   0   11.70    3.40 
  10   2   0  144.59    9.30 
 -10   2   0  149.39    9.50 
 -10  -2   0  154.88    9.50 
  10  -2   0  152.98   10.20 
 -10  -3   0    0.90    2.20 
  10   3   0    3.90    1.40 
 -10   3   0    0.20    2.20 
  10   3   0    2.70    2.60 
  10  -3   0   -1.30    3.10 
 -10   4   0   42.10    5.20 
  10  -4   0   38.40    6.40 
  10   4   0   40.00    6.10 
 -10  -4   0   37.20    5.50 
  10   4   0   41.80    3.50 
 -10   4   0   40.90    3.60 
 -10   5   0    2.80    2.50 
  10   5   0    1.60    2.00 
  10  -5   0   -1.70    3.20 
 -10   5   0    6.30    3.00 
  10   5   0   10.00    3.70 
 -10  -5   0    9.40    2.90 
 -10   6   0   27.30    4.40 
  10   6   0   31.90    4.60 
  10  -6   0   20.70    5.80 
 -10  -6   0   30.90    5.00 
  10   6   0   31.20    5.90 
 -10   6   0   30.20    5.00 
 -10  -7   0   -0.40    2.30 
  10   7   0    1.80    3.00 
  10  -7   0    0.80    4.00 
  10   7   0    2.20    2.70 
 -10   7   0    8.00    3.00 
 -10   7   0    2.20    2.30 
 -10   8   0    5.40    3.00 
 -10   8   0    9.20    3.90 
  10   8   0    7.50    3.90 
 -10  -8   0    3.70    2.60 
  10   8   0    2.70    2.50 
  10  -8   0    8.10    5.00 
  10   0   1   52.09    5.70 
 -10   0   1   31.40    4.90 
  10   0  -1   29.90    5.20 
 -10   0  -1   39.70    4.90 
 -10  -1  -1    4.50    2.30 
 -10   1   1    1.00    2.10 
  10   1  -1    3.00    2.90 
  10  -1   1   -0.30    3.00 
  10  -1  -1    0.30    3.00 
  10   1   1    0.10    2.60 
 -10  -1   1    3.70    2.30 
 -10   1  -1    6.30    2.70 
 -10  -2  -1  169.58    9.90 
  10   2  -1  166.38    9.90 
  10  -2   1  176.38   10.60 
 -10   2   1  159.98   10.00 
 -10  -2   1  153.08    9.80 
  10   2   1  156.18    9.70 
  10  -2  -1  166.08   11.00 
 -10   2  -1  169.58   10.00 
  10   3  -1   25.90    2.70 
  10   3  -1   22.00    4.40 
 -10  -3  -1   19.00    4.00 
  10  -3   1   21.50    5.10 
 -10   3   1   27.00    4.80 
  10  -3  -1   19.60    5.10 
 -10  -3   1   32.50    5.00 
  10   3   1   24.70    2.50 
  10   3   1   18.70    4.20 
 -10   3  -1   18.50    4.20 
  10   4  -1   27.70    5.10 
 -10  -4  -1   22.60    4.40 
  10   4  -1   26.20    3.50 
  10  -4   1   19.20    5.10 
 -10   4   1   21.70    4.60 
 -10   4   1   23.10    2.80 
 -10  -4   1   23.30    4.60 
  10   4   1   25.70    3.00 
 -10   4  -1   25.40    4.60 
  10   4   1   23.30    4.70 
  10  -4  -1   26.30    5.80 
 -10   4  -1   23.70    3.40 
 -10  -5  -1   -0.60    2.40 
  10   5  -1   -2.70    1.40 
  10   5  -1   -2.90    2.20 
 -10   5   1   -0.50    1.80 
 -10   5   1    3.50    2.40 
  10  -5   1    3.20    4.00 
 -10   5  -1    0.30    2.00 
  10  -5  -1    3.70    6.50 
 -10   5  -1    3.40    2.40 
 -10  -5   1    0.60    2.40 
  10   5   1   -3.50    1.30 
 -10   6   1    3.40    2.50 
  10   6  -1   12.90    4.10 
  10   6  -1   12.30    3.30 
 -10  -6  -1    7.60    3.00 
  10  -6   1    0.60    4.00 
 -10   6   1    8.50    3.30 
 -10   6  -1    4.10    2.70 
 -10  -6   1   14.70    3.60 
 -10   6  -1   13.90    3.40 
  10   6   1    5.50    2.50 
  10   6   1   10.40    3.50 
  10  -6  -1    5.40    4.40 
  10   7  -1   -2.30    2.00 
  10  -7   1    3.70    4.20 
 -10   7   1    1.10    2.30 
  10   7  -1   -5.60    2.40 
 -10   7   1   -1.10    2.10 
 -10  -7  -1   -2.50    2.10 
  10  -7  -1    3.20    4.40 
 -10  -7   1   -4.20    2.10 
 -10   7  -1   -2.70    1.80 
  10   7   1    2.30    2.50 
  10   7   1   -4.50    1.90 
 -10   7  -1   -1.00    2.80 
  10  -8   1   -0.10    4.60 
 -10   8   1    4.20    2.70 
  10   8  -1   -1.70    3.00 
 -10   8   1    3.20    2.90 
  10   8  -1   -0.10    2.40 
 -10  -8   1    1.90    2.60 
 -10   8  -1    0.10    3.50 
  10   8   1   -3.40    2.30 
  10  -8  -1   -1.00    3.80 
  10   8   1    1.80    3.50 
 -10   8  -1    2.20    2.30 
 -10   0   2    2.60    2.30 
 -10   0  -2    1.70    2.10 
  10   0   2   -0.70    2.60 
  10   0  -2    2.40    3.10 
  10  -1   2   -1.20    2.60 
 -10  -1  -2   -0.20    1.80 
  10   1  -2    1.30    2.90 
 -10   1   2   -0.20    1.90 
  10   1   2    0.90    2.30 
 -10  -1   2    2.50    2.20 
  10  -1  -2   -0.60    3.00 
 -10   1  -2   -2.70    1.30 
  10   2  -2    0.10    2.30 
 -10   2   2    0.50    2.00 
 -10  -2  -2   -2.60    1.60 
  10  -2   2    3.10    3.30 
  10   2   2    0.20    1.10 
 -10   2  -2   -0.90    1.70 
  10   2   2    0.40    2.10 
 -10  -2   2    1.40    2.30 
  10  -2  -2    0.40    3.10 
 -10   3   2    6.60    2.90 
  10  -3   2   -1.50    2.90 
  10   3  -2    4.90    2.90 
  10  -3   2    7.70    2.80 
 -10  -3  -2    5.50    2.60 
  10   3   2    3.00    2.70 
  10  -3  -2   -0.40    3.10 
  10   3   2    4.90    1.60 
 -10   3  -2    1.00    2.00 
 -10  -3   2    4.50    2.90 
  10  -4   2    8.20    4.10 
  10   4  -2    8.90    3.40 
  10  -4   2    7.90    2.90 
 -10   4   2    8.20    2.00 
 -10   4   2    7.30    2.90 
 -10  -4  -2    7.30    2.90 
  10   4  -2    5.60    2.40 
  10  -4  -2   13.80    4.90 
 -10  -4   2    4.70    2.90 
  10   4   2    5.40    3.00 
  10   4   2    4.70    2.00 
 -10   4  -2    2.20    2.40 
  10   5  -2    2.90    2.30 
 -10   5   2   -0.60    1.70 
 -10  -5  -2    2.60    2.00 
  10  -5   2   -0.70    3.50 
 -10   5   2    3.30    2.30 
  10   5  -2   -2.10    2.10 
  10   5   2    0.80    1.70 
  10   5   2   -1.80    2.00 
  10  -5  -2    2.30    4.00 
 -10   5  -2    1.40    2.30 
 -10  -5   2    1.90    2.40 
 -10   6   2   -4.90    1.80 
  10   6  -2   -3.70    2.50 
  10  -6   2    5.10    4.20 
 -10  -6  -2   -2.70    1.70 
  10   6  -2    0.10    2.10 
 -10   6   2   -2.80    1.90 
  10   6   2    3.30    2.90 
 -10   6  -2    1.80    2.80 
 -10  -6   2    2.10    2.50 
 -10   6  -2   -1.30    2.00 
  10   6   2   -0.40    2.20 
  10  -6  -2    0.30    3.50 
  10  -7   2    0.20    3.80 
 -10  -7  -2    1.90    2.20 
 -10   7   2    5.70    2.50 
  10   7  -2    2.20    2.50 
  10   7  -2   -4.60    2.20 
 -10   7   2    7.40    2.60 
 -10   7  -2   -3.20    1.90 
 -10  -7   2    2.20    2.40 
  10  -7  -2   -0.50    3.90 
  10   7   2   -3.30    1.90 
 -10   7  -2    1.20    2.80 
  10   7   2    2.70    2.80 
  10   8  -2    0.50    2.50 
 -10   8   2    0.00    3.00 
  10  -8   2    4.60    4.50 
  10   8  -2    3.80    3.60 
 -10  -8  -2    1.80    2.30 
 -10   8   2    1.00    2.40 
 -10  -8   2   -4.60    2.20 
 -10   8  -2    5.30    2.90 
  10  -8  -2   -1.20    3.30 
  10   8   2   -6.10    2.20 
 -10   8  -2    4.20    7.80 
 -10   0  -3  128.69    8.50 
  10   0   3  134.69    8.30 
  10   0   3  133.49    5.40 
 -10   0   3  109.99    8.70 
  10   0  -3  123.89    8.80 
  10  -1   3   94.39    4.50 
 -10   1   3   90.19    7.60 
  10  -1   3   83.69    6.60 
 -10  -1  -3   83.09    6.80 
  10   1  -3   83.79    7.30 
  10   1   3   88.59    6.70 
 -10  -1   3   78.69    7.30 
  10  -1  -3   84.19    7.50 
  10   1   3   88.19    4.30 
 -10   1  -3   81.09    6.80 
  10   2  -3   16.90    3.90 
 -10   2   3   19.40    4.30 
  10  -2   3   17.70    3.20 
 -10  -2  -3   17.00    3.80 
  10  -2   3   18.60    4.30 
 -10   2  -3   28.20    4.60 
  10   2   3   16.30    3.80 
 -10  -2   3   23.20    4.60 
  10   2   3   20.90    2.30 
  10  -2  -3   12.50    4.50 
 -10  -2   3   12.60    3.20 
  10   3  -3   10.40    3.50 
 -10   3   3   16.90    4.10 
  10  -3   3   14.80    3.80 
 -10  -3  -3   13.00    3.30 
 -10   3   3   17.80    2.10 
  10  -3   3   10.20    3.90 
  10   3   3   18.70    2.70 
 -10  -3   3    9.20    2.80 
  10   3   3   16.60    4.00 
  10  -3  -3   17.60    4.80 
 -10  -3   3    7.90    3.00 
 -10   3  -3   12.40    3.50 
  10  -4   3   20.80    5.10 
 -10   4   3   23.10    4.50 
  10  -4   3   15.60    3.70 
  10   4  -3   16.80    4.10 
  10   4  -3   18.70    3.40 
 -10  -4  -3   21.80    4.00 
 -10   4   3   16.80    2.60 
 -10   4  -3   18.00    4.20 
  10   4   3   12.70    3.70 
  10   4   3   20.30    3.10 
  10  -4  -3   19.00    5.30 
 -10  -4   3   18.40    4.20 
 -10   5   3    3.70    2.80 
  10  -5   3    8.10    4.40 
  10   5  -3    8.00    3.20 
  10  -5   3    0.70    3.00 
 -10  -5  -3    7.50    2.90 
 -10   5   3    2.40    2.90 
  10   5  -3   12.10    3.10 
  10   5   3    4.10    2.80 
  10  -5  -3    8.60    4.30 
  10   5   3   13.70    3.10 
 -10  -5   3    5.80    3.00 
 -10   5  -3    7.20    3.10 
 -10   6   3    4.00    2.60 
  10   6  -3    3.70    2.80 
  10   6  -3    0.90    2.70 
 -10  -6  -3    5.70    2.60 
 -10   6   3    4.50    2.60 
  10  -6   3    2.60    3.90 
 -10   6  -3    0.10    2.90 
 -10   6  -3    4.20    3.00 
  10   6   3    3.60    2.30 
  10  -6  -3    5.90    4.10 
 -10  -6   3    2.60    2.50 
  10   6   3    3.60    2.70 
  10   7  -3    3.40    2.80 
 -10  -7  -3    1.70    2.30 
 -10   7   3   -0.70    2.60 
  10  -7   3    5.60    4.30 
 -10   7   3    2.30    2.60 
  10   7  -3    5.20    3.10 
  10   7   3    2.90    2.60 
  10   7   3    3.20    2.30 
 -10   7  -3    1.30    3.50 
 -10   7  -3    0.00    2.30 
 -10  -7   3    8.00    3.20 
  10  -7  -3    0.50    4.00 
  10  -8   3    3.10    5.00 
 -10  -8  -3    2.70    2.20 
 -10   8   3   -8.50    5.10 
  10   8  -3    0.50    3.10 
 -10   8   3    5.40    2.70 
  10   8  -3    0.40    3.10 
 -10   8  -3   -1.60    3.30 
  10  -8  -3    0.80    4.00 
 -10   8  -3   -5.60    2.20 
  10   8   3   -1.70    2.70 
 -10  -8   3   -2.80    2.40 
  10   8   3   -0.10    2.70 
 -10   0  -4   27.00    4.70 
  10   0  -4   16.70    4.30 
  10   0   4   24.80    2.90 
  10   0   4   23.80    4.30 
 -10   0   4   22.70    4.60 
 -10  -1  -4    7.80    2.70 
  10  -1   4    2.90    2.30 
  10  -1   4    4.60    2.80 
 -10   1   4    1.00    2.50 
  10   1  -4    0.40    2.50 
 -10  -1   4   -1.80    2.10 
  10   1   4    2.40    1.40 
 -10   1  -4    7.20    2.80 
 -10  -1   4   -1.30    2.00 
  10  -1  -4    0.70    3.10 
  10   1   4    4.10    2.50 
  10   2  -4   14.20    3.70 
 -10   2   4   28.30    2.40 
  10  -2   4   23.30    4.40 
 -10  -2  -4   24.50    4.30 
 -10   2   4   23.40    4.70 
  10  -2   4   24.00    4.20 
 -10  -2   4   21.50    4.80 
 -10  -2   4   28.20    4.20 
  10   2   4   31.10    3.10 
  10  -2  -4   28.90    6.00 
  10   2   4   21.30    4.10 
 -10   2  -4   25.00    4.50 
  10   3  -4    8.60    3.50 
 -10   3   4    8.70    2.00 
 -10  -3  -4    7.10    3.00 
  10  -3   4    7.00    3.40 
 -10   3   4    8.70    3.20 
  10  -3   4    1.70    3.60 
  10   3   4   12.40    2.90 
 -10  -3   4    5.90    3.20 
  10  -3  -4    9.20    3.90 
  10   3   4   15.70    4.10 
 -10   3  -4    8.00    3.20 
 -10  -3   4    2.80    2.90 
 -10   4   4   12.30    2.60 
  10   4  -4    9.60    3.60 
 -10  -4  -4    8.80    3.00 
  10  -4   4   15.90    4.30 
  10  -4   4   14.70    4.50 
 -10   4   4   17.30    4.10 
 -10  -4   4   14.20    4.10 
  10   4   4   17.80    4.10 
 -10  -4   4   12.10    3.90 
  10  -4  -4   10.80    5.00 
 -10   4  -4   15.30    3.70 
  10   4   4   13.00    2.80 
  10  -5   4   13.80    4.80 
 -10   5   4    2.60    2.10 
 -10   5   4    0.70    2.20 
 -10  -5  -4    5.50    3.00 
  10   5  -4    0.30    2.70 
  10   5  -4    6.10    3.30 
  10  -5   4   -1.60    3.10 
  10  -5  -4    3.60    3.90 
  10   5   4   -1.00    2.30 
  10   5   4    9.30    2.70 
 -10  -5   4    4.70    3.40 
  10  -6   4    0.50    4.20 
  10  -6   4    2.50    3.40 
 -10   6   4   -1.20    2.10 
  10   6  -4    5.90    3.40 
  10   6  -4    2.80    3.00 
 -10  -6  -4   -1.90    2.20 
 -10   6   4    4.70    2.50 
  10   6   4    1.00    2.70 
 -10   6  -4   -0.60    2.10 
  10  -6  -4   -7.00    2.60 
  10   6   4    0.80    2.30 
 -10  -6   4    0.00    2.90 
 -10   7   4   -0.40    2.20 
  10   7  -4    0.30    3.00 
  10   7  -4   -1.80    2.50 
 -10   7   4    0.60    2.50 
 -10  -7  -4    5.60    2.30 
  10  -7   4   -3.00    3.90 
  10  -7  -4    4.40    4.60 
 -10   7  -4   -2.20    2.20 
 -10   7  -4    4.40    4.00 
  10   7   4    2.40    2.70 
  10   7   4    2.90    2.50 
 -10  -7   4   -1.10    2.60 
  10   0   5   29.20    3.50 
 -10   0   5   21.00    2.90 
 -10   0  -5   25.00    4.50 
  10   0  -5   20.50    4.60 
  10   0   5   24.40    4.30 
 -10   1   5    2.30    2.40 
  10  -1   5    2.50    2.50 
 -10   1   5   -0.60    1.20 
  10   1  -5    2.10    2.10 
  10  -1   5    3.30    2.70 
  10   1  -5   -3.50    2.20 
 -10  -1  -5   -0.30    2.00 
  10  -1  -5    6.90    3.70 
 -10   1  -5    0.90    2.00 
  10   1   5    0.90    1.70 
 -10  -1   5   -1.20    2.40 
  10   2  -5    4.10    2.60 
 -10   2   5    6.40    1.80 
  10  -2   5    6.40    3.60 
  10  -2   5    5.60    3.00 
  10   2  -5    2.70    2.70 
 -10   2   5    0.70    2.20 
 -10  -2  -5    3.40    2.30 
  10   2   5    2.70    2.10 
  10   2   5    1.60    2.40 
 -10  -2   5    0.30    3.10 
 -10   2  -5   -0.90    1.70 
  10  -2  -5    5.40    3.80 
  10   3  -5   -5.30    1.80 
 -10  -3  -5    3.00    2.20 
  10  -3   5    0.90    3.80 
 -10   3   5    0.50    2.30 
 -10   3   5    3.30    1.70 
  10  -3   5    0.80    2.60 
  10   3  -5    0.40    2.10 
  10  -3  -5    3.30    3.70 
  10   3   5    0.60    1.80 
  10   3   5    0.40    2.40 
 -10  -3   5    0.30    3.40 
 -10   4   5    3.80    2.50 
  10   4  -5    1.40    2.60 
 -10  -4  -5   -1.20    2.10 
  10  -4   5    0.80    3.80 
 -10   4   5    3.70    2.00 
  10  -4   5    3.70    3.70 
  10   4   5    1.40    2.10 
 -10   4  -5   -4.40    1.90 
  10  -4  -5    3.40    4.00 
  10   4   5    3.70    5.20 
 -10  -4   5    1.00    3.30 
  10   5  -5    3.30    2.80 
 -10   5   5   -1.10    1.70 
  10  -5   5   -2.60    3.40 
 -10  -5  -5    1.30    2.20 
  10  -5   5    5.20    4.00 
 -10   5   5   -2.50    1.90 
  10   5  -5   -0.50    2.10 
  10   5   5   -2.10    2.30 
 -10  -5   5    0.10    3.20 
  10   5   5   -0.40    1.90 
 -10   5  -5   -1.90    1.80 
  10  -5  -5    1.00    3.30 
 -10  -6  -5   -0.90    2.40 
  10   6  -5   -2.60    2.30 
  10   6  -5   -2.30    2.60 
 -10   6   5   -0.30    2.40 
 -10   6   5    0.60    2.50 
  10  -6   5    8.40    4.10 
  10   6   5    1.60    2.20 
  10  -6  -5    3.10    4.20 
  10   6   5    1.50    2.60 
 -10   6  -5   -0.30    2.30 
  10  -7   5    1.80    4.30 
  10   7  -5   -1.40    2.60 
 -10   7   5    2.70    2.50 
 -10   7   5    0.00    2.50 
  10   7  -5   -6.90    2.70 
 -10  -7  -5   -2.10    2.20 
  10  -7   5    4.00    4.20 
 -10  -7   5    5.80    3.20 
  10  -7  -5   -1.70    3.90 
 -10   7  -5    2.30    2.30 
  10   7   5    5.80    3.40 
  10   7   5   -1.20    2.20 
 -10   0   6    0.30    2.10 
  10   0  -6   -2.00    2.70 
  10   0   6    0.90    1.90 
 -10   0  -6    0.10    2.10 
 -10  -1  -6    1.30    2.00 
  10  -1   6    2.30    2.30 
  10   1  -6    0.40    2.90 
  10  -1   6    4.00    3.10 
 -10   1   6   -0.70    1.50 
  10   1  -6    2.40    2.70 
 -10   1  -6    0.40    2.40 
  10   1   6   -0.10    2.00 
  10   1   6    1.50    2.20 
 -10  -1   6   -2.10    2.60 
  10  -1  -6    0.60    2.30 
  10  -1  -6    2.40    3.20 
 -10   2   6   -3.00    2.20 
 -10   2   6    2.60    1.50 
  10   2  -6   -0.90    2.00 
 -10  -2  -6    1.50    2.30 
  10   2  -6    3.40    2.50 
  10  -2   6    0.90    2.20 
  10  -2   6    1.40    3.70 
  10   2   6   -3.60    1.60 
  10   2   6   -3.00    1.90 
 -10   2  -6   -0.50    1.90 
  10  -2  -6    0.40    3.30 
  10   3  -6   -0.30    2.50 
  10  -3   6   -5.40    2.10 
 -10  -3  -6    1.60    2.40 
 -10   3   6    1.20    2.70 
  10   3  -6    1.90    2.60 
 -10   3   6   -1.80    1.60 
  10  -3   6    2.20    4.20 
  10   3   6    2.90    2.60 
 -10  -3   6   -6.60    3.20 
 -10   3  -6    3.20    2.40 
  10   3   6    1.90    2.10 
  10  -3  -6    2.10    3.50 
 -10   4   6    0.30    1.90 
 -10  -4  -6   -0.30    2.20 
  10  -4   6    4.90    3.20 
  10   4  -6   -3.60    2.50 
  10   4  -6   -0.70    2.50 
 -10   4   6    3.30    2.90 
  10  -4   6    1.80    4.10 
  10   4   6    3.80    2.60 
 -10   4  -6    3.80    2.50 
 -10  -4   6   -2.10    3.60 
  10  -4  -6   -1.30    3.60 
  10   4   6    2.20    2.10 
  10   5  -6   -0.80    2.30 
 -10  -5  -6   -0.30    2.10 
  10  -5   6    6.60    4.50 
  10  -5   6    1.90    3.60 
 -10   5   6    3.20    2.40 
  10   5  -6    0.50    2.60 
 -10  -5   6   -1.60    3.40 
  10   5   6   -2.40    2.10 
  10  -5  -6   -0.30    3.70 
  10   5   6    1.60    2.20 
 -10   5  -6    2.90    2.60 
  10   6  -6    1.10    2.40 
  10  -6   6   -3.40    7.10 
  10   6  -6   -2.60    2.30 
 -10  -6  -6    0.70    2.40 
  10  -6   6    0.90    4.30 
 -10   6   6   -2.80    2.30 
  10  -6  -6    2.50    4.40 
 -10  -6   6   -4.70    3.20 
  10   6   6   -4.00    2.30 
 -10   6  -6    3.40    2.40 
  10   6   6   -2.70    2.20 
  10   0  -7   -0.90    2.60 
  10   0  -7    2.30    2.50 
  10   0   7    2.10    2.10 
  10   0   7    1.60    2.80 
 -10   0  -7    3.30    2.30 
 -10   0   7    2.10    2.90 
  10  -1   7    4.60    3.80 
  10   1  -7    2.00    2.90 
 -10  -1  -7    1.50    2.40 
 -10   1   7    5.00    2.50 
  10  -1   7    1.00    2.40 
 -10  -1   7   -0.50    3.10 
  10   1   7    6.00    2.80 
  10  -1  -7    5.40    3.60 
 -10   1  -7    3.40    2.70 
  10  -1  -7    7.00    3.10 
  10   1   7    4.00    2.70 
  10  -2   7   -1.90    2.20 
 -10   2   7    0.10    1.90 
 -10  -2  -7    1.00    2.10 
  10   2  -7    1.70    2.60 
  10   2  -7    0.90    2.50 
  10  -2   7    1.00    3.90 
  10  -2  -7   -0.90    3.50 
 -10  -2   7    2.40    4.10 
  10  -2  -7    0.00    1.90 
  10   2   7    3.50    2.40 
  10   2   7   -4.20    2.00 
 -10   2  -7    2.00    2.80 
  10  -3   7    0.90    2.90 
 -10   3   7    2.70    2.70 
 -10  -3  -7    5.70    3.30 
  10   3  -7    2.80    2.80 
 -10   3   7    8.40    2.70 
  10  -3   7   10.00    5.30 
  10   3  -7    2.00    3.00 
 -10  -3   7   -1.50    4.20 
  10   3   7   -1.50    2.00 
 -10   3  -7    3.30    2.70 
  10   3   7    4.20    2.80 
  10  -3  -7   -4.00    4.00 
  10   4  -7    0.30    2.30 
 -10   4   7    1.40    2.60 
  10   4  -7   -4.00    2.30 
 -10   4   7    1.10    2.30 
  10  -4   7    6.50    4.80 
  10  -4   7   -2.00    2.40 
  10   4   7   -4.00    2.00 
 -10   4  -7    0.60    2.40 
 -10  -4   7   -2.30    3.90 
  10   4   7   -1.40    1.70 
  10  -4  -7   -0.80    3.50 
  10  -5   7   -6.10    4.20 
  10  -5   7    1.50    3.20 
 -10   5   7   -1.40    2.10 
  10   5  -7    4.50    3.20 
 -10  -5  -7    4.50    3.30 
 -10   5   7    1.20    2.50 
  10   5  -7   -2.00    2.60 
 -10  -5   7    4.60    4.50 
 -10   5  -7    1.80    2.40 
  10   5   7    4.40    2.80 
  10   5   7   -1.70    2.20 
  10  -5  -7    2.80    4.10 
 -10   6   7    0.20    2.90 
  10  -6   7    2.00    4.90 
  10   6  -7    6.20    3.50 
  10  -6   7   -1.60    3.60 
 -10   6   7    0.30    3.00 
  10   6  -7    3.90    3.20 
 -10  -6  -7   -2.60    2.30 
  10  -6  -7   -0.10    4.00 
  10   6   7   -1.90    2.50 
  10   6   7   -4.10    2.60 
 -10  -6   7    6.80    4.90 
 -10   6  -7    3.10    3.00 
  10   0   8    4.40    3.40 
 -10   0   8    2.40    3.30 
  10   0   8    3.70    2.80 
 -10   0  -8    6.10    2.90 
  10   0  -8    2.90    3.00 
  10   0  -8    2.70    3.30 
  10   1  -8    5.80    3.40 
  10   1  -8    6.30    3.30 
 -10  -1  -8   16.90    4.10 
  10  -1   8    7.90    4.00 
  10  -1   8   13.30    3.20 
 -10   1   8    7.50    3.40 
  10   1   8    9.40    3.40 
 -10  -1   8    3.10    3.70 
  10  -1  -8    0.10    3.30 
  10   1   8    9.30    3.50 
 -10   1  -8    7.30    2.90 
  10  -1  -8    4.80    3.30 
  10   2  -8    4.20    2.90 
  10   2  -8    7.70    2.90 
  10  -2   8    3.80    2.40 
  10  -2   8   -2.50    3.60 
 -10  -2  -8    1.50    2.10 
 -10   2   8    2.00    2.60 
 -10   2  -8    2.10    2.40 
  10   2   8    1.60    2.60 
  10   2   8    1.20    2.40 
  10  -2  -8    3.30    2.90 
  10  -2  -8    1.20    3.20 
 -10  -2   8   -1.60    3.70 
  10  -3   8    4.10    2.80 
  10   3  -8    2.10    3.00 
 -10  -3  -8    5.40    3.10 
 -10   3   8    5.30    2.70 
  10   3  -8    1.90    2.90 
  10  -3   8   -4.00    4.10 
  10  -3  -8   -0.60    2.70 
  10   3   8    8.80    3.50 
 -10  -3   8   -0.10    4.40 
  10   3   8    7.10    2.90 
 -10   3  -8    2.00    2.40 
  10  -3  -8   -2.80    3.50 
  10  -4   8    1.20    2.80 
  10   4  -8    0.90    2.80 
 -10   4   8    1.20    2.40 
 -10  -4  -8   -1.30    2.30 
  10   4  -8    2.90    3.10 
 -10   4   8    1.00    2.90 
 -10   4  -8    3.30    2.90 
  10  -4  -8    2.90    4.10 
 -10  -4   8   -3.30    4.60 
  10   4   8    1.60    2.70 
  10   4   8   -2.90    2.30 
  10  -5   8    6.10    5.90 
 -10  -5  -8   -2.40    2.30 
  10   5  -8    3.60    3.00 
 -10   5   8    2.10    2.90 
  10  -5   8    2.60    3.30 
  10   5  -8   -0.90    2.60 
 -10   5   8    0.40    2.90 
  10   5   8   -0.10    2.70 
  10  -5  -8   -1.60    4.00 
 -10  -5   8   -5.70    4.40 
  10   5   8   -5.40    2.30 
 -10   5  -8    2.30    3.10 
 -10   0  -9    1.80    2.70 
  10   0   9    1.10    2.40 
 -10   0   9    1.70    3.20 
  10   0  -9   -1.80    2.20 
  10   0  -9   -3.70    3.00 
  10   1  -9   -0.50    2.40 
  10  -1   9    1.50    2.30 
 -10  -1  -9   -0.30    2.60 
  10   1  -9   -1.60    2.70 
 -10   1   9    0.60    2.80 
  10   1   9    0.30    2.20 
 -10  -1   9    1.00    3.70 
  10  -1  -9   -0.60    3.00 
 -10   1  -9    1.60    2.40 
  10   1   9   -2.00    3.30 
  10  -1  -9    3.30    2.70 
  10   2  -9    4.00    2.90 
 -10  -2  -9    0.20    2.50 
 -10   2   9    5.40    2.90 
  10  -2   9    0.30    2.40 
  10   2  -9    2.40    2.80 
  10  -2   9    2.10    4.10 
  10   2   9   -2.40    2.40 
  10  -2  -9   -1.30    3.90 
  10  -2  -9    4.40    3.50 
 -10   2  -9   -1.70    1.90 
  10   2   9    2.80    2.60 
 -10  -2   9    7.80    4.80 
 -10  -3  -9    5.90    3.00 
  10  -3   9    4.30    2.40 
  10   3  -9    0.90    2.70 
  10   3  -9    0.50    2.80 
 -10   3   9    3.00    2.40 
  10  -3   9   -3.40    4.40 
  10   3   9    3.60    2.90 
 -10  -3   9    0.30    5.80 
 -10   3  -9    0.30    2.20 
  10  -3  -9    0.90    4.00 
  10  -3  -9    0.10    2.50 
  10   3   9   -3.20    2.60 
  10   0 -10    6.10    3.30 
 -10   0  10   -7.20    3.10 
 -10   0 -10   -2.70    2.30 
  10   0 -10   -3.00    2.90 
  10   0  10   -0.80    3.40 
  10   0  10   -2.00    2.20 
  10  -1  10    4.70    4.50 
 -10   1  10   -3.40    2.70 
 -10  -1  10    2.60    4.20 
  10   1  10    1.50    3.50 
 -11   0   0   -1.50    1.80 
  11   0   0   -0.90    2.50 
  11   1   0    3.80    2.90 
 -11  -1   0    2.50    2.50 
  11  -1   0    3.40    3.20 
 -11  -2   0    2.70    2.40 
  11  -2   0   -2.80    2.90 
  11   2   0   -1.30    2.10 
 -11   2   0   -0.50    2.00 
  11  -3   0   -2.50    3.30 
 -11   3   0   -1.10    2.10 
 -11  -3   0   -3.60    1.60 
  11   3   0    1.20    2.30 
  11   4   0   -0.60    1.50 
 -11   4   0    0.00    2.20 
 -11  -4   0   -1.10    2.00 
  11  -4   0    1.30    3.80 
  11  -5   0    2.10    3.70 
 -11  -5   0    2.20    2.30 
  11   5   0   -0.20    1.70 
  11   5   0   -6.20    2.20 
 -11   5   0   -1.60    2.00 
 -11   5   0   -3.10    1.80 
  11  -6   0   -2.30    3.80 
  11   6   0    1.70    2.70 
 -11  -6   0    0.10    2.30 
 -11   6   0    6.30    2.70 
  11   6   0   -2.40    1.90 
 -11   6   0   -3.40    2.50 
  11  -7   0    4.50    4.60 
  11   7   0   -1.70    2.70 
  11   7   0    4.70    2.50 
 -11  -7   0    1.40    2.30 
 -11   7   0   -7.00    2.70 
  11  -8   0    0.40    4.50 
 -11   0   1   39.70    6.00 
  11   0   1   38.00    5.80 
 -11   0  -1   45.20    5.50 
  11   0  -1   36.00    5.80 
 -11  -1  -1   99.99    7.90 
  11  -1   1   96.69    7.70 
 -11   1   1  100.69    8.00 
  11   1  -1   90.59    7.50 
 -11   1  -1  103.69    8.00 
  11  -1  -1   96.39    8.20 
  11   1   1   99.89    7.60 
 -11  -1   1  100.29    8.00 
  11   2  -1   31.00    5.20 
 -11  -2  -1   22.50    4.30 
  11  -2   1   31.90    5.60 
 -11   2   1   21.60    4.80 
 -11   2  -1   37.30    5.60 
 -11  -2   1   27.00    5.00 
  11   2   1   27.60    4.90 
  11  -2  -1   20.60    5.00 
  11   3  -1   70.19    6.70 
 -11  -3  -1   58.19    6.20 
  11  -3   1   49.70    7.60 
 -11   3   1   61.79    6.40 
  11   3   1   49.70    3.30 
  11   3   1   50.19    6.10 
 -11  -3   1   66.89    6.60 
 -11   3  -1   67.79    6.40 
  11  -3  -1   51.69    7.80 
 -11  -4  -1   13.70    3.90 
  11   4  -1   17.80    2.90 
  11  -4   1   15.50    5.10 
 -11   4   1   20.90    4.30 
  11  -4   1   25.90    3.30 
 -11   4  -1   22.60    4.40 
 -11  -4   1   23.00    4.90 
  11   4   1   21.30    3.00 
 -11   5   1   15.50    3.00 
  11  -5   1   11.10    4.70 
 -11   5   1   16.80    4.20 
  11   5  -1   19.50    4.60 
  11   5  -1   15.60    3.40 
 -11  -5  -1    9.60    3.80 
  11   5   1   15.70    3.00 
 -11   5  -1   13.30    3.70 
 -11  -5   1    5.50    3.20 
  11  -5  -1    9.20    5.20 
  11   5   1   13.70    4.10 
 -11   5  -1   14.70    3.50 
 -11  -6  -1    3.90    3.30 
  11   6  -1    2.80    3.30 
  11  -6   1   -4.20    3.60 
  11   6  -1    3.50    2.60 
 -11   6   1    7.20    2.80 
 -11   6   1    6.30    3.00 
  11   6   1    2.50    2.30 
  11  -6  -1    6.90    4.50 
 -11   6  -1    6.30    5.50 
 -11  -6   1   10.30    3.50 
 -11   6  -1    4.20    2.80 
  11   6   1    6.00    3.20 
  11   7  -1    0.60    3.20 
 -11   7   1    0.00    2.80 
 -11  -7  -1   -1.00    2.40 
  11  -7   1    0.00    4.00 
 -11   7   1   -2.50    2.00 
  11   7  -1    4.70    2.80 
  11   7   1    3.80    2.60 
  11   7   1   -1.30    2.40 
  11  -7  -1    0.20    4.10 
 -11   7  -1    3.50    3.10 
 -11  -7   1    6.50    3.10 
 -11   7  -1    2.60    2.10 
  11   0  -2   28.60    5.10 
  11   0   2   42.80    6.00 
 -11   0  -2   23.90    4.70 
 -11   0   2   42.50    6.80 
 -11  -1  -2    4.00    2.60 
 -11   1   2    6.00    3.00 
  11   1  -2   13.10    4.00 
  11  -1   2    6.10    3.30 
  11  -1  -2    5.70    3.70 
 -11  -1   2    2.60    2.80 
  11   1   2    6.90    2.90 
 -11   1  -2    5.10    2.80 
  11  -2   2   29.50    5.40 
 -11  -2  -2   29.90    5.10 
  11   2  -2   30.60    5.40 
 -11  -2   2   28.60    5.10 
  11   2   2   30.30    5.00 
  11  -2  -2   33.60    6.30 
 -11   2  -2   30.60    5.30 
  11  -3   2    2.10    3.20 
  11   3  -2    5.50    3.30 
 -11   3   2    1.80    2.30 
 -11  -3  -2    4.10    2.70 
 -11  -3   2    1.70    2.50 
  11   3   2    2.70    1.40 
 -11   3  -2    5.70    2.80 
  11  -3  -2   -1.80    3.20 
  11   3   2    4.70    2.70 
 -11   4   2    9.90    3.40 
  11   4  -2    9.20    4.20 
  11  -4   2    6.80    4.20 
  11   4  -2    8.40    2.50 
 -11  -4  -2    3.80    2.90 
  11  -4   2    7.70    2.90 
 -11  -4   2    5.30    3.10 
  11   4   2   10.60    2.50 
  11  -4  -2    8.10    4.20 
 -11   4  -2    7.30    3.00 
  11   4   2    6.30    3.30 
  11  -5   2   -1.40    3.50 
  11   5  -2    0.10    2.90 
 -11   5   2    5.80    3.10 
  11   5  -2    4.10    2.40 
 -11  -5  -2   -1.60    2.00 
 -11   5   2    5.60    2.10 
  11  -5   2    6.30    2.90 
  11   5   2    5.30    2.10 
  11  -5  -2   -0.30    3.80 
 -11   5  -2    1.20    4.30 
 -11  -5   2    4.40    3.00 
  11   5   2   -0.50    2.40 
  11  -6   2    4.00    4.40 
 -11  -6  -2    3.80    2.50 
 -11   6   2    9.00    3.30 
  11   6  -2    6.60    2.90 
  11   6  -2    2.20    3.30 
 -11   6   2    1.80    2.40 
  11   6   2    6.60    3.40 
 -11   6  -2    4.60    3.00 
  11   6   2    3.50    2.60 
 -11  -6   2    7.10    3.60 
  11  -6  -2    2.40    3.90 
 -11   6  -2    0.80    3.30 
  11   7  -2   -1.30    2.60 
  11   7  -2    4.90    3.20 
 -11  -7  -2    4.50    2.80 
 -11   7   2    1.80    2.50 
 -11   7   2    1.40    2.40 
  11  -7   2    2.50    4.90 
 -11   7  -2   -0.40    3.00 
  11  -7  -2   -0.90    4.20 
  11   7   2    0.60    2.70 
  11   7   2    0.60    2.40 
 -11   7  -2    1.60    2.50 
 -11  -7   2    2.70    2.60 
  11   0   3   23.30    4.40 
 -11   0  -3   18.20    4.10 
  11   0  -3   13.40    4.10 
 -11   0   3   14.20    4.10 
  11  -1   3    0.50    2.30 
  11   1  -3    2.20    2.60 
 -11   1   3    1.60    2.40 
 -11  -1  -3    2.80    2.10 
  11   1   3   -0.70    2.20 
 -11  -1   3    2.20    2.70 
 -11   1  -3    6.20    2.80 
  11  -1  -3    3.20    3.30 
 -11   2   3   13.30    3.90 
  11  -2   3   19.50    4.40 
  11   2  -3    9.00    3.40 
 -11  -2  -3   15.00    3.50 
  11   2   3    9.60    3.30 
  11   2   3   14.30    2.00 
 -11   2  -3   10.00    3.50 
  11  -2  -3    9.70    4.30 
 -11  -2   3   12.70    3.80 
  11  -3   3    3.30    3.40 
  11   3  -3    2.90    2.80 
 -11   3   3    2.00    2.40 
 -11  -3  -3    3.70    2.30 
  11  -3   3    2.50    2.80 
 -11  -3   3    5.00    2.50 
  11   3   3    3.60    2.60 
  11  -3  -3    7.30    4.40 
 -11   3  -3   11.30    3.40 
 -11  -3   3   -0.30    1.70 
  11   3   3    5.90    2.00 
  11  -4   3    4.80    3.40 
 -11   4   3    6.30    1.90 
 -11   4   3    7.50    3.10 
  11   4  -3   13.30    5.40 
 -11  -4  -3   12.40    3.40 
  11  -4   3    5.70    3.90 
  11  -4  -3    0.70    3.80 
 -11  -4   3    6.90    3.00 
  11   4   3   10.20    3.90 
  11   4   3    2.40    2.90 
 -11  -4   3    7.20    3.10 
 -11   5   3   -1.80    1.80 
  11  -5   3    3.90    4.10 
  11   5  -3    1.70    3.00 
 -11   5   3    1.20    2.40 
 -11  -5  -3    4.10    2.80 
  11  -5   3   -0.10    3.00 
  11   5  -3    3.50    2.60 
  11   5   3    2.90    2.60 
 -11   5  -3    2.80    2.60 
  11  -5  -3    3.20    4.30 
  11   5   3    3.30    2.10 
  11   6  -3   -2.00    2.50 
  11  -6   3   -1.20    3.10 
 -11  -6  -3    0.80    2.40 
 -11   6   3   -0.50    2.30 
  11  -6   3   -4.70    3.30 
  11   6  -3   -0.40    2.50 
 -11   6   3   -1.10    2.20 
  11  -6  -3   -2.00    3.20 
 -11   6  -3    1.30    2.80 
 -11  -6   3   -2.50    2.40 
  11   6   3    5.10    3.20 
  11   6   3    1.20    2.30 
  11   7  -3    4.20    3.00 
 -11   7   3    1.30    2.70 
 -11   7   3    6.70    5.00 
  11   7  -3   -0.90    2.60 
 -11  -7  -3    2.00    2.60 
  11  -7   3   -2.10    4.30 
  11  -7  -3   -1.70    3.90 
 -11   7  -3    0.10    2.50 
 -11  -7   3    3.50    2.70 
  11   7   3   -3.40    2.60 
  11   7   3    5.10    3.20 
 -11   7  -3   -6.50    3.00 
  11   0   4    0.10    2.30 
  11   0   4   -2.10    1.20 
 -11   0  -4   -0.90    1.90 
  11   0  -4   -1.90    2.50 
 -11   0   4    0.10    2.30 
  11  -1   4    2.50    2.90 
  11  -1   4    1.90    1.80 
  11   1  -4    3.90    3.10 
 -11  -1  -4    1.50    2.30 
 -11   1   4    3.50    3.00 
  11  -1  -4    2.80    3.20 
 -11  -1   4    6.80    3.30 
  11   1   4    5.60    1.60 
  11   1   4    5.70    2.60 
 -11   1  -4    3.00    2.60 
  11   2  -4   -0.90    2.10 
 -11  -2  -4    0.80    2.30 
  11  -2   4   -2.50    2.10 
  11  -2   4   -2.00    2.10 
 -11   2   4   -2.00    1.70 
 -11   2  -4    1.70    2.80 
 -11  -2   4    0.10    2.20 
  11   2   4    1.20    1.60 
  11  -2  -4    1.20    3.30 
  11   2   4    1.30    2.20 
 -11  -2   4    2.30    2.50 
  11  -3   4    1.60    3.40 
 -11   3   4    7.70    3.10 
 -11  -3  -4    0.70    2.10 
  11  -3   4    5.00    3.20 
  11   3  -4    7.20    3.30 
 -11  -3   4    1.50    2.80 
  11   3   4    5.20    2.10 
 -11   3  -4    7.40    3.10 
  11   3   4    8.10    3.30 
  11  -4   4    8.60    3.90 
 -11   4   4    3.30    2.90 
 -11   4   4    3.60    1.70 
 -11  -4  -4    3.80    2.60 
 -11   4  -4   -0.30    2.10 
  11  -4  -4   -2.40    3.30 
 -11  -4   4    3.40    2.80 
  11   4   4    3.70    2.10 
  11   4   4    3.30    2.70 
 -11  -4   4    1.60    4.60 
  11  -5   4    5.20    3.70 
 -11   5   4   -1.30    2.00 
 -11  -5  -4    2.00    2.50 
 -11   5   4   -1.20    2.30 
  11   5  -4   -1.70    2.40 
  11  -5   4   -0.70    3.70 
  11   5   4    4.50    2.20 
  11  -5  -4   -1.40    3.90 
 -11  -5   4    0.90    2.80 
 -11   5  -4    2.90    2.60 
  11   5   4    4.60    2.70 
 -11  -5   4   -2.30    2.70 
 -11  -6  -4   -3.80    2.10 
 -11   6   4   -3.10    1.80 
  11  -6   4   -5.30    3.50 
  11   6  -4   -2.30    2.50 
 -11   6   4   -5.40    2.70 
  11   6  -4   -2.50    2.80 
  11  -6   4    1.60    3.60 
 -11  -6   4    1.00    2.60 
 -11   6  -4   -1.50    2.10 
  11  -6  -4   -4.90    2.90 
  11   6   4    3.30    3.00 
 -11  -7  -4    1.80    2.60 
  11  -7   4   -7.60    3.60 
  11   7  -4   -0.70    2.90 
 -11   7   4    4.30    2.80 
 -11   7   4   -5.40    2.10 
  11   7  -4    1.10    3.20 
  11  -7   4   -3.70    3.30 
  11  -7  -4    2.10    4.80 
  11   7   4    2.20    2.90 
 -11   7  -4    3.70    2.50 
 -11  -7   4   -1.60    2.90 
  11   7   4   -1.10    2.80 
  11   0  -5    3.10    3.00 
  11   0   5   -1.30    1.90 
 -11   0   5    1.70    2.80 
  11   0   5   -2.60    1.60 
  11  -1   5   12.30    3.00 
 -11   1   5   12.80    4.40 
  11   1  -5    7.40    3.50 
 -11   1   5   11.00    1.80 
 -11  -1  -5    0.70    2.70 
  11  -1   5    8.00    3.30 
 -11  -1   5    8.80    2.40 
 -11   1  -5    8.80    3.30 
  11   1   5    7.70    3.00 
 -11  -1   5    9.60    3.60 
  11   1   5    9.40    2.40 
  11  -1  -5    5.70    3.80 
  11  -2   5    1.60    2.60 
  11   2  -5    1.50    2.80 
 -11   2   5   -2.40    1.10 
 -11  -2  -5    1.30    2.30 
  11  -2   5   -1.20    2.80 
 -11   2   5    0.70    2.40 
  11   2   5    2.70    2.20 
  11  -2  -5   -1.70    3.10 
 -11  -2   5    0.30    2.90 
 -11   2  -5   -1.90    1.80 
 -11  -2   5   -0.50    2.10 
  11   3  -5    2.30    2.90 
 -11  -3  -5    8.90    3.10 
 -11   3   5    3.70    2.90 
  11  -3   5    0.70    2.90 
 -11   3   5    2.90    1.80 
  11  -3   5    1.10    3.50 
 -11  -3   5   -5.70    3.20 
 -11   3  -5    2.10    2.40 
 -11  -3   5    1.70    2.90 
  11  -3  -5    2.60    3.90 
  11   3   5    3.20    2.00 
  11  -4   5   -0.40    3.90 
 -11   4   5    2.80    2.80 
 -11  -4  -5    6.70    2.90 
 -11   4   5    5.70    2.00 
  11  -4   5   -2.90    2.90 
 -11  -4   5    1.60    3.40 
 -11  -4   5    3.60    3.40 
  11  -4  -5    4.90    3.80 
  11   4   5    2.10    3.00 
 -11   4  -5    2.60    2.50 
  11   4   5    1.60    2.00 
  11  -5   5    5.00    4.60 
  11  -5   5    1.00    4.00 
 -11   5   5   -4.00    2.10 
 -11  -5  -5   -1.10    2.60 
 -11   5   5    1.10    2.10 
  11   5  -5    0.00    2.80 
 -11   5  -5    1.20    2.40 
  11   5   5   -6.10    2.00 
 -11  -5   5   -1.40    3.40 
  11   5   5    1.40    2.60 
 -11  -5   5    1.80    3.30 
  11  -5  -5    1.60    4.30 
 -11  -6  -5    5.70    2.50 
  11   6  -5    6.10    3.40 
  11  -6   5    0.10    4.30 
 -11   6   5   -3.60    2.10 
  11  -6   5   -3.90    4.10 
 -11   6   5    1.80    2.30 
 -11   6  -5   -2.80    2.40 
  11   6   5   -4.10    2.40 
  11   6   5    5.30    3.20 
 -11  -6   5   -4.70    2.90 
 -11  -6   5   -1.00    3.40 
  11  -6  -5    7.20    4.80 
  11   0   6   28.20    4.70 
 -11   0   6   19.80    4.90 
  11   0   6   24.90    3.90 
  11   0  -6   17.90    4.60 
 -11   0  -6   24.10    4.90 
 -11   0   6   18.20    3.10 
  11  -1   6    2.70    3.10 
 -11   1   6    1.50    2.60 
 -11   1   6    1.80    1.60 
  11  -1   6   -2.30    2.20 
  11   1  -6   -0.70    2.60 
  11   1  -6    6.60    3.30 
 -11  -1  -6   -2.10    1.90 
  11   1   6    4.30    2.30 
  11  -1  -6   -1.30    3.00 
  11   1   6   -2.10    1.80 
 -11  -1   6   -1.40    2.50 
 -11   1  -6    3.00    2.60 
  11  -2   6   12.50    4.00 
 -11  -2  -6   12.20    3.90 
  11  -2   6   21.00    4.40 
  11   2  -6    6.50    3.30 
 -11   2   6    8.50    3.90 
  11   2  -6    8.70    3.60 
 -11   2   6   13.80    2.60 
  11   2   6   12.10    3.00 
 -11   2  -6    8.20    3.80 
 -11  -2   6   19.30    4.40 
  11   2   6   12.90    3.80 
  11  -2  -6   15.00    6.00 
 -11  -3  -6    5.20    3.00 
  11  -3   6    2.60    4.10 
 -11   3   6    2.10    2.40 
  11   3  -6   -1.90    2.10 
 -11   3   6    0.60    2.80 
  11   3  -6    9.40    3.60 
  11  -3   6    1.40    2.80 
  11   3   6    5.30    2.30 
 -11   3  -6    3.60    2.50 
  11  -3  -6    1.80    4.00 
  11   3   6    3.80    2.60 
 -11  -3   6   -6.90    3.60 
 -11   4   6    7.10    3.50 
  11   4  -6   11.10    4.10 
  11  -4   6    5.90    3.60 
  11   4  -6    4.90    3.30 
  11  -4   6    1.00    4.90 
 -11   4   6    8.40    2.70 
 -11  -4  -6    5.60    3.60 
 -11  -4   6    6.80    4.10 
  11  -4  -6    5.30    4.50 
  11   4   6    2.50    2.70 
  11   4   6    1.60    2.60 
 -11   4  -6   10.50    3.60 
  11  -5   6    0.20    4.80 
  11   5  -6   -0.60    2.50 
 -11  -5  -6   -3.30    2.50 
  11   5  -6   -1.40    2.40 
 -11   5   6    2.80    2.80 
 -11   5   6   -0.60    2.10 
  11  -5   6   -8.60    5.30 
 -11  -5   6    0.90    3.90 
  11  -5  -6   -2.10    4.10 
  11   5   6    3.60    2.70 
 -11   5  -6    2.20    2.60 
  11   5   6    1.90    2.60 
  11  -6   6    9.20    4.90 
  11   6  -6    6.20    3.50 
  11  -6   6    4.10    4.30 
 -11   6   6   -1.10    2.50 
 -11   6   6    2.60    2.80 
  11  -6  -6    4.90    4.40 
 -11  -6   6    4.10    3.30 
  11   6   6    5.30    3.00 
  11   6   6    0.80    2.80 
 -11   6  -6   -1.30    2.50 
 -11  -6   6   -2.10    3.30 
 -11   0  -7    8.10    3.30 
  11   0   7    7.20    3.20 
  11   0  -7    3.90    3.20 
  11   0  -7    1.70    2.90 
  11   0   7   10.70    3.40 
 -11   0   7    6.90    3.00 
  11   1  -7    1.10    2.60 
 -11   1   7    1.70    2.00 
  11  -1   7    1.30    3.20 
 -11  -1  -7    4.10    2.80 
  11   1  -7    4.20    3.10 
  11  -1   7   -3.90    2.00 
 -11   1  -7    1.00    2.30 
 -11  -1   7    2.50    3.00 
  11   1   7    1.80    2.40 
  11   1   7   -0.30    2.40 
  11  -1  -7    3.70    3.30 
 -11   2   7    1.60    2.70 
  11  -2   7    5.00    2.80 
  11   2  -7    3.30    2.80 
  11   2  -7   11.80    3.70 
  11  -2   7   -0.60    3.50 
 -11   2   7    5.50    2.10 
 -11  -2  -7    4.20    2.60 
  11   2   7    8.50    2.90 
  11   2   7    6.80    3.70 
 -11   2  -7    5.30    2.80 
 -11  -2   7    2.70    3.60 
  11  -2  -7    5.00    3.90 
  11   3  -7    0.70    2.80 
 -11  -3  -7    0.00    2.20 
  11   3  -7    1.10    2.60 
  11  -3   7    2.00    2.80 
 -11   3   7   -0.40    1.90 
 -11   3   7    6.40    3.30 
  11  -3   7    0.80    4.20 
  11   3   7   -1.00    2.30 
  11  -3  -7    2.30    3.60 
 -11  -3   7   -6.70    4.00 
 -11   3  -7   -2.90    2.40 
  11   3   7    1.90    2.50 
 -11   4   7    1.50    2.80 
 -11  -4  -7    1.50    2.70 
  11   4  -7    1.50    2.50 
  11  -4   7   -2.80    4.60 
 -11   4   7    1.00    2.20 
  11   4  -7    5.00    2.90 
  11  -4   7    1.20    3.00 
  11  -4  -7   -2.30    3.50 
 -11  -4   7    7.20    5.10 
  11   4   7   -1.70    2.30 
 -11   4  -7    2.90    2.60 
  11   4   7   -0.10    2.10 
 -11   5   7    0.50    2.50 
  11   5  -7    1.00    3.00 
 -11   5   7    5.10    2.60 
  11   5  -7    1.00    2.60 
  11  -5   7   -2.60    4.80 
 -11  -5  -7    1.50    2.90 
  11  -5   7    0.00    6.00 
  11   5   7    4.60    3.10 
  11   5   7   -3.60    2.40 
  11  -5  -7   -2.10    4.20 
 -11  -5   7   -2.20    4.30 
 -11   5  -7   -0.30    2.80 
  11   0  -8    1.60    2.30 
  11   0   8    7.30    3.60 
  11   0   8   -4.00    2.10 
 -11   0   8    2.40    2.70 
  11   0  -8    4.70    3.60 
 -11   0  -8    0.20    2.60 
  11   1  -8    2.20    2.90 
  11   1  -8   -1.90    2.50 
  11  -1   8    8.00    3.90 
  11  -1   8    0.20    2.40 
 -11   1   8    0.80    2.30 
 -11  -1  -8    2.50    2.80 
  11  -1  -8    1.10    3.30 
  11   1   8   -6.90    2.30 
  11  -1  -8    4.60    3.30 
 -11   1  -8   -2.10    2.00 
 -11  -1   8    2.40    3.40 
  11   1   8   -1.20    2.30 
 -11  -2  -8   -1.30    2.10 
  11  -2   8    2.90    4.00 
  11   2  -8    3.50    2.90 
  11  -2   8   -1.00    2.10 
  11   2  -8   -2.10    2.60 
 -11   2   8    2.20    2.30 
  11   2   8   -0.40    3.70 
  11  -2  -8    4.10    3.70 
 -11  -2   8   -1.00    3.80 
  11   2   8    1.50    2.70 
 -11   2  -8    2.60    2.70 
 -11   3   8    0.60    3.00 
  11   3  -8    5.10    3.80 
  11  -3   8   -4.70    2.40 
  11  -3   8    1.10    4.50 
 -11  -3  -8    0.40    2.30 
 -11   3   8    0.90    2.20 
  11   3   8   -4.70    2.40 
  11  -3  -8   -4.20    3.30 
 -11  -3   8    2.70    4.60 
  11   3   8   -1.70    2.90 
 -11   3  -8   -0.30    2.30 
 -11   4   8    0.00    2.40 
 -11   4   8   -3.70    2.20 
  11  -4   8    5.20    6.00 
  11  -4   8    9.50    3.50 
  11   4  -8    6.90    3.30 
 -11  -4  -8    0.10    2.70 
  11  -4  -8    1.30    3.90 
  11   4   8    0.90    2.70 
 -11  -4   8    2.10    4.90 
 -11   4  -8    1.50    2.50 
  11   4   8    1.10    2.50 
 -11   0   9    2.60    3.10 
  11   0   9    0.80    3.90 
  11   0  -9    2.00    3.10 
  11   0   9    8.40    3.10 
 -11   0  -9    1.20    2.80 
  11   0  -9   -3.60    2.40 
  11   1  -9    2.90    3.40 
  11  -1   9    2.10    2.60 
 -11  -1  -9    0.90    3.00 
  11  -1   9    1.40    3.90 
 -11   1   9    0.10    2.70 
 -11  -1   9   -5.20    3.50 
  11   1   9   -0.80    2.40 
 -11   1  -9    2.30    2.70 
  11  -1  -9   -4.10    2.30 
  11   1   9   -2.50    2.70 
  11  -1  -9   14.50    4.50 
  11   2  -9    0.30    2.90 
  11  -2   9    3.60    2.60 
  11   2  -9   -3.40    2.80 
 -11  -2  -9    1.20    2.90 
 -11   2   9    1.70    2.50 
  11  -2   9    7.30    4.40 
 -11  -2   9    8.60    4.70 
 -11   2  -9   -0.30    2.50 
  11   2   9    3.40    2.70 
  11  -2  -9    5.40    3.70 
  11  -2  -9    1.80    3.50 
  11   2   9    1.20    2.20 
  12   0   0   61.29    6.90 
 -12   0   0   72.59    7.20 
 -12   1   0    0.10    2.20 
  12  -1   0    1.90    3.00 
  12   1   0    4.30    2.90 
 -12  -1   0    3.50    2.50 
  12   2   0   18.00    6.10 
  12  -2   0   13.30    4.60 
 -12   2   0   20.50    4.70 
 -12  -2   0   16.80    4.50 
  12   3   0   11.60    3.90 
 -12  -3   0   18.70    4.40 
 -12   3   0    8.30    5.80 
  12  -3   0    8.70    4.30 
  12  -4   0   10.90    4.60 
  12   4   0    5.80    3.50 
  12   4   0    9.80    2.20 
 -12   4   0   10.60    3.90 
 -12  -4   0   11.50    3.50 
 -12  -5   0    0.70    2.70 
 -12   5   0   -1.40    2.00 
 -12   5   0    4.10    2.90 
  12   5   0    2.90    2.80 
  12  -5   0    2.00    4.00 
  12   5   0    5.60    3.40 
 -12   6   0    5.30    4.50 
  12  -6   0    3.20    4.20 
 -12  -6   0   -2.70    4.20 
  12   6   0    5.30    2.60 
 -12   6   0    2.60    2.60 
  12   6   0    1.70    3.30 
 -12   7   0    5.20    3.00 
  12  -7   0    1.90    4.70 
  12   7   0    3.70    3.50 
 -12   7   0    1.30    2.60 
  12   7   0   -1.90    2.30 
 -12  -7   0   11.60    5.10 
  12   0  -1   32.10    5.60 
 -12   0   1   37.80    6.40 
  12   0   1   36.60    5.60 
 -12   0  -1   37.30    5.90 
  12  -1   1   29.90    5.10 
 -12  -1  -1   30.10    5.60 
 -12   1   1   33.20    5.80 
  12   1  -1   39.50    6.00 
 -12  -1   1   33.80    6.00 
  12  -1  -1   29.00    5.30 
 -12   1  -1   32.40    5.50 
  12   1   1   30.60    5.30 
  12   2  -1   -2.00    2.70 
  12  -2   1    2.60    3.20 
 -12   2   1   -2.50    1.80 
 -12  -2  -1    1.40    2.40 
 -12   2  -1    1.10    2.20 
 -12  -2   1    3.80    2.70 
  12   3  -1   20.70    4.90 
  12  -3   1   24.50    5.90 
 -12   3   1   24.20    6.30 
 -12  -3  -1   29.60    5.50 
  12  -3  -1   21.10    5.60 
 -12   3  -1   37.00    9.40 
  12   3   1   27.10    5.10 
 -12  -3   1   23.30    4.90 
  12   4  -1    3.90    2.00 
  12   4  -1    2.40    2.80 
  12  -4   1    3.20    4.00 
 -12   4   1    1.20    2.50 
 -12  -4  -1    7.50    3.20 
  12   4   1    4.60    3.30 
  12   4   1   -0.20    1.60 
  12  -4  -1   -0.10    3.70 
 -12  -4   1   -4.70    2.00 
 -12   4  -1    0.10    2.30 
  12  -5   1   13.90    3.20 
 -12  -5  -1    5.90    3.40 
  12  -5   1   10.60    4.70 
 -12   5   1   15.10    4.00 
  12   5  -1    8.30    3.00 
  12   5  -1    2.10    3.10 
  12   5   1    7.10    3.70 
  12   5   1    9.00    2.40 
 -12   5  -1    6.00    3.50 
  12  -5  -1    3.50    4.10 
  12   6  -1   -2.40    2.00 
 -12  -6  -1    1.80    2.50 
  12   6  -1   -1.10    3.00 
 -12   6   1   -1.00    2.60 
  12  -6   1   -2.20    3.70 
 -12  -6   1    1.30    2.70 
 -12   6  -1   11.00    3.20 
  12  -6  -1   -0.10    4.20 
 -12   6  -1    0.50    2.90 
  12   6   1    0.70    2.10 
  12   6   1    5.40    3.30 
 -12  -7  -1   -0.20    2.80 
  12  -7   1    5.20    5.30 
  12   7  -1    1.90    2.60 
 -12   7   1    2.50    2.30 
 -12   7   1   -1.70    2.90 
  12   7  -1    0.70    3.20 
 -12   7  -1   -0.80    2.70 
  12   7   1    2.70    2.90 
  12  -7  -1    6.50    5.50 
 -12  -7   1   -6.70    2.30 
 -12   7  -1    1.90    3.10 
  12   7   1    5.10    2.70 
 -12   0  -2    0.60    2.60 
 -12   0   2    1.10    2.50 
  12   0   2    0.70    2.50 
  12   0  -2    0.60    2.80 
 -12  -1  -2    7.30    3.10 
 -12   1   2    7.10    3.20 
  12   1  -2    4.60    3.10 
  12  -1   2   11.40    3.80 
 -12  -1   2    5.40    3.40 
  12   1   2   15.80    4.00 
  12  -1  -2    1.20    3.00 
 -12   1  -2   12.40    4.10 
 -12   2   2   14.90    5.50 
 -12  -2  -2    4.70    2.90 
  12  -2   2    8.70    3.50 
  12  -2  -2    6.50    5.10 
 -12   2  -2   12.40    6.00 
 -12  -2   2   13.70    4.40 
  12   3  -2   -0.10    2.10 
  12  -3   2    0.40    3.80 
 -12  -3  -2   -4.80    1.70 
  12   3   2   -0.60    1.30 
 -12   3  -2   -1.70    1.80 
  12   3   2   -0.70    2.00 
  12  -3  -2   -2.20    3.40 
  12   4  -2    1.20    2.70 
 -12  -4  -2    5.50    3.10 
  12  -4   2    2.20    3.80 
 -12   4   2    0.70    2.40 
 -12   4  -2    1.80    2.50 
  12   4   2    3.00    2.80 
  12   4   2    8.90    2.10 
 -12  -4   2    6.00    2.90 
  12  -4  -2   -0.50    3.50 
 -12   5   2    3.50    3.20 
  12  -5   2   -4.70    3.10 
  12   5  -2   -1.00    2.40 
 -12  -5  -2    3.70    2.50 
  12  -5   2   -0.50    2.90 
  12  -5  -2   -1.00    3.80 
  12   5   2    3.50    2.00 
  12   5   2    1.50    2.60 
 -12   5  -2    2.40    2.90 
 -12  -5   2    2.10    2.70 
  12  -6   2    9.60    3.40 
 -12  -6  -2    5.40    3.00 
  12  -6   2   -2.10    3.90 
 -12   6   2   -0.50    2.20 
  12   6  -2    0.00    2.90 
  12   6  -2    7.20    2.90 
 -12   6   2   -0.90    2.40 
 -12  -6   2   -2.70    2.40 
  12   6   2    0.20    2.80 
  12   6   2   -0.80    2.50 
 -12   6  -2    0.20    2.60 
  12  -6  -2    2.10    4.50 
  12   7  -2   -0.40    2.60 
  12   7  -2    0.40    3.40 
 -12   7   2    6.40    2.90 
 -12   7   2    3.10    2.80 
 -12  -7  -2    2.10    2.90 
  12  -7   2   -4.10    4.20 
 -12  -7   2   -4.70    2.80 
  12   7   2   -1.30    2.50 
  12  -7  -2   -1.70    3.80 
 -12   7  -2    3.00    2.90 
  12   7   2    2.20    3.10 
 -12   7  -2    0.00    3.50 
 -12   0   3   -1.30    2.50 
 -12   0  -3    0.80    3.60 
  12   0  -3   -0.50    2.80 
  12   0   3    1.20    2.40 
 -12  -1  -3   17.10    6.60 
 -12   1   3    7.80    3.60 
  12   1  -3    8.40    3.70 
  12  -1   3   13.70    4.10 
 -12   1  -3    8.50    3.60 
  12   1   3    9.10    3.40 
 -12  -1   3    8.00    3.60 
 -12   2   3    4.80    3.00 
 -12  -2  -3    5.80    2.80 
  12  -2   3    2.40    3.00 
 -12  -2   3    2.20    2.40 
 -12   2  -3    4.20    2.60 
  12   2   3   -0.70    2.70 
  12  -2  -3   -2.60    2.90 
 -12  -3  -3    2.40    2.40 
  12   3  -3    4.50    3.10 
 -12   3   3    1.20    2.60 
 -12  -3   3   -1.70    2.30 
  12   3   3    2.30    1.70 
  12   3   3    3.00    2.70 
  12  -3  -3   -2.10    3.60 
 -12   3  -3    6.20    3.00 
 -12  -4  -3    0.10    2.50 
  12   4  -3    0.60    2.60 
  12  -4   3    2.60    3.60 
 -12   4   3   -2.00    2.00 
  12  -4   3   -3.00    3.10 
 -12   4  -3    7.70    2.90 
 -12  -4   3   -2.20    2.20 
  12   4   3   -0.40    2.50 
  12  -4  -3   -3.20    3.30 
 -12  -4   3   -1.70    2.80 
  12   4   3   -3.50    2.10 
  12  -5   3    4.40    4.10 
 -12  -5  -3    1.70    2.80 
 -12   5   3   -1.90    1.70 
 -12   5   3    3.60    2.80 
  12   5  -3    5.00    3.10 
  12  -5  -3    2.10    3.90 
  12   5   3   -1.70    2.10 
 -12   5  -3    4.80    2.70 
 -12  -5   3    2.60    3.00 
  12   5   3    4.50    2.30 
  12  -6   3   -2.20    4.20 
 -12   6   3    3.40    2.90 
 -12  -6  -3   -0.10    2.80 
  12  -6   3    4.40    3.60 
  12   6  -3   -0.60    2.50 
 -12   6   3    1.80    2.30 
  12   6  -3   -2.40    2.70 
  12   6   3   -1.30    2.20 
  12   6   3   -3.50    2.40 
 -12  -6   3   -1.00    2.80 
  12  -6  -3    3.60    4.60 
 -12   6  -3    0.00    2.40 
  12   0   4   16.70    4.00 
 -12   0  -4    5.90    3.00 
 -12   0   4    1.50    2.80 
  12  -1   4    1.90    2.60 
 -12   1   4   -1.10    2.00 
 -12  -1  -4   -3.80    1.80 
  12   1   4    1.50    1.40 
  12  -1  -4   -0.60    2.80 
 -12  -1   4   10.80    4.30 
 -12   1  -4   -1.50    2.20 
  12   1   4    2.50    2.80 
  12  -2   4   12.00    2.40 
  12  -2   4   14.90    4.10 
 -12   2   4   15.60    4.50 
 -12  -2  -4   20.20    4.60 
  12   2  -4   10.60    3.70 
  12   2   4   12.40    3.70 
 -12   2  -4   15.40    4.00 
  12  -2  -4   10.80    4.50 
  12   2   4   16.30    2.50 
 -12  -2   4    6.40    3.60 
  12  -3   4   -0.90    2.70 
 -12  -3  -4    6.40    2.80 
 -12   3   4    3.60    3.00 
  12   3  -4    8.90    3.90 
  12  -3  -4    0.60    3.90 
  12   3   4   -0.90    1.60 
 -12   3  -4   -1.80    2.20 
  12   3   4    3.10    2.90 
 -12  -3   4    4.10    3.10 
 -12  -4  -4    3.60    3.20 
  12  -4   4    6.80    4.00 
  12  -4   4   12.50    4.40 
 -12   4   4    4.00    3.10 
  12   4  -4    6.60    3.40 
 -12  -4   4    5.90    3.20 
  12  -4  -4    2.00    4.20 
  12   4   4   -0.80    2.20 
  12   4   4    7.30    2.30 
 -12  -4   4    3.60    3.00 
 -12   4  -4   10.50    3.70 
  12   5  -4    2.40    2.80 
  12  -5   4    8.70    4.60 
 -12  -5  -4   -0.70    2.40 
  12  -5   4   -6.90    3.40 
 -12   5   4    0.40    1.90 
 -12   5   4   -1.20    2.90 
 -12   5  -4    0.50    2.70 
 -12  -5   4    0.40    2.90 
 -12  -5   4   -3.20    2.80 
  12  -5  -4    0.60    3.90 
  12   5   4    7.70    2.70 
  12  -6   4    1.20    4.20 
  12  -6   4   -0.20    3.90 
 -12   6   4   -0.90    2.20 
 -12   6   4    2.00    2.50 
  12   6  -4   -3.60    2.70 
 -12  -6  -4   -2.50    2.90 
 -12   6  -4    5.30    3.00 
  12   6   4    3.90    2.80 
  12   6   4    1.40    2.90 
 -12  -6   4    1.60    3.40 
  12  -6  -4   -0.10    4.30 
  12   0   5    1.20    2.50 
 -12   0   5   -1.90    2.30 
 -12   0  -5   -0.40    2.30 
  12   0   5    2.00    1.80 
  12   0  -5    3.00    3.30 
  12   1  -5   10.20    3.90 
 -12   1   5    5.70    3.40 
 -12  -1  -5   14.90    4.00 
  12  -1   5   10.20    2.70 
  12  -1   5   21.20    4.40 
 -12   1  -5   13.90    4.20 
  12  -1  -5    9.30    4.20 
 -12  -1   5   13.30    4.30 
  12   1   5   20.90    2.90 
  12   2  -5    3.00    3.00 
 -12  -2  -5    0.40    2.50 
  12  -2   5    1.60    2.80 
  12  -2   5    5.10    2.90 
 -12   2   5    4.10    3.10 
  12   2   5    6.80    2.70 
  12  -2  -5    6.60    4.20 
 -12   2  -5    2.30    2.50 
 -12  -2   5    3.10    2.80 
  12   2   5   -2.20    1.80 
 -12   3   5    5.60    3.50 
  12   3  -5    4.40    3.30 
 -12  -3  -5    6.00    3.30 
 -12  -3   5    7.50    3.50 
  12   3   5   11.10    2.60 
  12  -3  -5    6.10    4.60 
 -12  -3   5    5.90    3.80 
 -12   3  -5    4.50    2.70 
  12   3   5    9.10    3.50 
 -12  -4  -5    4.10    2.90 
 -12   4   5    4.20    1.90 
  12   4  -5    2.60    3.10 
  12  -4   5   -2.90    3.20 
  12  -4   5    6.20    4.50 
 -12   4   5   -0.40    2.60 
  12   4   5    0.20    2.50 
  12   4   5    2.90    2.30 
 -12   4  -5    0.10    2.40 
  12  -4  -5    2.70    4.30 
 -12  -4   5    1.10    3.30 
 -12  -4   5    3.10    3.20 
  12   5  -5   -4.40    2.70 
 -12  -5  -5   -4.10    2.20 
  12  -5   5   11.10    4.80 
 -12   5   5    2.50    3.10 
  12  -5   5    4.40    4.60 
 -12   5   5    5.50    2.20 
  12   5   5    7.80    2.70 
 -12  -5   5   -5.30    2.60 
 -12  -5   5   -0.80    3.70 
 -12   5  -5   -1.00    2.60 
  12  -5  -5    4.00    4.50 
  12   5   5    4.30    3.00 
 -12   0   6    6.20    3.40 
  12   0   6    5.20    3.80 
  12   0  -6    4.20    3.50 
 -12   0   6    5.50    1.70 
  12   0   6    8.50    2.50 
 -12   0  -6   10.80    3.60 
 -12   1   6    4.60    3.10 
 -12   1   6    4.40    1.70 
  12   1  -6    3.90    3.30 
  12  -1   6    7.80    2.80 
 -12  -1  -6   -1.60    2.30 
  12  -1   6    5.10    3.00 
  12   1   6    2.40    2.00 
 -12  -1   6    1.80    2.00 
  12   1   6    7.00    3.50 
  12  -1  -6    5.70    3.60 
 -12   1  -6    3.60    3.00 
 -12  -1   6    1.90    3.40 
 -12   2   6   -2.50    2.70 
  12  -2   6    3.10    3.00 
 -12  -2  -6    2.50    2.60 
  12   2  -6    3.00    3.00 
  12  -2   6   -0.50    2.90 
 -12   2   6    4.80    1.60 
  12   2   6    3.70    2.20 
  12   2   6    4.10    2.80 
 -12   2  -6   -1.60    1.90 
  12  -2  -6   -1.40    3.40 
 -12  -2   6    5.70    3.40 
 -12  -2   6    1.50    2.80 
 -12   3   6   -0.40    2.40 
 -12   3   6    4.70    2.20 
  12  -3   6   -0.40    4.80 
 -12  -3  -6   -1.70    2.30 
  12   3  -6   -0.10    2.90 
  12  -3   6    2.30    3.40 
  12   3   6    2.70    2.20 
  12  -3  -6   -1.90    3.50 
 -12  -3   6    2.10    3.50 
 -12  -3   6    2.90    3.60 
  12   3   6   -5.10    1.70 
 -12   3  -6    3.10    2.80 
  12   4  -6   -0.70    2.70 
  12  -4   6   -3.50    2.80 
  12  -4   6    7.60    5.10 
 -12   4   6   -1.00    2.50 
 -12   4   6   -0.90    1.90 
 -12  -4  -6    0.80    2.70 
  12   4   6   -1.30    2.20 
  12  -4  -6    3.60    4.30 
 -12  -4   6    4.90    3.50 
  12   4   6   -2.10    2.40 
 -12   4  -6    4.70    2.80 
 -12  -4   6    9.40    4.30 
  12   5  -6    4.70    3.30 
 -12  -5  -6   -2.10    3.00 
 -12   5   6    4.20    2.40 
  12  -5   6   -7.00    4.70 
  12  -5   6   -6.50    3.10 
 -12   5   6   -0.70    2.60 
 -12  -5   6   -2.30    3.20 
  12  -5  -6    2.40    4.30 
  12   5   6    1.50    3.00 
 -12  -5   6   -0.60    3.90 
  12   5   6   -0.80    2.30 
 -12   5  -6    1.80    2.80 
 -12   0  -7    2.20    2.60 
 -12   0   7   -0.70    1.70 
  12   0  -7   -0.90    2.50 
  12   0   7   -0.10    2.40 
 -12   0   7    4.80    3.70 
 -12   1   7    2.10    1.90 
 -12   1   7    3.10    3.20 
  12   1  -7   -3.50    2.40 
  12  -1   7   -1.00    2.70 
  12  -1   7    4.10    2.90 
 -12  -1  -7    3.40    2.70 
  12   1   7    0.70    2.60 
 -12  -1   7    4.80    3.80 
 -12   1  -7   -3.20    1.70 
  12  -1  -7    1.70    3.60 
  12   1   7    3.50    2.50 
  12  -2   7    1.70    3.30 
  12   2  -7   -4.00    2.30 
  12   2  -7   -5.30    2.30 
  12  -2   7   -2.90    2.70 
 -12  -2  -7   -3.70    2.00 
 -12   2   7   -2.70    2.20 
  12  -2  -7   -2.00    3.20 
  12   2   7   -0.30    2.30 
 -12  -2   7    0.50    3.10 
 -12   2  -7   -2.50    1.90 
  12   2   7    1.70    2.30 
  12   3  -7    2.20    2.70 
 -12   3   7    1.90    3.00 
 -12   3   7    3.60    2.00 
  12   3  -7   -1.70    2.60 
  12  -3   7   -5.10    3.90 
 -12  -3  -7   -1.20    2.30 
  12  -3   7    1.40    4.00 
 -12   3  -7   -1.10    2.20 
  12   3   7   -0.20    2.40 
  12   3   7   -0.70    2.30 
 -12  -3   7    4.40    3.90 
  12  -3  -7   -3.40    3.40 
 -12   4   7   -1.00    2.90 
 -12   4   7    4.60    2.70 
  12  -4   7    2.70    3.00 
  12  -4   7   -6.30    4.30 
  12   4  -7   -2.40    2.60 
 -12  -4  -7   -2.80    2.50 
  12  -4  -7    2.50    4.40 
  12   4   7    2.70    2.40 
 -12   4  -7   -1.50    2.80 
 -12  -4   7   -2.70    4.40 
  12   0  -8    0.90    3.20 
  12   0   8   -2.90    2.60 
 -12   0  -8    8.70    3.50 
  12   0  -8    6.70    3.50 
  12   0   8    5.20    3.40 
 -12   0   8    0.60    2.30 
 -12  -1  -8   -1.30    2.70 
  12  -1   8   -4.20    3.10 
 -12   1   8   -0.30    2.90 
  12   1  -8   -0.50    2.80 
 -12   1   8   -2.80    2.00 
  12   1  -8   -1.30    2.60 
  12   1   8    7.80    2.70 
 -12   1  -8   -1.40    2.50 
  12   1   8    6.00    3.00 
 -12  -1   8   -1.90    2.70 
  12  -1  -8    0.00    3.20 
 -12   2   8   11.70    4.10 
  12   2  -8    4.70    3.10 
  12  -2   8    6.20    3.20 
  12  -2   8    3.20    3.80 
  12   2  -8    1.60    3.10 
 -12   2   8   -3.60    2.00 
 -12  -2  -8   -4.20    2.60 
 -12   2  -8    2.30    2.80 
  12   2   8    3.60    3.00 
  12   2   8   -1.90    2.50 
 -12  -2   8    5.80    3.70 
  12  -2  -8    3.10    3.80 
 -13   0   0    0.80    2.60 
  13   0   0   -3.40    2.40 
 -13  -1   0   -3.00    2.20 
  13  -1   0   -2.60    2.50 
  13   1   0    5.70    3.20 
 -13   1   0   -4.80    1.80 
  13   2   0   -0.50    2.30 
  13  -2   0    0.60    3.20 
 -13  -2   0    0.00    2.10 
 -13   2   0   -4.10    2.20 
  13  -3   0   -2.00    3.00 
 -13  -3   0   -4.80    1.90 
 -13   3   0   -0.20    2.30 
  13   3   0   -0.20    2.40 
  13   4   0    6.80    3.20 
 -13   4   0   -2.90    2.10 
 -13  -4   0    4.30    2.60 
  13  -4   0   -2.80    3.00 
  13   5   0   -0.40    2.30 
  13   5   0   -3.70    2.30 
 -13   5   0   -2.60    2.60 
  13  -5   0   -0.70    4.00 
 -13  -5   0    0.90    2.40 
  13   6   0   -1.90    3.20 
  13  -6   0   -2.00    4.30 
 -13   6   0   -2.20    2.60 
  13   6   0   -5.70    2.20 
 -13  -6   0    2.80    3.10 
  13   0   1    5.60    3.40 
 -13   0   1    0.20    2.70 
  13   0  -1   -2.00    2.30 
 -13   0  -1    3.50    2.90 
 -13  -1  -1   23.80    5.00 
 -13   1   1   33.80    6.50 
  13  -1   1   14.50    4.60 
  13   1  -1   16.30    4.50 
  13  -1  -1   14.70    4.40 
 -13   1  -1   20.40    4.90 
 -13  -1   1   18.10    5.00 
  13   1   1   13.50    4.00 
 -13  -2  -1    5.20    3.40 
 -13   2   1   -3.40    1.90 
  13  -2   1    8.80    3.80 
  13   2  -1    2.00    2.50 
 -13   2  -1    3.40    2.60 
 -13  -2   1    2.50    2.70 
  13   2   1    4.80    3.00 
  13  -2  -1   -1.60    3.00 
 -13  -3  -1   12.30    4.10 
  13   3  -1    5.30    3.40 
  13  -3   1   13.80    4.80 
 -13   3   1   16.60    4.60 
  13   3   1   16.80    4.60 
  13  -3  -1    9.50    4.60 
 -13   3  -1   15.20    4.70 
 -13  -3   1    3.50    3.20 
  13  -4   1    4.10    4.10 
 -13   4   1    0.20    3.30 
 -13  -4  -1    6.00    3.30 
  13   4  -1    2.10    2.80 
  13   4   1    1.80    3.00 
 -13  -4   1    1.90    3.00 
 -13   4  -1   -3.60    2.10 
  13  -4  -1    2.80    4.10 
  13   5  -1   -3.20    2.70 
 -13  -5  -1    6.20    3.00 
  13  -5   1    1.90    4.20 
  13   5  -1    0.90    2.60 
 -13   5   1    2.50    3.00 
 -13   5  -1    4.40    2.90 
  13   5   1    5.60    3.50 
 -13  -5   1   -1.30    3.00 
  13  -5  -1   -3.90    3.90 
  13   5   1    2.20    2.40 
  13  -6   1   -3.90    4.20 
 -13  -6  -1   -1.30    2.50 
  13   6  -1    5.30    3.40 
 -13   6   1    1.50    2.70 
  13   6  -1   -1.60    2.20 
  13  -6  -1    0.10    4.30 
  13   6   1   -1.60    2.60 
  13   6   1   -0.20    2.40 
 -13   6  -1    5.30    3.30 
 -13  -6   1    5.60    3.20 
  13   0   2    3.50    3.00 
  13   0  -2   13.80    4.30 
 -13   0  -2   13.40    4.30 
 -13   0   2    8.10    4.10 
  13  -1   2    0.90    2.80 
  13   1  -2    1.30    2.80 
 -13  -1  -2   -1.70    2.00 
 -13   1   2   -1.10    2.30 
  13  -1  -2    0.70    3.20 
  13   1   2   -2.80    2.00 
 -13  -1   2   -1.10    2.10 
 -13   1  -2    0.60    2.60 
  13   2  -2    6.40    3.10 
 -13   2   2    1.80    3.00 
 -13  -2  -2    7.30    3.40 
  13  -2   2    5.70    3.30 
 -13   2  -2   10.60    3.70 
  13   2   2    2.30    2.90 
  13  -2  -2    6.90    4.00 
 -13  -2   2    4.30    3.30 
  13  -3   2   -5.30    2.20 
 -13  -3  -2   -0.50    2.60 
 -13   3   2    1.50    2.50 
  13   3  -2    1.70    2.60 
 -13   3  -2    0.70    2.30 
 -13  -3   2    0.40    2.40 
  13  -3  -2   -2.60    3.30 
  13   3   2    3.10    2.60 
 -13  -4  -2    2.50    2.80 
  13  -4   2   -3.10    3.30 
  13   4  -2    1.10    2.70 
 -13   4   2    2.20    2.90 
 -13  -4   2    3.00    3.20 
  13   4   2    6.20    2.10 
  13  -4  -2    1.10    4.00 
  13   4   2    3.00    2.90 
 -13   4  -2    5.30    3.10 
  13  -5   2   -1.90    4.10 
  13   5  -2   -2.10    2.70 
 -13  -5  -2   -0.60    2.80 
 -13   5   2    1.80    2.90 
  13  -5  -2    4.50    4.90 
 -13   5  -2    1.70    2.80 
 -13  -5   2   -0.20    2.60 
  13   5   2   -3.60    1.80 
  13   5   2   -3.50    2.50 
 -13  -6  -2    6.50    3.30 
  13   6  -2   -0.80    2.90 
  13   6  -2   -2.30    2.70 
 -13   6   2    2.60    3.00 
  13  -6   2    4.70    5.10 
 -13   6  -2   -1.20    2.30 
  13   6   2   -3.30    2.20 
  13  -6  -2   -5.30    3.60 
 -13  -6   2    0.20    3.30 
  13   6   2    2.20    3.00 
  13   0  -3    1.70    3.10 
  13   0   3    5.10    3.10 
 -13   0  -3    3.20    2.80 
 -13   0   3    1.50    2.70 
 -13  -1  -3   23.50    4.90 
  13   1  -3   16.20    4.40 
  13  -1   3   17.50    4.40 
 -13   1   3   19.60    5.00 
 -13  -1   3   18.00    4.90 
  13   1   3   14.60    4.40 
 -13   1  -3   15.30    4.30 
  13  -1  -3   15.70    4.50 
  13   2  -3    3.90    3.30 
 -13   2   3    2.90    3.20 
 -13  -2  -3    1.00    2.30 
  13  -2   3    1.10    2.80 
  13  -2  -3    4.30    3.90 
  13   2   3    5.30    3.10 
 -13   2  -3    3.00    2.90 
 -13  -2   3    1.00    3.20 
 -13  -3  -3   14.20    3.90 
  13   3  -3    4.60    3.40 
 -13   3   3   12.20    4.30 
  13  -3   3    2.90    3.50 
 -13  -3   3    8.70    4.10 
  13   3   3    7.00    3.50 
  13  -3  -3    8.90    4.90 
 -13   3  -3   14.10    4.00 
 -13  -4  -3    2.90    2.90 
  13   4  -3    7.40    3.50 
 -13   4   3    4.10    2.90 
  13  -4   3    1.00    3.70 
 -13  -4   3    0.90    2.90 
  13   4   3    2.80    3.10 
  13  -4  -3   -1.10    3.90 
 -13   4  -3    0.10    2.50 
  13   4   3    6.90    2.40 
  13  -5   3    5.50    4.90 
  13   5  -3    4.40    3.60 
  13  -5   3   11.00    5.30 
 -13   5   3    1.70    3.30 
 -13  -5  -3    2.00    3.30 
  13   5   3    6.50    3.60 
  13  -5  -3    7.00    5.30 
 -13  -5   3    8.70    4.00 
 -13   5  -3    4.80    3.30 
  13   5   3    6.40    2.50 
  13   0   4   -4.40    2.00 
 -13   0  -4   -0.40    2.10 
  13   0  -4    4.40    3.10 
 -13   0   4    1.20    3.00 
  13  -1   4    5.80    3.20 
 -13   1   4   -0.50    2.20 
  13   1  -4    0.60    2.90 
 -13  -1  -4   -2.10    2.00 
  13   1   4    1.20    2.50 
 -13   1  -4    3.50    3.10 
 -13  -1   4   -3.60    2.30 
  13  -1  -4    0.50    3.30 
 -13   2   4   -1.70    2.40 
  13   2  -4   -1.80    2.40 
  13  -2   4    2.40    2.90 
 -13  -2  -4   -4.90    2.00 
  13   2   4   -3.00    2.20 
 -13  -2   4    0.80    2.70 
  13  -2  -4    3.20    3.50 
 -13   2  -4    1.00    2.20 
  13  -3   4    8.00    3.80 
 -13  -3  -4    0.10    2.60 
 -13   3   4    4.10    3.20 
  13   3  -4    8.00    3.50 
 -13  -3   4   -1.70    2.90 
  13   3   4    2.10    2.70 
 -13   3  -4    2.90    2.80 
  13   3   4    5.10    2.10 
  13  -3  -4   -2.10    3.30 
 -13  -4  -4    1.70    2.90 
  13   4  -4   -3.60    2.30 
  13  -4   4    3.20    3.50 
  13  -4   4    5.50    4.00 
 -13   4   4    4.40    3.00 
 -13  -4   4   -0.90    2.90 
  13   4   4   -0.20    2.10 
  13   4   4   -1.30    2.10 
  13  -4  -4   -4.70    3.10 
 -13   4  -4    4.10    3.20 
  13   5  -4    1.00    3.00 
 -13   5   4    1.20    2.80 
  13  -5   4   -1.30    4.00 
 -13  -5  -4    1.10    2.80 
  13  -5   4    3.60    4.20 
  13   5   4   -0.70    2.80 
 -13  -5   4    4.70    2.70 
  13  -5  -4   -0.80    4.50 
 -13   5  -4    3.10    3.20 
 -13  -5   4    1.90    3.60 
  13   5   4    1.00    2.20 
  13   0   5    2.60    3.00 
  13   0  -5   -6.30    2.70 
 -13   0   5   -2.30    2.50 
  13   0   5    0.70    1.90 
 -13   0  -5    0.00    2.60 
 -13   1   5    5.20    3.40 
  13  -1   5   11.90    4.00 
 -13  -1  -5   13.10    4.20 
  13   1  -5    6.50    3.70 
  13   1   5    5.10    3.20 
  13   1   5    9.90    2.40 
  13  -1  -5    7.30    4.80 
 -13  -1   5    2.20    3.60 
 -13   1  -5    3.00    3.20 
  13   2  -5    2.10    2.90 
  13  -2   5    0.70    2.70 
 -13  -2  -5   -0.20    2.30 
 -13   2   5    2.90    3.20 
  13  -2   5   -2.60    2.20 
 -13   2  -5    4.40    3.30 
  13  -2  -5    3.20    3.90 
  13   2   5   -0.80    2.30 
  13   2   5    4.10    2.10 
 -13  -2   5    3.40    3.00 
 -13   3   5    0.70    3.00 
 -13  -3  -5   -0.20    2.50 
  13  -3   5    1.90    3.40 
  13   3  -5    3.70    3.20 
  13  -3   5   -0.70    3.00 
  13   3   5   -0.50    2.30 
 -13  -3   5    5.70    3.50 
  13   3   5    0.90    2.20 
  13  -3  -5   -4.50    3.20 
 -13   3  -5    3.60    3.20 
  13  -4   5   -0.70    3.30 
  13   4  -5    1.40    3.00 
  13  -4   5   -0.10    3.80 
 -13  -4  -5    1.30    2.80 
 -13   4   5   -3.80    2.60 
 -13   4  -5   -3.40    2.20 
 -13  -4   5    2.50    3.60 
  13  -4  -5    7.70    4.80 
  13   4   5    6.00    3.60 
  13   4   5    2.60    2.40 
 -13   0  -6    5.40    3.70 
  13   0   6    5.50    3.30 
 -13   0   6   -2.00    2.70 
  13   0  -6    1.90    3.30 
 -13   1   6   -0.80    2.70 
 -13  -1  -6   -1.20    2.10 
  13   1  -6    0.50    3.00 
  13  -1   6   -0.70    2.10 
  13   1   6   -0.70    2.00 
 -13  -1   6    0.50    2.70 
  13  -1  -6   -1.40    3.20 
 -13   1  -6    0.40    2.50 
  13   1   6    0.20    2.40 
 -13   2   6    1.80    3.70 
 -13  -2  -6    3.60    2.90 
  13  -2   6    2.70    3.30 
  13  -2   6    3.30    2.90 
  13   2  -6   -1.00    2.90 
  13  -2  -6   -0.90    3.60 
 -13   2  -6    3.70    3.40 
  13   2   6    2.00    2.30 
  13   2   6    6.70    3.20 
 -13  -2   6    5.60    3.50 
  13  -3   6   -6.80    3.00 
 -13   3   6   -1.30    2.60 
 -13  -3  -6    2.40    3.00 
  13  -3   6    2.10    3.30 
  13   3  -6    2.30    3.00 
  13   3   6    6.70    2.50 
 -13   3  -6    1.00    2.90 
  13  -3  -6   -3.00    3.40 
  13   3   6   -1.00    2.70 
 -13  -3   6   -1.60    2.90 
  13   0   7    2.30    2.90 
 -13   0  -7    0.30    2.80 
  13   0  -7   -2.00    3.00 
 -13   0   7    0.40    2.70 
 -13   1   7    4.50    3.00 
  13   1  -7   -0.90    2.90 
 -13  -1  -7    2.00    3.00 
  13  -1   7    0.00    2.90 
  13  -1   7    5.00    3.00 
 -13   1  -7    5.00    2.90 
  13   1   7   -0.30    2.10 
  13  -1  -7    2.00    3.50 
  13   1   7   -0.80    2.70 
 -13  -1   7    2.20    3.10 
  13  -2   7    0.50    3.00 
  13  -2   7    4.50    2.90 
  13   2  -7    0.40    2.80 
 -13  -2  -7    6.50    3.10 
 -13   2   7    0.90    3.20 
 -13   2  -7    2.80    2.80 
 -13  -2   7    0.80    3.10 
  13  -2  -7    0.00    3.80 
  13   2   7    3.40    2.90 
  13   2   7   -6.30    2.10 
  14   0   0    2.50    2.90 
 -14   0   0    5.50    3.30 
 -14  -1   0    0.00    2.70 
  14   1   0    0.50    2.70 
 -14   1   0    3.90    3.30 
  14  -1   0    0.90    3.10 
 -14   2   0   14.60    4.50 
  14   2   0   13.60    4.30 
  14  -2   0   14.20    4.60 
 -14  -2   0   11.70    4.60 
  14  -3   0    3.70    3.90 
  14   3   0    0.00    3.00 
 -14  -3   0    6.30    3.70 
 -14   3   0    8.90    3.80 
  14   4   0    2.30    3.20 
  14  -4   0    4.20    4.10 
 -14   4   0   -0.20    2.60 
 -14  -4   0    0.90    2.50 
  14  -5   0   -0.40    4.20 
 -14   5   0   -0.80    2.90 
 -14  -5   0   -4.20    2.90 
  14   5   0    3.20    3.70 
  14   0   1   -0.70    2.70 
  14   0  -1   -1.00    2.80 
 -14   0   1   -2.00    2.50 
 -14   0  -1    0.40    2.60 
  14  -1   1    3.20    3.00 
 -14   1   1    6.20    3.40 
  14   1  -1    5.60    3.40 
 -14  -1  -1    5.90    3.40 
 -14   1  -1    1.30    2.70 
 -14  -1   1    1.30    2.70 
  14  -1  -1    7.30    4.10 
  14   1   1    6.90    3.30 
  14  -2   1    1.30    3.10 
 -14   2   1   10.40    4.20 
  14   2  -1    3.60    3.10 
 -14  -2  -1    2.60    2.70 
 -14   2  -1    3.90    3.00 
  14  -2  -1    3.30    3.40 
  14   2   1   -0.80    2.10 
 -14  -2   1    4.00    2.90 
 -14  -3  -1    2.20    3.30 
  14  -3   1    1.00    3.50 
  14   3  -1   -1.00    2.60 
 -14   3   1    4.20    3.60 
  14  -3  -1    2.50    3.70 
 -14   3  -1   -1.10    2.40 
 -14  -3   1    1.20    3.00 
  14   3   1   -0.20    2.30 
  14   4  -1    3.00    3.10 
 -14   4   1    4.20    3.20 
  14  -4   1    2.50    4.10 
 -14  -4  -1    4.30    3.20 
  14  -4  -1   -0.70    3.50 
  14   4   1    1.40    2.90 
 -14   4  -1    4.10    3.50 
 -14  -4   1    2.90    2.90 
  14  -5   1    0.30    4.00 
 -14   5   1   -0.30    2.70 
 -14  -5  -1    6.20    3.20 
  14   5  -1   -6.50    2.30 
  14  -5  -1   -3.00    3.80 
 -14  -5   1   -4.20    2.90 
 -14   5  -1    0.00    2.70 
  14   5   1    6.20    3.60 
 -14   0  -2    2.20    2.70 
 -14   0   2    4.50    3.70 
  14   0  -2    1.20    3.30 
  14   0   2    6.00    3.20 
 -14  -1  -2   -0.20    2.20 
 -14   1   2   -2.20    2.20 
  14  -1   2   -1.80    2.80 
  14   1  -2    1.80    2.70 
  14   1   2    0.80    2.50 
 -14   1  -2   -0.50    2.40 
 -14  -1   2    1.80    2.70 
  14  -1  -2   -1.40    2.40 
 -14  -2  -2   -3.00    1.90 
 -14   2   2    6.00    3.30 
  14   2  -2    1.20    3.20 
  14  -2   2   -6.50    2.40 
 -14  -2   2    4.10    3.40 
  14   2   2   -0.60    2.20 
 -14   2  -2    0.50    2.60 
  14  -2  -2   -0.70    3.20 
  14  -3   2    3.30    3.50 
 -14   3   2   -3.40    2.10 
 -14  -3  -2    3.20    2.90 
  14   3  -2    2.60    3.10 
  14  -3  -2   -5.00    3.30 
 -14  -3   2   -0.60    2.80 
 -14   3  -2   -1.60    2.50 
  14   3   2   -3.80    2.00 
  14   4  -2    0.60    3.00 
 -14   4   2   -2.50    2.40 
  14  -4   2    1.60    4.00 
 -14  -4  -2    3.30    3.50 
  14  -4  -2   -7.10    2.80 
 -14  -4   2    1.90    3.20 
 -14   4  -2   -3.00    2.70 
  14   4   2    2.70    3.10 
 -14  -5  -2   -5.40    2.50 
 -14   5   2   -3.10    2.40 
 -14   5  -2    2.00    3.50 
 -14  -5   2    5.60    3.60 
 -14   0   3    5.70    3.60 
 -14   0  -3    0.30    2.80 
  14   0  -3   -0.50    2.60 
  14   0   3    0.60    2.70 
 -14   1   3   -5.50    2.30 
 -14  -1  -3    0.90    2.70 
  14   1  -3    0.20    2.90 
  14  -1   3    0.40    2.60 
  14   1   3   -0.30    2.50 
 -14  -1   3   -3.70    2.70 
  14  -1  -3    2.40    3.40 
 -14   1  -3    4.60    3.30 
 -14  -2  -3   -1.40    2.20 
  14   2  -3   -4.50    2.20 
  14  -2   3    2.70    3.40 
 -14   2   3   -6.10    2.20 
 -14  -2   3    3.40    3.20 
 -14   2  -3   -1.40    2.30 
  14  -2  -3    1.90    3.60 
  14   2   3    2.10    2.80 
  14  -3   3    5.60    4.00 
  14   3  -3    4.30    3.60 
 -14   3   3    2.80    2.90 
 -14  -3  -3    9.70    3.90 
 -14   3  -3    0.90    2.90 
  14  -3  -3    1.90    4.10 
  14   3   3    1.60    2.80 
 -14  -3   3    0.20    2.80 
  14   4  -3    0.00    2.70 
  14  -4   3    3.90    3.90 
 -14   4   3    0.10    2.80 
 -14  -4  -3   -2.70    2.70 
 -14   4  -3    5.20    3.40 
  14  -4  -3   -5.80    3.40 
 -14  -4   3   -2.80    3.00 
  14   4   3    1.40    2.50 
 -14   0  -4    8.10    4.10 
 -14   0   4   10.50    4.40 
  14   0  -4    8.20    4.30 
  14   0   4    9.90    3.70 
 -14  -1  -4   -1.70    2.20 
  14   1  -4   -0.10    2.90 
  14  -1   4    1.90    2.80 
 -14   1   4    7.10    3.60 
 -14  -1   4   -2.60    2.30 
  14  -1  -4    1.60    3.40 
  14   1   4   -0.90    2.50 
 -14   1  -4    4.30    3.40 
  14  -2   4    5.40    3.30 
  14   2  -4   -1.20    3.00 
 -14   2   4   12.50    4.90 
 -14  -2  -4    3.90    3.40 
  14  -2  -4    2.30    3.70 
 -14  -2   4    0.40    3.10 
 -14   2  -4    5.50    3.30 
  14   2   4    0.70    2.80 
  14  -3   4   -0.50    3.00 
  14   3  -4    6.00    3.80 
 -14   3   4    2.10    3.40 
 -14  -3  -4   -6.80    2.30 
  14  -3  -4   -5.40    3.70 
  14   3   4    2.40    2.70 
 -14  -3   4    4.90    3.60 
 -14   3  -4   -1.00    2.70 
 -14  -4  -4   -4.50    2.90 
 -14   4   4    5.30    4.10 
  14  -4   4   -4.50    3.20 
  14  -4  -4    3.80    4.70 
 -14   4  -4    5.00    3.80 
  14   4   4    4.10    3.30 
 -14  -4   4    2.20    3.20 
 -14   0   5   -4.10    2.20 
 -14   0  -5    2.50    3.00 
  14   0   5    1.70    2.90 
  14   0  -5   -3.80    2.60 
 -14  -1  -5    0.30    2.90 
  14  -1   5    4.50    3.40 
  14   1  -5    2.30    3.00 
 -14   1   5    4.10    3.90 
 -14  -1   5   -1.80    2.80 
 -14   1  -5    2.10    3.00 
  14   1   5   -3.60    2.70 
  14  -1  -5    5.40    4.00 
  14  -2   5    2.00    3.00 
 -14  -2  -5    0.00    2.60 
  14   2  -5    2.60    3.20 
 -14   2   5   -4.70    2.80 
  14   2   5    2.10    2.60 
 -14  -2   5    0.90    3.30 
 -14   2  -5   -0.50    2.50 
  14  -2  -5    0.70    3.60 
 -14   3   5   -0.20    3.50 
 -14  -3  -5    5.60    3.70 
  14  -3   5   -3.40    2.80 
  14   3  -5    1.20    3.20 
 -14   3  -5    1.70    3.20 
  14  -3  -5    5.40    5.00 
  14   3   5    5.00    3.00 
 -14  -3   5   -1.60    3.00 
  14   0  -6   -1.80    3.10 
 -14   0   6    2.00    2.80 
 -14   0  -6   -0.90    2.60 
  14   0   6   -5.50    2.30 
  14   1  -6    1.80    3.40 
 -14  -1  -6    0.20    2.90 
 -14   1   6    1.30    3.30 
  14  -1   6    4.00    3.00 
 -14  -1   6   -0.50    3.10 
  14  -1  -6   -1.00    3.50 
 -14   1  -6   -1.70    2.70 
  14   1   6    0.20    3.10 
  15   0   0   -0.20    2.90 
 -15   0   0   -0.90    2.60 
 -15   1   0   -1.00    2.80 
 -15  -1   0   -1.90    2.50 
  15  -1   0    3.90    4.00 
  15   1   0    0.00    2.70 
 -15  -2   0   -6.70    2.50 
  15  -2   0    0.10    3.20 
 -15   2   0    2.20    3.30 
  15   2   0    2.10    2.80 
  15  -3   0    1.30    3.70 
 -15   3   0   -3.90    2.50 
  15   3   0    0.30    2.60 
 -15  -3   0    4.40    3.60 
 -15   0   1    1.10    3.40 
  15   0  -1   -1.30    3.00 
  15   0   1   -2.70    2.50 
 -15   0  -1   -5.20    2.30 
 -15   1   1    2.80    3.10 
  15   1  -1    4.40    3.10 
  15  -1   1   -2.20    2.90 
 -15  -1  -1   -0.70    2.80 
 -15  -1   1    2.10    2.90 
 -15   1  -1   -2.50    2.20 
  15   1   1   -0.70    2.60 
  15  -1  -1   -0.20    3.10 
  15   2  -1    4.30    3.60 
 -15  -2  -1   -2.60    2.40 
 -15   2   1   -4.20    2.70 
  15  -2   1   -5.80    2.60 
  15   2   1   -1.90    2.60 
  15  -2  -1    5.60    3.80 
 -15  -2   1    6.00    3.60 
 -15   2  -1   -2.00    2.60 
 -15   3   1    0.10    3.20 
 -15  -3  -1   -2.60    3.30 
  15  -3   1   -5.20    2.90 
  15   3  -1    0.20    3.00 
  15   3   1    0.50    2.80 
  15  -3  -1    2.50    4.20 
 -15  -3   1    0.40    3.10 
 -15   3  -1   -3.50    2.60 
  15   0   2    6.60    3.90 
 -15   0   2    3.50    3.30 
  15   0  -2    5.80    4.20 
 -15   0  -2   12.30    3.80 
 -15   1   2    0.50    2.80 
  15  -1   2   -0.90    2.70 
  15   1  -2   -0.50    2.90 
 -15  -1  -2    4.20    3.60 
 -15   1  -2    1.10    2.70 
  15  -1  -2    6.70    4.10 
 -15  -1   2    2.40    3.40 
  15   1   2   -0.10    3.00 
  15   2  -2    5.20    3.90 
 -15   2   2    8.30    4.30 
 -15  -2  -2    6.20    3.70 
  15  -2   2   11.70    4.60 
  15   2   2    2.40    3.00 
 -15   2  -2    6.10    3.70 
  15  -2  -2    4.80    4.00 
 -15  -2   2    6.20    4.40 
  15   3  -2    4.60    3.40 
 -15  -3  -2    8.00    3.60 
 -15   3   2    2.40    4.00 
  15  -3   2    8.20    4.30 
 -15  -3   2    0.70    3.20 
  15   3   2    2.00    2.50 
  15  -3  -2    0.20    3.70 
 -15   3  -2    2.20    2.80 
  15   0  -3   -1.60    2.80 
 -15   0   3    3.80    3.90 
  15   0   3   -3.30    2.30 
 -15   0  -3   -0.10    2.80 
  15   1  -3    8.10    4.10 
 -15   1   3   -0.70    2.90 
  15  -1   3    0.20    3.10 
 -15  -1  -3   -1.70    2.70 
  15  -1  -3    3.00    3.60 
 -15   1  -3    7.30    4.00 
  15   1   3    4.70    3.10 
 -15  -1   3    0.20    3.10 
  15  -2   3   -0.50    3.40 
 -15  -2  -3   -5.70    2.70 
  15   2  -3    3.30    3.40 
 -15   2   3    3.30    3.30 
  15   2   3    3.60    3.10 
 -15   2  -3    7.90    4.20 
 -15  -2   3    1.30    3.20 
  15  -2  -3    6.40    4.50 
 -15   0   4    4.40    4.30 
  15   0   4    1.00    2.80 
  15   0  -4   -2.20    3.10 
 -15   0  -4    2.50    3.20 
  15  -1   4    0.70    3.30 
  15   1  -4    6.60    4.30 
 -15  -1  -4   -0.10    3.10 
 -15   1   4    3.10    3.30 
  15  -1  -4    4.00    3.70 
 -15   1  -4    3.30    3.30 
  15   1   4    2.90    3.30 
 -15  -1   4   -4.20    2.10 
   0   0   0    0.00    0.00 
  
_computing_structure_solution     'SHELXT 2014/5 (Sheldrick, 2014)' 
; 
_shelx_hkl_checksum   86920 
  
